# Supplementary material for: The genetic landscape of a physical interaction
Source: eLife. 2018 Apr 11;7:e32472. doi: 10.7554/eLife.32472 (PMC5896888; doi:10.7554/eLife.32472)
Supplement: Supplementary file 1. [file elife-32472-supp1.xlsx]

## Sheet: Sheet1
Table S1 - Data from the full trans library
column	description
id1	id of Fos mutant
id2	id of Jun mutant
pos1	position of Fos mutant
pos2	position of Jun mutant
wt1	wt Fos amino acid
wt2	wt Jun amino acid
mut1	mutated Fos amino acid
mut2	mutated Jun amino acid
s1_i1	number of unique UMIs in the input of replicate 1 for Fos single mutant
s1_i2	number of unique UMIs in the input of replicate 2 for Fos single mutant
s1_i3	number of unique UMIs in the input of replicate 3 for Fos single mutant
s1_o1	number of unique UMIs in the output of replicate 1 for Fos single mutant
s1_o2	number of unique UMIs in the output of replicate 2 for Fos single mutant
s1_o3	number of unique UMIs in the output of replicate 3 for Fos single mutant
s2_i1	number of unique UMIs in the input of replicate 1 for Jun single mutant
s2_i2	number of unique UMIs in the input of replicate 2 for Jun single mutant
s2_i3	number of unique UMIs in the input of replicate 3 for Jun single mutant
s2_o1	number of unique UMIs in the output of replicate 1 for Jun single mutant
s2_o2	number of unique UMIs in the output of replicate 2 for Jun single mutant
s2_o3	number of unique UMIs in the output of replicate 3 for Jun single mutant
do_i1	number of unique UMIs in the input of replicate 1 for the double mutant
do_i2	number of unique UMIs in the input of replicate 2 for the double mutant
do_i3	number of unique UMIs in the input of replicate 3 for the double mutant
do_o1	number of unique UMIs in the output of replicate 1 for the double mutant
do_o2	number of unique UMIs in the output of replicate 2 for the double mutant
do_o3	number of unique UMIs in the output of replicate 3 for the double mutant
s1_ppi1	PPI score in replicate 1 for Fos single mutant
s1_ppi2	PPI score in replicate 2 for Fos single mutant
s1_ppi3	PPI score in replicate 3 for Fos single mutant
s1_mean	PPI score averaged across replicate for Fos single mutant
s2_ppi1	PPI score in replicate 1 for Jun single mutant
s2_ppi2	PPI score in replicate 2 for Jun single mutant
s2_ppi3	PPI score in replicate 3 for Jun single mutant
s2_mean	PPI score averaged across replicate for Jun single mutant
do_ppi1	PPI score in replicate 1 for the double mutant
do_ppi2	PPI score in replicate 2 for the double mutant
do_ppi3	PPI score in replicate 3 for the double mutant
do_mean	PPI score averaged across replicate for the double mutant
epi_mult1	epistasis score in replicate 1, calculated from the multiplicative model
epi_mult2	epistasis score in replicate 2, calculated from the multiplicative model
epi_mult3	epistasis score in replicate 3, calculated from the multiplicative model
mepi_mult	epistasis score from the multiplicative model averaged across replicates
p_mult	p-value from the one-sample t-test between the three replicate epistasis scores
fdr_mult	average FDR associated with this p-value threshold, calculated by 1,000 permutations
fdrsd_mult	standard deviation to the mean of the FDR associated with this p-value threshold, calculated by 1,000 permutations
hit_mult	significant epistasis score at the p-value threshold associated with a FDR of 0.2
epi_thermo1	epistasis score in replicate 1, calculated from the thermodynamic model
epi_thermo2	epistasis score in replicate 2, calculated from the thermodynamic model
epi_thermo3	epistasis score in replicate 3, calculated from the thermodynamic model
mepi_thermo	epistasis score from the thermodynamic model averaged across replicates
p_thermo	p-value from the one-sample t-test between the three replicate epistasis scores
fdr_thermo	average FDR associated with this p-value threshold, calculated by 10,000 permutations
fdrsd_thermo	standard deviation to the mean of the FDR associated with this p-value threshold, calculated by 10,000 permutations
hit_thermo	significant epistasis score at the p-value threshold associated with a FDR of 0.2

## Sheet: table1.txt
id1	id2	pos1	pos2	wt1	wt2	mut1	mut2	s1_i1	s1_i2	s1_i3	s1_o1	s1_o2	s1_o3	s2_i1	s2_i2	s2_i3	s2_o1	s2_o2	s2_o3	do_i1	do_i2	do_i3	do_o1	do_o2	do_o3	s1_ppi1	s1_ppi2	s1_ppi3	s1_mppi	s2_ppi1	s2_ppi2	s2_ppi3	s2_mppi	do_ppi1	do_ppi2	do_ppi3	do_mppi	epi_mult1	epi_mult2	epi_mult3	mepi_mult	p_mult	fdr_mult	fdrsd_mult	hit_mult	epi_thermo1	epi_thermo2	epi_thermo3	mepi_thermo
1aA	1aA	1	1	T	I	A	A	1238	1703	1287	4870	6213	5045	1359	1740	1419	2880	3145	2632	64	113	75	115	135	118	1.01633	1.01944	1.02196	1.01924	0.944613	0.936692	0.936285	0.939197	0.925483	0.887912	0.917441	0.910279	-0.0345602	-0.0669844	-0.0394031	-0.0469826	0.0432236	0.159558	2.78456e-05	TRUE	-0.0421621	-0.0772955	-0.0511676	-0.0568751
1aA	1aD	1	1	T	I	A	D	1238	1703	1287	4870	6213	5045	439	612	507	885	1078	1008	20	24	15	31	53	40	1.01633	1.01944	1.02196	1.01924	0.938821	0.933653	0.944233	0.938902	0.908346	0.960291	0.97785	0.948829	-0.0458102	0.00849281	0.0128832	-0.0081447	0.708166	0.896879	1.48296e-05	FALSE	-0.054162	-0.0022833	0.00251448	-0.0179769
1aA	1aG	1	1	T	I	A	G	1238	1703	1287	4870	6213	5045	3837	5257	4195	6487	7916	6875	152	195	171	315	308	318	1.01633	1.01944	1.02196	1.01924	0.918417	0.915179	0.922112	0.918569	0.942022	0.920807	0.936583	0.933137	0.00860366	-0.0121582	-0.00577697	-0.00311048	0.662764	0.874431	1.60772e-05	FALSE	-0.00231714	-0.0256975	-0.0199758	-0.0159968
1aA	1aH	1	1	T	I	A	H	1238	1703	1287	4870	6213	5045	311	479	325	589	678	664	13	23	23	23	42	31	1.01633	1.01944	1.02196	1.01924	0.93158	0.907889	0.947353	0.92894	0.923685	0.937899	0.899729	0.920438	-0.0231114	0.0123655	-0.0684255	-0.0263905	0.376183	0.616448	2.30275e-05	FALSE	-0.0323881	-0.00223346	-0.0782406	-0.0376207
1aA	1aM	1	1	T	I	A	M	1238	1703	1287	4870	6213	5045	437	560	517	953	1136	1090	81	82	60	179	152	163	1.01633	1.01944	1.02196	1.01924	0.947934	0.950288	0.950951	0.949724	0.949471	0.939665	0.979976	0.956371	-0.0139468	-0.0290923	0.00814451	-0.0116315	0.394544	0.639792	2.26466e-05	FALSE	-0.0211147	-0.0372878	-0.00102785	-0.0198101
1aA	1aN	1	1	T	I	A	N	1238	1703	1287	4870	6213	5045	723	1028	859	1653	1924	1881	34	42	26	70	48	47	1.01633	1.01944	1.02196	1.01924	0.953413	0.940799	0.95529	0.949834	0.941262	0.882687	0.933338	0.919095	-0.0277251	-0.0763972	-0.0429282	-0.0490168	0.0763069	0.202897	2.55163e-05	FALSE	-0.0341706	-0.0860751	-0.0513198	-0.0571885
1aA	1aP	1	1	T	I	A	P	1238	1703	1287	4870	6213	5045	1646	2096	1931	2335	2558	2325	51	61	56	92	68	75	1.01633	1.01944	1.02196	1.01924	0.898074	0.890423	0.886813	0.89177	0.925936	0.879753	0.899001	0.901564	0.0131932	-0.0279748	-0.00728426	-0.0073553	0.599076	0.835147	1.78869e-05	FALSE	-0.00017093	-0.0450384	-0.0272259	-0.0241451
1aA	1aR	1	1	T	I	A	R	1238	1703	1287	4870	6213	5045	1316	1837	1481	3174	3860	3634	37	48	33	87	136	106	1.01633	1.01944	1.02196	1.01924	0.959612	0.954435	0.968323	0.96079	0.956666	0.989652	0.999157	0.981825	-0.0186202	0.0166672	0.00957198	0.00253966	0.835623	0.949629	1.0942e-05	FALSE	-0.0242392	0.00912823	0.003562	-0.00384965
1aA	1aS	1	1	T	I	A	S	1238	1703	1287	4870	6213	5045	1338	1980	1542	1919	2597	2171	38	47	47	56	104	83	1.01633	1.01944	1.02196	1.01924	0.899345	0.898913	0.904722	0.900993	0.902492	0.960527	0.930664	0.931228	-0.0115435	0.0441439	0.00607635	0.0128922	0.514892	0.768788	2.00041e-05	FALSE	-0.0247585	0.0282651	-0.0110105	-0.00250129
1aA	1aT	1	1	T	I	A	T	1238	1703	1287	4870	6213	5045	1641	2121	1745	3637	4182	3726	38	44	39	128	148	86	1.01633	1.01944	1.02196	1.01924	0.949809	0.946939	0.952404	0.949717	0.998344	1.00987	0.956091	0.9881	0.0330209	0.0445227	-0.0172253	0.0201061	0.400051	0.646661	2.24876e-05	FALSE	0.0260993	0.0358007	-0.026137	0.011921
1aA	1bD	1	2	T	A	A	D	1238	1703	1287	4870	6213	5045	247	317	289	580	638	624	27	33	31	89	115	96	1.01633	1.01944	1.02196	1.01924	0.956509	0.949358	0.95368	0.953182	0.995835	1.01404	0.99497	1.00161	0.0237015	0.0462272	0.020349	0.0300926	0.0657901	0.188997	2.57941e-05	TRUE	0.0176676	0.0378852	0.0116669	0.0224066
1aA	1bG	1	2	T	A	A	G	1238	1703	1287	4870	6213	5045	3710	4834	4160	8672	10250	9231	140	170	151	426	457	459	1.01633	1.01944	1.02196	1.01924	0.955979	0.955504	0.956809	0.956097	0.986558	0.983459	0.992841	0.987619	0.0149641	0.00938457	0.015023	0.0131239	0.0196993	0.125361	3.36194e-05	TRUE	0.0088595	0.00201555	0.00690603	0.00592703
1aA	1bH	1	2	T	A	A	H	1238	1703	1287	4870	6213	5045	556	649	486	1597	1880	1580	17	29	17	74	74	56	1.01633	1.01944	1.02196	1.01924	0.97987	0.992261	1.00054	0.990889	1.02807	0.977319	1.00204	1.00248	0.0321991	-0.0342264	-0.0204619	-0.00749641	0.746668	0.914131	1.3691e-05	FALSE	0.0293491	-0.0355476	-0.0203578	-0.00885209
1aA	1bK	1	2	T	A	A	K	1238	1703	1287	4870	6213	5045	298	389	286	683	814	652	24	45	29	120	142	97	1.01633	1.01944	1.02196	1.01924	0.953699	0.953946	0.9599	0.955848	1.04414	1.00234	1.00379	1.01676	0.0748667	0.0298557	0.0228142	0.0425122	0.120972	0.261804	2.46232e-05	FALSE	0.068459	0.022239	0.0152588	0.0353189
1aA	1bP	1	2	T	A	A	P	1238	1703	1287	4870	6213	5045	1859	2565	2148	2521	2986	2465	31	35	34	70	96	65	1.01633	1.01944	1.02196	1.01924	0.892851	0.88486	0.881314	0.886342	0.951972	0.985829	0.939747	0.959183	0.0445374	0.0837715	0.0390812	0.0557967	0.0581447	0.179004	2.62336e-05	TRUE	0.0305658	0.0659455	0.0182883	0.0382665
1aA	1bR	1	2	T	A	A	R	1238	1703	1287	4870	6213	5045	1684	2121	1764	5102	5980	5435	20	41	38	106	134	72	1.01633	1.01944	1.02196	1.01924	0.986056	0.989072	0.994387	0.989838	1.0509	1.00648	0.938723	0.9987	0.0487377	-0.00181764	-0.0774991	-0.010193	0.807195	0.939185	1.18212e-05	FALSE	0.0467533	-0.0036784	-0.078586	-0.0118371
1aA	1bT	1	2	T	A	A	T	1238	1703	1287	4870	6213	5045	1423	1894	1637	4076	5004	4433	104	107	98	458	423	417	1.01633	1.01944	1.02196	1.01924	0.97955	0.981416	0.979611	0.980192	1.02942	1.02889	1.03135	1.02989	0.033873	0.0284044	0.0302292	0.0308356	0.00270661	0.0920063	6.63925e-05	TRUE	0.0309785	0.0252593	0.0263257	0.0275212
1aA	1bV	1	2	T	A	A	V	1238	1703	1287	4870	6213	5045	1142	1409	1203	1573	1864	1498	46	52	39	85	101	89	1.01633	1.01944	1.02196	1.01924	0.894658	0.899924	0.890663	0.895082	0.928725	0.945168	0.960017	0.944637	0.0194531	0.027754	0.0497972	0.0323348	0.0702448	0.194784	2.56351e-05	TRUE	0.00569072	0.012018	0.0304587	0.0160558
1aA	1cA	1	3	T	R	A	A	1238	1703	1287	4870	6213	5045	1166	1438	1271	5685	6702	5748	53	74	49	349	471	431	1.01633	1.01944	1.02196	1.01924	1.04122	1.04829	1.03833	1.04261	1.07607	1.085	1.11449	1.09185	0.0178384	0.0163418	0.0533645	0.0291816	0.137359	0.284416	2.45225e-05	FALSE	0.0239611	0.0249321	0.0610254	0.0366396
1aA	1cC	1	3	T	R	A	C	1238	1703	1287	4870	6213	5045	291	394	280	980	1069	775	18	17	12	67	77	60	1.01633	1.01944	1.02196	1.01924	0.998319	0.984548	0.982114	0.988327	1.00992	1.04492	1.04982	1.03489	-0.0047012	0.0412403	0.0461408	0.0275599	0.23086	0.418305	2.45947e-05	FALSE	-0.00494276	0.0386186	0.0427097	0.0254618
1aA	1cG	1	3	T	R	A	G	1238	1703	1287	4870	6213	5045	4865	6294	5186	15396	17956	15465	367	479	385	1593	1865	1508	1.01633	1.01944	1.02196	1.01924	0.991109	0.990462	0.990648	0.99074	1.02775	1.0271	1.02187	1.02557	0.0204477	0.0173888	0.00946696	0.0157678	0.0404614	0.155664	2.81843e-05	TRUE	0.0191771	0.0157629	0.00766114	0.0142004
1aA	1cN	1	3	T	R	A	N	1238	1703	1287	4870	6213	5045	406	525	459	1289	1555	1375	16	23	13	77	65	67	1.01633	1.01944	1.02196	1.01924	0.991483	0.994881	0.991168	0.992511	1.03971	0.98935	1.05329	1.02745	0.0320337	-0.0248658	0.0403571	0.0158417	0.520401	0.773668	1.98766e-05	FALSE	0.0308163	-0.0257415	0.038651	0.0145753
1aA	1cP	1	3	T	R	A	P	1238	1703	1287	4870	6213	5045	2138	2889	2316	4188	4726	4266	177	222	127	508	526	438	1.01633	1.01944	1.02196	1.01924	0.935489	0.924939	0.935489	0.931972	0.979779	0.968584	1.0073	0.98522	0.0290097	0.0256682	0.051267	0.035315	0.0480557	0.165885	2.72063e-05	TRUE	0.0202306	0.013575	0.0393638	0.0243898
1aA	1cT	1	3	T	R	A	T	1238	1703	1287	4870	6213	5045	747	1041	942	3033	3899	3371	57	59	73	243	252	335	1.01633	1.01944	1.02196	1.01924	1.02	1.02253	1.01152	1.01802	1.02566	1.03801	1.04	1.03456	-0.0110063	-0.0043979	0.00626447	-0.00304658	0.606386	0.840203	1.77027e-05	FALSE	-0.00808182	-0.000462085	0.00852493	-6.32403e-06
1aA	1cV	1	3	T	R	A	V	1238	1703	1287	4870	6213	5045	796	1204	895	4474	5533	4513	43	57	48	266	366	268	1.01633	1.01944	1.02196	1.01924	1.05771	1.04663	1.05079	1.05171	1.06882	1.08604	1.06245	1.07244	-0.00616225	0.0190673	-0.0114071	0.000499328	0.962491	0.989277	5.16387e-06	FALSE	0.00251026	0.0273533	-0.00116939	0.00956472
1aA	1cW	1	3	T	R	A	W	1238	1703	1287	4870	6213	5045	1081	1358	1197	4114	4612	3874	17	32	14	79	110	58	1.01633	1.01944	1.02196	1.01924	1.0125	1.011	1.00002	1.00784	1.03566	1.01242	1.02829	1.02546	0.00661965	-0.0182239	0.00631157	-0.00176422	0.850139	0.954915	1.04372e-05	FALSE	0.0084363	-0.0163189	0.00631537	-0.000522418
1aA	1dA	1	4	T	L	A	A	1238	1703	1287	4870	6213	5045	1116	1350	1165	2672	2916	2557	11	23	16	35	55	34	1.01633	1.01944	1.02196	1.01924	0.958763	0.957684	0.955557	0.957335	0.991736	0.969669	0.951854	0.971086	0.0173126	-0.0066275	-0.0246846	-0.00466649	0.738176	0.910855	1.39062e-05	FALSE	0.0115799	-0.0136487	-0.0330281	-0.011699
1aA	1dE	1	4	T	L	A	E	1238	1703	1287	4870	6213	5045	802	990	847	977	980	847	24	47	25	31	47	37	1.01633	1.01944	1.02196	1.01924	0.880416	0.865759	0.865554	0.870576	0.887206	0.866955	0.910439	0.8882	-0.00759144	-0.0156301	0.0258796	0.00088603	0.950768	0.985829	5.8752e-06	FALSE	-0.0229757	-0.0359877	0.00271532	-0.0187494
1aA	1dG	1	4	T	L	A	G	1238	1703	1287	4870	6213	5045	2045	2704	2300	1343	1485	1191	70	94	72	15	25	23	1.01633	1.01944	1.02196	1.01924	0.808775	0.796347	0.790206	0.798443	0.678917	0.710921	0.734901	0.708246	-0.143068	-0.100904	-0.0726563	-0.105543	0.0355796	0.148851	2.9098e-05	TRUE	-0.165583	-0.129223	-0.105609	-0.133472
1aA	1dH	1	4	T	L	A	H	1238	1703	1287	4870	6213	5045	602	854	661	918	1080	899	35	67	42	78	88	118	1.01633	1.01944	1.02196	1.01924	0.906454	0.894616	0.900763	0.900611	0.950448	0.899076	0.983824	0.944449	0.0291873	-0.0129267	0.0632826	0.0265144	0.352065	0.585714	2.3496e-05	FALSE	0.0168151	-0.0294083	0.0455541	0.0109869
1aA	1dP	1	4	T	L	A	P	1238	1703	1287	4870	6213	5045	968	1270	1204	269	320	261	75	104	111	21	11	13	1.01633	1.01944	1.02196	1.01924	0.709055	0.704555	0.690511	0.701374	0.709931	0.602288	0.62002	0.64408	-0.0107058	-0.11596	-0.0856534	-0.0707732	0.152035	0.304843	2.45779e-05	FALSE	-0.0396787	-0.151181	-0.126675	-0.105845
1aA	1dQ	1	4	T	L	A	Q	1238	1703	1287	4870	6213	5045	648	833	747	1157	1454	1186	62	74	69	102	96	81	1.01633	1.01944	1.02196	1.01924	0.924746	0.932582	0.91848	0.925269	0.915255	0.89762	0.883912	0.898929	-0.0245962	-0.0530868	-0.0547362	-0.0441397	0.0457796	0.16286	2.75264e-05	TRUE	-0.0347325	-0.0640261	-0.0695473	-0.056102
1aA	1dR	1	4	T	L	A	R	1238	1703	1287	4870	6213	5045	1804	2380	1873	1697	2070	1594	17	26	12	12	7	17	1.01633	1.01944	1.02196	1.01924	0.850441	0.850514	0.847087	0.849347	0.817145	0.712362	0.905432	0.811646	-0.0471875	-0.154682	0.0397445	-0.0540416	0.437928	0.691317	2.17921e-05	FALSE	-0.0657729	-0.17696	0.0139359	-0.0762658
1aA	1dT	1	4	T	L	A	T	1238	1703	1287	4870	6213	5045	579	778	668	362	400	384	53	59	36	50	59	30	1.01633	1.01944	1.02196	1.01924	0.803074	0.788578	0.802167	0.79794	0.850774	0.866955	0.84468	0.854136	0.0345827	0.0630506	0.0248994	0.0408442	0.0703863	0.194875	2.56563e-05	TRUE	0.0115814	0.0339739	-0.00668517	0.0129567
1aA	1dV	1	4	T	L	A	V	1238	1703	1287	4870	6213	5045	982	1318	1178	780	977	906	49	82	63	64	105	69	1.01633	1.01944	1.02196	1.01924	0.830828	0.831683	0.835496	0.832669	0.888496	0.896083	0.875969	0.88685	0.0440976	0.0482359	0.0221276	0.0381537	0.0422519	0.158063	2.79867e-05	TRUE	0.0235835	0.0237139	-0.00526336	0.0140113
1aA	1eA	1	5	T	E	A	A	1238	1703	1287	4870	6213	5045	849	1011	881	6135	7212	5912	40	54	36	188	249	248	1.01633	1.01944	1.02196	1.01924	1.08684	1.09844	1.08351	1.0896	1.03697	1.04703	1.08651	1.05684	-0.0676275	-0.0727547	-0.0207884	-0.0537235	0.0830829	0.211662	2.52608e-05	FALSE	-0.054317	-0.0546612	-0.00359795	-0.0375254
1aA	1eC	1	5	T	E	A	C	1238	1703	1287	4870	6213	5045	343	490	424	2279	2747	2449	18	21	14	138	175	157	1.01633	1.01944	1.02196	1.01924	1.07711	1.07005	1.06634	1.07117	1.09371	1.11675	1.1423	1.11758	-0.000999035	0.0259052	0.0525488	0.0258183	0.236827	0.426824	2.46067e-05	FALSE	0.0107437	0.0385505	0.0660574	0.0384505
1aA	1eF	1	5	T	E	A	F	1238	1703	1287	4870	6213	5045	550	692	578	1346	1521	1456	105	131	117	375	374	407	1.01633	1.01944	1.02196	1.01924	0.961302	0.959737	0.971329	0.964123	1.00513	0.990548	1.00828	1.00132	0.0281257	0.012158	0.0156255	0.0186364	0.0615197	0.183445	2.60438e-05	TRUE	0.0227339	0.00546582	0.0101726	0.0127908
1aA	1eG	1	5	T	E	A	G	1238	1703	1287	4870	6213	5045	2104	2607	2346	6800	8050	6847	99	100	88	363	417	260	1.01633	1.01944	1.02196	1.01924	0.993548	0.999786	0.988185	0.99384	1.00818	1.03518	0.989587	1.01098	-0.00159594	0.0159653	-0.0202961	-0.00197557	0.867742	0.960947	9.82948e-06	FALSE	-0.00251971	0.0159286	-0.0225733	-0.00305481
1aA	1eH	1	5	T	E	A	H	1238	1703	1287	4870	6213	5045	337	427	374	965	1161	1036	14	37	19	7	19	12	1.01633	1.01944	1.02196	1.01924	0.979514	0.984798	0.982205	0.982172	0.777161	0.788435	0.812942	0.792846	-0.218353	-0.215503	-0.190829	-0.208229	0.00175644	0.0901667	8.13208e-05	TRUE	-0.221253	-0.218083	-0.194243	-0.211193
1aA	1eI	1	5	T	E	A	I	1238	1703	1287	4870	6213	5045	413	523	424	1145	1446	1019	60	72	57	169	193	119	1.01633	1.01944	1.02196	1.01924	0.975765	0.986768	0.965944	0.976159	0.977602	0.983122	0.949827	0.970184	-0.0141015	-0.0228244	-0.0373268	-0.0247509	0.0674073	0.190953	2.57254e-05	TRUE	-0.0175207	-0.0250734	-0.0437755	-0.0287899
1aA	1eK	1	5	T	E	A	K	1238	1703	1287	4870	6213	5045	436	609	490	1586	1879	1741	126	175	146	615	728	742	1.01633	1.01944	1.02196	1.01924	1.00726	0.999692	1.01071	1.00589	1.04135	1.0349	1.05169	1.04265	0.0176377	0.015778	0.0187873	0.017401	0.00252893	0.091268	6.84152e-05	TRUE	0.0186886	0.0157252	0.0208859	0.0184332
1aA	1eL	1	5	T	E	A	L	1238	1703	1287	4870	6213	5045	1860	2470	2055	8609	10074	9095	100	145	91	439	522	417	1.01633	1.01944	1.02196	1.01924	1.03519	1.03257	1.03585	1.03454	1.02906	1.01787	1.03983	1.02892	-0.023043	-0.034772	-0.0187631	-0.025526	0.0333926	0.145858	2.95163e-05	TRUE	-0.0178391	-0.0290413	-0.0116086	-0.0194964
1aA	1eM	1	5	T	E	A	M	1238	1703	1287	4870	6213	5045	509	733	531	2031	2679	2064	13	37	16	69	127	142	1.01633	1.01944	1.02196	1.01924	1.01799	1.01965	1.02099	1.01954	1.05107	1.01225	1.11551	1.05961	0.0164548	-0.0272138	0.0721048	0.0204486	0.550569	0.798945	1.90943e-05	FALSE	0.0190802	-0.0237891	0.0762501	0.0238471
1aA	1eR	1	5	T	E	A	R	1238	1703	1287	4870	6213	5045	1996	2657	2376	10092	12140	10962	87	104	99	579	499	433	1.01633	1.01944	1.02196	1.01924	1.04544	1.04595	1.04061	1.044	1.0773	1.05171	1.0345	1.0545	0.0147861	-0.0145663	-0.0289629	-0.00958106	0.534273	0.785715	1.95158e-05	FALSE	0.0215552	-0.00640502	-0.0208323	-0.00189405
1aA	1eS	1	5	T	E	A	S	1238	1703	1287	4870	6213	5045	1528	2099	1702	7514	8930	7631	54	104	66	369	524	485	1.01633	1.01944	1.02196	1.01924	1.04222	1.03754	1.03734	1.03903	1.08036	1.05747	1.0939	1.07725	0.021124	-0.000237229	0.0337899	0.0182256	0.207843	0.384625	2.47319e-05	FALSE	0.0273986	0.00639188	0.0412483	0.0250129
1aA	1eV	1	5	T	E	A	V	1238	1703	1287	4870	6213	5045	1272	1553	1423	4300	4976	4588	16	28	28	79	130	99	1.01633	1.01944	1.02196	1.01924	0.99876	1.00414	0.999585	1.00083	1.04269	1.04784	1.01015	1.03356	0.0276116	0.0241804	-0.0113881	0.013468	0.392977	0.637779	2.2668e-05	FALSE	0.0274333	0.0248939	-0.0114687	0.0136195
1aA	1eW	1	5	T	E	A	W	1238	1703	1287	4870	6213	5045	652	853	688	1326	1529	1412	61	77	70	227	308	207	1.01633	1.01944	1.02196	1.01924	0.93984	0.935712	0.94787	0.941141	1.0099	1.03028	0.989687	1.00995	0.0547048	0.0763813	0.0210047	0.0506969	0.0878814	0.217856	2.51133e-05	FALSE	0.0464842	0.06592	0.0112817	0.0412286
1aA	1fD	1	6	T	E	A	D	1238	1703	1287	4870	6213	5045	368	568	507	1164	1510	1341	48	55	43	262	305	264	1.01633	1.01944	1.02196	1.01924	0.99105	0.982146	0.976914	0.98337	1.05431	1.06877	1.07333	1.06547	0.0470749	0.0675324	0.0749605	0.0631893	0.0169682	0.120834	3.50458e-05	TRUE	0.045796	0.064509	0.0705502	0.0602851
1aA	1fF	1	6	T	E	A	F	1238	1703	1287	4870	6213	5045	525	744	590	1337	1415	1252	24	35	41	83	82	131	1.01633	1.01944	1.02196	1.01924	0.965918	0.94269	0.951694	0.953434	1.0014	0.967258	0.998549	0.989069	0.0197031	0.00624598	0.0259584	0.0173025	0.0968428	0.229536	2.48654e-05	FALSE	0.0149352	-0.0031387	0.0169191	0.00957187
1aA	1fG	1	6	T	E	A	G	1238	1703	1287	4870	6213	5045	4072	5415	4560	7856	9442	8269	188	245	198	501	579	448	1.01633	1.01944	1.02196	1.01924	0.933726	0.932459	0.933698	0.933294	0.97118	0.96828	0.959038	0.966166	0.0222023	0.0176986	0.00483902	0.0149133	0.10319	0.237685	2.48273e-05	FALSE	0.0131983	0.00674056	-0.00737515	0.00418789
1aA	1fI	1	6	T	E	A	I	1238	1703	1287	4870	6213	5045	429	578	447	690	744	698	14	19	21	50	49	44	1.01633	1.01944	1.02196	1.01924	0.912634	0.896699	0.916578	0.908637	1.00513	0.978569	0.950239	0.977979	0.0775891	0.0644427	0.0135351	0.0518556	0.117412	0.256934	2.46766e-05	FALSE	0.0659615	0.0482525	-0.00159487	0.0375397
1aA	1fP	1	6	T	E	A	P	1238	1703	1287	4870	6213	5045	1321	1659	1462	82	81	40	72	77	76	13	11	19	1.01633	1.01944	1.02196	1.01924	0.535259	0.511215	0.453539	0.500004	0.659059	0.637701	0.706836	0.667865	0.115057	0.11655	0.243339	0.158315	0.0651457	0.188077	2.58044e-05	TRUE	0.0895088	0.088308	0.223717	0.133845
1aA	1fR	1	6	T	E	A	R	1238	1703	1287	4870	6213	5045	1754	2274	1830	3765	4369	3736	187	276	290	791	841	869	1.01633	1.01944	1.02196	1.01924	0.946098	0.943886	0.947266	0.94575	1.02475	0.998221	0.991203	1.00473	0.0631992	0.0359906	0.0231375	0.0407758	0.074616	0.200403	2.54951e-05	FALSE	0.055791	0.0267919	0.0133069	0.0319633
1aA	1fS	1	6	T	E	A	S	1238	1703	1287	4870	6213	5045	1295	1605	1409	2875	3486	2919	111	118	122	269	316	292	1.01633	1.01944	1.02196	1.01924	0.950005	0.958335	0.948944	0.952428	0.960167	0.983008	0.965474	0.969549	-0.00535586	0.00604784	-0.00430733	-0.00120511	0.772003	0.925218	1.29105e-05	FALSE	-0.0122517	-0.000869211	-0.0138387	-0.00898652
1aA	1fV	1	6	T	E	A	V	1238	1703	1287	4870	6213	5045	1643	2153	1913	3323	3582	3275	20	45	25	42	97	65	1.01633	1.01944	1.02196	1.01924	0.939199	0.926929	0.927109	0.931079	0.943558	0.957441	0.974951	0.95865	-0.0109821	0.0124974	0.0274846	0.00966663	0.47886	0.735067	2.08532e-05	FALSE	-0.0192854	0.000702813	0.014136	-0.00148219
1aA	1fW	1	6	T	E	A	W	1238	1703	1287	4870	6213	5045	991	1223	1087	2243	2491	2229	14	33	19	40	81	61	1.01633	1.01944	1.02196	1.01924	0.952244	0.950765	0.947773	0.950261	0.979257	0.972744	0.9991	0.9837	0.0114582	0.0035015	0.0305157	0.0151585	0.199133	0.372046	2.46334e-05	FALSE	0.00485789	-0.00461882	0.0207754	0.00700483
1aA	1gA	1	7	T	K	A	A	1238	1703	1287	4870	6213	5045	1400	1648	1411	3113	3598	3075	21	14	28	41	44	52	1.01633	1.01944	1.02196	1.01924	0.950187	0.958945	0.954743	0.954625	0.935106	1.00187	0.936428	0.9578	-0.0306015	0.0242841	-0.0392786	-0.0151986	0.524809	0.777583	1.97183e-05	FALSE	-0.0374733	0.0174649	-0.0477691	-0.0225925
1aA	1gG	1	7	T	K	A	G	1238	1703	1287	4870	6213	5045	4585	5712	4931	12704	15097	12981	183	248	216	703	898	815	1.01633	1.01944	1.02196	1.01924	0.975697	0.981461	0.976374	0.977844	1.01358	1.01855	1.01759	1.01657	0.0219485	0.0180145	0.0197737	0.0199122	0.00324884	0.092831	6.11714e-05	TRUE	0.0185199	0.0148769	0.0152623	0.0162197
1aA	1gL	1	7	T	K	A	L	1238	1703	1287	4870	6213	5045	794	1055	949	1252	1716	1423	13	31	21	31	73	57	1.01633	1.01944	1.02196	1.01924	0.910335	0.924266	0.911936	0.915512	0.958295	0.967859	0.979876	0.968677	0.0330897	0.0256297	0.0479165	0.0355453	0.0323166	0.144682	2.97842e-05	TRUE	0.0211839	0.0134357	0.032014	0.0222112
1aA	1gM	1	7	T	K	A	M	1238	1703	1287	4870	6213	5045	530	752	606	977	1317	1025	140	163	139	371	485	453	1.01633	1.01944	1.02196	1.01924	0.928446	0.932975	0.925727	0.929049	0.97053	0.995418	1.00082	0.988921	0.0269183	0.0443113	0.0547619	0.0419972	0.0354141	0.14862	2.91288e-05	TRUE	0.0172459	0.0334319	0.0411771	0.0306183
1aA	1gP	1	7	T	K	A	P	1238	1703	1287	4870	6213	5045	1901	2476	2193	96	108	87	75	104	77	4	4	4	1.01633	1.01944	1.02196	1.01924	0.511331	0.497932	0.49608	0.501781	0.517661	0.483107	0.526947	0.509239	-0.00202212	-0.0245016	0.0199747	-0.00218302	0.880634	0.964979	9.34166e-06	FALSE	-0.0249168	-0.0506107	-0.0101267	-0.0285514
1aA	1gQ	1	7	T	K	A	Q	1238	1703	1287	4870	6213	5045	324	386	314	853	909	807	30	31	30	130	145	107	1.01633	1.01944	1.02196	1.01924	0.969771	0.967863	0.973625	0.97042	1.02755	1.04871	1.01114	1.02914	0.0419395	0.0620376	0.0161402	0.0400391	0.0946919	0.226715	2.49825e-05	FALSE	0.0376964	0.0566591	0.0111147	0.0351567
1aA	1gR	1	7	T	K	A	R	1238	1703	1287	4870	6213	5045	1650	2223	1771	7884	9324	8238	123	184	130	817	966	814	1.01633	1.01944	1.02196	1.01924	1.03888	1.03587	1.04155	1.03877	1.07708	1.06232	1.07558	1.07166	0.0212237	0.00631614	0.0111581	0.0128993	0.0989578	0.232222	2.4857e-05	FALSE	0.0269889	0.0126419	0.0194819	0.0197042
1aA	1gS	1	7	T	K	A	S	1238	1703	1287	4870	6213	5045	1161	1537	1224	2599	3204	2526	33	64	71	116	149	171	1.01633	1.01944	1.02196	1.01924	0.950968	0.953497	0.948504	0.950989	1.00329	0.966515	0.966189	0.978664	0.0367873	-0.0055135	-0.00314142	0.00937747	0.564908	0.810208	1.87232e-05	FALSE	0.0300184	-0.0132015	-0.0127514	0.00135516
1aA	1gV	1	7	T	K	A	V	1238	1703	1287	4870	6213	5045	1047	1281	1079	1500	1651	1349	108	138	136	227	299	288	1.01633	1.01944	1.02196	1.01924	0.899219	0.896849	0.891123	0.89573	0.94366	0.958047	0.951457	0.951055	0.0297533	0.0437677	0.0407669	0.038096	0.0122765	0.112511	3.84123e-05	TRUE	0.0165234	0.0275986	0.0215009	0.0218743
1aA	2aA	1	8	T	V	A	A	1238	1703	1287	4870	6213	5045	1203	1620	1434	2271	2618	2464	59	87	61	161	196	146	1.01633	1.01944	1.02196	1.01924	0.931205	0.923503	0.92753	0.927413	0.973928	0.962644	0.965474	0.967348	0.0275127	0.0211918	0.0175775	0.022094	0.0168332	0.120654	3.51582e-05	TRUE	0.0181886	0.00888388	0.00430079	0.0104577
1aA	2aC	1	8	T	V	A	C	1238	1703	1287	4870	6213	5045	421	571	473	881	1193	1059	65	79	76	201	202	216	1.01633	1.01944	1.02196	1.01924	0.94315	0.953764	0.957832	0.951582	0.988428	0.97756	0.985144	0.983711	0.0298717	0.0052597	0.00628119	0.0138042	0.228095	0.414321	2.46404e-05	FALSE	0.0220796	-0.00238589	-0.00165037	0.00601444
1aA	2aG	1	8	T	V	A	G	1238	1703	1287	4870	6213	5045	3200	4122	3519	744	826	730	24	33	24	11	6	6	1.01633	1.01944	1.02196	1.01924	0.688376	0.67757	0.685473	0.683807	0.767072	0.666113	0.706836	0.71334	0.0674514	-0.0246259	0.00631181	0.0163791	0.606434	0.840255	1.77035e-05	FALSE	0.0377608	-0.0609017	-0.0349353	-0.0193587
1aA	2aL	1	8	T	V	A	L	1238	1703	1287	4870	6213	5045	1612	2093	1873	3587	4355	3744	69	109	103	280	301	298	1.01633	1.01944	1.02196	1.01924	0.950271	0.95328	0.944852	0.949468	1.01994	0.986625	0.987185	0.997916	0.0541453	0.0148183	0.0215863	0.0301833	0.130765	0.275398	2.45478e-05	FALSE	0.0472845	0.00709589	0.0113271	0.0219025
1aA	2aN	1	8	T	V	A	N	1238	1703	1287	4870	6213	5045	518	706	619	1529	1585	1387	33	23	40	91	111	61	1.01633	1.01944	1.02196	1.01924	0.983033	0.962233	0.957924	0.96773	0.975144	1.0524	0.913868	0.98047	-0.0239465	0.0714628	-0.0650895	-0.00585772	0.898118	0.970318	8.60353e-06	FALSE	-0.0263549	0.0651721	-0.0730043	-0.0113957
1aA	2aP	1	8	T	V	A	P	1238	1703	1287	4870	6213	5045	2371	3012	2547	80	103	43	51	82	59	1	6	7	1.01633	1.01944	1.02196	1.01924	0.464574	0.46926	0.398264	0.444033	0.401639	0.558878	0.621503	0.52734	-0.0705239	0.0804971	0.214494	0.0748223	0.459364	0.714549	2.13753e-05	FALSE	-0.0859991	0.0600667	0.216269	0.0634454
1aA	2aR	1	8	T	V	A	R	1238	1703	1287	4870	6213	5045	2242	3000	2448	5550	6603	5840	31	30	15	58	62	42	1.01633	1.01944	1.02196	1.01924	0.96263	0.959899	0.965099	0.962543	0.930168	0.95248	0.983436	0.955361	-0.0481865	-0.0260751	-0.00285445	-0.0257053	0.188477	0.356707	2.46233e-05	FALSE	-0.0533994	-0.0327413	-0.00945867	-0.0318664
1aA	2aW	1	8	T	V	A	W	1238	1703	1287	4870	6213	5045	785	1026	902	755	906	763	19	24	19	27	33	34	1.01633	1.01944	1.02196	1.01924	0.853013	0.852301	0.846393	0.850569	0.898275	0.904473	0.932178	0.911642	0.0313291	0.0356076	0.0672004	0.0447124	0.0584477	0.17944	2.62415e-05	TRUE	0.0130065	0.0135496	0.0412953	0.0226172
1aA	2bA	1	9	T	K	A	A	1238	1703	1287	4870	6213	5045	914	1161	1008	3782	4431	3734	27	49	47	110	192	179	1.01633	1.01944	1.02196	1.01924	1.0222	1.02475	1.01548	1.02081	1.0204	1.02785	1.01866	1.0223	-0.018498	-0.0168139	-0.0191231	-0.018145	0.00144112	0.0887983	8.89271e-05	TRUE	-0.015247	-0.0124841	-0.016078	-0.0146031
1aA	2bD	1	9	T	K	A	D	1238	1703	1287	4870	6213	5045	304	441	336	631	741	554	30	51	43	118	149	139	1.01633	1.01944	1.02196	1.01924	0.942206	0.928095	0.922805	0.931035	1.01632	0.993265	0.999883	1.00316	0.0587256	0.0471326	0.0568147	0.0542243	0.00435111	0.0954037	5.41408e-05	TRUE	0.0508109	0.0355135	0.0427333	0.0430192
1aA	2bG	1	9	T	K	A	G	1238	1703	1287	4870	6213	5045	2654	3384	2923	5357	6135	5546	53	71	72	186	192	198	1.01633	1.01944	1.02196	1.01924	0.938966	0.937048	0.938881	0.938298	1.0031	0.984157	0.981373	0.989543	0.0487964	0.0288976	0.0218758	0.0331899	0.0542489	0.174362	2.6644e-05	TRUE	0.0404632	0.0186413	0.0105648	0.0232231
1aA	2bH	1	9	T	K	A	H	1238	1703	1287	4870	6213	5045	523	617	536	1351	1425	1273	16	11	20	47	68	74	1.01633	1.01944	1.02196	1.01924	0.967569	0.965572	0.964588	0.965909	0.982473	1.08157	1.01535	1.02646	-0.000900333	0.0972277	0.0295777	0.0419683	0.284753	0.494006	2.42769e-05	FALSE	-0.0054439	0.0914768	0.0228796	0.0363041
1aA	2bL	1	9	T	K	A	L	1238	1703	1287	4870	6213	5045	1323	1751	1541	4019	4683	3928	58	68	51	158	255	143	1.01633	1.01944	1.02196	1.01924	0.986365	0.982854	0.972683	0.980634	0.973729	1.02268	0.983596	0.993334	-0.0287475	0.0207195	-0.0104445	-0.00615752	0.71131	0.898406	1.47552e-05	FALSE	-0.0306884	0.0178143	-0.0156456	-0.00950653
1aA	2bP	1	9	T	K	A	P	1238	1703	1287	4870	6213	5045	2431	3203	2591	120	150	100	328	297	257	22	18	15	1.01633	1.01944	1.02196	1.01924	0.50869	0.506304	0.49293	0.502641	0.544239	0.536681	0.540284	0.540401	0.0272404	0.0205378	0.0365301	0.0281028	0.0261582	0.136119	3.15095e-05	TRUE	0.00468223	-0.00694975	0.00706395	0.00159881
1aA	2bR	1	9	T	K	A	R	1238	1703	1287	4870	6213	5045	2296	3111	2601	9630	11442	10054	185	212	201	844	1043	982	1.01633	1.01944	1.02196	1.01924	1.02377	1.02039	1.02035	1.0215	1.03352	1.05466	1.04717	1.04512	-0.00697319	0.0144433	0.00441051	0.0039602	0.587633	0.827387	1.81813e-05	FALSE	-0.00348827	0.0179991	0.00842821	0.00764635
1aA	2bS	1	9	T	K	A	S	1238	1703	1287	4870	6213	5045	1526	1994	1695	4616	5439	4733	19	49	31	117	171	125	1.01633	1.01944	1.02196	1.01924	0.985872	0.985175	0.983122	0.984723	1.0683	1.0142	1.02519	1.0359	0.0663198	0.00988109	0.0204825	0.0322278	0.203826	0.378675	2.46368e-05	FALSE	0.0643095	0.00736453	0.0172423	0.0296388
1aA	2bV	1	9	T	K	A	V	1238	1703	1287	4870	6213	5045	765	1057	965	2196	2477	2251	38	103	51	239	314	224	1.01633	1.01944	1.02196	1.01924	0.979801	0.967286	0.962528	0.969872	1.07075	0.998277	1.03498	1.03467	0.0749417	0.0121915	0.0513169	0.04615	0.127759	0.27112	2.45365e-05	FALSE	0.0720821	0.00671917	0.0442411	0.0410141
1aA	2cE	1	10	T	T	A	E	1238	1703	1287	4870	6213	5045	553	727	598	2316	2602	2337	14	16	13	59	45	38	1.01633	1.01944	1.02196	1.01924	1.0236	1.01718	1.02161	1.0208	1.02432	0.988783	0.988361	1.00049	-0.015996	-0.0481663	-0.0556796	-0.0399473	0.0816175	0.20957	2.53435e-05	FALSE	-0.0125366	-0.0451771	-0.0514105	-0.0363747
1aA	2cG	1	10	T	T	A	G	1238	1703	1287	4870	6213	5045	4025	4971	4483	10550	11708	10263	193	263	186	613	837	682	1.01633	1.01944	1.02196	1.01924	0.969259	0.96788	0.960381	0.96584	0.99153	1.00334	1.01431	1.00306	0.00643874	0.0166531	0.0328408	0.0186442	0.136108	0.282661	2.45193e-05	FALSE	0.00212573	0.0112774	0.025373	0.0129254
1aA	2cH	1	10	T	T	A	H	1238	1703	1287	4870	6213	5045	190	217	176	614	604	637	20	32	13	99	106	105	1.01633	1.01944	1.02196	1.01924	0.993536	0.987558	1.01282	0.997972	1.04298	1.00806	1.10473	1.05192	0.0332141	0.00130929	0.0696653	0.0347295	0.220701	0.403495	2.45673e-05	FALSE	0.0322884	-0.000806827	0.0721825	0.0345547
1aA	2cI	1	10	T	T	A	I	1238	1703	1287	4870	6213	5045	282	317	299	912	1158	1020	29	34	18	74	128	108	1.01633	1.01944	1.02196	1.01924	0.993624	1.01959	1.00605	1.00642	0.966148	1.02314	1.07069	1.01999	-0.0437058	-0.0162671	0.0425561	-0.00580558	0.840726	0.951679	1.07636e-05	FALSE	-0.0446188	-0.012853	0.0437374	-0.00457811
1aA	2cK	1	10	T	T	A	K	1238	1703	1287	4870	6213	5045	740	971	880	2418	2849	2710	41	32	39	191	135	235	1.01633	1.01944	1.02196	1.01924	0.99482	0.993769	0.994331	0.994306	1.03594	1.03655	1.07118	1.04789	0.0248724	0.0234689	0.0550177	0.034453	0.0788067	0.206006	2.54592e-05	FALSE	0.0241299	0.022404	0.0539199	0.0334846
1aA	2cL	1	10	T	T	A	L	1238	1703	1287	4870	6213	5045	1561	1929	1567	5580	6538	5505	36	40	32	110	182	95	1.01633	1.01944	1.02196	1.01924	1.00523	1.01076	1.00941	1.00847	0.987041	1.04546	0.990136	1.00754	-0.0346122	0.0150515	-0.041439	-0.0203332	0.371678	0.610806	2.3093e-05	FALSE	-0.0338557	0.0169149	-0.0395961	-0.0188456
1aA	2cN	1	10	T	T	A	N	1238	1703	1287	4870	6213	5045	580	748	643	2191	2552	2211	33	29	16	111	83	60	1.01633	1.01944	1.02196	1.01924	1.01164	1.01154	1.00696	1.01004	0.99818	0.990841	1.01688	1.00197	-0.0299816	-0.0403575	-0.012184	-0.0275077	0.0789869	0.206313	2.54378e-05	FALSE	-0.0282912	-0.0383582	-0.0108242	-0.0258245
1aA	2cR	1	10	T	T	A	R	1238	1703	1287	4870	6213	5045	1633	2115	1642	4559	5267	4452	30	33	32	97	125	158	1.01633	1.01944	1.02196	1.01924	0.976574	0.974449	0.979751	0.976925	0.993599	1.02386	1.04838	1.02195	0.00107318	0.0304724	0.047115	0.0262202	0.190768	0.359835	2.46075e-05	FALSE	-0.00223423	0.0261726	0.043238	0.0223921
1aA	2cS	1	10	T	T	A	S	1238	1703	1287	4870	6213	5045	1597	2142	2018	6110	7282	7026	54	78	56	284	315	295	1.01633	1.01944	1.02196	1.01924	1.01311	1.01112	1.00838	1.01087	1.05001	1.03141	1.05579	1.04574	0.0203456	0.000635993	0.0252704	0.0154173	0.177061	0.340169	2.46105e-05	FALSE	0.0222523	0.00256187	0.0269106	0.0172416
1aA	2cV	1	10	T	T	A	V	1238	1703	1287	4870	6213	5045	1473	1880	1513	4819	5917	4740	29	39	33	112	182	129	1.01633	1.01944	1.02196	1.01924	0.994961	1.00203	0.996296	0.997764	1.0142	1.04844	1.02164	1.02809	0.00298847	0.0269305	0.00346761	0.0111289	0.294363	0.507352	2.41687e-05	FALSE	0.00226613	0.0272805	0.0027492	0.0107653
1aA	2dA	1	11	T	L	A	A	1238	1703	1287	4870	6213	5045	962	1302	1193	349	436	398	13	11	17	9	7	4	1.01633	1.01944	1.02196	1.01924	0.739965	0.738065	0.739869	0.7393	0.814893	0.813705	0.699896	0.776165	0.0628417	0.0612953	-0.0562195	0.0226391	0.623843	0.851569	1.72235e-05	FALSE	0.035371	0.0280441	-0.0940462	-0.0102104
1aA	2dG	1	11	T	L	A	G	1238	1703	1287	4870	6213	5045	2185	2777	2347	338	382	305	57	76	66	21	19	11	1.01633	1.01944	1.02196	1.01924	0.641132	0.633248	0.631927	0.635435	0.741752	0.703631	0.660415	0.701932	0.0901479	0.0580758	0.0146122	0.0542786	0.131327	0.2761	2.45347e-05	FALSE	0.0597947	0.0212431	-0.0277049	0.0177776
1aA	2dK	1	11	T	L	A	K	1238	1703	1287	4870	6213	5045	499	680	606	85	72	49	42	62	45	9	12	11	1.01633	1.01944	1.02196	1.01924	0.652306	0.602414	0.577604	0.610774	0.678917	0.673478	0.704264	0.685553	0.0159566	0.0593569	0.113977	0.0630969	0.156045	0.310524	2.4577e-05	FALSE	-0.0143717	0.0231305	0.0735096	0.0274228
1aA	2dN	1	11	T	L	A	N	1238	1703	1287	4870	6213	5045	756	958	831	44	44	18	81	58	57	10	3	2	1.01633	1.01944	1.02196	1.01924	0.527789	0.504012	0.426797	0.486199	0.614981	0.518012	0.482022	0.538338	0.0785713	0.0042039	0.0458535	0.0428762	0.184537	0.35094	2.46167e-05	FALSE	0.0537777	-0.022918	0.0352812	0.022047
1aA	2dP	1	11	T	L	A	P	1238	1703	1287	4870	6213	5045	2000	2761	2420	59	90	69	61	91	96	11	5	2	1.01633	1.01944	1.02196	1.01924	0.449	0.463616	0.458264	0.45696	0.658912	0.525129	0.422338	0.53546	0.202579	0.0525019	-0.0459877	0.0696976	0.436586	0.689889	2.18043e-05	FALSE	0.190348	0.0333804	-0.0669928	0.0522452
1aA	2dV	1	11	T	L	A	V	1238	1703	1287	4870	6213	5045	675	973	800	173	198	194	33	36	26	16	25	11	1.01633	1.01944	1.02196	1.01924	0.699675	0.679382	0.703349	0.694135	0.773593	0.823995	0.767069	0.788219	0.0624892	0.131409	0.0482761	0.0807248	0.0879927	0.217998	2.5114e-05	FALSE	0.0331608	0.0951881	0.00791779	0.0454222
1aA	2eG	1	12	T	K	A	G	1238	1703	1287	4870	6213	5045	3170	4250	3540	1455	1870	1522	50	82	56	44	60	41	1.01633	1.01944	1.02196	1.01924	0.767238	0.770232	0.768912	0.768794	0.842708	0.830153	0.829858	0.83424	0.0629382	0.044951	0.0440623	0.0506505	0.014421	0.115898	3.64886e-05	TRUE	0.0371828	0.014203	0.00886701	0.0200843
1aA	2eL	1	12	T	K	A	L	1238	1703	1287	4870	6213	5045	1210	1508	1236	607	647	540	21	41	23	26	39	19	1.01633	1.01944	1.02196	1.01924	0.777543	0.767262	0.770748	0.771851	0.882294	0.861063	0.84368	0.862346	0.0920503	0.0788891	0.056008	0.0756491	0.0188295	0.123876	3.41054e-05	TRUE	0.0670311	0.0478867	0.0209959	0.0453046
1aA	2eP	1	12	T	K	A	P	1238	1703	1287	4870	6213	5045	3596	4860	4128	141	155	141	145	234	184	3	6	1	1.01633	1.01944	1.02196	1.01924	0.481993	0.461044	0.478944	0.473994	0.407866	0.435338	0.268493	0.370566	-0.0819997	-0.0346665	-0.220967	-0.112544	0.181736	0.347072	2.46463e-05	FALSE	-0.10062	-0.0531692	-0.247356	-0.133715
1aA	2eR	1	12	T	K	A	R	1238	1703	1287	4870	6213	5045	1454	1761	1527	6173	6871	6340	69	114	97	388	544	397	1.01633	1.01944	1.02196	1.01924	1.02518	1.02735	1.02854	1.02702	1.05776	1.05107	1.0269	1.04524	0.01584	0.00375184	-0.024227	-0.00154505	0.908314	0.973655	8.1468e-06	FALSE	0.0195354	0.0085459	-0.0185607	0.00317353
1aA	2eS	1	12	T	K	A	S	1238	1703	1287	4870	6213	5045	1252	1492	1412	1390	1669	1527	44	55	56	91	130	89	1.01633	1.01944	1.02196	1.01924	0.869654	0.880163	0.874518	0.874778	0.941787	0.968298	0.918596	0.942894	0.0579278	0.0710294	0.024875	0.0512774	0.0648233	0.187634	2.58224e-05	TRUE	0.0413603	0.0525683	0.00304697	0.0323252
1aA	2eV	1	12	T	K	A	V	1238	1703	1287	4870	6213	5045	1043	1355	1218	883	1137	962	23	31	40	30	31	27	1.01633	1.01944	1.02196	1.01924	0.838221	0.846289	0.83854	0.841017	0.888339	0.866955	0.820554	0.858616	0.0364255	0.00421767	-0.0363978	0.00141513	0.952559	0.986466	5.77935e-06	FALSE	0.0166224	-0.0185767	-0.0633792	-0.0217778
1aA	2eW	1	12	T	K	A	W	1238	1703	1287	4870	6213	5045	550	709	627	121	128	104	30	36	30	4	9	7	1.01633	1.01944	1.02196	1.01924	0.681969	0.665279	0.659865	0.669038	0.623904	0.703631	0.698937	0.675491	-0.0692039	0.0254221	0.0245829	-0.00639961	0.857372	0.957102	1.01877e-05	FALSE	-0.0990666	-0.0111624	-0.017492	-0.0425737
1aA	2fD	1	13	T	A	A	D	1238	1703	1287	4870	6213	5045	272	401	332	639	939	816	22	31	14	78	90	58	1.01633	1.01944	1.02196	1.01924	0.956563	0.967197	0.968513	0.964091	1.00428	0.992523	1.02829	1.00837	0.0320958	0.00652853	0.03851	0.0257114	0.119103	0.259156	2.46404e-05	FALSE	0.0260691	0.00104163	0.0325352	0.019882
1aA	2fG	1	13	T	A	A	G	1238	1703	1287	4870	6213	5045	2667	3498	2987	5373	5988	5471	66	78	62	163	168	148	1.01633	1.01944	1.02196	1.01924	0.938745	0.930287	0.934843	0.934625	0.96236	0.957348	0.96517	0.961626	0.00828095	0.00898016	0.00980003	0.00902038	0.00235995	0.0906492	7.02023e-05	TRUE	-8.06621e-05	-0.0023075	-0.00221543	-0.00153453
1aA	2fL	1	13	T	A	A	L	1238	1703	1287	4870	6213	5045	1287	1577	1437	3714	3974	3975	69	78	79	216	274	266	1.01633	1.01944	1.02196	1.01924	0.980413	0.975844	0.982044	0.979434	0.989849	1.01498	1.00455	1.00313	-0.00657872	0.0201684	0.00094336	0.00484436	0.60487	0.839065	1.77472e-05	FALSE	-0.00935306	0.0160988	-0.0025008	0.00141498
1aA	2fN	1	13	T	A	A	N	1238	1703	1287	4870	6213	5045	557	719	593	1418	1600	1520	50	45	48	207	139	123	1.01633	1.01944	1.02196	1.01924	0.965878	0.961194	0.973321	0.966797	1.02226	0.999826	0.973288	0.998458	0.0406044	0.0199517	-0.0214047	0.0130505	0.548366	0.797202	1.91304e-05	FALSE	0.035831	0.0134935	-0.0264869	0.00761252
1aA	2fP	1	13	T	A	A	P	1238	1703	1287	4870	6213	5045	3247	4368	3473	106	113	132	62	93	61	6	2	4	1.01633	1.01944	1.02196	1.01924	0.460747	0.436385	0.491173	0.462769	0.586746	0.414616	0.553616	0.518326	0.118473	-0.0302507	0.0516573	0.0466265	0.391588	0.635947	2.27047e-05	FALSE	0.103755	-0.0420474	0.0225544	0.0280874
1aA	2fR	1	13	T	A	A	R	1238	1703	1287	4870	6213	5045	1760	2185	1759	5920	7151	5973	85	101	81	398	464	319	1.01633	1.01944	1.02196	1.01924	0.99818	1.00664	1.00552	1.00345	1.03653	1.04659	1.02249	1.03521	0.022049	0.0203896	-0.00510693	0.0124439	0.292464	0.504617	2.41754e-05	FALSE	0.0217873	0.0215356	-0.00402919	0.0130979
1aA	2fS	1	13	T	A	A	S	1238	1703	1287	4870	6213	5045	1488	1921	1604	4354	4905	4089	46	54	59	101	207	170	1.01633	1.01944	1.02196	1.01924	0.982021	0.977394	0.972694	0.97737	0.948722	1.02526	0.986715	0.986901	-0.0493391	0.0288748	-0.0073374	-0.00926724	0.721506	0.903244	1.44064e-05	FALSE	-0.0518892	0.0250615	-0.0125363	-0.0131213
1aA	2fT	1	13	T	A	A	T	1238	1703	1287	4870	6213	5045	640	956	730	2103	2470	2248	25	11	33	67	68	52	1.01633	1.01944	1.02196	1.01924	0.99547	0.978785	0.994327	0.989527	0.971835	1.08157	0.917617	0.990339	-0.0398947	0.0837572	-0.0985434	-0.018227	0.76674	0.92294	1.3123e-05	FALSE	-0.0405444	0.0801745	-0.0996419	-0.0200039
1aA	2fV	1	13	T	A	A	V	1238	1703	1287	4870	6213	5045	798	1066	951	2368	2565	2359	51	66	53	189	286	274	1.01633	1.01944	1.02196	1.01924	0.983648	0.9704	0.969566	0.974538	1.00941	1.03971	1.05364	1.03426	0.00970018	0.0504488	0.0627876	0.0409788	0.125098	0.267431	2.45443e-05	FALSE	0.00737772	0.0454845	0.0570077	0.0366233
1aA	2fW	1	13	T	A	A	W	1238	1703	1287	4870	6213	5045	948	1154	1105	1818	2088	1885	17	30	12	47	70	48	1.01633	1.01944	1.02196	1.01924	0.933029	0.936815	0.926701	0.932182	0.975443	0.966778	1.02427	0.988831	0.0271735	0.0117558	0.077222	0.0387171	0.18915	0.357553	2.46323e-05	FALSE	0.0180808	0.00146363	0.0638036	0.0277827
1aA	2gG	1	14	T	Q	A	G	1238	1703	1287	4870	6213	5045	1974	2595	2237	4597	5552	4872	132	151	147	446	480	500	1.01633	1.01944	1.02196	1.01924	0.955547	0.95656	0.95467	0.955593	0.998701	1.00321	1.00571	1.00254	0.0275453	0.0280555	0.0300784	0.0285597	0.000732673	0.0827641	0.000116325	TRUE	0.0213832	0.0208549	0.0215747	0.0212709
1aA	2gM	1	14	T	Q	A	M	1238	1703	1287	4870	6213	5045	335	443	324	871	983	702	21	27	37	75	61	114	1.01633	1.01944	1.02196	1.01924	0.968321	0.960857	0.954077	0.961085	1.00513	0.962977	0.994388	0.987498	0.0209918	-0.016554	0.0193618	0.00793319	0.583725	0.824703	1.82744e-05	FALSE	0.0165508	-0.0230664	0.0107512	0.00141185
1aA	2gP	1	14	T	Q	A	P	1238	1703	1287	4870	6213	5045	1199	1539	1359	90	126	116	55	53	46	2	5	5	1.01633	1.01944	1.02196	1.01924	0.557288	0.572114	0.583803	0.571068	0.473254	0.588815	0.611476	0.557848	-0.0931373	0.00558118	0.0148547	-0.0242338	0.555732	0.803153	1.89505e-05	FALSE	-0.120548	-0.0291219	-0.0259981	-0.0585562
1aA	2gS	1	14	T	Q	A	S	1238	1703	1287	4870	6213	5045	720	947	716	1096	1323	1139	18	14	14	47	36	17	1.01633	1.01944	1.02196	1.01924	0.906249	0.906347	0.918703	0.910433	0.968816	0.978225	0.887783	0.944941	0.0477638	0.0542634	-0.0510929	0.0169781	0.667806	0.877082	1.5954e-05	FALSE	0.0353671	0.0394426	-0.0658666	0.00298102
1aA	2gT	1	14	T	Q	A	T	1238	1703	1287	4870	6213	5045	967	1188	975	2690	3410	2837	35	51	36	147	228	154	1.01633	1.01944	1.02196	1.01924	0.976158	0.991182	0.987837	0.985059	1.02393	1.04338	1.03196	1.03309	0.0318247	0.0329368	0.0224305	0.029064	0.0128915	0.11331	3.76815e-05	TRUE	0.0284598	0.0314328	0.020087	0.0266599
1aA	2gV	1	14	T	Q	A	V	1238	1703	1287	4870	6213	5045	729	910	787	2069	2359	2057	19	20	12	39	53	44	1.01633	1.01944	1.02196	1.01924	0.978483	0.979178	0.975554	0.977738	0.940912	0.981771	1.01431	0.978998	-0.053553	-0.0164373	0.0173351	-0.0175518	0.481571	0.737621	2.07662e-05	FALSE	-0.0565959	-0.0199548	0.0126699	-0.0212936
1aA	3aA	1	15	T	N	A	A	1238	1703	1287	4870	6213	5045	1193	1541	1284	950	1039	902	78	91	80	41	121	77	1.01633	1.01944	1.02196	1.01924	0.831122	0.820516	0.825125	0.825588	0.782959	0.900524	0.861178	0.84822	-0.0617377	0.0640607	0.0179353	0.00675273	0.871129	0.961873	9.68444e-06	FALSE	-0.082224	0.0382787	-0.0108186	-0.0182546
1aA	3aG	1	15	T	N	A	G	1238	1703	1287	4870	6213	5045	1099	1335	1057	166	148	126	40	53	39	22	10	14	1.01633	1.01944	1.02196	1.01924	0.638367	0.607827	0.622043	0.622746	0.788212	0.670477	0.748258	0.735649	0.139417	0.0508361	0.112556	0.100937	0.0613485	0.183291	2.6069e-05	TRUE	0.109072	0.0144381	0.0703344	0.0646147
1aA	3aL	1	15	T	N	A	L	1238	1703	1287	4870	6213	5045	815	1070	872	2318	2636	2309	55	66	54	266	291	256	1.01633	1.01944	1.02196	1.01924	0.978729	0.973176	0.977043	0.976316	1.04029	1.04175	1.04372	1.04192	0.0455696	0.0496612	0.0452272	0.0468194	0.00092422	0.0836356	0.000104653	TRUE	0.042561	0.045152	0.040841	0.0428514
1aA	3aR	1	15	T	N	A	R	1238	1703	1287	4870	6213	5045	1117	1453	1188	2163	2419	2061	61	65	49	167	160	143	1.01633	1.01944	1.02196	1.01924	0.934156	0.927007	0.928629	0.929931	0.974305	0.97308	0.988176	0.97852	0.0248911	0.0280559	0.0391565	0.0307012	0.019276	0.124485	3.37678e-05	TRUE	0.0159417	0.0162731	0.0260682	0.0194277
1aA	3aS	1	15	T	N	A	S	1238	1703	1287	4870	6213	5045	1802	2375	2001	718	839	659	49	68	57	49	44	65	1.01633	1.01944	1.02196	1.01924	0.750836	0.744365	0.738392	0.744531	0.857531	0.815669	0.880591	0.851263	0.0944301	0.0568366	0.125986	0.0924174	0.0437269	0.160112	2.77638e-05	TRUE	0.0676014	0.0240307	0.088039	0.0598904
1aA	3aT	1	15	T	N	A	T	1238	1703	1287	4870	6213	5045	1341	1932	1585	3915	4971	4401	13	22	12	48	60	68	1.01633	1.01944	1.02196	1.01924	0.981758	0.978296	0.982477	0.980844	1.00899	0.985157	1.06415	1.01943	0.0111947	-0.0121523	0.0600994	0.0197139	0.452175	0.706772	2.15601e-05	FALSE	0.00860798	-0.0158161	0.0567371	0.0165097
1aA	3bA	1	16	T	S	A	A	1238	1703	1287	4870	6213	5045	739	977	883	3757	4550	4052	31	39	38	236	243	244	1.01633	1.01944	1.02196	1.01924	1.04607	1.0482	1.04	1.04476	1.09289	1.08249	1.07846	1.08461	0.0297296	0.013924	0.0156263	0.01976	0.0586608	0.179771	2.62523e-05	TRUE	0.0365966	0.022498	0.0236303	0.027575
1aA	3bE	1	16	T	S	A	E	1238	1703	1287	4870	6213	5045	640	834	728	2941	3066	3073	66	76	68	321	429	339	1.01633	1.01944	1.02196	1.01924	1.03436	1.02034	1.03043	1.02838	1.04094	1.07086	1.04948	1.05376	-0.0103153	0.0306913	-0.00357645	0.00559984	0.702253	0.894133	1.50021e-05	FALSE	-0.00523793	0.0342377	0.00247367	0.0104912
1aA	3bF	1	16	T	S	A	F	1238	1703	1287	4870	6213	5045	426	539	470	1150	1407	1311	18	19	16	74	61	55	1.01633	1.01944	1.02196	1.01924	0.972677	0.979997	0.983	0.978558	1.02145	1.00438	1.00692	1.01091	0.0328821	0.00533336	0.00233638	0.0135173	0.29889	0.513971	2.41572e-05	FALSE	0.0290374	0.00195194	-0.000926942	0.0100208
1aA	3bG	1	16	T	S	A	G	1238	1703	1287	4870	6213	5045	3511	4512	3920	9993	12122	10764	85	137	102	344	425	381	1.01633	1.01944	1.02196	1.01924	0.978812	0.983388	0.981203	0.981134	1.01963	1.00033	1.01643	1.01213	0.0248268	-0.00216758	0.0136851	0.0121148	0.261966	0.461976	2.4504e-05	FALSE	0.0218296	-0.0049835	0.0100819	0.00897601
1aA	3bK	1	16	T	S	A	K	1238	1703	1287	4870	6213	5045	405	567	414	1864	2534	1854	15	15	12	32	15	18	1.01633	1.01944	1.02196	1.01924	1.03454	1.04334	1.0372	1.03836	0.945384	0.866955	0.911976	0.908105	-0.106052	-0.196667	-0.148001	-0.15024	0.0290527	0.139828	3.05557e-05	TRUE	-0.100948	-0.188983	-0.14057	-0.1435
1aA	3bL	1	16	T	S	A	L	1238	1703	1287	4870	6213	5045	1062	1364	1098	3932	4038	3653	34	44	31	153	197	124	1.01633	1.01944	1.02196	1.01924	1.00931	0.994821	1.00318	1.00244	1.03193	1.04356	1.02427	1.03325	0.00613351	0.0294033	-0.000934117	0.0115342	0.335195	0.563233	2.37051e-05	FALSE	0.00748306	0.0285174	-0.000314556	0.0118953
1aA	3bR	1	16	T	S	A	R	1238	1703	1287	4870	6213	5045	1105	1545	1269	4973	6101	5201	35	62	45	227	282	233	1.01633	1.01944	1.02196	1.01924	1.03194	1.02876	1.02706	1.02925	1.07431	1.04542	1.05382	1.05785	0.0255147	-0.00334198	0.00421094	0.00879456	0.415813	0.665808	2.22678e-05	FALSE	0.0302263	0.00170507	0.00957721	0.0138362
1aA	3bT	1	16	T	S	A	T	1238	1703	1287	4870	6213	5045	779	870	833	2653	2970	2646	46	74	41	187	243	188	1.01633	1.01944	1.02196	1.01924	0.999619	1.01161	0.997879	1.00304	1.02015	1.00703	1.03991	1.02236	0.00419875	-0.0242352	0.0201183	2.72961e-05	0.998512	0.999614	1.05034e-06	FALSE	0.00414389	-0.0222237	0.0197065	0.000542211
1aA	3cA	1	17	T	E	A	A	1238	1703	1287	4870	6213	5045	1491	1914	1764	5233	5988	5502	27	34	20	114	132	94	1.01633	1.01944	1.02196	1.01924	1.00311	1.00133	0.99579	1.00008	1.02454	1.02676	1.04274	1.03135	0.00504521	0.00597248	0.0250799	0.0120325	0.206671	0.382876	2.46861e-05	FALSE	0.00549383	0.00620086	0.0242638	0.0119862
1aA	3cG	1	17	T	E	A	G	1238	1703	1287	4870	6213	5045	2465	3124	2701	4639	5388	4608	78	124	105	203	325	220	1.01633	1.01944	1.02196	1.01924	0.930846	0.93117	0.926712	0.929576	0.968436	0.980473	0.950239	0.966383	0.022385	0.0312055	0.00317891	0.0189231	0.149462	0.301437	2.45716e-05	FALSE	0.0130154	0.0200517	-0.0102377	0.00760979
1aA	3cH	1	17	T	E	A	H	1238	1703	1287	4870	6213	5045	662	876	825	1625	2072	1811	91	127	118	353	381	368	1.01633	1.01944	1.02196	1.01924	0.961653	0.968381	0.955572	0.961869	1.01471	0.996386	0.995775	1.00229	0.0373518	0.00918464	0.019221	0.0219191	0.117082	0.256539	2.469e-05	FALSE	0.0320071	0.00389053	0.0108802	0.0155926
1aA	3cK	1	17	T	E	A	K	1238	1703	1287	4870	6213	5045	430	573	575	1275	1543	1394	43	83	54	260	318	243	1.01633	1.01944	1.02196	1.01924	0.983558	0.983661	0.966942	0.978054	1.06618	1.0252	1.03776	1.04305	0.0665557	0.0224249	0.0495823	0.0461876	0.0694571	0.193676	2.56527e-05	TRUE	0.0642206	0.0196546	0.0433176	0.0423976
1aA	3cL	1	17	T	E	A	L	1238	1703	1287	4870	6213	5045	1761	2312	2000	4860	6085	5059	68	87	67	179	160	175	1.01633	1.01944	1.02196	1.01924	0.975237	0.980965	0.971804	0.976002	0.969755	0.938735	0.975476	0.961322	-0.0214116	-0.0612952	-0.0176666	-0.0334578	0.138767	0.286231	2.44904e-05	FALSE	-0.0249037	-0.0645155	-0.0230312	-0.0374835
1aA	3cN	1	17	T	E	A	N	1238	1703	1287	4870	6213	5045	725	945	814	1569	1974	1631	73	97	97	241	318	267	1.01633	1.01944	1.02196	1.01924	0.947046	0.95374	0.945124	0.948636	0.996013	1.00684	0.98148	0.994777	0.0334979	0.0345634	0.0156038	0.0278883	0.0453476	0.162233	2.75173e-05	TRUE	0.0262136	0.0269139	0.00539266	0.0195067
1aA	3cR	1	17	T	E	A	R	1238	1703	1287	4870	6213	5045	1942	2444	2068	5381	6223	5347	27	37	20	92	77	92	1.01633	1.01944	1.02196	1.01924	0.975701	0.977065	0.974315	0.975694	0.999679	0.953299	1.04027	0.99775	0.00804053	-0.0427557	0.0445647	0.00328315	0.908692	0.973759	8.13712e-06	FALSE	0.00461242	-0.0466235	0.0396679	-0.000781046
1aA	3cS	1	17	T	E	A	S	1238	1703	1287	4870	6213	5045	1464	1904	1606	3328	3983	3577	33	63	37	139	212	149	1.01633	1.01944	1.02196	1.01924	0.952748	0.95391	0.957235	0.954631	1.02426	1.00992	1.02504	1.01974	0.0559513	0.0374659	0.0467885	0.0467352	0.012788	0.113126	3.77806e-05	TRUE	0.0494176	0.0298436	0.0387488	0.0393366
1aA	3cT	1	17	T	E	A	T	1238	1703	1287	4870	6213	5045	1379	1856	1553	3357	3818	3156	78	74	65	208	199	154	1.01633	1.01944	1.02196	1.01924	0.960689	0.951934	0.946741	0.953121	0.971257	0.983501	0.96431	0.973022	-0.00512445	0.0130655	-0.00321977	0.00157377	0.810693	0.940481	1.17264e-05	FALSE	-0.0105987	0.00512997	-0.0131437	-0.00620414
1aA	3cV	1	17	T	E	A	V	1238	1703	1287	4870	6213	5045	1154	1312	1186	3726	4219	3628	15	19	13	50	56	56	1.01633	1.01944	1.02196	1.01924	0.993435	1.00457	0.993565	0.997189	0.99713	0.994301	1.03276	1.00806	-0.0125314	-0.0297893	0.0173746	-0.00831538	0.607473	0.841032	1.76801e-05	FALSE	-0.0134714	-0.0290023	0.0161293	-0.00878149
1aA	3dA	1	18	T	L	A	A	1238	1703	1287	4870	6213	5045	854	1145	984	258	345	283	73	134	93	31	81	55	1.01633	1.01944	1.02196	1.01924	0.718743	0.725624	0.722878	0.722415	0.758223	0.807649	0.805416	0.790429	0.0277405	0.067922	0.066665	0.0541092	0.0545956	0.174702	2.65432e-05	TRUE	-0.000814959	0.0338596	0.0275465	0.0201971
1aA	3dF	1	18	T	L	A	F	1238	1703	1287	4870	6213	5045	547	717	593	330	436	306	22	54	34	28	49	31	1.01633	1.01944	1.02196	1.01924	0.798935	0.808351	0.789806	0.799031	0.885493	0.855508	0.854978	0.865326	0.0735082	0.0314467	0.0478299	0.0509283	0.0531996	0.172873	2.66841e-05	TRUE	0.0501616	0.00435439	0.0148328	0.0231163
1aA	3dG	1	18	T	L	A	G	1238	1703	1287	4870	6213	5045	2335	3032	2489	94	110	78	116	202	149	9	4	3	1.01633	1.01944	1.02196	1.01924	0.485047	0.476227	0.469082	0.476785	0.561122	0.404894	0.41843	0.461482	0.0681522	-0.0805887	-0.0609512	-0.0244626	0.652354	0.868571	1.63813e-05	FALSE	0.0490296	-0.102544	-0.084904	-0.0461394
1aA	3dI	1	18	T	L	A	I	1238	1703	1287	4870	6213	5045	283	350	300	35	42	41	32	41	38	10	1	14	1.01633	1.01944	1.02196	1.01924	0.615185	0.617159	0.637694	0.623346	0.722664	0.429446	0.751232	0.634448	0.0974303	-0.199708	0.0995359	-0.000913845	0.993499	0.998344	2.16508e-06	FALSE	0.0673664	-0.236335	0.0572084	-0.0372534
1aA	3dP	1	18	T	L	A	P	1238	1703	1287	4870	6213	5045	2171	2999	2447	104	96	111	38	58	51	4	2	3	1.01633	1.01944	1.02196	1.01924	0.505213	0.461478	0.511425	0.492705	0.596495	0.470242	0.541178	0.535972	0.0830299	-0.000204747	0.0185235	0.0337829	0.312181	0.532181	2.39891e-05	FALSE	0.0609287	-0.0188128	-0.0143894	0.00924218
1aA	3dR	1	18	T	L	A	R	1238	1703	1287	4870	6213	5045	1877	2387	2027	146	222	145	17	14	19	8	7	2	1.01633	1.01944	1.02196	1.01924	0.561417	0.587134	0.563576	0.570709	0.770131	0.785293	0.607802	0.721076	0.199544	0.186747	0.0318514	0.139381	0.122603	0.264079	2.4565e-05	FALSE	0.171841	0.151166	-0.00755942	0.105149
1aA	3eF	1	19	T	A	A	F	1238	1703	1287	4870	6213	5045	602	817	699	1018	1227	1208	25	33	31	45	90	55	1.01633	1.01944	1.02196	1.01924	0.918443	0.914868	0.928188	0.9205	0.925684	0.985157	0.931197	0.947346	-0.00776111	0.0525085	-0.0173725	0.00912495	0.71701	0.901089	1.456e-05	FALSE	-0.0186787	0.0389236	-0.0305364	-0.00343048
1aA	3eG	1	19	T	A	A	G	1238	1703	1287	4870	6213	5045	2281	2976	2602	3296	3927	3294	38	51	31	83	81	52	1.01633	1.01944	1.02196	1.01924	0.900211	0.899624	0.892553	0.897463	0.948116	0.921458	0.924775	0.93145	0.0332012	0.00434976	0.0126232	0.0167247	0.190503	0.35946	2.45883e-05	FALSE	0.020088	-0.0114286	-0.00641696	0.000747489
1aA	3eH	1	19	T	A	A	H	1238	1703	1287	4870	6213	5045	1308	1766	1335	3641	4380	3761	145	227	192	133	287	206	1.01633	1.01944	1.02196	1.01924	0.976235	0.973969	0.984138	0.978114	0.847514	0.894586	0.873612	0.871904	-0.144666	-0.0983118	-0.132135	-0.125038	0.0120376	0.112155	3.86526e-05	TRUE	-0.148021	-0.102691	-0.135183	-0.128631
1aA	3eL	1	19	T	A	A	L	1238	1703	1287	4870	6213	5045	4096	5235	4447	12999	14864	12840	88	156	115	429	610	409	1.01633	1.01944	1.02196	1.01924	0.991436	0.989902	0.986952	0.98943	1.04121	1.02761	1.01082	1.02654	0.0335779	0.0184646	0.00219415	0.0180789	0.184175	0.350459	2.46344e-05	FALSE	0.0323537	0.016744	-0.000318172	0.0162598
1aA	3eN	1	19	T	A	A	N	1238	1703	1287	4870	6213	5045	1119	1461	1279	2495	3360	2843	18	21	13	32	70	45	1.01633	1.01944	1.02196	1.01924	0.950505	0.965072	0.957007	0.957528	0.924244	1.0088	1.00772	0.980254	-0.0417869	0.0249705	0.0296979	0.00429381	0.869577	0.961433	9.73889e-06	FALSE	-0.0486169	0.0191386	0.0216168	-0.0026205
1aA	3eR	1	19	T	A	A	R	1238	1703	1287	4870	6213	5045	1371	1857	1662	7126	8861	7577	451	658	597	2767	3729	3348	1.01633	1.01944	1.02196	1.01924	1.04864	1.05106	1.03925	1.04632	1.06787	1.07132	1.06296	1.06738	0.00210058	-0.000164463	0.000892265	0.000942793	0.286337	0.495961	2.42491e-05	FALSE	0.00936334	0.00893672	0.00874232	0.00901413
1aA	3eS	1	19	T	A	A	S	1238	1703	1287	4870	6213	5045	871	1210	927	2329	2838	2335	67	59	79	211	214	216	1.01633	1.01944	1.02196	1.01924	0.971573	0.967388	0.971322	0.970094	0.990543	1.01875	0.980712	0.996669	0.00310097	0.0325605	-0.0119377	0.00790791	0.606617	0.840411	1.76897e-05	FALSE	-0.00089542	0.0271048	-0.0173919	0.00293915
1aA	3eT	1	19	T	A	A	T	1238	1703	1287	4870	6213	5045	1316	1691	1380	3339	4087	3400	48	41	61	16	21	13	1.01633	1.01944	1.02196	1.01924	0.965488	0.970924	0.968789	0.9684	0.730147	0.788132	0.68856	0.735613	-0.251111	-0.201662	-0.301501	-0.251425	0.0128871	0.113284	3.76792e-05	TRUE	-0.255937	-0.206541	-0.307425	-0.256634
1aA	3eV	1	19	T	A	A	V	1238	1703	1287	4870	6213	5045	889	1130	913	1993	2208	1940	101	152	112	374	419	425	1.01633	1.01944	1.02196	1.01924	0.951136	0.945874	0.951846	0.949619	1.00932	0.986417	1.01824	1.00466	0.0426514	0.0221588	0.0454908	0.036767	0.037716	0.152224	2.87531e-05	TRUE	0.0359047	0.0132704	0.036479	0.0285514
1aA	3fA	1	20	T	S	A	A	1238	1703	1287	4870	6213	5045	1041	1210	1085	4233	4675	4052	45	70	65	335	435	362	1.01633	1.01944	1.02196	1.01924	1.02018	1.02619	1.01641	1.02093	1.09029	1.08218	1.06216	1.07821	0.0534552	0.0360457	0.0234355	0.0376455	0.0495079	0.168117	2.70661e-05	TRUE	0.0564053	0.0406331	0.0266656	0.0412347
1aA	3fE	1	20	T	S	A	E	1238	1703	1287	4870	6213	5045	464	616	485	1976	2505	1997	16	27	15	96	139	63	1.01633	1.01944	1.02196	1.01924	1.02553	1.03222	1.02759	1.02845	1.06528	1.06001	1.02986	1.05172	0.0229977	0.00772369	-0.0202928	0.00347622	0.809632	0.940021	1.17537e-05	FALSE	0.0267466	0.0133919	-0.0148193	0.00843973
1aA	3fG	1	20	T	S	A	G	1238	1703	1287	4870	6213	5045	1188	1536	1238	3307	3857	3509	60	90	82	223	282	301	1.01633	1.01944	1.02196	1.01924	0.976236	0.975427	0.984834	0.978832	1.00975	1.00151	1.01444	1.00857	0.0175699	0.00712506	0.00797774	0.0108909	0.0829424	0.211472	2.52661e-05	FALSE	0.0142157	0.00298655	0.00506235	0.00742155
1aA	3fK	1	20	T	S	A	K	1238	1703	1287	4870	6213	5045	283	353	301	1074	1243	1094	34	65	53	182	314	317	1.01633	1.01944	1.02196	1.01924	1.01217	1.01526	1.0133	1.01358	1.05205	1.05251	1.07033	1.0583	0.0233475	0.0175198	0.0347808	0.025216	0.0381244	0.152804	2.8659e-05	TRUE	0.0251163	0.0201711	0.0373933	0.0275602
1aA	3fL	1	20	T	S	A	L	1238	1703	1287	4870	6213	5045	1353	1789	1542	4439	5411	4829	13	29	22	80	95	83	1.01633	1.01944	1.02196	1.01924	0.99529	0.997348	0.996252	0.996297	1.06822	1.00675	1.01757	1.03085	0.0566716	-0.00998165	-0.000552693	0.0153791	0.537117	0.788091	1.9419e-05	FALSE	0.0559962	-0.0104362	-0.00127959	0.0147602
1aA	3fP	1	20	T	S	A	P	1238	1703	1287	4870	6213	5045	1167	1521	1310	79	79	83	154	242	210	6	19	10	1.01633	1.01944	1.02196	1.01924	0.545309	0.518501	0.549681	0.537831	0.481253	0.567179	0.516985	0.521806	-0.0729632	0.0386006	-0.0447659	-0.0263762	0.513484	0.767534	2.00352e-05	FALSE	-0.0994263	0.00930944	-0.0828612	-0.0576594
1aA	3fR	1	20	T	S	A	R	1238	1703	1287	4870	6213	5045	1713	2326	1867	7476	8781	7350	34	65	36	177	224	226	1.01633	1.01944	1.02196	1.01924	1.02838	1.02346	1.02245	1.02476	1.04882	1.01272	1.07587	1.04581	0.00364851	-0.0306336	0.0309763	0.00133042	0.94729	0.984877	6.09903e-06	FALSE	0.00782339	-0.0265324	0.0354141	0.00556837
1aA	3fV	1	20	T	S	A	V	1238	1703	1287	4870	6213	5045	1099	1385	1140	4965	5640	4627	28	31	20	98	108	75	1.01633	1.01944	1.02196	1.01924	1.03238	1.03239	1.02594	1.03024	1.00279	1.014	1.01688	1.01122	-0.0464591	-0.0384482	-0.0315862	-0.0388312	0.0120287	0.112148	3.86725e-05	TRUE	-0.0416804	-0.0327506	-0.0264452	-0.0336254
1aA	3fW	1	20	T	S	A	W	1238	1703	1287	4870	6213	5045	678	795	680	1899	2106	1717	40	41	24	139	162	72	1.01633	1.01944	1.02196	1.01924	0.976951	0.981729	0.9716	0.97676	1.00196	1.02883	0.991335	1.00737	0.00904779	0.0280242	-0.00159913	0.0118243	0.305564	0.523307	2.41038e-05	FALSE	0.00579257	0.0249313	-0.00700165	0.00790739
1aA	3gG	1	21	T	T	A	G	1238	1703	1287	4870	6213	5045	2710	3736	3125	712	842	642	92	133	113	50	27	47	1.01633	1.01944	1.02196	1.01924	0.70255	0.691414	0.684361	0.692775	0.786829	0.6791	0.765118	0.743682	0.0728033	-0.0257518	0.0657302	0.0375939	0.357906	0.593322	2.33818e-05	FALSE	0.0435786	-0.0615487	0.0244359	0.00215529
1aA	3gK	1	21	T	T	A	K	1238	1703	1287	4870	6213	5045	1493	2083	1651	5569	6612	5401	15	31	23	91	86	69	1.01633	1.01944	1.02196	1.01924	1.01017	1.00304	1.00125	1.00482	1.06656	0.987167	0.991335	1.01502	0.0398952	-0.0353657	-0.0318988	-0.0091231	0.74566	0.913728	1.37223e-05	FALSE	0.0413707	-0.0348426	-0.0316558	-0.0083759
1aA	3gL	1	21	T	T	A	L	1238	1703	1287	4870	6213	5045	2766	3534	3088	8653	9734	8671	74	97	100	312	378	347	1.01633	1.01944	1.02196	1.01924	0.989771	0.986323	0.983761	0.986618	1.02437	1.0272	1.008	1.01986	0.0184361	0.0217106	0.00263594	0.0142609	0.136464	0.283165	2.45129e-05	FALSE	0.0169759	0.0193867	-0.000483139	0.0119598
1aA	3gP	1	21	T	T	A	P	1238	1703	1287	4870	6213	5045	3170	3954	3452	1445	1700	1542	85	116	70	36	35	56	1.01633	1.01944	1.02196	1.01924	0.766438	0.767509	0.773289	0.769079	0.757915	0.725786	0.840006	0.774569	-0.0210426	-0.0566394	0.0497375	-0.00931484	0.793844	0.934025	1.2225e-05	FALSE	-0.0468531	-0.0876209	0.0149823	-0.0398306
1aA	3gR	1	21	T	T	A	R	1238	1703	1287	4870	6213	5045	2011	2827	2329	8903	10184	8899	164	209	155	727	866	757	1.01633	1.01944	1.02196	1.01924	1.03003	1.01794	1.01903	1.02234	1.03019	1.03443	1.04713	1.03725	-0.0166736	-0.00329607	0.00572493	-0.00474824	0.541432	0.791679	1.93235e-05	FALSE	-0.0122492	-0.000172104	0.00947748	-0.000981277
1aA	3gS	1	21	T	T	A	S	1238	1703	1287	4870	6213	5045	1239	1635	1365	2002	2627	2190	65	110	65	166	193	168	1.01633	1.01944	1.02196	1.01924	0.913168	0.922822	0.919679	0.918556	0.966245	0.933191	0.974272	0.957902	0.0381608	-0.00756643	0.0343985	0.0216643	0.277422	0.483813	2.43733e-05	FALSE	0.0265981	-0.019976	0.0197889	0.00880368
1aA	4aD	1	22	T	A	A	D	1238	1703	1287	4870	6213	5045	200	241	206	71	77	73	39	22	27	1	2	2	1.01633	1.01944	1.02196	1.01924	0.737449	0.732531	0.74678	0.73892	0.432744	0.584451	0.567571	0.528255	-0.316751	-0.162317	-0.195606	-0.224891	0.0408849	0.156082	2.80919e-05	TRUE	-0.344362	-0.19594	-0.232854	-0.257719
1aA	4aF	1	22	T	A	A	F	1238	1703	1287	4870	6213	5045	284	343	297	151	174	154	20	27	20	25	18	18	1.01633	1.01944	1.02196	1.01924	0.784286	0.786998	0.790359	0.787214	0.883404	0.819186	0.853491	0.852027	0.086307	0.0168924	0.0457779	0.0496591	0.132468	0.277683	2.45021e-05	FALSE	0.0617944	-0.0123349	0.0128423	0.0207673
1aA	4aG	1	22	T	A	A	G	1238	1703	1287	4870	6213	5045	1380	1857	1461	322	420	299	11	21	40	10	13	11	1.01633	1.01944	1.02196	1.01924	0.688791	0.69183	0.683923	0.688181	0.846479	0.810455	0.717749	0.791561	0.146437	0.105179	0.0188088	0.0901418	0.138707	0.286156	2.44994e-05	FALSE	0.116759	0.0693988	-0.0225038	0.0545513
1aA	4aH	1	22	T	A	A	H	1238	1703	1287	4870	6213	5045	884	1138	1038	447	559	431	40	64	33	35	41	17	1.01633	1.01944	1.02196	1.01924	0.778465	0.783204	0.764923	0.775531	0.842048	0.814491	0.789613	0.815384	0.0508671	0.0160657	0.00789385	0.0249422	0.198862	0.371724	2.46344e-05	FALSE	0.025916	-0.013518	-0.027693	-0.00509834
1aA	4aL	1	22	T	A	A	L	1238	1703	1287	4870	6213	5045	1426	1942	1642	4356	5097	4464	94	129	100	342	479	294	1.01633	1.01944	1.02196	1.01924	0.987009	0.980637	0.980059	0.982568	1.00728	1.02151	0.989022	1.00594	0.00415	0.021817	-0.0125575	0.00446984	0.696543	0.891438	1.51587e-05	FALSE	0.00229976	0.0185421	-0.0163764	0.00148849
1aA	4aP	1	22	T	A	A	P	1238	1703	1287	4870	6213	5045	7100	9309	7871	217	300	236	394	480	412	7	19	15	1.01633	1.01944	1.02196	1.01924	0.453106	0.462271	0.464023	0.4598	0.390205	0.486495	0.48625	0.454316	-0.0703021	0.015239	0.0120378	-0.0143418	0.659414	0.872413	1.61763e-05	FALSE	-0.0834301	-0.00356071	-0.0105737	-0.0325215
1aA	4aT	1	22	T	A	A	T	1238	1703	1287	4870	6213	5045	475	654	547	324	351	321	26	28	18	30	35	25	1.01633	1.01944	1.02196	1.01924	0.813172	0.793637	0.80453	0.80378	0.874123	0.893244	0.903165	0.890177	0.0476687	0.0841826	0.0809694	0.0709402	0.026022	0.135863	3.15099e-05	TRUE	0.0255383	0.055596	0.0496639	0.0435994
1aA	4aV	1	22	T	A	A	V	1238	1703	1287	4870	6213	5045	795	1122	980	2433	2942	2660	55	64	50	168	188	172	1.01633	1.01944	1.02196	1.01924	0.987224	0.980524	0.979876	0.982541	0.987003	0.993906	1.007	0.995971	-0.0163467	-0.00567516	0.00561196	-0.00546995	0.479182	0.735328	2.08486e-05	FALSE	-0.0181665	-0.00896882	0.00175848	-0.00845896
1aA	4bA	1	23	T	N	A	A	1238	1703	1287	4870	6213	5045	800	1047	861	3831	4364	3840	25	41	32	80	57	54	1.01633	1.01944	1.02196	1.01924	1.03914	1.03513	1.03673	1.037	0.992397	0.905772	0.925461	0.94121	-0.0637147	-0.149475	-0.134036	-0.115742	0.0482641	0.166232	2.71861e-05	TRUE	-0.0579105	-0.143283	-0.126701	-0.109298
1aA	4bC	1	23	T	N	A	C	1238	1703	1287	4870	6213	5045	428	578	472	1305	1541	1351	34	34	61	147	166	164	1.01633	1.01944	1.02196	1.01924	0.986795	0.982484	0.985955	0.985078	1.02729	1.05376	0.978784	1.01995	0.0243752	0.052184	-0.0288196	0.0159132	0.572038	0.815793	1.85969e-05	FALSE	0.0224949	0.0492172	-0.0315219	0.0133967
1aA	4bE	1	23	T	N	A	E	1238	1703	1287	4870	6213	5045	983	1225	1044	4139	4592	4307	19	13	17	79	92	88	1.01633	1.01944	1.02196	1.01924	1.02422	1.02263	1.02781	1.02489	1.02276	1.0975	1.05379	1.05802	-0.0181897	0.0549912	0.00341444	0.0134053	0.59983	0.83565	1.78777e-05	FALSE	-0.0146376	0.0589445	0.00893259	0.0177465
1aA	4bF	1	23	T	N	A	F	1238	1703	1287	4870	6213	5045	795	1033	897	2036	2457	2286	48	71	46	201	226	212	1.01633	1.01944	1.02196	1.01924	0.966569	0.969037	0.97266	0.969422	1.02358	1.00337	1.04049	1.02248	0.0412245	0.0154952	0.0464717	0.0343971	0.0694613	0.193682	2.56507e-05	TRUE	0.036545	0.0103081	0.0412664	0.0293732
1aA	4bG	1	23	T	N	A	G	1238	1703	1287	4870	6213	5045	2964	3954	3177	9317	10754	9199	60	78	77	236	261	286	1.01633	1.01944	1.02196	1.01924	0.990327	0.984833	0.987275	0.987479	1.01632	1.00925	1.01579	1.01379	0.00981802	0.00527779	0.00683325	0.00730969	0.0316438	0.143566	2.99504e-05	TRUE	0.00843664	0.00270389	0.00438253	0.00517435
1aA	4bH	1	23	T	N	A	H	1238	1703	1287	4870	6213	5045	695	987	719	2377	3128	2402	12	20	12	46	53	36	1.01633	1.01944	1.02196	1.01924	1.00011	1.00285	1.00365	1.0022	1.01334	0.981771	0.991335	0.99548	-0.00311175	-0.0405697	-0.0343551	-0.0260122	0.153951	0.307565	2.45551e-05	FALSE	-0.00309573	-0.0400791	-0.0336429	-0.0256059
1aA	4bI	1	23	T	N	A	I	1238	1703	1287	4870	6213	5045	464	601	485	1489	1691	1445	18	14	11	75	69	56	1.01633	1.01944	1.02196	1.01924	0.992724	0.988831	0.990545	0.9907	1.023	1.05487	1.05188	1.04325	0.0140637	0.0468244	0.0395872	0.0334918	0.0778734	0.204838	2.54779e-05	FALSE	0.0130227	0.0449229	0.0377616	0.0319024
1aA	4bL	1	23	T	N	A	L	1238	1703	1287	4870	6213	5045	1221	1651	1413	3932	5081	4158	140	207	166	668	747	705	1.01633	1.01944	1.02196	1.01924	0.993131	0.999392	0.989126	0.993883	1.03872	1.01815	1.03113	1.02933	0.0293655	-0.000665164	0.0202867	0.016329	0.207717	0.384471	2.47136e-05	FALSE	0.0283822	-0.000769518	0.0181894	0.0152673
1aA	4bP	1	23	T	N	A	P	1238	1703	1287	4870	6213	5045	1746	2221	1885	246	281	248	63	102	75	24	25	10	1.01633	1.01944	1.02196	1.01924	0.630299	0.623392	0.633338	0.62901	0.74563	0.701298	0.634867	0.693932	0.105036	0.0657897	-0.012378	0.0528158	0.265549	0.467079	2.44641e-05	FALSE	0.0747425	0.0290551	-0.0547006	0.0163657
1aA	4bR	1	23	T	N	A	R	1238	1703	1287	4870	6213	5045	1608	2061	1800	7071	8319	7134	75	81	114	383	474	473	1.01633	1.01944	1.02196	1.01924	1.02925	1.03135	1.02322	1.02794	1.04659	1.0751	1.02846	1.05005	0.000526593	0.0237124	-0.0172224	0.00233886	0.861794	0.958793	1.00293e-05	FALSE	0.00483325	0.0292228	-0.0126301	0.00714199
1aA	4bS	1	23	T	N	A	S	1238	1703	1287	4870	6213	5045	1410	1776	1580	5333	6436	5702	23	25	28	105	166	128	1.01633	1.01944	1.02196	1.01924	1.01178	1.01864	1.01249	1.01431	1.0336	1.08999	1.03956	1.05438	0.00528829	0.0515465	0.00483755	0.0205575	0.315817	0.537128	2.39026e-05	FALSE	0.00699974	0.0547941	0.0072891	0.0230276
1aA	4bT	1	23	T	N	A	T	1238	1703	1287	4870	6213	5045	1048	1397	1246	3855	4355	3937	47	54	48	189	254	204	1.01633	1.01944	1.02196	1.01924	1.00855	1.00091	0.997273	1.00224	1.01889	1.04937	1.03121	1.03316	-0.00614142	0.02901	0.0120417	0.0116368	0.370235	0.609191	2.31323e-05	FALSE	-0.004902	0.0291662	0.0115124	0.0119255
1aA	4bV	1	23	T	N	A	V	1238	1703	1287	4870	6213	5045	895	1318	1152	2888	3373	3007	27	21	22	104	124	75	1.01633	1.01944	1.02196	1.01924	0.993365	0.977663	0.975401	0.982143	1.01389	1.07616	1.00597	1.03201	0.00430396	0.0794995	0.00915176	0.0309851	0.330327	0.556662	2.36591e-05	FALSE	0.00335399	0.0757306	0.00445809	0.0278476
1aA	4cA	1	24	T	M	A	A	1238	1703	1287	4870	6213	5045	693	950	801	2299	2793	2357	58	61	70	313	419	262	1.01633	1.01944	1.02196	1.01924	0.996577	0.994006	0.989122	0.993235	1.05299	1.09398	1.01666	1.05455	0.040138	0.0806563	0.00582371	0.042206	0.190261	0.359113	2.45958e-05	FALSE	0.0396467	0.0796317	0.00372559	0.0410013
1aA	4cF	1	24	T	M	A	F	1238	1703	1287	4870	6213	5045	686	907	842	1957	2409	2139	65	81	70	222	289	182	1.01633	1.01944	1.02196	1.01924	0.979079	0.982038	0.972295	0.977804	0.99995	1.01681	0.974951	0.997237	0.00487837	0.0156869	-0.0186933	0.000623979	0.956572	0.987713	5.53648e-06	FALSE	0.00191839	0.0126455	-0.0239665	-0.00313422
1aA	4cG	1	24	T	M	A	G	1238	1703	1287	4870	6213	5045	768	994	833	1595	1685	1448	15	22	29	89	83	66	1.01633	1.01944	1.02196	1.01924	0.942271	0.929135	0.928856	0.933421	1.06399	1.02339	0.959706	1.01569	0.106326	0.0761945	0.0104545	0.064325	0.150971	0.303558	2.45987e-05	FALSE	0.0984197	0.0647325	-0.00259483	0.0535191
1aA	4cH	1	24	T	M	A	H	1238	1703	1287	4870	6213	5045	1435	1659	1579	4445	5017	4561	26	33	32	77	76	85	1.01633	1.01944	1.02196	1.01924	0.988624	0.997329	0.987	0.990984	0.983418	0.965238	0.977402	0.975352	-0.0213552	-0.0514746	-0.0312704	-0.0347001	0.0594676	0.180732	2.61895e-05	TRUE	-0.0229775	-0.0519323	-0.0337737	-0.0362278
1aA	4cK	1	24	T	M	A	K	1238	1703	1287	4870	6213	5045	536	720	527	1851	2334	1887	20	44	28	89	159	127	1.01633	1.01944	1.02196	1.01924	1.00123	1.00551	1.01159	1.00611	1.03063	1.01831	1.03866	1.0292	0.0130454	-0.00674461	0.00485797	0.00371959	0.583506	0.824583	1.82755e-05	FALSE	0.0132229	-0.00579365	0.00713164	0.00485363
1aA	4cL	1	24	T	M	A	L	1238	1703	1287	4870	6213	5045	1820	2281	2110	6202	7148	6973	84	136	113	424	537	495	1.01633	1.01944	1.02196	1.01924	0.999688	1.00152	1.00241	1.00121	1.04524	1.02875	1.03468	1.03622	0.0292252	0.00776479	0.0102543	0.0157481	0.145753	0.296035	2.45967e-05	FALSE	0.0291803	0.00802676	0.010724	0.015977
1aA	4cN	1	24	T	M	A	N	1238	1703	1287	4870	6213	5045	389	637	473	1153	1555	1128	20	27	13	81	100	112	1.01633	1.01944	1.02196	1.01924	0.983514	0.972099	0.965058	0.973557	1.01971	1.02121	1.11211	1.05101	0.0201314	0.0302202	0.125866	0.0587393	0.22336	0.407446	2.46119e-05	FALSE	0.0177902	0.0255341	0.119255	0.054193
1aA	4cP	1	24	T	M	A	P	1238	1703	1287	4870	6213	5045	3404	4542	3660	181	212	167	264	322	292	20	14	28	1.01633	1.01944	1.02196	1.01924	0.517312	0.505911	0.512096	0.511773	0.558357	0.497552	0.597125	0.551011	0.0325953	-0.0181922	0.0737849	0.029396	0.384262	0.626743	2.285e-05	FALSE	0.00897167	-0.0456178	0.0407593	0.00137105
1aA	4cS	1	24	T	M	A	S	1238	1703	1287	4870	6213	5045	1127	1616	1338	3374	4124	3214	112	139	113	425	530	479	1.01633	1.01944	1.02196	1.01924	0.984673	0.977331	0.965887	0.975964	1.01216	1.02464	1.03091	1.02257	0.011402	0.0283114	0.0438189	0.0278441	0.0968775	0.22959	2.48761e-05	FALSE	0.00922335	0.0244876	0.0373596	0.0236902
1aA	4cT	1	24	T	M	A	T	1238	1703	1287	4870	6213	5045	1513	1979	1755	5670	6435	6033	105	122	115	517	615	589	1.01633	1.01944	1.02196	1.01924	1.01071	1.00588	1.00692	1.00784	1.04236	1.05753	1.05257	1.05082	0.0151436	0.0321049	0.0235398	0.0235961	0.0404641	0.15565	2.81821e-05	TRUE	0.0166983	0.0331185	0.0248934	0.0249034
1aA	4dI	1	25	T	L	A	I	1238	1703	1287	4870	6213	5045	407	536	505	811	1066	871	62	51	64	156	186	141	1.01633	1.01944	1.02196	1.01924	0.937472	0.947956	0.927961	0.937796	0.964519	1.0194	0.955987	0.979968	0.0117342	0.0530168	0.00765071	0.0241339	0.237708	0.428131	2.46278e-05	FALSE	0.00320906	0.0444544	-0.00555215	0.0140371
1aA	4dM	1	25	T	L	A	M	1238	1703	1287	4870	6213	5045	473	574	494	265	331	299	26	32	35	28	40	31	1.01633	1.01944	1.02196	1.01924	0.790354	0.802097	0.808069	0.800173	0.866123	0.893244	0.851659	0.870342	0.0628599	0.075558	0.0258468	0.0547549	0.0668179	0.190179	2.57001e-05	TRUE	0.0388195	0.0478182	-0.00503523	0.0272008
1aA	4dR	1	25	T	L	A	R	1238	1703	1287	4870	6213	5045	2002	2625	2298	64	83	63	53	77	53	1	7	2	1.01633	1.01944	1.02196	1.01924	0.458316	0.460028	0.453771	0.457371	0.397179	0.584451	0.490352	0.490661	-0.0686231	0.115482	0.0266177	0.0244922	0.690226	0.888536	1.53674e-05	FALSE	-0.0828459	0.0972279	0.00692663	0.00710288
1aA	4dY	1	25	T	L	A	Y	1238	1703	1287	4870	6213	5045	208	319	284	163	123	138	58	57	97	65	50	74	1.01633	1.01944	1.02196	1.01924	0.829264	0.754678	0.782924	0.788955	0.870742	0.851518	0.834568	0.852276	0.0279334	0.0821728	0.0344526	0.0481863	0.106211	0.241952	2.48586e-05	FALSE	0.00727139	0.0501438	0.00070469	0.0193733
1aA	4eA	1	26	T	R	A	A	1238	1703	1287	4870	6213	5045	1765	2235	1946	2066	2430	2214	31	36	25	67	55	46	1.01633	1.01944	1.02196	1.01924	0.875788	0.87681	0.880326	0.877641	0.946893	0.916886	0.935366	0.933048	0.0567996	0.023035	0.0357104	0.038515	0.0595872	0.180935	2.61755e-05	TRUE	0.0409019	0.00412552	0.0147658	0.0199311
1aA	4eC	1	26	T	R	A	C	1238	1703	1287	4870	6213	5045	400	576	424	151	150	139	20	39	25	13	10	11	1.01633	1.01944	1.02196	1.01924	0.744575	0.70844	0.737867	0.730294	0.807582	0.706614	0.77156	0.761918	0.0508449	-0.0155953	0.0174904	0.01758	0.456115	0.711081	2.14486e-05	FALSE	0.0236395	-0.0506232	-0.0204984	-0.0158274
1aA	4eE	1	26	T	R	A	E	1238	1703	1287	4870	6213	5045	551	714	637	156	189	153	19	11	13	8	6	4	1.01633	1.01944	1.02196	1.01924	0.711217	0.710365	0.702253	0.707945	0.757235	0.795544	0.730609	0.761129	0.0344009	0.071373	0.0129369	0.0395703	0.146268	0.29684	2.45905e-05	FALSE	0.00551676	0.036444	-0.0274829	0.00482595
1aA	4eG	1	26	T	R	A	G	1238	1703	1287	4870	6213	5045	2346	2960	2639	1060	1067	945	71	84	89	72	84	46	1.01633	1.01944	1.02196	1.01924	0.765416	0.746745	0.747976	0.753379	0.859152	0.866955	0.789991	0.838699	0.0812342	0.105696	0.0255915	0.0708407	0.0960758	0.228416	2.48895e-05	FALSE	0.0553535	0.0730645	-0.0115529	0.038955
1aA	4eL	1	26	T	R	A	L	1238	1703	1287	4870	6213	5045	1763	2084	1966	488	619	468	27	31	36	7	19	9	1.01633	1.01944	1.02196	1.01924	0.708599	0.723937	0.701227	0.711254	0.701008	0.80928	0.706836	0.739041	-0.0191656	0.0712731	-0.00978796	0.0141065	0.671822	0.879257	1.58447e-05	FALSE	-0.0481569	0.0371078	-0.0502644	-0.0204378
1aA	4eM	1	26	T	R	A	M	1238	1703	1287	4870	6213	5045	548	740	604	340	422	362	79	94	106	102	106	116	1.01633	1.01944	1.02196	1.01924	0.802185	0.800786	0.806943	0.803304	0.887159	0.881109	0.875875	0.881381	0.0718708	0.0647605	0.051214	0.0626151	0.00923357	0.107397	4.24396e-05	TRUE	0.0487948	0.0368872	0.0201965	0.0352929
1aA	4eN	1	26	T	R	A	N	1238	1703	1287	4870	6213	5045	812	972	882	494	621	440	24	34	38	24	34	22	1.01633	1.01944	1.02196	1.01924	0.799908	0.814172	0.785935	0.800005	0.857531	0.866955	0.80298	0.842488	0.0445568	0.0369598	-0.000212635	0.0271013	0.189152	0.357552	2.46315e-05	FALSE	0.0212908	0.0104861	-0.0336352	-0.000619423
1aA	4eP	1	26	T	R	A	P	1238	1703	1287	4870	6213	5045	3071	3912	3288	106	119	79	104	130	103	3	9	4	1.01633	1.01944	1.02196	1.01924	0.467209	0.45547	0.438666	0.453782	0.446401	0.552357	0.493639	0.497465	-0.0284396	0.0880341	0.0453408	0.0349784	0.411957	0.66125	2.23144e-05	FALSE	-0.0444221	0.0709227	0.0304828	0.0189945
1aA	4eS	1	26	T	R	A	S	1238	1703	1287	4870	6213	5045	1615	2134	1932	1329	1696	1429	45	46	43	60	62	84	1.01633	1.01944	1.02196	1.01924	0.834931	0.83989	0.831026	0.835282	0.890887	0.902121	0.942219	0.911742	0.042318	0.0459078	0.0929456	0.0603905	0.0658247	0.189005	2.5779e-05	TRUE	0.022196	0.0223457	0.0649609	0.0365009
1aA	4eT	1	26	T	R	A	T	1238	1703	1287	4870	6213	5045	1354	1702	1383	772	818	773	81	72	75	59	68	64	1.01633	1.01944	1.02196	1.01924	0.792386	0.780633	0.798951	0.790657	0.820785	0.860221	0.847395	0.8428	0.0154555	0.0644158	0.0309009	0.0369241	0.125072	0.267406	2.45452e-05	FALSE	-0.00842323	0.0345946	-0.00105888	0.00837083
1aA	4eV	1	26	T	R	A	V	1238	1703	1287	4870	6213	5045	590	859	643	221	284	204	22	30	29	13	9	11	1.01633	1.01944	1.02196	1.01924	0.743673	0.73656	0.734116	0.738116	0.796531	0.725111	0.754567	0.758736	0.0407101	-0.025764	0.00433135	0.00642579	0.769913	0.924379	1.30044e-05	FALSE	0.013452	-0.0591182	-0.0339541	-0.0265401
1aA	4eW	1	26	T	R	A	W	1238	1703	1287	4870	6213	5045	551	787	665	164	189	161	17	19	16	2	3	2	1.01633	1.01944	1.02196	1.01924	0.717016	0.698896	0.703163	0.706358	0.609392	0.649492	0.627478	0.628787	-0.119336	-0.0629877	-0.0911247	-0.0911493	0.0304021	0.141957	3.02633e-05	TRUE	-0.147969	-0.0984705	-0.131494	-0.125978
1aA	4eY	1	26	T	R	A	Y	1238	1703	1287	4870	6213	5045	176	211	164	108	95	88	23	31	29	29	35	40	1.01633	1.01944	1.02196	1.01924	0.800907	0.772942	0.79428	0.789376	0.884408	0.881253	0.902372	0.889344	0.0704191	0.0932886	0.0906515	0.0847864	0.00718106	0.103353	4.5955e-05	TRUE	0.0472362	0.0627767	0.0581564	0.0560564
1aA	4fA	1	27	T	E	A	A	1238	1703	1287	4870	6213	5045	928	1174	1039	2478	2712	2613	23	38	31	82	115	98	1.01633	1.01944	1.02196	1.01924	0.971413	0.965596	0.971142	0.969384	1.00493	0.997415	0.99733	0.999891	0.0176478	0.0130521	0.00486462	0.0118548	0.0867074	0.21648	2.51513e-05	FALSE	0.0136295	0.00730522	-0.000623009	0.00677059
1aA	4fF	1	27	T	E	A	F	1238	1703	1287	4870	6213	5045	445	553	508	1145	1241	1089	24	52	27	111	147	78	1.01633	1.01944	1.02196	1.01924	0.967112	0.962185	0.952857	0.960718	1.0351	0.989385	0.987014	1.00383	0.0521945	0.00849983	0.0132345	0.0246429	0.217016	0.398272	2.45959e-05	FALSE	0.0475889	0.00220135	0.00440417	0.0180648
1aA	4fG	1	27	T	E	A	G	1238	1703	1287	4870	6213	5045	1370	1900	1537	4189	5341	4274	25	34	34	92	119	106	1.01633	1.01944	1.02196	1.01924	0.987121	0.988722	0.982645	0.986163	1.0086	1.01455	0.995739	1.0063	0.00535709	0.00660919	-0.0084833	0.00116099	0.832626	0.948449	1.10469e-05	FALSE	0.00352271	0.00468931	-0.0118137	-0.00120057
1aA	4fH	1	27	T	E	A	H	1238	1703	1287	4870	6213	5045	1528	1948	1735	5279	6228	5409	11	26	17	38	56	86	1.01633	1.01944	1.02196	1.01924	1.00128	1.00388	0.995736	1.0003	1.00127	0.957348	1.05116	1.00326	-0.0163651	-0.0660466	0.0335583	-0.0162845	0.628234	0.854518	1.71214e-05	FALSE	-0.0161804	-0.0653776	0.0327317	-0.0162754
1aA	4fL	1	27	T	E	A	L	1238	1703	1287	4870	6213	5045	1481	2151	1735	4095	5207	4313	111	133	99	276	439	331	1.01633	1.01944	1.02196	1.01924	0.975457	0.97111	0.969812	0.972126	0.963145	1.00764	1.00374	0.99151	-0.0282446	0.0176578	0.0126371	0.000683426	0.966774	0.990386	4.83196e-06	FALSE	-0.0317064	0.0128097	0.00690275	-0.003998
1aA	4fP	1	27	T	E	A	P	1238	1703	1287	4870	6213	5045	5839	7652	6619	329	371	299	199	272	215	13	15	14	1.01633	1.01944	1.02196	1.01924	0.524031	0.51039	0.510948	0.515123	0.54118	0.525561	0.552814	0.539852	0.00858945	0.00525112	0.0306472	0.0148292	0.203772	0.378635	2.46383e-05	FALSE	-0.0157999	-0.0228671	-0.00218507	-0.0136173
1aA	4fR	1	27	T	E	A	R	1238	1703	1287	4870	6213	5045	699	974	783	1398	1797	1583	56	74	74	175	252	179	1.01633	1.01944	1.02196	1.01924	0.9379	0.939111	0.946149	0.941054	0.989647	1.01132	0.966686	0.989217	0.0364268	0.0539562	-0.000238269	0.0300482	0.200558	0.37393	2.46246e-05	FALSE	0.0279566	0.0440174	-0.0102674	0.0205689
1aA	4fS	1	27	T	E	A	S	1238	1703	1287	4870	6213	5045	1951	2325	1973	4984	5592	4763	13	33	23	90	80	58	1.01633	1.01944	1.02196	1.01924	0.966278	0.97035	0.966457	0.967695	1.08188	0.971281	0.971452	1.0082	0.0998144	-0.0179279	-0.0162263	0.0218867	0.630883	0.856065	1.7063e-05	FALSE	0.0950954	-0.0229005	-0.0225805	0.0165381
1aA	4fT	1	27	T	E	A	T	1238	1703	1287	4870	6213	5045	1722	2129	2025	4859	5548	5070	58	81	99	273	363	296	1.01633	1.01944	1.02196	1.01924	0.97781	0.979795	0.97063	0.976078	1.03714	1.04367	0.990949	1.02392	0.0433574	0.0448322	-0.000994248	0.0290651	0.192924	0.363126	2.46221e-05	FALSE	0.0402213	0.0414172	-0.00657687	0.0250206
1aA	4fV	1	27	T	E	A	V	1238	1703	1287	4870	6213	5045	687	862	856	1427	1643	1790	59	76	66	194	201	216	1.01633	1.01944	1.02196	1.01924	0.942289	0.942947	0.950014	0.945083	0.995547	0.981537	1.0013	0.992794	0.0378669	0.0202632	0.0304229	0.0295177	0.0285987	0.139047	3.05832e-05	TRUE	0.0299629	0.0109184	0.0210827	0.0206547
1aA	4gA	1	28	T	Q	A	A	1238	1703	1287	4870	6213	5045	652	860	786	2249	2400	2321	48	51	43	215	290	257	1.01633	1.01944	1.02196	1.01924	1.0011	0.987866	0.989524	0.992829	1.03139	1.07172	1.07025	1.05779	0.0139385	0.064656	0.0589973	0.0458639	0.103709	0.238365	2.48265e-05	FALSE	0.0140967	0.0625917	0.0569761	0.0445549
1aA	4gD	1	28	T	Q	A	D	1238	1703	1287	4870	6213	5045	358	463	406	650	818	749	65	56	70	107	140	211	1.01633	1.01944	1.02196	1.01924	0.926687	0.934007	0.935666	0.93212	0.915324	0.974906	0.991879	0.960703	-0.0264994	0.022747	0.0356672	0.0106383	0.630874	0.856064	1.70632e-05	FALSE	-0.0363928	0.0120249	0.023795	-0.000190991
1aA	4gE	1	28	T	Q	A	E	1238	1703	1287	4870	6213	5045	506	612	555	1555	1689	1825	19	38	14	61	164	72	1.01633	1.01944	1.02196	1.01924	0.987706	0.986554	1.00184	0.992033	0.992778	1.03923	1.05304	1.02835	-0.0110617	0.033503	0.0292069	0.0172161	0.348961	0.581724	2.3532e-05	FALSE	-0.0128136	0.031218	0.0295652	0.0159899
1aA	4gG	1	28	T	Q	A	G	1238	1703	1287	4870	6213	5045	3054	3962	3460	1514	2024	1647	213	281	226	204	307	231	1.01633	1.01944	1.02196	1.01924	0.776169	0.787823	0.780566	0.781519	0.852525	0.877381	0.868059	0.865988	0.0636773	0.0742463	0.0703538	0.0694258	0.00197011	0.091192	7.73967e-05	TRUE	0.0385573	0.0450975	0.0363546	0.0400031
1aA	4gK	1	28	T	Q	A	K	1238	1703	1287	4870	6213	5045	1252	1559	1506	4194	4788	4262	37	48	60	165	226	197	1.01633	1.01944	1.02196	1.01924	0.997703	0.99915	0.984656	0.993836	1.03088	1.04949	1.00167	1.02734	0.0168781	0.030919	-0.00460994	0.0143957	0.298147	0.512972	2.41612e-05	FALSE	0.0165481	0.030773	-0.0075591	0.013254
1aA	4gL	1	28	T	Q	A	L	1238	1703	1287	4870	6213	5045	985	1371	1197	2212	2883	2630	55	97	68	221	335	272	1.01633	1.01944	1.02196	1.01924	0.951335	0.954525	0.955677	0.953845	1.0188	1.01298	1.02427	1.01868	0.0519221	0.0398992	0.0476102	0.0464772	0.00567629	0.099668	4.99678e-05	TRUE	0.0452016	0.0323744	0.0392884	0.0389548
1aA	4gP	1	28	T	Q	A	P	1238	1703	1287	4870	6213	5045	3209	4155	3490	850	947	898	119	162	144	28	27	20	1.01633	1.01944	1.02196	1.01924	0.703495	0.692736	0.710135	0.702122	0.689762	0.655862	0.63954	0.661721	-0.0252241	-0.050338	-0.086187	-0.0539164	0.0928863	0.224455	2.49685e-05	FALSE	-0.0544136	-0.0860821	-0.126145	-0.0888804
1aA	4gR	1	28	T	Q	A	R	1238	1703	1287	4870	6213	5045	2148	2909	2345	5413	6538	5629	83	111	88	342	447	361	1.01633	1.01944	1.02196	1.01924	0.964698	0.962363	0.965807	0.964289	1.02171	1.03107	1.02716	1.02665	0.0412551	0.0500059	0.040148	0.043803	0.00502827	0.098039	5.19533e-05	TRUE	0.0363218	0.043736	0.0336741	0.0379106
1aA	4gS	1	28	T	Q	A	S	1238	1703	1287	4870	6213	5045	989	1245	1021	1868	2279	1981	48	69	77	170	227	225	1.01633	1.01944	1.02196	1.01924	0.931266	0.938185	0.94144	0.936964	1.00416	1.00725	0.988322	0.999911	0.0576821	0.0508334	0.0262093	0.0449083	0.0424209	0.158249	2.79623e-05	TRUE	0.0483656	0.0407519	0.0153477	0.0348217
1aA	4gT	1	28	T	Q	A	T	1238	1703	1287	4870	6213	5045	1294	1756	1457	3536	4367	3743	94	152	134	420	540	456	1.01633	1.01944	1.02196	1.01924	0.974089	0.974287	0.973577	0.973984	1.0311	1.01631	1.00577	1.01772	0.0411015	0.0230828	0.010811	0.0249984	0.104726	0.23989	2.48589e-05	FALSE	0.037451	0.0187565	0.00577659	0.0206614
1aA	4gV	1	28	T	Q	A	V	1238	1703	1287	4870	6213	5045	836	1180	907	2576	2984	2693	128	154	132	603	710	574	1.01633	1.01944	1.02196	1.01924	0.988016	0.976256	0.99015	0.984807	1.03724	1.04701	1.03384	1.03936	0.0330846	0.0517806	0.0219435	0.0356029	0.0549016	0.175022	2.65371e-05	TRUE	0.0313763	0.0477791	0.0200423	0.0330659
1aA	4gW	1	28	T	Q	A	W	1238	1703	1287	4870	6213	5045	441	629	523	358	451	373	64	64	75	115	97	114	1.01633	1.01944	1.02196	1.01924	0.833354	0.827763	0.826856	0.829324	0.925483	0.915945	0.913492	0.918307	0.0785165	0.0720947	0.0684807	0.0730306	0.00161082	0.0903487	8.51884e-05	TRUE	0.0582431	0.0471242	0.0399508	0.0484393
1aA	5aC	1	29	T	V	A	C	1238	1703	1287	4870	6213	5045	363	519	402	555	681	548	88	139	102	140	196	156	1.01633	1.01944	1.02196	1.01924	0.906759	0.89896	0.901026	0.902248	0.911366	0.90744	0.914199	0.911002	-0.0102033	-0.00899095	-0.00661108	-0.00860178	0.0147139	0.116224	3.62612e-05	TRUE	-0.0225391	-0.0248631	-0.0242973	-0.0238998
1aA	5aE	1	29	T	V	A	E	1238	1703	1287	4870	6213	5045	575	737	687	164	201	186	66	94	50	8	9	6	1.01633	1.01944	1.02196	1.01924	0.712072	0.713882	0.715962	0.713972	0.612853	0.590556	0.622804	0.608738	-0.11085	-0.1372	-0.108879	-0.118976	0.0058367	0.0998091	4.94084e-05	TRUE	-0.139698	-0.171942	-0.148467	-0.153369
1aA	5aG	1	29	T	V	A	G	1238	1703	1287	4870	6213	5045	1704	2369	2007	102	110	97	240	332	270	5	13	11	1.01633	1.01944	1.02196	1.01924	0.531046	0.505298	0.518684	0.518342	0.408668	0.485218	0.499124	0.464337	-0.131052	-0.029901	-0.0309488	-0.0639671	0.196772	0.368556	2.46619e-05	FALSE	-0.156182	-0.0572292	-0.0650364	-0.0928159
1aA	5aH	1	29	T	V	A	H	1238	1703	1287	4870	6213	5045	910	1098	935	45	69	49	40	49	46	1	2	1	1.01633	1.01944	1.02196	1.01924	0.508897	0.540949	0.527953	0.525933	0.429808	0.490108	0.427211	0.449043	-0.087401	-0.0613539	-0.112334	-0.0870298	0.0274285	0.137307	3.09036e-05	TRUE	-0.109986	-0.093379	-0.147786	-0.11705
1aA	5aI	1	29	T	V	A	I	1238	1703	1287	4870	6213	5045	595	808	705	1947	2173	2136	25	29	33	15	65	26	1.01633	1.01944	1.02196	1.01924	0.994986	0.983508	0.992466	0.99032	0.798301	0.962041	0.838258	0.8662	-0.212938	-0.0405815	-0.176	-0.143173	0.111881	0.249318	2.47413e-05	FALSE	-0.213657	-0.0433773	-0.177457	-0.14483
1aA	5aK	1	29	T	V	A	K	1238	1703	1287	4870	6213	5045	809	1069	892	33	32	30	47	98	43	11	1	2	1.01633	1.01944	1.02196	1.01924	0.486576	0.453578	0.477171	0.472442	0.689143	0.326784	0.514291	0.510073	0.19462	-0.135609	0.0266421	0.028551	0.792827	0.933642	1.22587e-05	FALSE	0.175251	-0.152232	0.00067381	0.00789756
1aA	5aL	1	29	T	V	A	L	1238	1703	1287	4870	6213	5045	1186	1484	1409	1135	1521	1216	72	72	49	125	62	63	1.01633	1.01944	1.02196	1.01924	0.852434	0.869856	0.848688	0.856993	0.921494	0.849338	0.894327	0.888386	0.0551356	-0.037424	0.027004	0.0149052	0.640942	0.862162	1.67006e-05	FALSE	0.0367537	-0.0572501	0.00141858	-0.00635924
1aA	5aN	1	29	T	V	A	N	1238	1703	1287	4870	6213	5045	622	859	709	272	278	227	130	175	136	154	128	96	1.01633	1.01944	1.02196	1.01924	0.761625	0.734044	0.73516	0.74361	0.877175	0.830108	0.825676	0.84432	0.103109	0.0817978	0.0743737	0.086427	0.00978386	0.108389	4.14167e-05	TRUE	0.0769728	0.0482745	0.0361699	0.0538057
1aA	5aR	1	29	T	V	A	R	1238	1703	1287	4870	6213	5045	1260	1692	1377	34	60	38	115	115	110	1	1	4	1.01633	1.01944	1.02196	1.01924	0.438664	0.473538	0.454524	0.455575	0.30736	0.307938	0.486111	0.367136	-0.138469	-0.174803	0.0216066	-0.0972218	0.248399	0.443101	2.467e-05	FALSE	-0.148299	-0.196181	0.00169124	-0.114263
1aA	5aS	1	29	T	V	A	S	1238	1703	1287	4870	6213	5045	2218	2727	2413	65	97	75	50	67	75	4	7	6	1.01633	1.01944	1.02196	1.01924	0.448233	0.4739	0.468142	0.463425	0.564675	0.60084	0.576382	0.580632	0.10912	0.117729	0.0979611	0.10827	0.00278179	0.0915198	6.5223e-05	TRUE	0.0970602	0.0962725	0.0742528	0.0891952
1aA	5aT	1	29	T	V	A	T	1238	1703	1287	4870	6213	5045	1478	1872	1486	523	579	457	52	56	72	21	25	31	1.01633	1.01944	1.02196	1.01924	0.737075	0.728706	0.730551	0.732111	0.752397	0.771941	0.769075	0.764471	0.00328227	0.0290732	0.0224827	0.0182794	0.141947	0.290752	2.45288e-05	FALSE	-0.0243495	-0.00479685	-0.0160761	-0.0150741
1aA	5aW	1	29	T	V	A	W	1238	1703	1287	4870	6213	5045	824	1015	870	52	44	29	117	168	128	10	4	5	1.01633	1.01944	1.02196	1.01924	0.537172	0.497203	0.476149	0.503508	0.572343	0.426607	0.494308	0.497753	0.0263975	-0.0802588	0.00770368	-0.0153859	0.685886	0.886555	1.54717e-05	FALSE	0.000666651	-0.106242	-0.0180185	-0.041198
1aA	5aY	1	29	T	V	A	Y	1238	1703	1287	4870	6213	5045	284	347	286	6	14	11	37	72	28	2	6	4	1.01633	1.01944	1.02196	1.01924	0.41029	0.488742	0.492533	0.463855	0.519218	0.5742	0.642766	0.578728	0.102226	0.0759584	0.139418	0.105867	0.0289324	0.139645	3.05382e-05	TRUE	0.100126	0.0515022	0.110033	0.0872204
1aA	5bG	1	30	T	A	A	G	1238	1703	1287	4870	6213	5045	1239	1621	1453	2845	3399	3063	61	115	77	230	295	228	1.01633	1.01944	1.02196	1.01924	0.953914	0.954188	0.950937	0.953013	1.01142	0.97794	0.989838	0.993066	0.0419232	0.00520698	0.0180208	0.021717	0.181009	0.346082	2.46641e-05	FALSE	0.0355441	-0.00237124	0.00884586	0.0140062
1aA	5bH	1	30	T	A	A	H	1238	1703	1287	4870	6213	5045	264	354	317	711	741	689	33	34	35	138	111	130	1.01633	1.01944	1.02196	1.01924	0.972404	0.953984	0.954437	0.960275	1.02342	1.00635	1.01579	1.01519	0.0351368	0.0338232	0.0403922	0.0364508	0.00301761	0.0922305	6.30392e-05	TRUE	0.0312546	0.0262125	0.0318466	0.0297712
1aA	5bL	1	30	T	A	A	L	1238	1703	1287	4870	6213	5045	1246	1710	1437	2920	3287	2917	108	128	103	142	223	203	1.01633	1.01944	1.02196	1.01924	0.956278	0.943944	0.946613	0.948945	0.889265	0.932358	0.943233	0.921619	-0.0826327	-0.0299315	-0.0241652	-0.0455765	0.133931	0.279593	2.45046e-05	FALSE	-0.0886975	-0.0391212	-0.0341119	-0.0539769
1aA	5bP	1	30	T	A	A	P	1238	1703	1287	4870	6213	5045	3647	4761	4152	165	156	118	161	211	168	5	14	7	1.01633	1.01944	1.02196	1.01924	0.498585	0.464227	0.457892	0.473568	0.454959	0.547351	0.501697	0.501336	-0.05177	0.0741017	0.0337506	0.0186941	0.66443	0.875176	1.60193e-05	FALSE	-0.0729552	0.0548353	0.0128522	-0.0017559
1aA	5bR	1	30	T	A	A	R	1238	1703	1287	4870	6213	5045	1714	2367	2039	5770	6789	6059	63	95	81	294	379	339	1.01633	1.01944	1.02196	1.01924	0.998275	0.991093	0.990244	0.993204	1.03614	1.02997	1.02945	1.03186	0.0215633	0.0196139	0.0174657	0.0195476	0.00364465	0.0937073	5.83281e-05	TRUE	0.0213153	0.0180947	0.0155824	0.0183308
1aA	5bS	1	30	T	A	A	S	1238	1703	1287	4870	6213	5045	1365	1718	1464	3063	3597	3289	39	40	25	95	130	76	1.01633	1.01944	1.02196	1.01924	0.951245	0.954012	0.958224	0.954494	0.960762	1.00582	0.992851	0.986476	-0.0060213	0.033263	0.0135869	0.0136096	0.352974	0.58697	2.34965e-05	FALSE	-0.0127536	0.0256568	0.0057266	0.00620992
1aA	5bT	1	30	T	A	A	T	1238	1703	1287	4870	6213	5045	1355	1883	1563	3341	4302	3264	22	34	19	76	102	107	1.01633	1.01944	1.02196	1.01924	0.962171	0.964294	0.949859	0.958775	1.00127	0.996386	1.06344	1.02037	0.0233843	0.013351	0.0927229	0.0431528	0.225894	0.411173	2.46097e-05	FALSE	0.0181095	0.0073931	0.0833549	0.0362859
1aA	5bV	1	30	T	A	A	V	1238	1703	1287	4870	6213	5045	843	1007	951	1391	1630	1640	19	31	23	31	55	42	1.01633	1.01944	1.02196	1.01924	0.915599	0.923694	0.927944	0.922413	0.914293	0.934503	0.934497	0.927764	-0.0162615	-0.00714376	-0.0138222	-0.0124092	0.0450002	0.161636	2.75423e-05	TRUE	-0.0275278	-0.0194231	-0.027028	-0.0246596
1aA	5cA	1	31	T	Q	A	A	1238	1703	1287	4870	6213	5045	1000	1291	1038	3668	4318	3725	12	11	20	37	74	80	1.01633	1.01944	1.02196	1.01924	1.00822	1.0092	1.01185	1.00976	0.988091	1.09153	1.02427	1.03463	-0.0366014	0.0627134	-0.00979283	0.00543974	0.871409	0.961988	9.67856e-06	FALSE	-0.03541	0.0643046	-0.00746869	0.00714196
1aA	5cG	1	31	T	Q	A	G	1238	1703	1287	4870	6213	5045	2177	2910	2350	5651	6597	6054	112	122	119	332	330	386	1.01633	1.01944	1.02196	1.01924	0.968133	0.963381	0.973897	0.96847	0.983525	0.984188	1.00028	0.98933	-0.000421246	0.00208353	0.00499532	0.0022192	0.291966	0.503921	2.41729e-05	FALSE	-0.00488796	-0.00402203	2.05878e-05	-0.00296313
1aA	5cK	1	31	T	Q	A	K	1238	1703	1287	4870	6213	5045	1039	1406	1216	3595	4448	4132	13	17	13	57	51	41	1.01633	1.01944	1.02196	1.01924	1.00146	1.00264	1.0056	1.00323	1.02892	0.996386	0.99706	1.00745	0.0111007	-0.0257416	-0.0306183	-0.0150864	0.37055	0.60949	2.3132e-05	FALSE	0.0113106	-0.0252871	-0.0295251	-0.0145005
1aA	5cL	1	31	T	Q	A	L	1238	1703	1287	4870	6213	5045	1313	1659	1559	4633	5741	5047	58	82	70	285	356	294	1.01633	1.01944	1.02196	1.01924	1.00373	1.01321	1.00005	1.00566	1.04213	1.03993	1.02986	1.0373	0.0220022	0.00702735	0.00784717	0.0122922	0.127206	0.270405	2.45371e-05	FALSE	0.0225406	0.00931907	0.00785721	0.013239
1aA	5cN	1	31	T	Q	A	N	1238	1703	1287	4870	6213	5045	235	318	255	766	778	881	56	114	47	267	412	282	1.01633	1.01944	1.02196	1.01924	0.994536	0.97236	1.0075	0.991465	1.03863	1.01832	1.07069	1.04255	0.0278506	0.0270669	0.0410725	0.0319967	0.0195743	0.125092	3.36256e-05	TRUE	0.0270675	0.0224236	0.042539	0.0306767
1aA	5cP	1	31	T	Q	A	P	1238	1703	1287	4870	6213	5045	3923	5083	4484	1212	1412	1198	52	80	88	26	46	40	1.01633	1.01944	1.02196	1.01924	0.721339	0.716048	0.714442	0.717276	0.777161	0.801759	0.775283	0.784734	0.0440398	0.0717938	0.0451533	0.0536623	0.0274075	0.137344	3.09256e-05	TRUE	0.0156046	0.0371706	0.00546615	0.0194138
1aA	5cR	1	31	T	Q	A	R	1238	1703	1287	4870	6213	5045	2009	2589	2184	6266	7363	6812	62	95	71	285	311	264	1.01633	1.01944	1.02196	1.01924	0.989423	0.990093	0.99579	0.991769	1.03439	1.00667	1.01591	1.01899	0.0288099	-0.00266389	-0.00174442	0.00813386	0.513952	0.767964	2.00309e-05	FALSE	0.0273005	-0.00435222	-0.00256055	0.0067959
1aA	5cT	1	31	T	Q	A	T	1238	1703	1287	4870	6213	5045	1451	1954	1615	4463	5255	4504	17	52	35	92	200	136	1.01633	1.01944	1.02196	1.01924	0.987807	0.983508	0.982979	0.984765	1.05332	1.02566	1.02095	1.03331	0.0493771	0.0230357	0.0163899	0.0296009	0.0989074	0.23216	2.4865e-05	FALSE	0.0476394	0.0202399	0.0131226	0.0270006
1aA	5dA	1	32	T	L	A	A	1238	1703	1287	4870	6213	5045	983	1261	1053	420	454	427	66	103	74	30	60	49	1.01633	1.01944	1.02196	1.01924	0.758933	0.746601	0.762213	0.755916	0.76611	0.80329	0.818356	0.795919	-0.00521963	0.042179	0.0394063	0.0254552	0.239286	0.430278	2.46174e-05	FALSE	-0.0315339	0.00953644	0.00355881	-0.00614622
1aA	5dC	1	32	T	L	A	C	1238	1703	1287	4870	6213	5045	300	384	349	64	80	89	14	23	19	10	8	10	1.01633	1.01944	1.02196	1.01924	0.678401	0.682151	0.70911	0.689887	0.818517	0.742538	0.792068	0.784374	0.129035	0.0471291	0.0673874	0.0811838	0.0810145	0.208858	2.53817e-05	FALSE	0.0990869	0.0109968	0.0273665	0.0458167
1aA	5dG	1	32	T	L	A	G	1238	1703	1287	4870	6213	5045	1641	2242	1806	59	105	67	98	115	97	9	11	1	1.01633	1.01944	1.02196	1.01924	0.471939	0.506309	0.488402	0.488883	0.580674	0.590442	0.341793	0.504303	0.101026	0.0742935	-0.157333	0.0059955	0.948386	0.985175	6.02203e-06	FALSE	0.0841617	0.0468051	-0.18585	-0.0182943
1aA	5dH	1	32	T	L	A	H	1238	1703	1287	4870	6213	5045	841	1074	929	47	92	59	44	39	40	7	1	3	1.01633	1.01944	1.02196	1.01924	0.523082	0.577445	0.549953	0.55016	0.644384	0.435338	0.568993	0.549572	0.112758	-0.15333	0.0069646	-0.0112025	0.898121	0.970311	8.6039e-06	FALSE	0.0884733	-0.188374	-0.0311591	-0.0436865
1aA	5dK	1	32	T	L	A	K	1238	1703	1287	4870	6213	5045	635	810	657	50	50	42	47	43	44	2	7	8	1.01633	1.01944	1.02196	1.01924	0.562834	0.538843	0.550704	0.550794	0.491479	0.653089	0.670377	0.604982	-0.0805483	0.103774	0.107581	0.0436021	0.555225	0.802814	1.89685e-05	FALSE	-0.108348	0.0719747	0.0693793	0.0110019
1aA	5dM	1	32	T	L	A	M	1238	1703	1287	4870	6213	5045	362	514	416	1129	1344	1214	33	32	21	136	105	108	1.01633	1.01944	1.02196	1.01924	0.989416	0.980195	0.988172	0.985928	1.02173	1.00694	1.05304	1.02724	0.0161542	0.00769836	0.0431745	0.0223423	0.171987	0.333485	2.45565e-05	FALSE	0.0146438	0.00434992	0.0408949	0.0199629
1aA	5dR	1	32	T	L	A	R	1238	1703	1287	4870	6213	5045	1872	2341	2093	136	162	146	25	40	24	3	5	2	1.01633	1.01944	1.02196	1.01924	0.5535	0.552306	0.560695	0.5555	0.611688	0.621969	0.581056	0.604904	0.0491474	0.0589284	0.00804953	0.0387085	0.131029	0.275723	2.45316e-05	FALSE	0.0220198	0.0257857	-0.0311111	0.00556483
1aA	5dS	1	32	T	L	A	S	1238	1703	1287	4870	6213	5045	1753	2082	1868	73	92	76	80	107	87	2	8	2	1.01633	1.01944	1.02196	1.01924	0.488972	0.49946	0.498968	0.4958	0.429808	0.561419	0.433609	0.474945	-0.0671506	0.052252	-0.0763154	-0.0304047	0.539244	0.789758	1.936e-05	FALSE	-0.0868983	0.0258824	-0.106981	-0.0559991
1aA	5dV	1	32	T	L	A	V	1238	1703	1287	4870	6213	5045	1028	1372	1189	163	194	153	57	71	43	15	18	10	1.01633	1.01944	1.02196	1.01924	0.643996	0.636492	0.630799	0.637096	0.702738	0.705279	0.698556	0.702191	0.0482229	0.056416	0.0539063	0.0528484	0.00209644	0.0911588	7.49811e-05	TRUE	0.0178678	0.0195697	0.0115952	0.0163442
1aA	5dW	1	32	T	L	A	W	1238	1703	1287	4870	6213	5045	476	635	511	66	65	64	99	127	71	26	23	16	1.01633	1.01944	1.02196	1.01924	0.628443	0.59843	0.627702	0.618191	0.702504	0.665648	0.694953	0.687702	0.0637962	0.0555872	0.0534684	0.0576173	0.00297455	0.0921164	6.33229e-05	TRUE	0.0335219	0.0195058	0.0111799	0.0214025
1aC	1aG	1	1	T	I	C	G	311	442	322	1554	1847	1526	3837	5257	4195	6487	7916	6875	33	45	34	92	68	65	1.04407	1.03543	1.04368	1.04106	0.918417	0.915179	0.922112	0.918569	0.976411	0.915594	0.939747	0.943917	0.0175208	-0.0320092	-0.0226472	-0.0123785	0.500777	0.755896	2.02419e-05	FALSE	-0.013333	-0.0573736	-0.0519034	-0.04087
1aC	1aL	1	1	T	I	C	L	311	442	322	1554	1847	1526	615	886	723	1571	2035	1950	23	30	18	72	116	57	1.04407	1.03543	1.04368	1.04106	0.966273	0.964921	0.979149	0.970114	0.989849	1.02628	0.997525	1.00455	-0.0190071	0.027178	-0.0243974	-0.00540884	0.772458	0.925432	1.28936e-05	FALSE	-0.0321664	0.0162943	-0.0325214	-0.0161311
1aC	1aP	1	1	T	I	C	P	311	442	322	1554	1847	1526	1646	2096	1931	2335	2558	2325	21	27	21	48	55	70	1.04407	1.03543	1.04368	1.04106	0.898074	0.890423	0.886813	0.89177	0.953383	0.950779	1.0034	0.969186	0.0157323	0.0288092	0.0778447	0.0407954	0.163616	0.321298	2.45188e-05	FALSE	-0.0222574	-0.00329856	0.0364086	0.00361755
1aC	1aR	1	1	T	I	C	R	311	442	322	1554	1847	1526	1316	1837	1481	3174	3860	3634	53	71	50	183	193	145	1.04407	1.03543	1.04368	1.04106	0.959612	0.954435	0.968323	0.96079	1.00121	0.984769	0.987453	0.991146	-0.000686723	-0.00348045	-0.0231699	-0.00911237	0.326658	0.551655	2.36834e-05	FALSE	-0.0163804	-0.0175136	-0.0354316	-0.0231086
1aC	1aV	1	1	T	I	C	V	311	442	322	1554	1847	1526	826	1259	981	2537	2978	2849	27	20	19	77	83	68	1.04407	1.03543	1.04368	1.04106	0.987642	0.968384	0.987618	0.981215	0.979042	1.03462	1.01154	1.0084	-0.0521248	0.0319228	-0.0192244	-0.0131422	0.644747	0.864263	1.65623e-05	FALSE	-0.0570081	0.0220903	-0.0240727	-0.0196635
1aC	1bE	1	2	T	A	C	E	311	442	322	1554	1847	1526	512	638	489	1297	1490	1272	35	35	32	127	156	114	1.04407	1.03543	1.04368	1.04106	0.965304	0.966883	0.975005	0.969064	1.00697	1.04303	1.01101	1.02034	-0.000873085	0.0418888	-0.00658767	0.011476	0.531341	0.783167	1.95888e-05	FALSE	-0.0144026	0.0316002	-0.016302	0.000298545
1aC	1bP	1	2	T	A	C	P	311	442	322	1554	1847	1526	1859	2565	2148	2521	2986	2465	65	91	74	106	148	112	1.04407	1.03543	1.04368	1.04106	0.892851	0.88486	0.881314	0.886342	0.914236	0.924254	0.913003	0.917164	-0.0179619	0.00804435	-0.00681114	-0.00557624	0.536243	0.787461	1.94518e-05	FALSE	-0.0577437	-0.0255327	-0.0500759	-0.0444507
1aC	1cG	1	3	T	R	C	G	311	442	322	1554	1847	1526	4865	6294	5186	15396	17956	15465	21	36	43	117	120	158	1.04407	1.03543	1.04368	1.04106	0.991109	0.990462	0.990648	0.99074	1.05669	1.0088	1.01455	1.02668	0.0219049	-0.016754	-0.0193728	-0.00474062	0.756365	0.918573	1.34335e-05	FALSE	0.0183845	-0.0197644	-0.023041	-0.00814031
1aC	1cN	1	3	T	R	C	N	311	442	322	1554	1847	1526	406	525	459	1289	1555	1375	64	96	61	241	340	235	1.04407	1.03543	1.04368	1.04106	0.991483	0.994881	0.991168	0.992511	1.01127	1.01594	1.01997	1.01573	-0.0239075	-0.0141867	-0.0144982	-0.0175308	0.0315452	0.143511	3.00237e-05	TRUE	-0.0272805	-0.0158071	-0.0179635	-0.0203504
1aC	1cP	1	3	T	R	C	P	311	442	322	1554	1847	1526	2138	2889	2316	4188	4726	4266	80	127	91	232	351	240	1.04407	1.03543	1.04368	1.04106	0.935489	0.924939	0.935489	0.931972	0.980983	0.986724	0.976585	0.98143	0.00426756	0.0290153	0.000229403	0.0111707	0.340286	0.570041	2.35588e-05	FALSE	-0.0204141	0.00639752	-0.0242236	-0.0127467
1aC	1cW	1	3	T	R	C	W	311	442	322	1554	1847	1526	1081	1358	1197	4114	4612	3874	66	74	61	357	477	378	1.04407	1.03543	1.04368	1.04106	1.0125	1.011	1.00002	1.00784	1.05326	1.08649	1.07439	1.07138	-0.00385528	0.0396765	0.0306821	0.0221678	0.236724	0.426668	2.46031e-05	FALSE	0.00115264	0.0431934	0.0306898	0.025012
1aC	1dG	1	4	T	L	C	G	311	442	322	1554	1847	1526	2045	2704	2300	1343	1485	1191	14	16	13	10	8	14	1.04407	1.03543	1.04368	1.04106	0.808775	0.796347	0.790206	0.798443	0.818517	0.785293	0.874039	0.825949	-0.0258999	-0.0392682	0.0493129	-0.00528504	0.865681	0.960214	9.88262e-06	FALSE	-0.091963	-0.0936287	-0.0211043	-0.0688987
1aC	1dV	1	4	T	L	C	V	311	442	322	1554	1847	1526	982	1318	1178	780	977	906	60	81	75	59	45	59	1.04407	1.03543	1.04368	1.04106	0.830828	0.831683	0.835496	0.832669	0.855582	0.797706	0.838082	0.830457	-0.0118597	-0.0634434	-0.0339126	-0.0364052	0.13515	0.281334	2.45248e-05	FALSE	-0.0715351	-0.110132	-0.0916207	-0.091096
1aC	1dW	1	4	T	L	C	W	311	442	322	1554	1847	1526	819	1072	913	1152	1413	1166	18	12	20	18	35	25	1.04407	1.03543	1.04368	1.04106	0.897089	0.899494	0.893558	0.896714	0.857531	0.993067	0.891102	0.9139	-0.0790922	0.0617054	-0.041491	-0.0196259	0.686864	0.887043	1.54458e-05	FALSE	-0.117421	0.0320303	-0.0806577	-0.0553495
1aC	1dY	1	4	T	L	C	Y	311	442	322	1554	1847	1526	214	289	284	395	394	430	29	32	33	73	92	82	1.04407	1.03543	1.04368	1.04106	0.928597	0.903468	0.913046	0.915037	0.964571	0.991372	0.969765	0.975236	-0.00494864	0.055895	0.0168328	0.022593	0.332031	0.558951	2.36668e-05	FALSE	-0.0321415	0.0272998	-0.015622	-0.00682124
1aC	1eA	1	5	T	E	C	A	311	442	322	1554	1847	1526	849	1011	881	6135	7212	5912	34	30	40	340	318	333	1.04407	1.03543	1.04368	1.04106	1.08684	1.09844	1.08351	1.0896	1.12451	1.1451	1.10819	1.12593	-0.0102267	0.00774325	-0.0226504	-0.00837794	0.442537	0.696264	2.17472e-05	FALSE	0.025889	0.0407924	0.0117189	0.0261334
1aC	1eF	1	5	T	E	C	F	311	442	322	1554	1847	1526	550	692	578	1346	1521	1456	40	32	31	105	117	149	1.04407	1.03543	1.04368	1.04106	0.961302	0.959737	0.971329	0.964123	0.969431	1.01969	1.0453	1.01147	-0.0342348	0.0259528	0.0315386	0.0077522	0.748054	0.914918	1.36441e-05	FALSE	-0.0492874	0.013506	0.0204202	-0.0051204
1aC	1eH	1	5	T	E	C	H	311	442	322	1554	1847	1526	337	427	374	965	1161	1036	11	13	25	46	37	65	1.04407	1.03543	1.04368	1.04106	0.979514	0.984798	0.982205	0.982172	1.02342	0.990184	0.974951	0.996186	0.000743868	-0.0295045	-0.0501606	-0.0263071	0.217083	0.398397	2.45966e-05	FALSE	-0.00731283	-0.0342847	-0.0571066	-0.0329014
1aC	1eL	1	5	T	E	C	L	311	442	322	1554	1847	1526	1860	2470	2055	8609	10074	9095	87	88	74	458	526	420	1.04407	1.03543	1.04368	1.04106	1.03519	1.03257	1.03585	1.03454	1.05012	1.0776	1.06433	1.06402	-0.0306938	0.00844828	-0.0167722	-0.0130059	0.37396	0.613585	2.30786e-05	FALSE	-0.0164218	0.0189983	-0.00235716	7.31276e-05
1aC	1eM	1	5	T	E	C	M	311	442	322	1554	1847	1526	509	733	531	2031	2679	2064	35	50	18	107	167	148	1.04407	1.03543	1.04368	1.04106	1.01799	1.01965	1.02099	1.01954	0.987102	1.00903	1.10677	1.0343	-0.0757451	-0.046738	0.041175	-0.0271027	0.521315	0.774476	1.98496e-05	FALSE	-0.068517	-0.0404226	0.0495488	-0.0197969
1aC	1eP	1	5	T	E	C	P	311	442	322	1554	1847	1526	760	981	849	148	138	107	44	56	53	8	8	4	1.04407	1.03543	1.04368	1.04106	0.667826	0.635885	0.628418	0.644043	0.659867	0.637701	0.569711	0.622426	-0.0373893	-0.0207134	-0.0861591	-0.0480873	0.134014	0.279701	2.45082e-05	FALSE	-0.132704	-0.0953372	-0.183639	-0.137227
1aC	1eQ	1	5	T	E	C	Q	311	442	322	1554	1847	1526	273	409	344	1169	1325	1282	17	31	23	116	134	118	1.04407	1.03543	1.04368	1.04106	1.02617	1.00544	1.01617	1.01593	1.0802	1.03942	1.05277	1.05746	0.0088036	-0.00164431	-0.00779333	-0.000211345	0.969166	0.99115	4.6585e-06	FALSE	0.0193674	8.87722e-05	-0.00135933	0.00603229
1aC	1eR	1	5	T	E	C	R	311	442	322	1554	1847	1526	1996	2657	2376	10092	12140	10962	26	22	19	96	72	52	1.04407	1.03543	1.04368	1.04106	1.04544	1.04595	1.04061	1.044	1.00899	1.00664	0.980824	0.998817	-0.0825195	-0.0763694	-0.105247	-0.0880453	0.00980307	0.108448	4.14103e-05	TRUE	-0.0639958	-0.0613701	-0.0888783	-0.0714147
1aC	1fA	1	6	T	E	C	A	311	442	322	1554	1847	1526	736	1024	856	2237	2753	2404	19	58	30	73	122	136	1.04407	1.03543	1.04368	1.04106	0.986427	0.983469	0.983779	0.984558	1.0136	0.954558	1.0386	1.00225	-0.016297	-0.0637543	0.0118466	-0.0227349	0.411057	0.660108	2.23129e-05	FALSE	-0.0216568	-0.0689479	0.00550938	-0.0283651
1aC	1fC	1	6	T	E	C	C	311	442	322	1554	1847	1526	710	915	779	1483	1705	1493	11	11	17	52	29	47	1.04407	1.03543	1.04368	1.04106	0.942934	0.940282	0.940034	0.941083	1.03764	0.981163	0.981983	1.00026	0.0531521	0.00756852	0.000884749	0.0205351	0.337601	0.566416	2.36509e-05	FALSE	0.0312117	-0.0106358	-0.0219141	-0.000446075
1aC	1fG	1	6	T	E	C	G	311	442	322	1554	1847	1526	4072	5415	4560	7856	9442	8269	88	110	96	236	283	236	1.04407	1.03543	1.04368	1.04106	0.933726	0.932459	0.933698	0.933294	0.971914	0.978285	0.968536	0.972912	-0.00296028	0.01279	-0.00594945	0.00129342	0.844569	0.953109	1.06442e-05	FALSE	-0.028287	-0.00767905	-0.0310513	-0.0223391
1aC	1fL	1	6	T	E	C	L	311	442	322	1554	1847	1526	1356	1678	1445	3787	4314	3628	20	15	24	84	82	86	1.04407	1.03543	1.04368	1.04106	0.976614	0.978202	0.970951	0.975256	1.02393	1.06708	1.01168	1.03423	0.00427461	0.0542224	-0.00168875	0.0189361	0.397277	0.643275	2.26041e-05	FALSE	-0.00490679	0.0473979	-0.0129512	0.00984665
1aC	1fQ	1	6	T	E	C	Q	311	442	322	1554	1847	1526	196	265	264	430	499	598	11	24	14	21	96	65	1.04407	1.03543	1.04368	1.04106	0.948628	0.941516	0.959166	0.94977	0.932506	1.03028	1.04133	1.00137	-0.057927	0.0554058	0.0402678	0.0125822	0.757057	0.918796	1.34183e-05	FALSE	-0.0777507	0.0375615	0.0245511	-0.00521267
1aC	1gG	1	7	T	K	C	G	311	442	322	1554	1847	1526	4585	5712	4931	12704	15097	12981	18	31	29	98	113	112	1.04407	1.03543	1.04368	1.04106	0.975697	0.981461	0.976374	0.977844	1.05402	1.01933	1.02025	1.0312	0.0353221	0.00310175	0.00122703	0.0132169	0.354765	0.589281	2.34203e-05	FALSE	0.0257859	-0.00271504	-0.0079626	0.00503608
1aC	1gL	1	7	T	K	C	L	311	442	322	1554	1847	1526	794	1055	949	1252	1716	1423	21	28	26	53	84	61	1.04407	1.03543	1.04368	1.04106	0.910335	0.924266	0.911936	0.915512	0.964873	0.996386	0.963189	0.974816	0.0144198	0.0393745	0.0114158	0.0217367	0.133669	0.27924	2.44905e-05	FALSE	-0.019298	0.0165658	-0.0214274	-0.00805319
1aC	1gR	1	7	T	K	C	R	311	442	322	1554	1847	1526	1650	2223	1771	7884	9324	8238	21	15	17	101	68	73	1.04407	1.03543	1.04368	1.04106	1.03888	1.03587	1.04155	1.03877	1.03964	1.04502	1.03239	1.03902	-0.0450244	-0.0275429	-0.054655	-0.0424074	0.0332756	0.145724	2.95455e-05	TRUE	-0.0292258	-0.0159022	-0.0379002	-0.027676
1aC	1gS	1	7	T	K	C	S	311	442	322	1554	1847	1526	1161	1537	1224	2599	3204	2526	63	106	99	165	290	280	1.04407	1.03543	1.04368	1.04106	0.950968	0.953497	0.948504	0.950989	0.969168	0.985527	0.984586	0.97976	-0.0237081	-0.001751	-0.0053524	-0.0102705	0.269977	0.473407	2.44743e-05	FALSE	-0.0426574	-0.0160636	-0.0250393	-0.0279201
1aC	2aF	1	8	T	V	C	F	311	442	322	1554	1847	1526	333	460	316	205	286	236	18	43	29	45	64	36	1.04407	1.03543	1.04368	1.04106	0.80128	0.810966	0.832133	0.814793	0.963774	0.913807	0.890309	0.92263	0.127182	0.0741097	0.0218252	0.0743724	0.134344	0.280174	2.45211e-05	FALSE	0.0590398	0.0228133	-0.0368835	0.0149898
1aC	2aG	1	8	T	V	C	G	311	442	322	1554	1847	1526	3200	4122	3519	744	826	730	26	25	28	10	13	15	1.04407	1.03543	1.04368	1.04106	0.688376	0.67757	0.685473	0.683807	0.74674	0.789914	0.794094	0.776916	0.0280274	0.088338	0.0786764	0.0650139	0.0737188	0.199234	2.55321e-05	TRUE	-0.0645561	0.0161378	-0.013336	-0.0205848
1aC	2aL	1	8	T	V	C	L	311	442	322	1554	1847	1526	1612	2093	1873	3587	4355	3744	132	131	121	457	424	396	1.04407	1.03543	1.04368	1.04106	0.950271	0.95328	0.944852	0.949468	1.00153	1.00533	1.0013	1.00272	0.00937679	0.0182774	0.0151697	0.0142746	0.031798	0.143872	2.99605e-05	TRUE	-0.00983302	0.00390025	-0.00586362	-0.00393213
1aC	2aR	1	8	T	V	C	R	311	442	322	1554	1847	1526	2242	3000	2448	5550	6603	5840	68	91	82	276	303	302	1.04407	1.03543	1.04368	1.04106	0.96263	0.959899	0.965099	0.962543	1.01996	1.00867	1.01482	1.01448	0.0149105	0.0147619	0.00755749	0.01241	0.0361732	0.149808	2.8986e-05	TRUE	0.000362569	0.00236383	-0.00592536	-0.00106632
1aC	2aS	1	8	T	V	C	S	311	442	322	1554	1847	1526	1026	1254	1081	994	1187	1148	11	21	17	12	21	24	1.04407	1.03543	1.04368	1.04106	0.853857	0.860486	0.872439	0.86226	0.86762	0.866955	0.905035	0.87987	-0.0238657	-0.0240171	-0.00551591	-0.0177996	0.101298	0.235133	2.48205e-05	FALSE	-0.0764688	-0.0638207	-0.051691	-0.0639935
1aC	2aW	1	8	T	V	C	W	311	442	322	1554	1847	1526	785	1026	902	755	906	763	16	12	12	24	38	23	1.04407	1.03543	1.04368	1.04106	0.853013	0.852301	0.846393	0.850569	0.904544	1.00276	0.94004	0.949113	0.01394	0.120259	0.0566726	0.0636239	0.175599	0.338122	2.45931e-05	FALSE	-0.0389291	0.0784448	0.00226489	0.0139268
1aC	2bG	1	9	T	K	C	G	311	442	322	1554	1847	1526	2654	3384	2923	5357	6135	5546	26	32	24	57	120	69	1.04407	1.03543	1.04368	1.04106	0.938966	0.937048	0.938881	0.938298	0.948545	1.02268	0.986462	0.985894	-0.0317997	0.0524286	0.00656616	0.00906502	0.745399	0.913701	1.37326e-05	FALSE	-0.0552049	0.0332846	-0.0166531	-0.0128578
1aC	2bI	1	9	T	K	C	I	311	442	322	1554	1847	1526	345	458	344	902	1196	1013	14	12	16	66	58	61	1.04407	1.03543	1.04368	1.04106	0.968966	0.98004	0.989207	0.979404	1.03732	1.05257	1.01877	1.03622	0.0256539	0.037812	-0.0136452	0.0166069	0.396818	0.642611	2.26349e-05	FALSE	0.0135254	0.0315555	-0.0178751	0.00906857
1aC	2bL	1	9	T	K	C	L	311	442	322	1554	1847	1526	1323	1751	1541	4019	4683	3928	105	140	155	490	544	640	1.04407	1.03543	1.04368	1.04106	0.986365	0.982854	0.972683	0.980634	1.03614	1.02686	1.02791	1.0303	0.00631047	0.00918825	0.0127327	0.00941048	0.0368143	0.150866	2.88751e-05	TRUE	0.000926604	0.0038036	0.00213064	0.00228695
1aC	2bQ	1	9	T	K	C	Q	311	442	322	1554	1847	1526	972	1256	1094	3031	3655	3210	13	16	13	59	79	77	1.04407	1.03543	1.04368	1.04106	0.989399	0.992799	0.988795	0.990331	1.03291	1.05509	1.06922	1.05241	-8.65226e-05	0.0271135	0.0372261	0.0214177	0.194492	0.365358	2.46537e-05	FALSE	-0.00427998	0.0248373	0.0328357	0.0177977
1aC	2bR	1	9	T	K	C	R	311	442	322	1554	1847	1526	2296	3111	2601	9630	11442	10054	27	17	35	135	82	143	1.04407	1.03543	1.04368	1.04106	1.02377	1.02039	1.02035	1.0215	1.04414	1.05233	1.0267	1.04106	-0.0247415	-0.00420515	-0.0382283	-0.0223916	0.151902	0.304749	2.45931e-05	FALSE	-0.0151594	0.00235151	-0.0301114	-0.0143065
1aC	2cA	1	10	T	T	C	A	311	442	322	1554	1847	1526	1292	1633	1499	4659	5488	5128	71	79	90	202	241	260	1.04407	1.03543	1.04368	1.04106	1.00625	1.00976	1.00637	1.00746	0.978766	0.998358	0.987014	0.988046	-0.0718268	-0.0471787	-0.0633167	-0.0607741	0.0138515	0.115199	3.70307e-05	TRUE	-0.0693317	-0.0440598	-0.0607966	-0.0580627
1aC	2cG	1	10	T	T	C	G	311	442	322	1554	1847	1526	4025	4971	4483	10550	11708	10263	38	54	46	174	199	160	1.04407	1.03543	1.04368	1.04106	0.969259	0.96788	0.960381	0.96584	1.03394	1.02062	1.00827	1.02095	0.0219701	0.0184504	0.00593533	0.015452	0.0864834	0.216142	2.51394e-05	FALSE	0.00995418	0.00846454	-0.00932536	0.00303112
1aC	2cR	1	10	T	T	C	R	311	442	322	1554	1847	1526	1633	2115	1642	4559	5267	4452	99	153	98	443	572	405	1.04407	1.03543	1.04368	1.04106	0.976574	0.974449	0.979751	0.976925	1.03127	1.02232	1.02801	1.0272	0.0116642	0.0133433	0.00545569	0.0101544	0.0515314	0.170829	2.6921e-05	TRUE	0.00246707	0.00536386	-0.00243635	0.00179819
1aC	2cV	1	10	T	T	C	V	311	442	322	1554	1847	1526	1473	1880	1513	4819	5917	4740	29	31	24	142	148	98	1.04407	1.03543	1.04368	1.04106	0.994961	1.00203	0.996296	0.997764	1.04172	1.05112	1.02663	1.03983	0.00291143	0.0135879	-0.013186	0.00110446	0.900141	0.970885	8.52182e-06	FALSE	0.000911902	0.0142349	-0.0146437	0.000167681
1aC	2dA	1	11	T	L	C	A	311	442	322	1554	1847	1526	962	1302	1193	349	436	398	31	30	20	40	26	12	1.04407	1.03543	1.04368	1.04106	0.739965	0.738065	0.739869	0.7393	0.887085	0.850096	0.807069	0.848083	0.114511	0.0858815	0.0348793	0.0784238	0.0780025	0.204986	2.54499e-05	FALSE	0.0313307	0.0210389	-0.0474665	0.00163435
1aC	2dT	1	11	T	L	C	T	311	442	322	1554	1847	1526	989	1318	1187	210	225	207	93	85	102	24	29	26	1.04407	1.03543	1.04368	1.04106	0.677857	0.658688	0.6656	0.667382	0.700472	0.740264	0.70906	0.716599	-0.00725762	0.0582391	0.014383	0.0217882	0.375467	0.615521	2.30436e-05	FALSE	-0.101319	-0.0153614	-0.080148	-0.0656094
1aC	2eG	1	12	T	K	C	G	311	442	322	1554	1847	1526	3170	4250	3540	1455	1870	1522	37	62	51	24	53	41	1.04407	1.03543	1.04368	1.04106	0.767238	0.770232	0.768912	0.768794	0.80734	0.848477	0.840566	0.832128	0.00629097	0.0509558	0.0380641	0.0317703	0.139029	0.286548	2.448e-05	FALSE	-0.0706598	-0.00846252	-0.0377076	-0.0389433
1aC	2eP	1	12	T	K	C	P	311	442	322	1554	1847	1526	3596	4860	4128	141	155	141	110	165	134	6	3	3	1.04407	1.03543	1.04368	1.04106	0.481993	0.461044	0.478944	0.473994	0.520267	0.394837	0.430579	0.448561	0.0170335	-0.0825413	-0.0692877	-0.0449318	0.286706	0.496568	2.42515e-05	FALSE	-0.0576113	-0.126518	-0.141414	-0.108514
1aC	2eV	1	12	T	K	C	V	311	442	322	1554	1847	1526	1043	1355	1218	883	1137	962	36	55	41	85	64	56	1.04407	1.03543	1.04368	1.04106	0.838221	0.846289	0.83854	0.841017	0.957146	0.884809	0.90125	0.914402	0.0819852	0.00853686	0.0260788	0.038867	0.221339	0.404532	2.45834e-05	FALSE	0.0245374	-0.0347272	-0.0307164	-0.0136354
1aC	2fC	1	13	T	A	C	C	311	442	322	1554	1847	1526	464	598	473	1182	1441	1132	23	33	36	97	111	107	1.04407	1.03543	1.04368	1.04106	0.965952	0.970572	0.965464	0.967329	1.02441	1.00987	0.99027	1.00818	0.0158859	0.00490683	-0.0173698	0.00114097	0.91781	0.976215	7.66064e-06	FALSE	0.00260405	-0.00425901	-0.0307147	-0.0107899
1aC	2fE	1	13	T	A	C	E	311	442	322	1554	1847	1526	285	393	358	1119	1048	923	25	31	20	113	132	121	1.04407	1.03543	1.04368	1.04106	1.01611	0.98251	0.973988	0.990871	1.03244	1.03764	1.07164	1.04724	-0.0284523	0.0203256	0.0551079	0.0156604	0.584393	0.825044	1.82646e-05	FALSE	-0.0219824	0.0148341	0.0450043	0.0126187
1aC	2fL	1	13	T	A	C	L	311	442	322	1554	1847	1526	1287	1577	1437	3714	3974	3975	11	21	30	55	77	83	1.04407	1.03543	1.04368	1.04106	0.980413	0.975844	0.982044	0.979434	1.04414	1.02003	0.982064	1.01541	0.0205248	0.00961088	-0.0428799	-0.00424808	0.848293	0.954432	1.05113e-05	FALSE	0.0128174	0.0020601	-0.0498877	-0.0116701
1aC	2gY	1	14	T	Q	C	Y	311	442	322	1554	1847	1526	292	425	377	715	814	867	22	27	30	53	71	68	1.04407	1.03543	1.04368	1.04106	0.961366	0.943518	0.960901	0.955262	0.959479	0.980862	0.959243	0.966528	-0.044254	0.00391562	-0.0436346	-0.027991	0.221443	0.404665	2.45931e-05	FALSE	-0.0592822	-0.0133431	-0.0587	-0.0437751
1aC	3aR	1	15	T	N	C	R	311	442	322	1554	1847	1526	1117	1453	1188	2163	2419	2061	50	45	59	82	151	149	1.04407	1.03543	1.04368	1.04106	0.934156	0.927007	0.928629	0.929931	0.91489	1.00958	0.971619	0.965364	-0.0604326	0.0497317	0.00242324	-0.00275922	0.938966	0.982664	6.59574e-06	FALSE	-0.0856023	0.0277022	-0.0245052	-0.0274684
1aC	3bG	1	16	T	S	C	G	311	442	322	1554	1847	1526	3511	4512	3920	9993	12122	10764	65	89	108	287	301	373	1.04407	1.03543	1.04368	1.04106	0.978812	0.983388	0.981203	0.981134	1.02973	1.01051	1.00746	1.0159	0.00777933	-0.00772069	-0.016607	-0.00551612	0.519835	0.773164	1.99048e-05	FALSE	-0.000550309	-0.0129396	-0.0239397	-0.0124765
1aC	3bR	1	16	T	S	C	R	311	442	322	1554	1847	1526	1105	1545	1269	4973	6101	5201	30	15	14	154	89	111	1.04407	1.03543	1.04368	1.04106	1.03194	1.02876	1.02706	1.02925	1.0472	1.07673	1.1026	1.07551	-0.0302202	0.0115205	0.0306803	0.00399354	0.844836	0.953209	1.06304e-05	FALSE	-0.0172892	0.0208167	0.0415089	0.0150121
1aC	3bV	1	16	T	S	C	V	311	442	322	1554	1847	1526	582	807	645	1691	2119	1639	12	16	30	51	58	98	1.04407	1.03543	1.04368	1.04106	0.981203	0.980689	0.972327	0.978073	1.0253	1.01868	1.00108	1.01502	0.000856512	0.00324745	-0.013718	-0.00320467	0.606981	0.840713	1.76892e-05	FALSE	-0.00654361	-0.00280839	-0.0244558	-0.0112693
1aC	3cG	1	17	T	E	C	G	311	442	322	1554	1847	1526	2465	3124	2701	4639	5388	4608	109	153	163	238	337	351	1.04407	1.03543	1.04368	1.04106	0.930846	0.93117	0.926712	0.929576	0.948078	0.959986	0.953372	0.953812	-0.0237895	-0.00417504	-0.0138222	-0.0139289	0.133062	0.278521	2.45108e-05	FALSE	-0.0501658	-0.0250142	-0.041438	-0.0388727
1aC	3cL	1	17	T	E	C	L	311	442	322	1554	1847	1526	1761	2312	2000	4860	6085	5059	26	19	18	51	38	56	1.04407	1.03543	1.04368	1.04106	0.975237	0.980965	0.971804	0.976002	0.935649	0.948617	0.995498	0.959921	-0.0825659	-0.0671022	-0.018758	-0.056142	0.0999188	0.233309	2.48347e-05	FALSE	-0.0922801	-0.0730728	-0.0296953	-0.0650161
1aC	3cS	1	17	T	E	C	S	311	442	322	1554	1847	1526	1464	1904	1606	3328	3983	3577	19	26	11	43	67	24	1.04407	1.03543	1.04368	1.04106	0.952748	0.95391	0.957235	0.954631	0.952233	0.978477	0.954875	0.961862	-0.0425012	-0.00922991	-0.044177	-0.0319694	0.106795	0.242726	2.48609e-05	FALSE	-0.0607831	-0.0234194	-0.0606169	-0.0482731
1aC	3cT	1	17	T	E	C	T	311	442	322	1554	1847	1526	1379	1856	1553	3357	3818	3156	66	109	66	245	228	195	1.04407	1.03543	1.04368	1.04106	0.960689	0.951934	0.946741	0.953121	1.00961	0.953901	0.989587	0.984366	0.00658402	-0.0317592	0.00148768	-0.00789584	0.578793	0.821157	1.84171e-05	FALSE	-0.00870119	-0.0465363	-0.0188499	-0.0246958
1aC	3dG	1	18	T	L	C	G	311	442	322	1554	1847	1526	2335	3032	2489	94	110	78	31	45	21	1	2	3	1.04407	1.03543	1.04368	1.04106	0.485047	0.476227	0.469082	0.476785	0.459363	0.500141	0.642766	0.53409	-0.04706	0.00704176	0.153192	0.0377248	0.592668	0.830823	1.80339e-05	FALSE	-0.123117	-0.043668	0.086193	-0.026864
1aC	3dK	1	18	T	L	C	K	311	442	322	1554	1847	1526	758	969	700	41	56	36	22	36	17	2	1	1	1.04407	1.03543	1.04368	1.04106	0.519294	0.531079	0.525796	0.52539	0.579497	0.444768	0.541178	0.521814	0.0373179	-0.105126	-0.00758755	-0.025132	0.610684	0.843264	1.76251e-05	FALSE	-0.0510565	-0.172024	-0.0964994	-0.106526
1aC	3dP	1	18	T	L	C	P	311	442	322	1554	1847	1526	2171	2999	2447	104	96	111	113	184	137	2	7	3	1.04407	1.03543	1.04368	1.04106	0.505213	0.461478	0.511425	0.492705	0.389764	0.48182	0.428044	0.433209	-0.137713	0.003992	-0.105723	-0.0798147	0.203949	0.378825	2.46478e-05	FALSE	-0.221747	-0.0401936	-0.19064	-0.15086
1aC	3dR	1	18	T	L	C	R	311	442	322	1554	1847	1526	1877	2387	2027	146	222	145	29	39	25	7	2	1	1.04407	1.03543	1.04368	1.04106	0.561417	0.587134	0.563576	0.570709	0.692722	0.517	0.497023	0.568915	0.106564	-0.0909358	-0.0911725	-0.0251814	0.739057	0.911198	1.38751e-05	FALSE	0.0100262	-0.164869	-0.186783	-0.113875
1aC	3dS	1	18	T	L	C	S	311	442	322	1554	1847	1526	1552	2160	1902	119	137	122	28	36	19	3	4	5	1.04407	1.03543	1.04368	1.04106	0.559753	0.542039	0.55109	0.550961	0.598548	0.608092	0.712709	0.639783	0.014127	0.0468491	0.137545	0.0661738	0.214903	0.395017	2.45917e-05	FALSE	-0.0822062	-0.0220611	0.0436025	-0.0202216
1aC	3eC	1	19	T	A	C	C	311	442	322	1554	1847	1526	212	232	269	431	458	486	17	12	15	49	39	33	1.04407	1.03543	1.04368	1.04106	0.939799	0.947084	0.933275	0.940052	0.980275	1.00582	0.955825	0.980639	-0.000939849	0.0251785	-0.0182195	0.00200637	0.888235	0.967124	9.01649e-06	FALSE	-0.0240382	0.00896706	-0.0434743	-0.0195151
1aC	3eK	1	19	T	A	C	K	311	442	322	1554	1847	1526	683	796	756	2845	3149	2846	31	19	31	183	117	165	1.04407	1.03543	1.04368	1.04106	1.02297	1.02898	1.01733	1.02309	1.0634	1.08111	1.05698	1.06716	-0.00465259	0.0156761	-0.00478984	0.00207789	0.788779	0.932176	1.24239e-05	FALSE	0.00460341	0.0250424	0.00210827	0.0105847
1aC	3eL	1	19	T	A	C	L	311	442	322	1554	1847	1526	4096	5235	4447	12999	14864	12840	58	71	58	224	293	281	1.04407	1.03543	1.04368	1.04106	0.991436	0.989902	0.986952	0.98943	1.0142	1.03395	1.04621	1.03146	-0.0209259	0.00898124	0.0161431	0.00139946	0.913162	0.974885	7.90954e-06	FALSE	-0.0243175	0.00579532	0.0110361	-0.00249537
1aC	3eM	1	19	T	A	C	M	311	442	322	1554	1847	1526	569	800	699	1658	1877	1815	129	147	110	442	473	350	1.04407	1.03543	1.04368	1.04106	0.981537	0.967428	0.9748	0.974588	1.00032	1.00464	0.998071	1.00101	-0.0244703	0.0029357	-0.0193119	-0.0136155	0.246817	0.440952	2.46409e-05	FALSE	-0.0317403	-0.00718745	-0.0291049	-0.0226775
1aC	3eS	1	19	T	A	C	S	311	442	322	1554	1847	1526	871	1210	927	2329	2838	2335	30	43	42	124	132	106	1.04407	1.03543	1.04368	1.04106	0.971573	0.967388	0.971322	0.970094	1.02207	0.999095	0.971546	0.997571	0.00768335	-0.00256735	-0.0422077	-0.0123639	0.501725	0.756615	2.02286e-05	FALSE	-0.00344386	-0.0127026	-0.0533288	-0.0231584
1aC	3fC	1	20	T	S	C	C	311	442	322	1554	1847	1526	545	725	618	1725	2088	1659	19	33	30	100	151	65	1.04407	1.03543	1.04368	1.04106	0.991127	0.991577	0.978611	0.987105	1.05009	1.04612	0.954077	1.01676	0.0152862	0.0194149	-0.0672845	-0.0108611	0.73755	0.910603	1.3932e-05	FALSE	0.0117729	0.0167545	-0.0756152	-0.0156959
1aC	3fF	1	20	T	S	C	F	311	442	322	1554	1847	1526	694	971	789	2227	2557	2102	30	72	62	129	222	211	1.04407	1.03543	1.04368	1.04106	0.99272	0.981029	0.977741	0.98383	1.02666	0.999614	1.00577	1.01068	-0.00981258	-0.0161721	-0.0146796	-0.0135547	0.0194807	0.124927	3.36446e-05	TRUE	-0.0126977	-0.0221226	-0.0233448	-0.0193884
1aC	3fR	1	20	T	S	C	R	311	442	322	1554	1847	1526	1713	2326	1867	7476	8781	7350	65	88	93	386	517	483	1.04407	1.03543	1.04368	1.04106	1.02838	1.02346	1.02245	1.02476	1.06409	1.07557	1.05417	1.06461	-0.00960731	0.0158446	-0.0129455	-0.00223609	0.828657	0.947102	1.11644e-05	FALSE	0.00185997	0.0234038	-0.00398341	0.00709345
1aC	3fV	1	20	T	S	C	V	311	442	322	1554	1847	1526	1099	1385	1140	4965	5640	4627	31	47	36	175	235	229	1.04407	1.03543	1.04368	1.04106	1.03238	1.03239	1.02594	1.03024	1.05822	1.05657	1.07738	1.06406	-0.0196642	-0.0123948	0.00662548	-0.00847782	0.392479	0.637151	2.26652e-05	FALSE	-0.00655012	-0.00190523	0.0170016	0.00284874
1aC	3fY	1	20	T	S	C	Y	311	442	322	1554	1847	1526	589	802	652	1923	2399	1983	55	88	49	181	302	232	1.04407	1.03543	1.04368	1.04106	0.994723	0.996043	0.992904	0.994557	0.995645	1.01223	1.04358	1.01715	-0.0429148	-0.0191022	0.0072985	-0.0182395	0.335439	0.563531	2.36916e-05	FALSE	-0.0450084	-0.0203557	0.00451158	-0.0202842
1aC	3gD	1	21	T	T	C	D	311	442	322	1554	1847	1526	38	55	46	39	41	38	44	61	66	81	81	80	1.04407	1.03543	1.04368	1.04106	0.860542	0.832346	0.84368	0.845523	0.92829	0.900364	0.887579	0.905411	0.029824	0.0385288	0.00704306	0.025132	0.115778	0.254747	2.47065e-05	FALSE	-0.0206537	-0.00800765	-0.0481946	-0.0256186
1aC	3gP	1	21	T	T	C	P	311	442	322	1554	1847	1526	3170	3954	3452	1445	1700	1542	34	33	28	9	14	7	1.04407	1.03543	1.04368	1.04106	0.766438	0.767509	0.773289	0.769079	0.703418	0.765936	0.706836	0.725397	-0.0967961	-0.028765	-0.100233	-0.0752648	0.0837619	0.212541	2.5245e-05	FALSE	-0.17394	-0.0886784	-0.17494	-0.145853
1aC	3gR	1	21	T	T	C	R	311	442	322	1554	1847	1526	2011	2827	2329	8903	10184	8899	28	38	41	191	212	184	1.04407	1.03543	1.04368	1.04106	1.03003	1.01794	1.01903	1.02234	1.08016	1.06948	1.03745	1.06236	0.00473373	0.0154666	-0.0260983	-0.00196599	0.889097	0.967344	8.97385e-06	FALSE	0.0168818	0.0212288	-0.0185154	0.00653175
1aC	3gW	1	21	T	T	C	W	311	442	322	1554	1847	1526	454	601	549	1204	1505	1401	36	32	37	149	125	123	1.04407	1.03543	1.04368	1.04106	0.970617	0.975102	0.972814	0.972844	1.02223	1.02748	1.00309	1.0176	0.0088372	0.0178358	-0.0122229	0.00481673	0.642834	0.863326	1.66398e-05	FALSE	-0.00265757	0.0100571	-0.0227749	-0.00512513
1aC	4aL	1	22	T	A	C	L	311	442	322	1554	1847	1526	1426	1942	1642	4356	5097	4464	17	26	24	60	90	78	1.04407	1.03543	1.04368	1.04106	0.987009	0.980637	0.980059	0.982568	1.00376	1.01325	1.0005	1.00583	-0.0267476	-0.00213467	-0.022374	-0.0170854	0.152964	0.306165	2.45772e-05	FALSE	-0.0318793	-0.00820663	-0.0301473	-0.0234111
1aC	4aP	1	22	T	A	C	P	311	442	322	1554	1847	1526	7100	9309	7871	217	300	236	84	80	74	6	8	4	1.04407	1.03543	1.04368	1.04106	0.453106	0.462271	0.464023	0.4598	0.551534	0.59568	0.531497	0.55957	0.0784608	0.11703	0.047203	0.0808981	0.0570343	0.177768	2.63702e-05	TRUE	0.0203705	0.0724655	-0.0169024	0.0253112
1aC	4aT	1	22	T	A	C	T	311	442	322	1554	1847	1526	475	654	547	324	351	321	55	61	60	40	37	47	1.04407	1.03543	1.04368	1.04106	0.813172	0.793637	0.80453	0.80378	0.820606	0.808053	0.837596	0.822085	-0.0284013	-0.0137015	-0.00207935	-0.0147274	0.192818	0.362979	2.46195e-05	FALSE	-0.0932224	-0.0686123	-0.0686624	-0.0768323
1aC	4bI	1	23	T	N	C	I	311	442	322	1554	1847	1526	464	601	485	1489	1691	1445	11	19	21	42	46	69	1.04407	1.03543	1.04368	1.04106	0.992724	0.988831	0.990545	0.9907	1.01288	0.971126	1.00175	0.995251	-0.0235965	-0.052738	-0.0320664	-0.0361337	0.0528621	0.172439	2.67353e-05	TRUE	-0.0264799	-0.0562596	-0.0357749	-0.0395048
1aC	4bK	1	23	T	N	C	K	311	442	322	1554	1847	1526	725	938	754	3202	3764	3221	11	21	11	109	126	69	1.04407	1.03543	1.04368	1.04106	1.02976	1.03066	1.0318	1.03074	1.12345	1.07805	1.07578	1.09243	0.0483174	0.0108779	-0.00109137	0.019368	0.322827	0.546637	2.37884e-05	FALSE	0.0603513	0.0207966	0.0116675	0.0309385
1aC	4bL	1	23	T	N	C	L	311	442	322	1554	1847	1526	1221	1651	1413	3932	5081	4158	12	32	12	75	104	55	1.04407	1.03543	1.04368	1.04106	0.993131	0.999392	0.989126	0.993883	1.07002	1.00582	1.03986	1.03856	0.03312	-0.0289833	0.00752218	0.0038863	0.849241	0.954687	1.04744e-05	FALSE	0.030397	-0.0291763	0.00326053	0.00149373
1aC	4bR	1	23	T	N	C	R	311	442	322	1554	1847	1526	1608	2061	1800	7071	8319	7134	36	49	59	224	286	363	1.04407	1.03543	1.04368	1.04106	1.02925	1.03135	1.02322	1.02794	1.0695	1.0748	1.07357	1.07262	-0.00511025	0.00691248	0.00565195	0.00248473	0.581678	0.823247	1.83318e-05	FALSE	0.00671665	0.0170587	0.0149249	0.0129001
1aC	4bW	1	23	T	N	C	W	311	442	322	1554	1847	1526	887	1234	1017	2227	2633	2272	39	52	40	93	163	157	1.04407	1.03543	1.04368	1.04106	0.964269	0.956241	0.957582	0.959364	0.958295	1.00156	1.0221	0.993986	-0.048469	0.0114375	0.0226912	-0.0047801	0.848712	0.954511	1.04991e-05	FALSE	-0.0623928	-0.00205672	0.00638088	-0.0193562
1aC	4cC	1	24	T	M	C	C	311	442	322	1554	1847	1526	515	673	509	1310	1623	1224	17	13	22	56	37	86	1.04407	1.03543	1.04368	1.04106	0.965783	0.970664	0.966012	0.967486	0.995758	0.990184	1.02164	1.00253	-0.0125855	-0.0148701	0.0134282	-0.0046758	0.657715	0.871743	1.62404e-05	FALSE	-0.0259321	-0.0240077	0.000290567	-0.0165498
1aC	4cH	1	24	T	M	C	H	311	442	322	1554	1847	1526	1435	1659	1579	4445	5017	4561	67	43	55	234	200	207	1.04407	1.03543	1.04368	1.04106	0.988624	0.997329	0.987	0.990984	1.00254	1.04805	1.0173	1.02263	-0.0296522	0.0153843	-0.0128183	-0.00902873	0.562939	0.808713	1.87921e-05	FALSE	-0.0341499	0.0145376	-0.0179068	-0.0125064
1aC	4cK	1	24	T	M	C	K	311	442	322	1554	1847	1526	536	720	527	1851	2334	1887	55	65	41	198	254	288	1.04407	1.03543	1.04368	1.04106	1.00123	1.00551	1.01159	1.00611	1.00605	1.02753	1.08874	1.04077	-0.0393013	-0.0136098	0.0329581	-0.00665101	0.782916	0.930052	1.25721e-05	FALSE	-0.0388108	-0.0118528	0.0375587	-0.00436827
1aC	4cP	1	24	T	M	C	P	311	442	322	1554	1847	1526	3404	4542	3660	181	212	167	148	219	170	23	33	30	1.04407	1.03543	1.04368	1.04106	0.517312	0.505911	0.512096	0.511773	0.641666	0.643985	0.666959	0.65087	0.101557	0.12015	0.132492	0.118066	0.00574879	0.0999363	4.98252e-05	TRUE	0.0137387	0.0592929	0.0473673	0.040133
1aC	4cY	1	24	T	M	C	Y	311	442	322	1554	1847	1526	318	391	303	871	896	810	53	97	89	232	371	322	1.04407	1.03543	1.04368	1.04106	0.97436	0.96465	0.978133	0.972381	1.02872	1.025	1.01278	1.02217	0.0114243	0.0261743	-0.00808279	0.0098386	0.425856	0.677883	2.20575e-05	FALSE	0.00137126	0.0152086	-0.0165975	-5.86387e-06
1aC	4eA	1	26	T	R	C	A	311	442	322	1554	1847	1526	1765	2235	1946	2066	2430	2214	66	81	82	119	166	115	1.04407	1.03543	1.04368	1.04106	0.875788	0.87681	0.880326	0.877641	0.925879	0.951491	0.904276	0.927215	0.0114955	0.0436161	-0.0145065	0.013535	0.505215	0.759723	2.01867e-05	FALSE	-0.0340204	0.00794406	-0.0580978	-0.028058
1aC	4eK	1	26	T	R	C	K	311	442	322	1554	1847	1526	671	914	823	1909	2376	2019	20	22	18	70	67	46	1.04407	1.03543	1.04368	1.04106	0.978763	0.979507	0.968298	0.975523	1.00279	0.998158	0.972977	0.991307	-0.0191087	-0.0160523	-0.0376205	-0.0242605	0.0692238	0.193376	2.56533e-05	TRUE	-0.0274572	-0.0224737	-0.0498916	-0.0332742
1aC	4eS	1	26	T	R	C	S	311	442	322	1554	1847	1526	1615	2134	1932	1329	1696	1429	144	156	172	258	225	281	1.04407	1.03543	1.04368	1.04106	0.834931	0.83989	0.831026	0.835282	0.925146	0.910103	0.921753	0.919001	0.0534202	0.0404568	0.0544241	0.0494337	0.00817711	0.105831	4.42041e-05	TRUE	-0.00502412	-0.00432501	-0.00461217	-0.00465377
1aC	4fA	1	27	T	E	C	A	311	442	322	1554	1847	1526	928	1174	1039	2478	2712	2613	18	30	12	88	73	72	1.04407	1.03543	1.04368	1.04106	0.971413	0.965596	0.971142	0.969384	1.04154	0.971722	1.07069	1.02798	0.0273157	-0.0280847	0.0571279	0.0187863	0.530269	0.782162	1.96011e-05	FALSE	0.0161271	-0.0387637	0.0459382	0.0077672
1aC	4fD	1	27	T	E	C	D	311	442	322	1554	1847	1526	334	405	346	817	1071	884	27	16	21	56	50	61	1.04407	1.03543	1.04368	1.04106	0.961247	0.981524	0.972948	0.971906	0.942117	1.0012	0.987641	0.976985	-0.0614908	-0.0151027	-0.0278098	-0.0348011	0.128391	0.27199	2.45374e-05	FALSE	-0.0765644	-0.0209	-0.0383105	-0.0452583
1aC	4fH	1	27	T	E	C	H	311	442	322	1554	1847	1526	1528	1948	1735	5279	6228	5409	42	43	31	149	122	114	1.04407	1.03543	1.04368	1.04106	1.00128	1.00388	0.995736	1.0003	1.00435	0.989813	1.01464	1.00294	-0.0410528	-0.0496372	-0.0245896	-0.0384265	0.0346832	0.147625	2.9306e-05	TRUE	-0.0405424	-0.0484009	-0.0262669	-0.0384034
1aC	4fT	1	27	T	E	C	T	311	442	322	1554	1847	1526	1722	2129	2025	4859	5548	5070	20	38	38	99	136	173	1.04407	1.03543	1.04368	1.04106	0.97781	0.979795	0.97063	0.976078	1.04298	1.01718	1.03909	1.03308	0.0220771	0.00266711	0.0260564	0.0169335	0.143797	0.293263	2.45391e-05	FALSE	0.0133589	-0.0036654	0.0146718	0.00812179
1aC	4gG	1	28	T	Q	C	G	311	442	322	1554	1847	1526	3054	3962	3460	1514	2024	1647	25	50	34	14	44	19	1.04407	1.03543	1.04368	1.04106	0.776169	0.787823	0.780566	0.781519	0.790301	0.851894	0.79893	0.813708	-0.0200733	0.0361598	-0.0157353	0.000117096	0.995417	0.998809	1.80955e-06	FALSE	-0.0948185	-0.019912	-0.0886294	-0.0677866
1aC	4gL	1	28	T	Q	C	L	311	442	322	1554	1847	1526	985	1371	1197	2212	2883	2630	65	62	44	182	219	201	1.04407	1.03543	1.04368	1.04106	0.951335	0.954525	0.955677	0.953845	0.976914	1.01563	1.03948	1.01067	-0.0163449	0.0272856	0.0420531	0.0176646	0.419727	0.670353	2.21164e-05	FALSE	-0.0351567	0.0132791	0.0250308	0.00105105
1aC	4gP	1	28	T	Q	C	P	311	442	322	1554	1847	1526	3209	4155	3490	850	947	898	46	75	65	10	12	3	1.04407	1.03543	1.04368	1.04106	0.703495	0.692736	0.710135	0.702122	0.680586	0.651052	0.513407	0.615015	-0.0539113	-0.0662268	-0.227749	-0.115963	0.174236	0.336355	2.45535e-05	FALSE	-0.144094	-0.136972	-0.315847	-0.198971
1aC	4gR	1	28	T	Q	C	R	311	442	322	1554	1847	1526	2148	2909	2345	5413	6538	5629	40	37	28	161	117	131	1.04407	1.03543	1.04368	1.04106	0.964698	0.962363	0.965807	0.964289	1.01899	1.00259	1.04221	1.02126	0.0117809	0.00612996	0.0342141	0.017375	0.180014	0.344599	2.46603e-05	FALSE	-0.00197938	-0.00552657	0.0209991	0.00449772
1aC	4gW	1	28	T	Q	C	W	311	442	322	1554	1847	1526	441	629	523	358	451	373	22	35	21	31	34	26	1.04407	1.03543	1.04368	1.04106	0.833354	0.827763	0.826856	0.829324	0.897295	0.86354	0.890006	0.883614	0.0272159	0.00645035	0.0270296	0.0202319	0.0990688	0.232374	2.48447e-05	FALSE	-0.0317032	-0.0411333	-0.0332316	-0.0353561
1aC	5aA	1	29	T	V	C	A	311	442	322	1554	1847	1526	1065	1657	1352	88	106	102	21	21	14	1	3	1	1.04407	1.03543	1.04368	1.04106	0.568424	0.543048	0.569669	0.56038	0.504521	0.637701	0.563407	0.568543	-0.0889528	0.0754134	-0.0311471	-0.0148955	0.786259	0.931118	1.24782e-05	FALSE	-0.186259	0.00633516	-0.127397	-0.10244
1aC	5aF	1	29	T	V	C	F	311	442	322	1554	1847	1526	730	897	771	31	33	34	66	63	74	1	8	7	1.04407	1.03543	1.04368	1.04106	0.491241	0.47787	0.508192	0.492434	0.371744	0.623824	0.595568	0.530379	-0.141145	0.129023	0.065176	0.0176846	0.848387	0.954437	1.0504e-05	FALSE	-0.219893	0.0776527	-0.0187149	-0.0536518
1aC	5aK	1	29	T	V	C	K	311	442	322	1554	1847	1526	809	1069	892	33	32	30	64	64	62	1	9	3	1.04407	1.03543	1.04368	1.04106	0.486576	0.453578	0.477171	0.472442	0.375312	0.635845	0.518817	0.509991	-0.132707	0.166197	0.0208006	0.0180971	0.853318	0.955882	1.03236e-05	FALSE	-0.209449	0.125981	-0.0504522	-0.0446399
1aC	5bC	1	30	T	A	C	C	311	442	322	1554	1847	1526	251	357	290	642	705	620	16	59	42	81	154	106	1.04407	1.03543	1.04368	1.04106	0.966423	0.947122	0.952548	0.955364	1.04558	0.979987	0.971546	0.999039	0.0365721	-0.00069118	-0.022614	0.00442231	0.821887	0.944419	1.13813e-05	FALSE	0.02347	-0.0168912	-0.0408018	-0.0114076
1aC	5bK	1	30	T	A	C	K	311	442	322	1554	1847	1526	489	633	548	1286	1438	1302	20	18	12	126	48	56	1.04407	1.03543	1.04368	1.04106	0.969645	0.963625	0.964632	0.965967	1.07094	0.98251	1.04192	1.03179	0.0585642	-0.0152558	0.0351489	0.0261524	0.35276	0.58675	2.35009e-05	FALSE	0.0466964	-0.0265313	0.0214897	0.0138849
1aC	5bP	1	30	T	A	C	P	311	442	322	1554	1847	1526	3647	4761	4152	165	156	118	100	129	116	8	5	3	1.04407	1.03543	1.04368	1.04106	0.498585	0.464227	0.457892	0.473568	0.564675	0.484017	0.447094	0.498595	0.0441173	0.00334351	-0.0308012	0.00555319	0.821582	0.944384	1.13906e-05	FALSE	-0.0375388	-0.0421424	-0.091138	-0.0569397
1aC	5cG	1	31	T	Q	C	G	311	442	322	1554	1847	1526	2177	2910	2350	5651	6597	6054	32	39	48	92	174	143	1.04407	1.03543	1.04368	1.04106	0.968133	0.963381	0.973897	0.96847	0.979979	1.04314	0.990537	1.00455	-0.0308183	0.0456318	-0.0259041	-0.00369688	0.894776	0.969175	8.70249e-06	FALSE	-0.0432661	0.0342825	-0.0360424	-0.0150087
1aC	5cK	1	31	T	Q	C	K	311	442	322	1554	1847	1526	1039	1406	1216	3595	4448	4132	67	88	65	371	369	320	1.04407	1.03543	1.04368	1.04106	1.00146	1.00264	1.0056	1.00323	1.05598	1.03584	1.04804	1.04662	0.0103889	-0.00232817	-0.00148292	0.00219262	0.646703	0.865408	1.65088e-05	FALSE	0.010969	-0.00148803	0.000731644	0.00340422
1aC	5cL	1	31	T	Q	C	L	311	442	322	1554	1847	1526	1313	1659	1559	4633	5741	5047	60	59	77	227	218	237	1.04407	1.03543	1.04368	1.04106	1.00373	1.01321	1.00005	1.00566	1.01181	1.02093	0.99427	1.00901	-0.0361499	-0.0281756	-0.0494679	-0.0379311	0.0257777	0.135586	3.15884e-05	TRUE	-0.0346625	-0.0239459	-0.0494475	-0.0360186
1aC	5cM	1	31	T	Q	C	M	311	442	322	1554	1847	1526	399	529	495	1235	1518	1406	32	40	44	160	195	182	1.04407	1.03543	1.04368	1.04106	0.988537	0.991149	0.985076	0.988254	1.04414	1.05359	1.02811	1.04195	0.0120423	0.0273209	1.12724e-06	0.0131214	0.238809	0.429687	2.46264e-05	FALSE	0.00751041	0.0245262	-0.00583388	0.00873424
1aC	5cP	1	31	T	Q	C	P	311	442	322	1554	1847	1526	3923	5083	4484	1212	1412	1198	47	74	51	11	14	6	1.04407	1.03543	1.04368	1.04106	0.721339	0.716048	0.714442	0.717276	0.689143	0.670795	0.620537	0.660158	-0.0639839	-0.0706226	-0.125116	-0.086574	0.0465701	0.164086	2.74382e-05	TRUE	-0.150944	-0.138606	-0.212446	-0.167332
1aC	5cT	1	31	T	Q	C	T	311	442	322	1554	1847	1526	1451	1954	1615	4463	5255	4504	20	20	30	102	98	87	1.04407	1.03543	1.04368	1.04106	0.987807	0.983508	0.982979	0.984765	1.04644	1.05419	0.987453	1.02936	0.0151006	0.0358355	-0.0384666	0.00415651	0.868382	0.961086	9.79221e-06	FALSE	0.0102822	0.030654	-0.0451133	-0.00139239
1aC	5dA	1	32	T	L	C	A	311	442	322	1554	1847	1526	983	1261	1053	420	454	427	18	21	15	9	19	23	1.04407	1.03543	1.04368	1.04106	0.758933	0.746601	0.762213	0.755916	0.777161	0.855164	0.914492	0.848939	-0.0152173	0.0821113	0.118982	0.0619587	0.261744	0.461697	2.4505e-05	FALSE	-0.0941478	0.0186156	0.0416165	-0.0113052
1aC	5dH	1	32	T	L	C	H	311	442	322	1554	1847	1526	841	1074	929	47	92	59	36	79	37	6	11	10	1.04407	1.03543	1.04368	1.04106	0.523082	0.577445	0.549953	0.55016	0.649778	0.63468	0.715762	0.66674	0.103644	0.0367759	0.141785	0.0940684	0.0919858	0.223153	2.50073e-05	FALSE	0.0142553	-0.036477	0.0480195	0.00859925
1aC	5dR	1	32	T	L	C	R	311	442	322	1554	1847	1526	1872	2341	2093	136	162	146	21	25	24	5	4	9	1.04407	1.03543	1.04368	1.04106	0.5535	0.552306	0.560695	0.5555	0.691134	0.651052	0.753258	0.698481	0.113242	0.0791783	0.16807	0.120163	0.0434302	0.159823	2.78182e-05	TRUE	0.0177571	0.00868558	0.0728007	0.0330811
1aD	1aD	1	1	T	I	D	D	692	845	761	1751	2092	1711	439	612	507	885	1078	1008	28	29	23	50	68	47	0.965173	0.973757	0.958314	0.965748	0.938821	0.933653	0.944233	0.938902	0.92476	0.967357	0.947375	0.946497	0.0186355	0.0582057	0.0425029	0.0397814	0.0744085	0.200211	2.55123e-05	FALSE	0.0350502	0.0717149	0.0603541	0.0557064
1aD	1aG	1	1	T	I	D	G	692	845	761	1751	2092	1711	3837	5257	4195	6487	7916	6875	15	18	22	22	23	34	0.965173	0.973757	0.958314	0.965748	0.918417	0.915179	0.922112	0.918569	0.901938	0.895834	0.915394	0.904389	0.0155076	0.0046714	0.0317207	0.0172999	0.158688	0.314242	2.45894e-05	FALSE	0.0367222	0.0214855	0.0557877	0.0379984
1aD	1aK	1	1	T	I	D	K	692	845	761	1751	2092	1711	660	919	783	1523	2000	1919	23	19	19	40	28	32	0.965173	0.973757	0.958314	0.965748	0.954487	0.958569	0.968186	0.960414	0.921695	0.912639	0.925238	0.919857	0.000450332	-0.0207743	-0.00258917	-0.0076377	0.368243	0.606878	2.31696e-05	FALSE	0.0129452	-0.0120452	0.00796859	0.00295617
1aD	1aN	1	1	T	I	D	N	692	845	761	1751	2092	1711	723	1028	859	1653	1924	1881	13	27	17	19	18	21	0.965173	0.973757	0.958314	0.965748	0.953413	0.940799	0.95529	0.949834	0.901532	0.819186	0.889747	0.870155	-0.0186765	-0.0969246	-0.0257215	-0.0471075	0.200102	0.373296	2.46207e-05	FALSE	-0.00590658	-0.0847491	-0.0111656	-0.0339404
1aD	1aV	1	1	T	I	D	V	692	845	761	1751	2092	1711	826	1259	981	2537	2978	2849	15	22	24	26	32	41	0.965173	0.973757	0.958314	0.965748	0.987642	0.968384	0.987618	0.981215	0.921308	0.911099	0.926866	0.919758	-0.0319372	-0.0318727	-0.0195827	-0.0277975	0.0211439	0.128096	3.3245e-05	TRUE	-0.028386	-0.0251255	-0.0153581	-0.0229566
1aD	1aY	1	1	T	I	D	Y	692	845	761	1751	2092	1711	611	835	594	1354	1533	1154	16	13	18	25	29	25	0.965173	0.973757	0.958314	0.965748	0.949794	0.938532	0.941588	0.943305	0.909277	0.961482	0.903165	0.924641	-0.00743789	0.0475792	0.000827173	0.0136562	0.508905	0.7632	2.01186e-05	FALSE	0.0062523	0.060181	0.0194483	0.0286272
1aD	1bG	1	2	T	A	D	G	692	845	761	1751	2092	1711	3710	4834	4160	8672	10250	9231	32	35	39	33	39	50	0.965173	0.973757	0.958314	0.965748	0.955979	0.955504	0.956809	0.956097	0.861099	0.879704	0.894	0.878268	-0.0615866	-0.050725	-0.0229231	-0.0450782	0.0594678	0.180725	2.61889e-05	TRUE	-0.0494755	-0.0413885	-0.00882925	-0.0332311
1aD	1bK	1	2	T	A	D	K	692	845	761	1751	2092	1711	298	389	286	683	814	652	188	230	230	256	288	282	0.965173	0.973757	0.958314	0.965748	0.953699	0.953946	0.9599	0.955848	0.893328	0.893449	0.88889	0.891889	-0.027156	-0.0354631	-0.0309956	-0.0312049	0.00586488	0.0999144	4.94166e-05	TRUE	-0.0144592	-0.0258199	-0.0178498	-0.0193763
1aD	1bR	1	2	T	A	D	R	692	845	761	1751	2092	1711	1684	2121	1764	5102	5980	5435	23	39	28	1	7	5	0.965173	0.973757	0.958314	0.965748	0.986056	0.989072	0.994387	0.989838	0.493973	0.664593	0.668314	0.60896	-0.457741	-0.298524	-0.284622	-0.346962	0.0246748	0.134324	3.21274e-05	TRUE	-0.453743	-0.29613	-0.282689	-0.344187
1aD	1bS	1	2	T	A	D	S	692	845	761	1751	2092	1711	898	1124	1009	2722	2986	2598	14	23	14	14	43	30	0.965173	0.973757	0.958314	0.965748	0.986113	0.982063	0.973837	0.980671	0.857531	0.940671	0.952812	0.917005	-0.0942384	-0.01562	0.0195699	-0.0300962	0.465398	0.720849	2.11835e-05	FALSE	-0.0902558	-0.0117249	0.0283239	-0.0245523
1aD	1bV	1	2	T	A	D	V	692	845	761	1751	2092	1711	1142	1409	1203	1573	1864	1498	23	43	20	23	24	22	0.965173	0.973757	0.958314	0.965748	0.894658	0.899924	0.890663	0.895082	0.857531	0.798252	0.876466	0.844083	-0.00596883	-0.0780555	0.0229309	-0.0203645	0.567597	0.812431	1.86897e-05	FALSE	0.0203847	-0.0586716	0.0549423	0.0055518
1aD	1cK	1	3	T	R	D	K	692	845	761	1751	2092	1711	471	577	552	1372	1589	1376	15	15	13	28	47	19	0.965173	0.973757	0.958314	0.965748	0.9815	0.986302	0.970128	0.97931	0.929901	1.00151	0.909002	0.946804	-0.0174159	0.0410905	-0.0206857	0.000996307	0.964918	0.989943	4.98572e-06	FALSE	-0.0121429	0.0440809	-0.0107443	0.00706459
1aD	1cL	1	3	T	R	D	L	692	845	761	1751	2092	1711	969	1237	1139	4175	4754	4369	20	32	15	41	51	25	0.965173	0.973757	0.958314	0.965748	1.02689	1.02557	1.01947	1.02398	0.940764	0.921866	0.924039	0.92889	-0.0503593	-0.0767867	-0.0529369	-0.0600276	0.0190799	0.124204	3.39104e-05	TRUE	-0.0584777	-0.0826332	-0.0598711	-0.066994
1aD	1cN	1	3	T	R	D	N	692	845	761	1751	2092	1711	406	525	459	1289	1555	1375	51	75	74	126	142	163	0.965173	0.973757	0.958314	0.965748	0.991483	0.994881	0.991168	0.992511	0.962402	0.94216	0.955965	0.953509	0.00544914	-0.0266124	0.00611484	-0.00501615	0.687971	0.887425	1.54137e-05	FALSE	0.00790899	-0.025483	0.00914304	-0.00281032
1aD	1cW	1	3	T	R	D	W	692	845	761	1751	2092	1711	1081	1358	1197	4114	4612	3874	21	28	44	61	80	84	0.965173	0.973757	0.958314	0.965748	1.0125	1.011	1.00002	1.00784	0.981173	0.990638	0.939587	0.970466	0.00393796	0.00617003	-0.0187463	-0.00287942	0.752178	0.916746	1.35421e-05	FALSE	0.000230201	0.00369642	-0.018753	-0.00494214
1aD	1dG	1	4	T	L	D	G	692	845	761	1751	2092	1711	2045	2704	2300	1343	1485	1191	41	58	28	8	11	3	0.965173	0.973757	0.958314	0.965748	0.808775	0.796347	0.790206	0.798443	0.668055	0.671084	0.609829	0.649656	-0.112553	-0.104365	-0.147437	-0.121451	0.0116175	0.111441	3.91276e-05	TRUE	-0.0719464	-0.0716664	-0.0975816	-0.0803981
1aD	1dQ	1	4	T	L	D	Q	692	845	761	1751	2092	1711	648	833	747	1157	1454	1186	44	76	57	52	118	95	0.965173	0.973757	0.958314	0.965748	0.924746	0.932582	0.91848	0.925269	0.8769	0.918787	0.924039	0.906575	-0.015639	0.0106788	0.043846	0.0129619	0.529933	0.781873	1.95863e-05	FALSE	0.00412437	0.0243852	0.0688846	0.0324648
1aD	1dS	1	4	T	L	D	S	692	845	761	1751	2092	1711	1059	1415	1159	909	1145	944	35	52	54	27	46	42	0.965173	0.973757	0.958314	0.965748	0.839821	0.842011	0.842062	0.841298	0.827441	0.852511	0.836781	0.838911	0.0168681	0.0325964	0.0298209	0.0264285	0.032027	0.144211	2.98863e-05	TRUE	0.0531355	0.0603519	0.0719483	0.0618119
1aD	1eG	1	5	T	E	D	G	692	845	761	1751	2092	1711	2104	2607	2346	6800	8050	6847	25	58	38	48	99	69	0.965173	0.973757	0.958314	0.965748	0.993548	0.999786	0.988185	0.99384	0.933167	0.929947	0.93385	0.932321	-0.0257788	-0.0436022	-0.0131414	-0.0275075	0.0895348	0.219911	2.50845e-05	FALSE	-0.0239104	-0.0435547	-0.00910695	-0.025524
1aD	1eI	1	5	T	E	D	I	692	845	761	1751	2092	1711	413	523	424	1145	1446	1019	93	98	104	140	153	166	0.965173	0.973757	0.958314	0.965748	0.975765	0.986768	0.965944	0.976159	0.904959	0.919437	0.919089	0.914495	-0.0368233	-0.0414355	-0.00658868	-0.0282825	0.122472	0.263899	2.45669e-05	FALSE	-0.0299693	-0.0385452	0.00467607	-0.0212795
1aD	1eL	1	5	T	E	D	L	692	845	761	1751	2092	1711	1860	2470	2055	8609	10074	9095	12	26	18	51	39	47	0.965173	0.973757	0.958314	0.965748	1.03519	1.03257	1.03585	1.03454	1.0253	0.914724	0.975439	0.971821	0.026161	-0.0907484	-0.0172332	-0.0272735	0.507943	0.762376	2.01526e-05	FALSE	0.0154291	-0.098255	-0.0302679	-0.0376979
1aD	1fG	1	6	T	E	D	G	692	845	761	1751	2092	1711	4072	5415	4560	7856	9442	8269	70	99	70	59	114	79	0.965173	0.973757	0.958314	0.965748	0.933726	0.932459	0.933698	0.933294	0.837708	0.883576	0.879402	0.866895	-0.0634985	-0.0244125	-0.0153738	-0.0344283	0.145008	0.29498	2.45731e-05	FALSE	-0.0458524	-0.0106834	0.0055011	-0.0170116
1aD	1fR	1	6	T	E	D	R	692	845	761	1751	2092	1711	1754	2274	1830	3765	4369	3736	49	43	35	59	54	56	0.965173	0.973757	0.958314	0.965748	0.946098	0.943886	0.947266	0.94575	0.879064	0.893791	0.919365	0.897407	-0.0340839	-0.0253253	0.0115867	-0.0159408	0.372708	0.612065	2.30745e-05	FALSE	-0.019465	-0.0137354	0.0285465	-0.00155129
1aD	1fS	1	6	T	E	D	S	692	845	761	1751	2092	1711	1295	1605	1409	2875	3486	2919	31	40	46	50	75	74	0.965173	0.973757	0.958314	0.965748	0.950005	0.958335	0.948944	0.952428	0.912958	0.941013	0.919985	0.924652	-0.00396039	0.00782802	0.0105986	0.00482208	0.392946	0.637771	2.26707e-05	FALSE	0.00967642	0.0166036	0.027061	0.0177803
1aD	1fW	1	6	T	E	D	W	692	845	761	1751	2092	1711	991	1223	1087	2243	2491	2229	26	57	25	27	50	30	0.965173	0.973757	0.958314	0.965748	0.952244	0.950765	0.947773	0.950261	0.861907	0.851518	0.886428	0.866618	-0.0571736	-0.0742961	-0.0218364	-0.051102	0.080476	0.208191	2.54145e-05	FALSE	-0.0441053	-0.0640308	-0.00502666	-0.0377209
1aD	1gA	1	7	T	K	D	A	692	845	761	1751	2092	1711	1400	1648	1411	3113	3598	3075	19	12	30	12	9	31	0.965173	0.973757	0.958314	0.965748	0.950187	0.958945	0.954743	0.954625	0.804248	0.833062	0.869308	0.835539	-0.112847	-0.100718	-0.0456355	-0.0864	0.0527974	0.172387	2.67404e-05	TRUE	-0.0992559	-0.0920641	-0.0309133	-0.0740778
1aD	1gG	1	7	T	K	D	G	692	845	761	1751	2092	1711	4585	5712	4931	12704	15097	12981	14	17	18	17	39	30	0.965173	0.973757	0.958314	0.965748	0.975697	0.981461	0.976374	0.977844	0.880043	0.964781	0.924039	0.922954	-0.0616738	0.00907629	-0.0116348	-0.0214108	0.415204	0.665099	2.22649e-05	FALSE	-0.0548012	0.0130992	-0.00370102	-0.0151343
1aD	1gI	1	7	T	K	D	I	692	845	761	1751	2092	1711	377	462	410	619	834	644	13	16	26	20	17	21	0.965173	0.973757	0.958314	0.965748	0.915025	0.936544	0.917251	0.92294	0.90748	0.874097	0.841102	0.874226	0.0243222	-0.0378689	-0.0379131	-0.0171533	0.49513	0.750498	2.0309e-05	FALSE	0.0463003	-0.0248955	-0.0125488	0.002952
1aD	1gL	1	7	T	K	D	L	692	845	761	1751	2092	1711	794	1055	949	1252	1716	1423	23	42	13	19	31	11	0.965173	0.973757	0.958314	0.965748	0.910335	0.924266	0.911936	0.915512	0.835378	0.831177	0.846428	0.837661	-0.0432531	-0.0688336	-0.027493	-0.0465266	0.0609639	0.182903	2.60734e-05	TRUE	-0.0202354	-0.0536192	-0.00073888	-0.0248645
1aD	1gP	1	7	T	K	D	P	692	845	761	1751	2092	1711	1901	2476	2193	96	108	87	43	47	58	2	3	2	0.965173	0.973757	0.958314	0.965748	0.511331	0.497932	0.49608	0.501781	0.501793	0.542787	0.480031	0.508203	0.00826962	0.0579225	0.00463042	0.0236075	0.303332	0.520313	2.409e-05	FALSE	0.0351329	0.077739	0.0299906	0.0476209
1aD	1gR	1	7	T	K	D	R	692	845	761	1751	2092	1711	1650	2223	1771	7884	9324	8238	34	50	37	238	266	190	0.965173	0.973757	0.958314	0.965748	1.03888	1.03587	1.04155	1.03877	1.08316	1.06388	1.05287	1.06664	0.0804566	0.0551928	0.0547402	0.0634632	0.017461	0.121524	3.47188e-05	TRUE	0.0685477	0.0468959	0.0395274	0.051657
1aD	1gT	1	7	T	K	D	T	692	845	761	1751	2092	1711	667	910	820	1561	1766	1484	44	53	46	70	62	61	0.965173	0.973757	0.958314	0.965748	0.956121	0.945068	0.933469	0.944886	0.911366	0.885433	0.897867	0.898222	-0.0114557	-0.0348343	0.00331049	-0.0143265	0.326044	0.550897	2.36704e-05	FALSE	0.000618737	-0.0234701	0.0242498	0.000466172
1aD	1gV	1	7	T	K	D	V	692	845	761	1751	2092	1711	1047	1281	1079	1500	1651	1349	29	41	42	18	24	32	0.965173	0.973757	0.958314	0.965748	0.899219	0.896849	0.891123	0.89573	0.802232	0.803864	0.83442	0.813505	-0.0656695	-0.0694495	-0.0195557	-0.0515582	0.0846599	0.213659	2.51802e-05	FALSE	-0.0402641	-0.0495654	0.0123473	-0.0258274
1aD	1gY	1	7	T	K	D	Y	692	845	761	1751	2092	1711	303	433	380	816	1067	965	17	26	24	50	49	37	0.965173	0.973757	0.958314	0.965748	0.972399	0.973207	0.972254	0.97262	0.982618	0.941616	0.915113	0.946449	0.0440844	-0.00605151	-0.0166122	0.00714024	0.739623	0.911389	1.38546e-05	FALSE	0.0518546	-0.000297938	-0.00734977	0.0147356
1aD	2aM	1	8	T	V	D	M	692	845	761	1751	2092	1711	312	419	398	728	889	795	64	98	66	84	111	101	0.965173	0.973757	0.958314	0.965748	0.955774	0.955577	0.944769	0.95204	0.889061	0.88163	0.914266	0.894986	-0.033426	-0.0488703	0.00888041	-0.024472	0.292026	0.503981	2.41713e-05	FALSE	-0.0212621	-0.0395483	0.0265749	-0.0114118
1aD	2bA	1	9	T	K	D	A	692	845	761	1751	2092	1711	914	1161	1008	3782	4431	3734	43	72	51	134	161	149	0.965173	0.973757	0.958314	0.965748	1.0222	1.02475	1.01548	1.02081	0.989323	0.961764	0.988302	0.979796	0.00272441	-0.0360916	0.0151521	-0.00607169	0.731982	0.90833	1.41027e-05	FALSE	-0.00394063	-0.0417456	0.00966809	-0.012006
1aD	2bQ	1	9	T	K	D	Q	692	845	761	1751	2092	1711	972	1256	1094	3031	3655	3210	35	33	31	90	79	92	0.965173	0.973757	0.958314	0.965748	0.989399	0.992799	0.988795	0.990331	0.96704	0.969799	0.990097	0.975645	0.0120995	0.00305371	0.0425206	0.0192246	0.248589	0.443392	2.46648e-05	FALSE	0.015153	0.00463838	0.0463499	0.0220471
1aD	2bT	1	9	T	K	D	T	692	845	761	1751	2092	1711	747	1142	875	1976	2418	1948	30	42	29	53	58	66	0.965173	0.973757	0.958314	0.965748	0.970322	0.955334	0.957185	0.960947	0.923517	0.904982	0.959706	0.929402	-0.0130115	-0.0252813	0.0424226	0.00137657	0.953313	0.986731	5.72136e-06	FALSE	-0.00468033	-0.0159113	0.0564017	0.0119367
1aD	2cF	1	10	T	T	D	F	692	845	761	1751	2092	1711	423	584	480	1208	1544	1189	18	14	12	19	22	32	0.965173	0.973757	0.958314	0.965748	0.979202	0.981497	0.969406	0.976702	0.8638	0.920205	0.97785	0.920618	-0.0812992	-0.0355348	0.0488539	-0.02266	0.612502	0.844491	1.75781e-05	FALSE	-0.0753895	-0.0315195	0.0590249	-0.0159614
1aD	2cL	1	10	T	T	D	L	692	845	761	1751	2092	1711	1561	1929	1567	5580	6538	5505	27	46	28	75	100	114	0.965173	0.973757	0.958314	0.965748	1.00523	1.01076	1.00941	1.00847	0.97599	0.95844	1.0263	0.98691	0.00576591	-0.025796	0.0589655	0.0129785	0.652124	0.868439	1.63954e-05	FALSE	0.00422727	-0.0282154	0.0556582	0.0105567
1aD	2cP	1	10	T	T	D	P	692	845	761	1751	2092	1711	2379	3005	2503	190	229	239	26	29	36	5	1	1	0.965173	0.973757	0.958314	0.965748	0.564479	0.563667	0.596641	0.574929	0.66637	0.470242	0.455275	0.530629	0.12155	-0.0786322	-0.116494	-0.0245255	0.771392	0.925009	1.29344e-05	FALSE	0.158962	-0.048263	-0.0689196	0.0139263
1aD	2cR	1	10	T	T	D	R	692	845	761	1751	2092	1711	1633	2115	1642	4559	5267	4452	39	57	44	50	56	36	0.965173	0.973757	0.958314	0.965748	0.976574	0.974449	0.979751	0.976925	0.88634	0.86487	0.842579	0.864596	-0.0562229	-0.0840068	-0.0963304	-0.0788534	0.0218867	0.129481	3.30012e-05	TRUE	-0.0495902	-0.0785111	-0.0894977	-0.072533
1aD	2cS	1	10	T	T	D	S	692	845	761	1751	2092	1711	1597	2142	2018	6110	7282	7026	22	31	21	74	75	84	0.965173	0.973757	0.958314	0.965748	1.01311	1.01112	1.00838	1.01087	0.99818	0.971043	1.02427	0.997831	0.0203523	-0.0135415	0.0579246	0.0215785	0.405535	0.653736	2.2393e-05	FALSE	0.0164596	-0.0160424	0.0549829	0.0184667
1aD	2dV	1	11	T	L	D	V	692	845	761	1751	2092	1711	675	973	800	173	198	194	55	53	44	1	1	3	0.965173	0.973757	0.958314	0.965748	0.699675	0.679382	0.703349	0.694135	0.392884	0.399201	0.558081	0.450055	-0.282423	-0.262352	-0.115949	-0.220241	0.0523364	0.171775	2.68034e-05	TRUE	-0.234585	-0.224567	-0.0607813	-0.173311
1aD	2eG	1	12	T	K	D	G	692	845	761	1751	2092	1711	3170	4250	3540	1455	1870	1522	42	65	32	9	7	13	0.965173	0.973757	0.958314	0.965748	0.767238	0.770232	0.768912	0.768794	0.678917	0.60441	0.762423	0.681917	-0.0615999	-0.145609	0.0255628	-0.0605487	0.34518	0.576621	2.35498e-05	FALSE	-0.01672	-0.110792	0.0776279	-0.0166282
1aD	2fG	1	13	T	A	D	G	692	845	761	1751	2092	1711	2667	3498	2987	5373	5988	5471	34	24	26	37	27	26	0.965173	0.973757	0.958314	0.965748	0.938745	0.930287	0.934843	0.934625	0.867335	0.880831	0.865554	0.87124	-0.0387162	-0.0250429	-0.030319	-0.0313594	0.0157385	0.118408	3.56605e-05	TRUE	-0.022283	-0.0109162	-0.00976717	-0.0143221
1aD	2fM	1	13	T	A	D	M	692	845	761	1751	2092	1711	253	368	303	807	927	794	18	22	13	48	40	32	0.965173	0.973757	0.958314	0.965748	0.992024	0.975799	0.975848	0.981224	0.971257	0.937388	0.968685	0.95911	0.0137824	-0.0128036	0.033516	0.0114983	0.481829	0.737925	2.07643e-05	FALSE	0.0160877	-0.00758944	0.0416204	0.0167062
1aD	2fR	1	13	T	A	D	R	692	845	761	1751	2092	1711	1760	2185	1759	5920	7151	5973	41	74	41	131	134	93	0.965173	0.973757	0.958314	0.965748	0.99818	1.00664	1.00552	1.00345	0.99222	0.936909	0.959325	0.962818	0.0288044	-0.0433124	-0.00427833	-0.00626211	0.792183	0.933418	1.23025e-05	FALSE	0.0293348	-0.0447977	-0.00620793	-0.00722363
1aD	2fV	1	13	T	A	D	V	692	845	761	1751	2092	1711	798	1066	951	2368	2565	2359	16	23	16	24	48	22	0.965173	0.973757	0.958314	0.965748	0.983648	0.9704	0.969566	0.974538	0.904544	0.953631	0.902014	0.920063	-0.0448459	0.00869651	-0.0271351	-0.0210948	0.31234	0.532386	2.39689e-05	FALSE	-0.0401717	0.0150299	-0.0170149	-0.0140522
1aD	2gA	1	14	T	Q	D	A	692	845	761	1751	2092	1711	710	849	784	1480	1680	1514	17	11	14	22	15	20	0.965173	0.973757	0.958314	0.965748	0.942699	0.947361	0.9409	0.943654	0.887426	0.903495	0.90639	0.899104	-0.0224417	-0.0190048	0.00471173	-0.0122449	0.287883	0.498112	2.42161e-05	FALSE	-0.00697855	-0.00808062	0.0235319	0.00282423
1aD	2gE	1	14	T	Q	D	E	692	845	761	1751	2092	1711	413	544	460	1587	1780	1658	51	60	43	158	186	147	0.965173	0.973757	0.958314	0.965748	1.01362	1.00661	1.01235	1.01086	0.988642	1.00025	1.00629	0.998394	0.0103279	0.0200522	0.036143	0.0221744	0.0985016	0.23159	2.48752e-05	FALSE	0.00628279	0.0185726	0.031787	0.0188808
1aD	2gG	1	14	T	Q	D	G	692	845	761	1751	2092	1711	1974	2595	2237	4597	5552	4872	33	37	37	66	78	60	0.965173	0.973757	0.958314	0.965748	0.955547	0.95656	0.95467	0.955593	0.9379	0.954819	0.920902	0.937874	0.0156322	0.0233613	0.00602811	0.0150072	0.095828	0.228213	2.49012e-05	FALSE	0.0278546	0.032489	0.0207723	0.0270386
1aD	2gR	1	14	T	Q	D	R	692	845	761	1751	2092	1711	1532	1995	1712	2834	3325	2974	27	56	61	38	59	38	0.965173	0.973757	0.958314	0.965748	0.928853	0.927137	0.928781	0.928257	0.897156	0.873103	0.811367	0.860542	0.000652873	-0.0297034	-0.0786968	-0.0359158	0.260472	0.460004	2.45024e-05	FALSE	0.0194564	-0.0150049	-0.0564501	-0.0173329
1aD	2gS	1	14	T	Q	D	S	692	845	761	1751	2092	1711	720	947	716	1096	1323	1139	12	16	18	18	19	15	0.965173	0.973757	0.958314	0.965748	0.906249	0.906347	0.918703	0.910433	0.904544	0.887201	0.84468	0.878808	0.029857	0.00463935	-0.0357266	-0.000410089	0.98482	0.995791	3.28339e-06	FALSE	0.0537649	0.0229591	-0.0107473	0.0219922
1aD	2gY	1	14	T	Q	D	Y	692	845	761	1751	2092	1711	292	425	377	715	814	867	31	46	30	63	58	47	0.965173	0.973757	0.958314	0.965748	0.961366	0.943518	0.960901	0.955262	0.939756	0.894264	0.916955	0.916991	0.011871	-0.0244938	-0.0038905	-0.00550442	0.653255	0.869018	1.63629e-05	FALSE	0.0225816	-0.0128338	0.00894636	0.00623139
1aD	3aH	1	15	T	N	D	H	692	845	761	1751	2092	1711	394	520	479	285	352	320	22	25	30	10	3	3	0.965173	0.973757	0.958314	0.965748	0.819979	0.820984	0.819371	0.820111	0.76611	0.617159	0.60193	0.661733	-0.0253118	-0.18228	-0.183285	-0.130292	0.131128	0.275817	2.45448e-05	FALSE	0.0138389	-0.152059	-0.137375	-0.0918648
1aD	3aR	1	15	T	N	D	R	692	845	761	1751	2092	1711	1117	1453	1188	2163	2419	2061	38	55	54	34	65	49	0.965173	0.973757	0.958314	0.965748	0.934156	0.927007	0.928629	0.929931	0.844634	0.886636	0.85443	0.8619	-0.0569874	-0.016044	-0.0354888	-0.0361734	0.0922956	0.223541	2.50063e-05	FALSE	-0.0394443	-0.001322	-0.0132001	-0.0179888
1aD	3aS	1	15	T	N	D	S	692	845	761	1751	2092	1711	1802	2375	2001	718	839	659	41	51	48	6	8	4	0.965173	0.973757	0.958314	0.965748	0.750836	0.744365	0.738392	0.744531	0.634698	0.648719	0.581056	0.621491	-0.0899885	-0.0761118	-0.126556	-0.0975519	0.0229689	0.131195	3.26528e-05	TRUE	-0.0439245	-0.0397339	-0.0723389	-0.0519991
1aD	3aT	1	15	T	N	D	T	692	845	761	1751	2092	1711	1341	1932	1585	3915	4971	4401	66	58	53	94	100	69	0.965173	0.973757	0.958314	0.965748	0.981758	0.978296	0.982477	0.980844	0.898535	0.931131	0.895758	0.908475	-0.0490316	-0.0214921	-0.0457635	-0.0387624	0.0467276	0.164313	2.7429e-05	TRUE	-0.0438306	-0.0168011	-0.0398278	-0.0334865
1aD	3bE	1	16	T	S	D	E	692	845	761	1751	2092	1711	640	834	728	2941	3066	3073	12	15	17	46	37	25	0.965173	0.973757	0.958314	0.965748	1.03436	1.02034	1.03043	1.02838	1.01334	0.973325	0.909709	0.965456	0.015002	-0.0202345	-0.0777696	-0.0276674	0.413787	0.663503	2.2294e-05	FALSE	0.00453487	-0.0248573	-0.088759	-0.0363605
1aD	3bG	1	16	T	S	D	G	692	845	761	1751	2092	1711	3511	4512	3920	9993	12122	10764	28	30	24	35	47	40	0.965173	0.973757	0.958314	0.965748	0.978812	0.983388	0.981203	0.981134	0.883404	0.919847	0.924039	0.909097	-0.0613183	-0.0377337	-0.0162617	-0.0384379	0.0980271	0.230955	2.48707e-05	FALSE	-0.055301	-0.0341202	-0.00990572	-0.033109
1aD	3bY	1	16	T	S	D	Y	692	845	761	1751	2092	1711	395	519	423	1189	1527	1325	19	24	14	40	18	34	0.965173	0.973757	0.958314	0.965748	0.985304	0.994094	0.996279	0.991892	0.943848	0.833062	0.967142	0.914684	-0.00714119	-0.134944	0.0123937	-0.0432306	0.448214	0.7026	2.1625e-05	FALSE	-0.00293132	-0.133642	0.0136787	-0.0409651
1aD	3cG	1	17	T	E	D	G	692	845	761	1751	2092	1711	2465	3124	2701	4639	5388	4608	21	14	24	14	16	30	0.965173	0.973757	0.958314	0.965748	0.930846	0.93117	0.926712	0.929576	0.810517	0.882687	0.891102	0.861435	-0.08791	-0.0240472	0.00302095	-0.0363121	0.310291	0.529874	2.40263e-05	FALSE	-0.0695775	-0.0100819	0.0258375	-0.0179406
1aD	3cL	1	17	T	E	D	L	692	845	761	1751	2092	1711	1761	2312	2000	4860	6085	5059	27	43	16	51	93	45	0.965173	0.973757	0.958314	0.965748	0.975237	0.980965	0.971804	0.976002	0.931273	0.957836	0.983946	0.957685	-0.00999934	0.00261465	0.0526524	0.0150892	0.512921	0.767011	2.00304e-05	FALSE	-0.00300094	0.00674273	0.0620591	0.0219336
1aD	3cS	1	17	T	E	D	S	692	845	761	1751	2092	1711	1464	1904	1606	3328	3983	3577	30	49	42	41	91	60	0.965173	0.973757	0.958314	0.965748	0.952748	0.95391	0.957235	0.954631	0.89375	0.939886	0.90639	0.913342	-0.0258161	0.0110087	-0.0109424	-0.00858328	0.50647	0.760823	2.01683e-05	FALSE	-0.0128763	0.020659	0.00302118	0.00360128
1aD	3eF	1	19	T	A	D	F	692	845	761	1751	2092	1711	602	817	699	1018	1227	1208	12	25	12	6	24	3	0.965173	0.973757	0.958314	0.965748	0.918443	0.914868	0.928188	0.9205	0.777161	0.862146	0.706836	0.782048	-0.109295	-0.0287141	-0.18266	-0.10689	0.138047	0.285296	2.45233e-05	FALSE	-0.0880868	-0.0118463	-0.160249	-0.0867274
1aD	3eN	1	19	T	A	D	N	692	845	761	1751	2092	1711	1119	1461	1279	2495	3360	2843	15	18	15	25	28	15	0.965173	0.973757	0.958314	0.965748	0.950505	0.965072	0.957007	0.957528	0.91676	0.919009	0.865554	0.900441	-0.000640925	-0.0207375	-0.0515593	-0.0243125	0.242303	0.434685	2.46562e-05	FALSE	0.0128693	-0.0133154	-0.0375258	-0.0126573
1aD	3eS	1	19	T	A	D	S	692	845	761	1751	2092	1711	871	1210	927	2329	2838	2335	20	35	28	45	71	39	0.965173	0.973757	0.958314	0.965748	0.971573	0.967388	0.971322	0.970094	0.951557	0.950288	0.903491	0.935112	0.0138218	0.00828653	-0.0273403	-0.00174397	0.904821	0.972565	8.31528e-06	FALSE	0.0218157	0.0152373	-0.0177796	0.00642448
1aD	3eW	1	19	T	A	D	W	692	845	761	1751	2092	1711	670	850	701	1266	1537	1376	31	60	44	26	42	28	0.965173	0.973757	0.958314	0.965748	0.931314	0.936742	0.94277	0.936942	0.837136	0.824934	0.813806	0.825292	-0.0617423	-0.0872254	-0.0896635	-0.0795437	0.012366	0.112492	3.8199e-05	TRUE	-0.0435208	-0.074289	-0.0713853	-0.0630651
1aD	3fA	1	20	T	S	D	A	692	845	761	1751	2092	1711	1041	1210	1085	4233	4675	4052	21	35	33	95	127	124	0.965173	0.973757	0.958314	0.965748	1.02018	1.02619	1.01641	1.02093	1.03254	1.0188	1.01711	1.02282	0.047893	0.0195349	0.0430732	0.0368337	0.0521807	0.171602	2.68239e-05	TRUE	0.0418504	0.013541	0.0372529	0.0308814
1aD	3fR	1	20	T	S	D	R	692	845	761	1751	2092	1711	1713	2326	1867	7476	8781	7350	24	36	39	77	86	104	0.965173	0.973757	0.958314	0.965748	1.02838	1.02346	1.02245	1.02476	0.992699	0.96955	0.97785	0.980033	0.000137967	-0.0270544	-0.00197684	-0.0096311	0.385055	0.627709	2.28447e-05	FALSE	-0.00844555	-0.0324072	-0.010001	-0.0169512
1aD	3fT	1	20	T	S	D	T	692	845	761	1751	2092	1711	1044	1347	1090	3202	3865	2975	35	60	21	72	112	58	0.965173	0.973757	0.958314	0.965748	0.987477	0.99114	0.98051	0.986376	0.941167	0.940489	0.981867	0.954508	-0.0119187	-0.0246411	0.0422306	0.00189024	0.934944	0.98156	6.81424e-06	FALSE	-0.00832081	-0.0226953	0.0488143	0.00593274
1aD	3gA	1	21	T	T	D	A	692	845	761	1751	2092	1711	1267	1712	1370	2739	3481	2936	31	51	32	34	70	46	0.965173	0.973757	0.958314	0.965748	0.946921	0.950562	0.952823	0.950102	0.868241	0.904263	0.907103	0.893202	-0.0457007	-0.0213539	-0.0060005	-0.0243517	0.169702	0.330332	2.45421e-05	FALSE	-0.0312875	-0.0110493	0.00930159	-0.0110117
1aD	3gE	1	21	T	T	D	E	692	845	761	1751	2092	1711	679	895	669	1619	1822	1528	14	15	14	32	17	19	0.965173	0.973757	0.958314	0.965748	0.958284	0.950704	0.960115	0.956368	0.953383	0.881701	0.900517	0.911867	0.0284739	-0.0440547	-0.0195748	-0.0117185	0.63748	0.860307	1.68298e-05	FALSE	0.0399887	-0.0337777	-0.00649524	-9.47611e-05
1aD	3gL	1	21	T	T	D	L	692	845	761	1751	2092	1711	2766	3534	3088	8653	9734	8671	30	42	40	67	80	92	0.965173	0.973757	0.958314	0.965748	0.989771	0.986323	0.983761	0.986618	0.950695	0.942869	0.960914	0.951493	-0.00460484	-0.0175703	0.0181621	-0.00133766	0.9098	0.974117	8.0834e-06	FALSE	-0.00165717	-0.0145843	0.023673	0.00247716
1aD	3gP	1	21	T	T	D	P	692	845	761	1751	2092	1711	3170	3954	3452	1445	1700	1542	75	93	63	7	16	8	0.965173	0.973757	0.958314	0.965748	0.766438	0.767509	0.773289	0.769079	0.582548	0.659602	0.629281	0.62381	-0.157197	-0.0877652	-0.111773	-0.118912	0.0280832	0.138137	3.06401e-05	TRUE	-0.112253	-0.0527586	-0.0601154	-0.0750423
1aD	4aR	1	22	T	A	D	R	692	845	761	1751	2092	1711	1773	2149	1867	9134	10400	8891	30	28	32	93	109	141	0.965173	0.973757	0.958314	0.965748	1.04761	1.05272	1.04424	1.04819	0.988716	1.02708	1.03535	1.01705	-0.0224085	0.00198301	0.0346361	0.00473686	0.801347	0.936939	1.19836e-05	FALSE	-0.0371389	-0.010437	0.018385	-0.00973029
1aD	4aS	1	22	T	A	D	S	692	845	761	1751	2092	1711	2128	2673	2309	1344	1715	1421	16	24	32	2	1	1	0.965173	0.973757	0.958314	0.965748	0.804248	0.814671	0.809974	0.809631	0.616421	0.492538	0.46876	0.525906	-0.159817	-0.300754	-0.30745	-0.256007	0.0335799	0.146125	2.94844e-05	TRUE	-0.118658	-0.269855	-0.260154	-0.216223
1aD	4bA	1	23	T	N	D	A	692	845	761	1751	2092	1711	800	1047	861	3831	4364	3840	31	55	47	98	191	158	0.965173	0.973757	0.958314	0.965748	1.03914	1.03513	1.03673	1.037	0.990986	1.01363	1.00437	1.00299	-0.0119621	0.00566124	0.0108522	0.00151713	0.846463	0.953816	1.0585e-05	FALSE	-0.0239531	-0.00245809	-0.00251692	-0.00964269
1aD	4bG	1	23	T	N	D	G	692	845	761	1751	2092	1711	2964	3954	3177	9317	10754	9199	31	42	57	74	97	83	0.965173	0.973757	0.958314	0.965748	0.990327	0.984833	0.987275	0.987479	0.958415	0.96557	0.908578	0.944188	0.00257851	0.00658112	-0.0375417	-0.0094607	0.571051	0.815061	1.86158e-05	FALSE	0.00536793	0.00988619	-0.0332023	-0.00598272
1aD	4bL	1	23	T	N	D	L	692	845	761	1751	2092	1711	1221	1651	1413	3932	5081	4158	18	28	24	56	67	39	0.965173	0.973757	0.958314	0.965748	0.993131	0.999392	0.989126	0.993883	0.989131	0.969746	0.92114	0.960005	0.030588	-0.00341972	-0.0267532	0.000138348	0.994124	0.998497	2.05773e-06	FALSE	0.0325763	-0.00328488	-0.0230352	0.00208539
1aD	4cW	1	24	T	M	D	W	692	845	761	1751	2092	1711	369	519	442	907	993	918	53	45	39	68	85	33	0.965173	0.973757	0.958314	0.965748	0.961809	0.943395	0.949234	0.951479	0.886427	0.941883	0.846428	0.891579	-0.0418848	0.0232447	-0.0632362	-0.0272921	0.404129	0.651872	2.24139e-05	FALSE	-0.0312904	0.0349281	-0.0468598	-0.0144073
1aD	4dP	1	25	T	L	D	P	692	845	761	1751	2092	1711	2415	3139	2698	89	109	63	79	69	62	3	2	3	0.965173	0.973757	0.958314	0.965748	0.474804	0.471065	0.435398	0.460422	0.47828	0.449782	0.518817	0.482293	0.0200126	-0.00892071	0.101569	0.0375535	0.374	0.613631	2.30831e-05	FALSE	0.0374194	0.00514947	0.106384	0.0496508
1aD	4dV	1	25	T	L	D	V	692	845	761	1751	2092	1711	939	1156	1005	483	517	533	21	32	23	3	6	4	0.965173	0.973757	0.958314	0.965748	0.780448	0.772153	0.792942	0.781847	0.631904	0.669738	0.665287	0.655643	-0.121363	-0.0821516	-0.0946	-0.0993715	0.0132823	0.113961	3.73155e-05	TRUE	-0.0776465	-0.0474726	-0.0450703	-0.0567298
1aD	4fV	1	27	T	E	D	V	692	845	761	1751	2092	1711	687	862	856	1427	1643	1790	20	23	29	14	23	43	0.965173	0.973757	0.958314	0.965748	0.942289	0.942947	0.950014	0.945083	0.816174	0.866955	0.910652	0.864594	-0.0932971	-0.051247	0.000240695	-0.0481011	0.217313	0.398679	2.45987e-05	FALSE	-0.0777327	-0.0394784	0.0163847	-0.0336088
1aD	4gE	1	28	T	Q	D	E	692	845	761	1751	2092	1711	506	612	555	1555	1689	1825	11	21	12	24	33	18	0.965173	0.973757	0.958314	0.965748	0.987706	0.986554	1.00184	0.992033	0.947989	0.920205	0.911976	0.926723	-0.00531761	-0.0404597	-0.0481013	-0.0312929	0.140751	0.288942	2.44983e-05	FALSE	-0.00178449	-0.0375234	-0.0487414	-0.0293498
1aD	4gK	1	28	T	Q	D	K	692	845	761	1751	2092	1711	1252	1559	1506	4194	4788	4262	25	24	34	48	77	61	0.965173	0.973757	0.958314	0.965748	0.997703	0.99915	0.984656	0.993836	0.933167	1.0043	0.932475	0.956646	-0.0297886	0.0313668	-0.0111349	-0.00318555	0.876477	0.963698	9.49029e-06	FALSE	-0.0291198	0.0315554	-0.0059214	-0.00116192
1aD	4gP	1	28	T	Q	D	P	692	845	761	1751	2092	1711	3209	4155	3490	850	947	898	23	26	17	3	9	5	0.965173	0.973757	0.958314	0.965748	0.703495	0.692736	0.710135	0.702122	0.621356	0.74197	0.725443	0.696256	-0.057638	0.0674131	0.0449112	0.0182288	0.682416	0.884657	1.55652e-05	FALSE	-0.00982928	0.105215	0.100024	0.0651365
1aD	5bL	1	30	T	A	D	L	692	845	761	1751	2092	1711	1246	1710	1437	2920	3287	2917	46	28	31	48	57	45	0.965173	0.973757	0.958314	0.965748	0.956278	0.943944	0.946613	0.948945	0.862465	0.950702	0.908222	0.90713	-0.0605082	0.0315299	0.00106906	-0.00930307	0.763867	0.921764	1.32241e-05	FALSE	-0.0484743	0.0431089	0.0182216	0.00428541
1aD	5cG	1	31	T	Q	D	G	692	845	761	1751	2092	1711	2177	2910	2350	5651	6597	6054	12	18	11	25	33	18	0.965173	0.973757	0.958314	0.965748	0.968133	0.963381	0.973897	0.96847	0.942634	0.938366	0.921938	0.934312	0.00821839	0.000266803	-0.0113612	-0.000958681	0.881603	0.965189	9.2992e-06	FALSE	0.0171371	0.0080311	-0.0026265	0.0075139
1aD	5cP	1	31	T	Q	D	P	692	845	761	1751	2092	1711	3923	5083	4484	1212	1412	1198	29	26	20	7	4	5	0.965173	0.973757	0.958314	0.965748	0.721339	0.716048	0.714442	0.717276	0.692722	0.646432	0.706836	0.681997	-0.0034941	-0.0508258	0.0221762	-0.0107146	0.665998	0.876077	1.5989e-05	FALSE	0.0439545	-0.0133794	0.0772213	0.0359322
1aD	5cW	1	31	T	Q	D	W	692	845	761	1751	2092	1711	843	1096	901	1924	2359	2056	36	72	49	50	60	56	0.965173	0.973757	0.958314	0.965748	0.953211	0.957267	0.96001	0.956829	0.89562	0.845475	0.880842	0.873979	-0.0243931	-0.086671	-0.0391492	-0.0500711	0.116677	0.255953	2.46941e-05	FALSE	-0.0115716	-0.0776833	-0.0260372	-0.0384307
1aD	5dS	1	32	T	L	D	S	692	845	761	1751	2092	1711	1753	2082	1868	73	92	76	22	38	24	1	3	2	0.965173	0.973757	0.958314	0.965748	0.488972	0.49946	0.498968	0.4958	0.499127	0.56783	0.581056	0.549338	0.0271846	0.0814768	0.102888	0.0705164	0.0887094	0.218989	2.51135e-05	FALSE	0.0484746	0.101595	0.129093	0.093054
1aE	1aA	1	1	T	I	E	A	844	1051	944	4423	5219	4574	1359	1740	1419	2880	3145	2632	18	28	13	58	97	45	1.04959	1.05576	1.04622	1.05052	0.944613	0.936692	0.936285	0.939197	0.993199	1.01334	1.00772	1.00475	0.00174168	0.0244184	0.0281561	0.0181054	0.159496	0.315462	2.45744e-05	FALSE	-0.022426	-0.00676159	0.00249579	-0.00889727
1aE	1aF	1	1	T	I	E	F	844	1051	944	4423	5219	4574	729	930	806	1424	1634	1355	30	32	30	126	138	89	1.04959	1.05576	1.04622	1.05052	0.935165	0.933355	0.925029	0.931183	1.02393	1.03914	0.990055	1.01771	0.042387	0.0537442	0.0222701	0.0394671	0.0502994	0.169129	2.69867e-05	TRUE	0.0142569	0.0209808	-0.00770334	0.00917812
1aE	1aG	1	1	T	I	E	G	844	1051	944	4423	5219	4574	3837	5257	4195	6487	7916	6875	14	26	21	45	48	64	1.04959	1.05576	1.04622	1.05052	0.918417	0.915179	0.922112	0.918569	0.992913	0.939187	0.993138	0.975079	0.0289515	-0.027021	0.0284038	0.0101114	0.640638	0.862114	1.67174e-05	FALSE	-0.00607695	-0.0682921	-0.00267548	-0.0256815
1aE	1aL	1	1	T	I	E	L	844	1051	944	4423	5219	4574	615	886	723	1571	2035	1950	27	27	14	163	160	102	1.04959	1.05576	1.04622	1.05052	0.966273	0.964921	0.979149	0.970114	1.066	1.07658	1.09292	1.0785	0.0518055	0.0578615	0.0685156	0.0593942	0.00669479	0.102172	4.72377e-05	TRUE	0.0369037	0.0403253	0.0598972	0.0457087
1aE	1aR	1	1	T	I	E	R	844	1051	944	4423	5219	4574	1316	1837	1481	3174	3860	3634	19	18	16	81	50	82	1.04959	1.05576	1.04622	1.05052	0.959612	0.954435	0.968323	0.96079	1.02566	0.987319	1.05265	1.02187	0.018458	-0.0203339	0.0395661	0.0125634	0.548189	0.797049	1.91396e-05	FALSE	0.000680183	-0.0429891	0.026555	-0.00525132
1aE	1aS	1	1	T	I	E	S	844	1051	944	4423	5219	4574	1338	1980	1542	1919	2597	2171	17	22	15	25	10	27	1.04959	1.05576	1.04622	1.05052	0.899345	0.898913	0.904722	0.900993	0.902248	0.774064	0.93285	0.869721	-0.0416969	-0.174971	-0.0136901	-0.0767859	0.262728	0.462941	2.44736e-05	FALSE	-0.0843759	-0.223682	-0.0512594	-0.119772
1aE	1aT	1	1	T	I	E	T	844	1051	944	4423	5219	4574	1641	2121	1745	3637	4182	3726	44	50	49	131	204	168	1.04959	1.05576	1.04622	1.05052	0.949809	0.946939	0.952404	0.949717	0.984032	1.03261	1.00662	1.00776	-0.0128793	0.0328736	0.0101965	0.0100636	0.525689	0.778296	1.97048e-05	FALSE	-0.034847	0.00659513	-0.00916684	-0.0124729
1aE	1bD	1	2	T	A	E	D	844	1051	944	4423	5219	4574	247	317	289	580	638	624	41	46	32	231	177	140	1.04959	1.05576	1.04622	1.05052	0.956509	0.949358	0.95368	0.953182	1.05799	1.02571	1.03453	1.03941	0.0540449	0.0234169	0.0367703	0.0380774	0.0501668	0.169038	2.69978e-05	TRUE	0.0349356	-0.00169566	0.0179112	0.0170504
1aE	1bG	1	2	T	A	E	G	844	1051	944	4423	5219	4574	3710	4834	4160	8672	10250	9231	21	31	21	97	118	86	1.04959	1.05576	1.04622	1.05052	0.955979	0.955504	0.956809	0.956097	1.03495	1.02444	1.02697	1.02879	0.0315672	0.0156546	0.025931	0.0243843	0.0346106	0.147461	2.92989e-05	TRUE	0.0122308	-0.00648161	0.0083124	0.00468721
1aE	1bL	1	2	T	A	E	L	844	1051	944	4423	5219	4574	592	732	594	1354	1597	1318	18	34	14	83	102	79	1.04959	1.05576	1.04622	1.05052	0.953457	0.958861	0.956802	0.956373	1.03476	0.996386	1.06367	1.0316	0.0340155	-0.0159397	0.0626401	0.0269053	0.361979	0.598751	2.33272e-05	FALSE	0.0136009	-0.0364413	0.0450186	0.00739274
1aE	1bR	1	2	T	A	E	R	844	1051	944	4423	5219	4574	1684	2121	1764	5102	5980	5435	63	75	65	288	289	335	1.04959	1.05576	1.04622	1.05052	0.986056	0.989072	0.994387	0.989838	1.03375	1.02588	1.05329	1.03764	-0.00120226	-0.0183435	0.0129391	-0.0022022	0.830323	0.947623	1.11147e-05	FALSE	-0.0074304	-0.0238716	0.0105993	-0.00690088
1aE	1cA	1	3	T	R	E	A	844	1051	944	4423	5219	4574	1166	1438	1271	5685	6702	5748	40	44	29	257	357	275	1.04959	1.05576	1.04622	1.05052	1.04122	1.04829	1.03833	1.04261	1.07322	1.1136	1.1231	1.10331	-0.01964	0.00686417	0.0367784	0.00800088	0.672042	0.879358	1.5843e-05	FALSE	-0.000714077	0.0319437	0.0531263	0.0281187
1aE	1cE	1	3	T	R	E	E	844	1051	944	4423	5219	4574	535	676	557	2401	2876	2290	67	64	58	412	465	453	1.04959	1.05576	1.04622	1.05052	1.03161	1.03754	1.02741	1.03219	1.06813	1.1006	1.10088	1.08987	-0.01464	0.00520098	0.0259803	0.00551376	0.684516	0.885699	1.5505e-05	FALSE	-0.000191634	0.024613	0.03761	0.0206771
1aE	1cG	1	3	T	R	E	G	844	1051	944	4423	5219	4574	4865	6294	5186	15396	17956	15465	45	65	50	314	356	247	1.04959	1.05576	1.04622	1.05052	0.991109	0.990462	0.990648	0.99074	1.08279	1.0673	1.04844	1.06618	0.0425295	0.0216132	0.0119992	0.0253806	0.10635	0.242196	2.48736e-05	FALSE	0.0385476	0.0167849	0.00810873	0.0211471
1aE	1cK	1	3	T	R	E	K	844	1051	944	4423	5219	4574	471	577	552	1372	1589	1376	13	17	17	25	84	52	1.04959	1.05576	1.04622	1.05052	0.9815	0.986302	0.970128	0.97931	0.933353	1.05517	0.993558	0.994028	-0.0968205	0.0138774	-0.0214116	-0.0347849	0.398267	0.644391	2.25522e-05	FALSE	-0.105063	0.00695703	-0.0336941	-0.0439335
1aE	1cN	1	3	T	R	E	N	844	1051	944	4423	5219	4574	406	525	459	1289	1555	1375	54	87	88	322	435	332	1.04959	1.05576	1.04622	1.05052	0.991483	0.994881	0.991168	0.992511	1.06457	1.05657	1.01757	1.04624	0.0239138	0.00621482	-0.0194077	0.00357361	0.802995	0.937585	1.19474e-05	FALSE	0.0200988	0.00361782	-0.0230829	0.000211213
1aE	1cP	1	3	T	R	E	P	844	1051	944	4423	5219	4574	2138	2889	2316	4188	4726	4266	81	106	75	224	241	250	1.04959	1.05576	1.04622	1.05052	0.935489	0.924939	0.935489	0.931972	0.975474	0.963722	1.0034	0.980864	-0.00640762	-0.0127902	0.0246685	0.00182356	0.889239	0.967407	8.97242e-06	FALSE	-0.0344023	-0.0495175	-0.00129934	-0.0284064
1aE	1cV	1	3	T	R	E	V	844	1051	944	4423	5219	4574	796	1204	895	4474	5533	4513	133	185	153	920	1339	1167	1.04959	1.05576	1.04622	1.05052	1.05771	1.04663	1.05079	1.05171	1.08178	1.10015	1.09817	1.09337	-0.0283837	-0.00484261	-0.00118642	-0.0114709	0.31057	0.530181	2.4007e-05	FALSE	-0.00168794	0.0193592	0.0206093	0.0127602
1aE	1dG	1	4	T	L	E	G	844	1051	944	4423	5219	4574	2045	2704	2300	1343	1485	1191	53	79	72	45	54	61	1.04959	1.05576	1.04622	1.05052	0.808775	0.796347	0.790206	0.798443	0.838558	0.822131	0.846572	0.835754	-0.0103251	-0.0186191	0.0198415	-0.00303426	0.819416	0.943563	1.1471e-05	FALSE	-0.085878	-0.109768	-0.0552762	-0.0836407
1aE	1dP	1	4	T	L	E	P	844	1051	944	4423	5219	4574	968	1270	1204	269	320	261	45	44	35	8	5	6	1.04959	1.05576	1.04622	1.05052	0.709055	0.704555	0.690511	0.701374	0.657261	0.61074	0.66364	0.64388	-0.0869574	-0.1331	-0.0587882	-0.0929484	0.0502465	0.169109	2.69888e-05	TRUE	-0.18997	-0.253431	-0.15662	-0.200007
1aE	1dS	1	4	T	L	E	S	844	1051	944	4423	5219	4574	1059	1415	1159	909	1145	944	43	68	50	60	109	75	1.04959	1.05576	1.04622	1.05052	0.839821	0.842011	0.842062	0.841298	0.896158	0.922544	0.911976	0.910226	0.0146896	0.033584	0.0309921	0.0264219	0.0466189	0.164175	2.74293e-05	TRUE	-0.0503015	-0.039716	-0.0283484	-0.0394553
1aE	1dV	1	4	T	L	E	V	844	1051	944	4423	5219	4574	982	1318	1178	780	977	906	47	66	66	87	109	130	1.04959	1.05576	1.04622	1.05052	0.830828	0.831683	0.835496	0.832669	0.928928	0.926061	0.943165	0.932718	0.0568979	0.0480043	0.0690502	0.0579841	0.0108856	0.110108	3.97928e-05	TRUE	-0.0112351	-0.0294922	0.00759023	-0.0110457
1aE	1eD	1	5	T	E	E	D	844	1051	944	4423	5219	4574	471	640	541	1290	1423	1134	31	39	38	157	193	171	1.04959	1.05576	1.04622	1.05052	0.974354	0.961094	0.950287	0.961912	1.04563	1.05535	1.03776	1.04625	0.0229568	0.0406704	0.0435455	0.0357242	0.0309709	0.142757	3.01883e-05	TRUE	0.0115745	0.0212593	0.0233471	0.018727
1aE	1eL	1	5	T	E	E	L	844	1051	944	4423	5219	4574	1860	2470	2055	8609	10074	9095	18	23	17	91	105	99	1.04959	1.05576	1.04622	1.05052	1.03519	1.03257	1.03585	1.03454	1.04542	1.04585	1.06728	1.05285	-0.0411032	-0.0442937	-0.0164564	-0.0339511	0.0610369	0.182937	2.60611e-05	TRUE	-0.0249922	-0.0274895	-0.00118205	-0.0178879
1aE	1eP	1	5	T	E	E	P	844	1051	944	4423	5219	4574	760	981	849	148	138	107	32	22	30	8	3	5	1.04959	1.05576	1.04622	1.05052	0.667826	0.635885	0.628418	0.644043	0.696791	0.63222	0.660415	0.663142	-0.00415281	-0.0391213	0.00295005	-0.0134413	0.409881	0.658742	2.23414e-05	FALSE	-0.114772	-0.173054	-0.101959	-0.129929
1aE	1eR	1	5	T	E	E	R	844	1051	944	4423	5219	4574	1996	2657	2376	10092	12140	10962	68	81	64	327	401	415	1.04959	1.05576	1.04622	1.05052	1.04544	1.04595	1.04061	1.044	1.03962	1.0554	1.07958	1.0582	-0.0576588	-0.0488713	-0.00912895	-0.038553	0.12291	0.264544	2.45852e-05	FALSE	-0.0367572	-0.0250292	0.00821372	-0.0178576
1aE	1eT	1	5	T	E	E	T	844	1051	944	4423	5219	4574	543	854	680	2195	2901	2318	54	79	65	271	315	304	1.04959	1.05576	1.04622	1.05052	1.01949	1.01103	1.00596	1.01216	1.04457	1.02991	1.04217	1.03888	-0.0254772	-0.0374941	-0.0102872	-0.0244195	0.0900908	0.220595	2.50062e-05	FALSE	-0.0166211	-0.0318589	-0.00778641	-0.0187555
1aE	1eV	1	5	T	E	E	V	844	1051	944	4423	5219	4574	1272	1553	1423	4300	4976	4588	29	31	29	177	180	146	1.04959	1.05576	1.04622	1.05052	0.99876	1.00414	0.999585	1.00083	1.06727	1.07419	1.05061	1.06402	0.0189765	0.0140545	0.00481805	0.0126164	0.0933025	0.224998	2.49884e-05	FALSE	0.0184187	0.0161644	0.0046447	0.0130759
1aE	1eW	1	5	T	E	E	W	844	1051	944	4423	5219	4574	652	853	688	1326	1529	1412	57	89	35	148	247	152	1.04959	1.05576	1.04622	1.05052	0.93984	0.935712	0.94787	0.941141	0.968165	0.987213	1.03369	0.996355	-0.0182834	-0.000672542	0.042005	0.00768302	0.70955	0.897582	1.47916e-05	FALSE	-0.0444588	-0.0323182	0.0208561	-0.0186403
1aE	1eY	1	5	T	E	E	Y	844	1051	944	4423	5219	4574	310	427	346	770	895	805	23	18	31	90	123	96	1.04959	1.05576	1.04622	1.05052	0.963023	0.954141	0.96223	0.959798	1.01572	1.09337	0.99497	1.03469	0.00494109	0.0860273	-0.0117368	0.0264105	0.473989	0.729878	2.09774e-05	FALSE	-0.0113667	0.0632296	-0.0271943	0.00822286
1aE	1fA	1	6	T	E	E	A	844	1051	944	4423	5219	4574	736	1024	856	2237	2753	2404	15	17	27	85	118	105	1.04959	1.05576	1.04622	1.05052	0.986427	0.983469	0.983779	0.984558	1.05866	1.09521	1.02105	1.05831	0.0233113	0.056909	-0.00820502	0.0240051	0.329855	0.556052	2.3663e-05	FALSE	0.0172477	0.0485689	-0.0149272	0.0169631
1aE	1fC	1	6	T	E	E	C	844	1051	944	4423	5219	4574	710	915	779	1483	1705	1493	21	18	28	65	65	65	1.04959	1.05576	1.04622	1.05052	0.942934	0.940282	0.940034	0.941083	0.988537	1.01823	0.961976	0.989581	-0.00115756	0.025519	-0.021508	0.000951169	0.950666	0.985775	5.88059e-06	FALSE	-0.0260331	-0.00395065	-0.0457165	-0.0252334
1aE	1fF	1	6	T	E	E	F	844	1051	944	4423	5219	4574	525	744	590	1337	1415	1252	19	34	15	93	65	77	1.04959	1.05576	1.04622	1.05052	0.965918	0.94269	0.951694	0.953434	1.04168	0.943301	1.05283	1.0126	0.0278572	-0.0519523	0.0571495	0.0110182	0.767564	0.92332	1.30975e-05	FALSE	0.0128017	-0.08027	0.0375057	-0.00998755
1aE	1fG	1	6	T	E	E	G	844	1051	944	4423	5219	4574	4072	5415	4560	7856	9442	8269	47	66	58	170	271	200	1.04959	1.05576	1.04622	1.05052	0.933726	0.932459	0.933698	0.933294	1.0066	1.03336	1.00728	1.01575	0.0265703	0.0489112	0.0304238	0.0353018	0.0360958	0.149704	2.90244e-05	TRUE	-0.00215872	0.0157237	0.00376573	0.0057769
1aE	1fL	1	6	T	E	E	L	844	1051	944	4423	5219	4574	1356	1678	1445	3787	4314	3628	15	18	20	97	62	56	1.04959	1.05576	1.04622	1.05052	0.976614	0.978202	0.970951	0.975256	1.07397	1.01266	0.983436	1.02336	0.0489224	-0.0200825	-0.0323944	-0.00118484	0.966909	0.990409	4.82237e-06	FALSE	0.0385305	-0.031052	-0.0443444	-0.0122886
1aE	1fN	1	6	T	E	E	N	844	1051	944	4423	5219	4574	296	402	313	724	830	670	13	18	26	73	108	55	1.04959	1.05576	1.04622	1.05052	0.961239	0.952366	0.95269	0.955432	1.0576	1.07805	0.951334	1.02899	0.0486938	0.0725793	-0.0453905	0.0252942	0.555149	0.802763	1.89707e-05	FALSE	0.0316165	0.0489211	-0.064641	0.00529887
1aE	1fR	1	6	T	E	E	R	844	1051	944	4423	5219	4574	1754	2274	1830	3765	4369	3736	21	19	16	77	98	58	1.04959	1.05576	1.04622	1.05052	0.946098	0.943886	0.947266	0.94575	1.00818	1.06023	1.013	1.02714	0.015165	0.0637153	0.0219508	0.0336103	0.157231	0.312221	2.45463e-05	FALSE	-0.00837546	0.0359705	0.000564977	0.00938668
1aE	1fS	1	6	T	E	E	S	844	1051	944	4423	5219	4574	1295	1605	1409	2875	3486	2919	129	183	167	745	854	761	1.04959	1.05576	1.04622	1.05052	0.950005	0.958335	0.948944	0.952428	1.06086	1.04844	1.03919	1.0495	0.0637389	0.0366702	0.0463883	0.0489325	0.0251921	0.134783	3.18302e-05	TRUE	0.0418544	0.0159118	0.0256617	0.0278093
1aE	1fV	1	6	T	E	E	V	844	1051	944	4423	5219	4574	1643	2153	1913	3323	3582	3275	23	33	28	129	174	128	1.04959	1.05576	1.04622	1.05052	0.939199	0.926929	0.927109	0.931079	1.05746	1.06283	1.03956	1.05328	0.0716891	0.0842124	0.0695975	0.0751663	0.00366513	0.0937931	5.81781e-05	TRUE	0.0452447	0.0484185	0.0404159	0.0446931
1aE	1fW	1	6	T	E	E	W	844	1051	944	4423	5219	4574	991	1223	1087	2243	2491	2229	38	44	48	136	201	128	1.04959	1.05576	1.04622	1.05052	0.952244	0.950765	0.947773	0.950261	1.00537	1.04593	0.97785	1.00972	0.00590655	0.0421493	-0.0137315	0.0114414	0.556876	0.804099	1.89507e-05	FALSE	-0.0150251	0.0177162	-0.0349182	-0.0107424
1aE	1gA	1	7	T	K	E	A	844	1051	944	4423	5219	4574	1400	1648	1411	3113	3598	3075	111	160	124	535	610	576	1.04959	1.05576	1.04622	1.05052	0.950187	0.958945	0.954743	0.954625	1.03989	1.02462	1.04139	1.0353	0.0425799	0.0122081	0.0425186	0.0324355	0.0850109	0.214097	2.5165e-05	FALSE	0.0207728	-0.00825238	0.0240803	0.0122002
1aE	1gG	1	7	T	K	E	G	844	1051	944	4423	5219	4574	4585	5712	4931	12704	15097	12981	91	102	62	448	527	308	1.04959	1.05576	1.04622	1.05052	0.975697	0.981461	0.976374	0.977844	1.04235	1.06043	1.04908	1.05062	0.0182624	0.0242458	0.0275739	0.0233607	0.0133276	0.114058	3.7272e-05	TRUE	0.00746839	0.0149015	0.0178244	0.0133981
1aE	1gH	1	7	T	K	E	H	844	1051	944	4423	5219	4574	185	279	229	669	751	630	15	11	14	62	60	79	1.04959	1.05576	1.04622	1.05052	1.00657	0.983613	0.981418	0.990535	1.02207	1.06682	1.06367	1.05085	-0.03442	0.0283617	0.0368861	0.0102759	0.692476	0.889592	1.52723e-05	FALSE	-0.0314518	0.0200935	0.0291957	0.00594582
1aE	1gL	1	7	T	K	E	L	844	1051	944	4423	5219	4574	794	1055	949	1252	1716	1423	169	224	166	611	822	731	1.04959	1.05576	1.04622	1.05052	0.910335	0.924266	0.911936	0.915512	1.00655	1.02012	1.03528	1.02065	0.0510681	0.044322	0.0811905	0.0588602	0.0351343	0.148338	2.91774e-05	TRUE	0.0127706	0.00727948	0.0462916	0.0221139
1aE	1gM	1	7	T	K	E	M	844	1051	944	4423	5219	4574	530	752	606	977	1317	1025	58	59	49	199	221	182	1.04959	1.05576	1.04622	1.05052	0.928446	0.932975	0.925727	0.929049	1.00048	1.02254	1.01579	1.01294	0.0259909	0.0375465	0.0472714	0.0369363	0.0266273	0.136406	3.1185e-05	TRUE	-0.00492596	0.00460317	0.0175633	0.00574685
1aE	1gR	1	7	T	K	E	R	844	1051	944	4423	5219	4574	1650	2223	1771	7884	9324	8238	20	23	14	144	122	119	1.04959	1.05576	1.04622	1.05052	1.03888	1.03587	1.04155	1.03877	1.08642	1.06353	1.11057	1.08684	-0.00397783	-0.0300966	0.0208784	-0.00439866	0.793222	0.933761	1.2241e-05	FALSE	0.0138536	-0.0115645	0.0386301	0.0136397
1aE	1gS	1	7	T	K	E	S	844	1051	944	4423	5219	4574	1161	1537	1224	2599	3204	2526	17	35	16	57	102	113	1.04959	1.05576	1.04622	1.05052	0.950968	0.953497	0.948504	0.950989	0.99781	0.992971	1.08936	1.02671	-0.000317001	-0.0136912	0.0970144	0.0276687	0.510865	0.765159	2.01009e-05	FALSE	-0.0217922	-0.0368016	0.0761146	0.00584024
1aE	1gT	1	7	T	K	E	T	844	1051	944	4423	5219	4574	667	910	820	1561	1766	1484	49	69	27	194	232	133	1.04959	1.05576	1.04622	1.05052	0.956121	0.945068	0.933469	0.944886	1.01708	1.00982	1.04811	1.025	0.0135446	0.0120551	0.0714949	0.0323649	0.239983	0.431303	2.46166e-05	FALSE	-0.00573102	-0.0151223	0.0447487	0.00796513
1aE	2aF	1	8	T	V	E	F	844	1051	944	4423	5219	4574	333	460	316	205	286	236	16	32	17	55	37	23	1.04959	1.05576	1.04622	1.05052	0.80128	0.810966	0.832133	0.814793	1.0007	0.884059	0.900162	0.928307	0.159682	0.0278753	0.0295664	0.0723745	0.239209	0.430176	2.46186e-05	FALSE	0.0817041	-0.0577639	-0.0329662	-0.00300869
1aE	2aG	1	8	T	V	E	G	844	1051	944	4423	5219	4574	3200	4122	3519	744	826	730	155	175	160	162	152	129	1.04959	1.05576	1.04622	1.05052	0.688376	0.67757	0.685473	0.683807	0.862652	0.850354	0.840897	0.851301	0.140138	0.135004	0.12374	0.132961	0.00132399	0.0888505	9.2971e-05	TRUE	0.0329796	0.00829934	0.0250952	0.0221247
1aE	2aH	1	8	T	V	E	H	844	1051	944	4423	5219	4574	376	466	382	305	373	353	38	52	55	86	85	93	1.04959	1.05576	1.04622	1.05052	0.833265	0.840729	0.856515	0.843503	0.952233	0.924849	0.925692	0.934258	0.0776457	0.0372428	0.0295875	0.0481587	0.0839401	0.212789	2.52268e-05	FALSE	0.0103577	-0.0365829	-0.0249731	-0.0170661
1aE	2aL	1	8	T	V	E	L	844	1051	944	4423	5219	4574	1612	2093	1873	3587	4355	3744	31	33	46	136	149	201	1.04959	1.05576	1.04622	1.05052	0.950271	0.95328	0.944852	0.949468	1.02898	1.04455	1.03439	1.03597	0.0315843	0.0381182	0.0458644	0.0385223	0.0112849	0.11067	3.93609e-05	TRUE	0.00981303	0.0149026	0.0235333	0.016083
1aE	2bD	1	9	T	K	E	D	844	1051	944	4423	5219	4574	304	441	336	631	741	554	16	24	25	87	150	111	1.04959	1.05576	1.04622	1.05052	0.942206	0.928095	0.922805	0.931035	1.05387	1.08286	1.03622	1.05765	0.0649387	0.103014	0.0707605	0.0795709	0.021436	0.128705	3.31796e-05	TRUE	0.0397567	0.0677679	0.0399437	0.0491561
1aE	2bE	1	9	T	K	E	E	844	1051	944	4423	5219	4574	651	877	751	2109	2497	2324	39	43	34	247	203	170	1.04959	1.05576	1.04622	1.05052	0.993824	0.990228	0.994887	0.99298	1.07155	1.0498	1.04982	1.05706	0.0284436	0.00436095	0.00894673	0.0139171	0.200088	0.373275	2.46223e-05	FALSE	0.0256738	-0.000585479	0.00681464	0.0106343
1aE	2bG	1	9	T	K	E	G	844	1051	944	4423	5219	4574	2654	3384	2923	5357	6135	5546	32	29	41	153	159	172	1.04959	1.05576	1.04622	1.05052	0.938966	0.937048	0.938881	0.938298	1.03896	1.06743	1.02972	1.04537	0.0534261	0.0781307	0.0474462	0.0596677	0.0238897	0.132832	3.23439e-05	TRUE	0.0268842	0.0471201	0.0227906	0.032265
1aE	2bP	1	9	T	K	E	P	844	1051	944	4423	5219	4574	2431	3203	2591	120	150	100	65	66	64	11	17	7	1.04959	1.05576	1.04622	1.05052	0.50869	0.506304	0.49293	0.502641	0.651548	0.707148	0.61219	0.656962	0.117631	0.172614	0.0964755	0.128907	0.029615	0.140625	3.04028e-05	TRUE	0.0150393	0.0490541	0.0106909	0.0249281
1aE	2bR	1	9	T	K	E	R	844	1051	944	4423	5219	4574	2296	3111	2601	9630	11442	10054	43	78	43	272	427	286	1.04959	1.05576	1.04622	1.05052	1.02377	1.02039	1.02035	1.0215	1.07141	1.06725	1.08249	1.07372	-0.00312789	-0.0100374	0.0149732	0.000602619	0.94295	0.983859	6.34701e-06	FALSE	0.00769406	0.000426341	0.0235765	0.0105656
1aE	2bS	1	9	T	K	E	S	844	1051	944	4423	5219	4574	1526	1994	1695	4616	5439	4733	24	33	37	139	142	164	1.04959	1.05576	1.04622	1.05052	0.985872	0.985175	0.983122	0.984723	1.06119	1.03888	1.03602	1.04536	0.0264232	-0.00122451	0.00746104	0.0108866	0.313916	0.534553	2.39529e-05	FALSE	0.0201137	-0.00871018	0.00046896	0.0039575
1aE	2cA	1	10	T	T	E	A	844	1051	944	4423	5219	4574	1292	1633	1499	4659	5488	5128	44	52	33	186	251	171	1.04959	1.05576	1.04622	1.05052	1.00625	1.00976	1.00637	1.00746	1.02468	1.05242	1.05391	1.04367	-0.0314712	-0.0136467	0.00102456	-0.0146978	0.258192	0.457052	2.45556e-05	FALSE	-0.0286511	-0.00866055	0.00369648	-0.011205
1aE	2cG	1	10	T	T	E	G	844	1051	944	4423	5219	4574	4025	4971	4483	10550	11708	10263	58	74	81	241	218	273	1.04959	1.05576	1.04622	1.05052	0.969259	0.96788	0.960381	0.96584	1.02268	0.994244	1.00466	1.0072	0.00535718	-0.0276033	-0.000109221	-0.00745177	0.540984	0.791345	1.93424e-05	FALSE	-0.00824785	-0.0436842	-0.0163056	-0.0227459
1aE	2cL	1	10	T	T	E	L	844	1051	944	4423	5219	4574	1561	1929	1567	5580	6538	5505	157	193	189	844	1054	830	1.04959	1.05576	1.04622	1.05052	1.00523	1.01076	1.00941	1.00847	1.05255	1.06696	1.03496	1.05149	-0.00253834	-0.000158113	-0.0211044	-0.00793361	0.35356	0.587748	2.34813e-05	FALSE	-0.000177213	0.00534105	-0.0171493	-0.00399517
1aE	2cP	1	10	T	T	E	P	844	1051	944	4423	5219	4574	2379	3005	2503	190	229	239	36	70	44	3	3	7	1.04959	1.05576	1.04622	1.05052	0.564479	0.563667	0.596641	0.574929	0.569408	0.495856	0.655088	0.573451	-0.0230648	-0.0992392	0.0308697	-0.0304781	0.504128	0.758745	2.02067e-05	FALSE	-0.137695	-0.235447	-0.074715	-0.149286
1aE	2cR	1	10	T	T	E	R	844	1051	944	4423	5219	4574	1633	2115	1642	4559	5267	4452	62	74	67	291	378	406	1.04959	1.05576	1.04622	1.05052	0.976574	0.974449	0.979751	0.976925	1.03681	1.05909	1.07183	1.05591	0.0118066	0.0303062	0.0467898	0.0296342	0.0992527	0.232635	2.48517e-05	FALSE	0.00139688	0.0174718	0.0384175	0.0190954
1aE	2cV	1	10	T	T	E	V	844	1051	944	4423	5219	4574	1473	1880	1513	4819	5917	4740	33	61	63	251	278	346	1.04959	1.05576	1.04622	1.05052	0.994961	1.00203	0.996296	0.997764	1.09279	1.04565	1.06057	1.06633	0.0484827	-0.0122585	0.0182198	0.018148	0.409417	0.658294	2.2336e-05	FALSE	0.0462215	-0.0112229	0.0166739	0.0172242
1aE	2cW	1	10	T	T	E	W	844	1051	944	4423	5219	4574	1243	1484	1254	3131	3399	2867	90	133	107	380	532	552	1.04959	1.05576	1.04622	1.05052	0.964647	0.964592	0.960229	0.963156	1.02454	1.03028	1.0534	1.03607	0.012054	0.0119033	0.0487877	0.0242483	0.186772	0.354127	2.46048e-05	FALSE	-0.00355182	-0.00579442	0.0325308	0.00772819
1aE	2cY	1	10	T	T	E	Y	844	1051	944	4423	5219	4574	321	449	351	689	703	682	26	32	22	114	126	80	1.04959	1.05576	1.04622	1.05052	0.946093	0.919775	0.941604	0.935824	1.02892	1.02842	1.01336	1.02357	0.0359048	0.0573638	0.0282331	0.0405006	0.0433413	0.159728	2.78515e-05	TRUE	0.012362	0.018225	0.00463492	0.0117406
1aE	2dG	1	11	T	L	E	G	844	1051	944	4423	5219	4574	2185	2777	2347	338	382	305	38	46	35	33	28	36	1.04959	1.05576	1.04622	1.05052	0.641132	0.633248	0.631927	0.635435	0.841173	0.808468	0.868779	0.839473	0.168246	0.139911	0.207644	0.171934	0.0127977	0.11314	3.77706e-05	TRUE	0.0542452	0.00564394	0.102945	0.0542782
1aE	2dR	1	11	T	L	E	R	844	1051	944	4423	5219	4574	2179	2915	2308	193	225	176	128	122	78	5	6	4	1.04959	1.05576	1.04622	1.05052	0.576478	0.565173	0.570895	0.570849	0.481555	0.51207	0.52547	0.506365	-0.123511	-0.084616	-0.0718134	-0.0933135	0.0266463	0.136447	3.11851e-05	TRUE	-0.239129	-0.220949	-0.176074	-0.212051
1aE	2dS	1	11	T	L	E	S	844	1051	944	4423	5219	4574	1551	2167	1836	227	258	241	26	17	18	17	4	12	1.04959	1.05576	1.04622	1.05052	0.634711	0.616232	0.633076	0.628006	0.808266	0.696488	0.819132	0.774629	0.142079	0.0458968	0.156794	0.114923	0.0806367	0.208463	2.54214e-05	FALSE	0.0274725	-0.0901255	0.052171	-0.00349401
1aE	2dY	1	11	T	L	E	Y	844	1051	944	4423	5219	4574	273	386	317	110	128	118	93	109	105	113	157	151	1.04959	1.05576	1.04622	1.05052	0.752134	0.736912	0.752413	0.747153	0.880116	0.909945	0.907151	0.899071	0.0906831	0.131944	0.11996	0.114196	0.0113211	0.110758	3.93966e-05	TRUE	-0.00183505	0.0207064	0.034897	0.0179228
1aE	2eG	1	12	T	K	E	G	844	1051	944	4423	5219	4574	3170	4250	3540	1455	1870	1522	81	91	85	103	119	62	1.04959	1.05576	1.04622	1.05052	0.767238	0.770232	0.768912	0.768794	0.885391	0.89856	0.82943	0.871127	0.0801045	0.0853807	0.0249773	0.0634875	0.0814163	0.209363	2.53641e-05	FALSE	-0.0082111	-0.0150799	-0.0559215	-0.0264042
1aE	2eR	1	12	T	K	E	R	844	1051	944	4423	5219	4574	1454	1761	1527	6173	6871	6340	17	22	14	105	121	74	1.04959	1.05576	1.04622	1.05052	1.02518	1.02735	1.02854	1.02702	1.06864	1.0678	1.05618	1.06421	-0.00737272	-0.0168356	-0.0198992	-0.0147025	0.0599061	0.181434	2.61573e-05	TRUE	0.0040986	-0.00275664	-0.00778511	-0.00214771
1aE	2fE	1	13	T	A	E	E	844	1051	944	4423	5219	4574	285	393	358	1119	1048	923	17	43	29	148	253	181	1.04959	1.05576	1.04622	1.05052	1.01611	0.98251	0.973988	0.990871	1.10844	1.07574	1.07521	1.08647	0.0419397	0.0384497	0.056202	0.0455304	0.013927	0.115432	3.70123e-05	TRUE	0.0492491	0.0296296	0.0454823	0.0414537
1aE	2fG	1	13	T	A	E	G	844	1051	944	4423	5219	4574	2667	3498	2987	5373	5988	5471	68	64	72	284	270	290	1.04959	1.05576	1.04622	1.05052	0.938745	0.930287	0.934843	0.934625	1.02328	1.03655	1.02506	1.0283	0.0379774	0.0543932	0.0470109	0.0464605	0.0102778	0.109063	4.06555e-05	TRUE	0.011343	0.0201802	0.0207938	0.017439
1aE	2fL	1	13	T	A	E	L	844	1051	944	4423	5219	4574	1287	1577	1437	3714	3974	3975	40	53	49	195	268	228	1.04959	1.05576	1.04622	1.05052	0.980413	0.975844	0.982044	0.979434	1.04121	1.05789	1.04159	1.0469	0.0121751	0.0276392	0.0141497	0.017988	0.0658463	0.189015	2.57843e-05	TRUE	0.00345319	0.0154973	0.00671589	0.00855546
1aE	2fN	1	13	T	A	E	N	844	1051	944	4423	5219	4574	557	719	593	1418	1600	1520	50	53	65	254	286	248	1.04959	1.05576	1.04622	1.05052	0.965878	0.961194	0.973321	0.966797	1.04598	1.06555	1.01886	1.04347	0.0322072	0.0507648	0.000552123	0.0278414	0.197922	0.370315	2.46327e-05	FALSE	0.0171341	0.0314023	-0.0104382	0.0126994
1aE	2fP	1	13	T	A	E	P	844	1051	944	4423	5219	4574	3247	4368	3473	106	113	132	15	29	29	3	2	2	1.04959	1.05576	1.04622	1.05052	0.460747	0.436385	0.491173	0.462769	0.670918	0.551904	0.559389	0.59407	0.187322	0.0911867	0.0455131	0.108007	0.122751	0.264264	2.45776e-05	FALSE	0.109314	0.0173237	-0.0395185	0.0290396
1aE	2fR	1	13	T	A	E	R	844	1051	944	4423	5219	4574	1760	2185	1759	5920	7151	5973	46	47	31	75	90	86	1.04959	1.05576	1.04622	1.05052	0.99818	1.00664	1.00552	1.00345	0.914212	0.943494	0.982376	0.946694	-0.133468	-0.119273	-0.0696206	-0.107454	0.0309479	0.142748	3.01946e-05	TRUE	-0.134287	-0.115887	-0.0673059	-0.105827
1aE	2fS	1	13	T	A	E	S	844	1051	944	4423	5219	4574	1488	1921	1604	4354	4905	4089	24	36	18	123	178	153	1.04959	1.05576	1.04622	1.05052	0.982021	0.977394	0.972694	0.97737	1.04701	1.05525	1.11057	1.07094	0.0162862	0.0233597	0.0929172	0.0441877	0.212461	0.391421	2.46694e-05	FALSE	0.00827331	0.0119884	0.0816729	0.0339782
1aE	2fW	1	13	T	A	E	W	844	1051	944	4423	5219	4574	948	1154	1105	1818	2088	1885	37	47	34	106	137	148	1.04959	1.05576	1.04622	1.05052	0.933029	0.936815	0.926701	0.932182	0.97957	0.992996	1.03395	1.00217	0.00027001	0.00394533	0.0644172	0.0228775	0.386025	0.628851	2.28359e-05	FALSE	-0.0287485	-0.0271762	0.0350802	-0.00694816
1aE	2gC	1	14	T	Q	E	C	844	1051	944	4423	5219	4574	392	590	506	1051	1246	1233	59	78	50	349	450	338	1.04959	1.05576	1.04622	1.05052	0.971884	0.955029	0.967527	0.964813	1.06363	1.07343	1.08435	1.0738	0.0435535	0.0651478	0.0720998	0.0602671	0.019736	0.125406	3.35925e-05	TRUE	0.0310919	0.0427808	0.0587682	0.0442137
1aE	2gE	1	14	T	Q	E	E	844	1051	944	4423	5219	4574	413	544	460	1587	1780	1658	28	55	39	189	271	197	1.04959	1.05576	1.04622	1.05052	1.01362	1.00661	1.01235	1.01086	1.07894	1.05484	1.05099	1.06159	0.0150581	-0.00789827	-0.00815198	-0.000330723	0.969622	0.991295	4.61937e-06	FALSE	0.0212266	-0.00452526	-0.0029548	0.00458217
1aE	2gG	1	14	T	Q	E	G	844	1051	944	4423	5219	4574	1974	2595	2237	4597	5552	4872	34	56	54	189	215	215	1.04959	1.05576	1.04622	1.05052	0.955547	0.95656	0.95467	0.955593	1.05643	1.02545	1.02374	1.03521	0.0534942	0.015551	0.0249437	0.0313296	0.110973	0.248196	2.4806e-05	FALSE	0.0339729	-0.00607146	0.00647651	0.0114593
1aE	2gH	1	14	T	Q	E	H	844	1051	944	4423	5219	4574	421	523	460	1144	1243	1122	11	34	30	71	185	135	1.04959	1.05576	1.04622	1.05052	0.97344	0.968946	0.967638	0.970008	1.07375	1.06653	1.03776	1.05935	0.0520372	0.0435572	0.0253919	0.0403288	0.0359441	0.149457	2.90634e-05	TRUE	0.040255	0.0280018	0.0121052	0.0267873
1aE	2gL	1	14	T	Q	E	L	844	1051	944	4423	5219	4574	884	1077	902	2118	2241	1986	15	25	20	72	115	80	1.04959	1.05576	1.04622	1.05052	0.958844	0.953282	0.955917	0.956014	1.03941	1.04674	1.02427	1.03681	0.0330165	0.0403095	0.02417	0.0324987	0.0199998	0.125873	3.35025e-05	TRUE	0.0149085	0.0170949	0.00619733	0.0127336
1aE	2gS	1	14	T	Q	E	S	844	1051	944	4423	5219	4574	720	947	716	1096	1323	1139	22	23	26	111	72	105	1.04959	1.05576	1.04622	1.05052	0.906249	0.906347	0.918703	0.910433	1.04519	1.0014	1.02537	1.02399	0.0940018	0.0445171	0.0641994	0.0675728	0.0424493	0.158305	2.79715e-05	TRUE	0.0540664	-0.000814949	0.031834	0.0283618
1aE	2gT	1	14	T	Q	E	T	844	1051	944	4423	5219	4574	967	1188	975	2690	3410	2837	21	25	19	93	86	95	1.04959	1.05576	1.04622	1.05052	0.976158	0.991182	0.987837	0.985059	1.03007	1.01251	1.04982	1.0308	0.00550508	-0.0339389	0.0163223	-0.00403718	0.816275	0.942486	1.1555e-05	FALSE	-0.00508704	-0.0384042	0.0112703	-0.0107403
1aE	3aA	1	15	T	N	E	A	844	1051	944	4423	5219	4574	1193	1541	1284	950	1039	902	47	59	29	23	16	23	1.04959	1.05576	1.04622	1.05052	0.831122	0.820516	0.825125	0.825588	0.774667	0.713214	0.839015	0.775632	-0.0976707	-0.153052	-0.024249	-0.0916573	0.133308	0.278778	2.45052e-05	FALSE	-0.165702	-0.234985	-0.0889881	-0.163225
1aE	3aD	1	15	T	N	E	D	844	1051	944	4423	5219	4574	243	324	279	37	34	39	29	66	40	6	3	2	1.04959	1.05576	1.04622	1.05052	0.639298	0.601358	0.640277	0.626978	0.674849	0.502789	0.522571	0.566736	0.0038473	-0.1321	-0.1473	-0.0918512	0.196087	0.367566	2.46424e-05	FALSE	-0.110336	-0.269041	-0.251396	-0.210257
1aE	3aE	1	15	T	N	E	E	844	1051	944	4423	5219	4574	501	587	502	29	34	24	17	24	13	2	7	5	1.04959	1.05576	1.04622	1.05052	0.527156	0.531344	0.51744	0.525313	0.609392	0.721792	0.756157	0.69578	0.056094	0.160821	0.2148	0.143905	0.0907673	0.221553	2.50139e-05	FALSE	-0.0520414	0.0296435	0.120311	0.0326378
1aE	3aG	1	15	T	N	E	G	844	1051	944	4423	5219	4574	1099	1335	1057	166	148	126	19	30	13	13	12	13	1.04959	1.05576	1.04622	1.05052	0.638367	0.607827	0.622043	0.622746	0.813529	0.759004	0.865554	0.812696	0.143504	0.117285	0.214759	0.158516	0.0321341	0.144376	2.98322e-05	TRUE	0.0292322	-0.0193311	0.109531	0.0398108
1aE	3aR	1	15	T	N	E	R	844	1051	944	4423	5219	4574	1117	1453	1188	2163	2419	2061	52	67	45	209	205	156	1.04959	1.05576	1.04622	1.05052	0.934156	0.927007	0.928629	0.929931	1.01883	0.998708	1.00789	1.00847	0.0383449	0.0200121	0.0363357	0.0315642	0.0321998	0.144445	2.98053e-05	TRUE	0.00979465	-0.015745	0.00773404	0.000594568
1aE	3aS	1	15	T	N	E	S	844	1051	944	4423	5219	4574	1802	2375	2001	718	839	659	28	29	35	23	29	10	1.04959	1.05576	1.04622	1.05052	0.750836	0.744365	0.738392	0.744531	0.834722	0.866955	0.722125	0.807934	0.0466511	0.0810852	-0.0503972	0.0257797	0.579784	0.821791	1.83841e-05	FALSE	-0.0462162	-0.0278582	-0.138766	-0.0709467
1aE	3aY	1	15	T	N	E	Y	844	1051	944	4423	5219	4574	799	1078	1024	232	284	278	16	17	15	19	28	23	1.04959	1.05576	1.04622	1.05052	0.714145	0.709805	0.716275	0.713409	0.877457	0.925743	0.914492	0.905897	0.127896	0.17636	0.165109	0.156455	0.00864757	0.10641	4.3433e-05	TRUE	0.0259987	0.0574028	0.0719986	0.0518
1aE	3bA	1	16	T	S	E	A	844	1051	944	4423	5219	4574	739	977	883	3757	4550	4052	52	48	62	390	372	414	1.04959	1.05576	1.04622	1.05052	1.04607	1.0482	1.04	1.04476	1.09116	1.1082	1.08294	1.0941	-0.0067921	0.00155618	-0.00512633	-0.00345408	0.308415	0.527518	2.40735e-05	FALSE	0.014408	0.0265885	0.0119483	0.0176483
1aE	3bF	1	16	T	S	E	F	844	1051	944	4423	5219	4574	426	539	470	1150	1407	1311	16	20	19	78	100	95	1.04959	1.05576	1.04622	1.05052	0.972677	0.979997	0.983	0.978558	1.04121	1.05657	1.04982	1.0492	0.0202946	0.0219284	0.0213833	0.0212021	0.000512718	0.0836221	0.000141072	TRUE	0.00817929	0.0118534	0.0143413	0.011458
1aE	3bG	1	16	T	S	E	G	844	1051	944	4423	5219	4574	3511	4512	3920	9993	12122	10764	67	78	67	303	410	415	1.04959	1.05576	1.04622	1.05052	0.978812	0.983388	0.981203	0.981134	1.0325	1.06246	1.07434	1.05643	0.00515053	0.0242404	0.0477815	0.0257241	0.172225	0.333719	2.4564e-05	FALSE	-0.00427632	0.0158594	0.0400029	0.0171954
1aE	3bI	1	16	T	S	E	I	844	1051	944	4423	5219	4574	271	347	255	743	787	758	57	77	68	303	237	381	1.04959	1.05576	1.04622	1.05052	0.974474	0.963433	0.990282	0.976063	1.05124	0.999407	1.06285	1.03784	0.0284451	-0.017745	0.0267995	0.0124999	0.495576	0.750875	2.03043e-05	FALSE	0.0171154	-0.0360111	0.0227576	0.00128729
1aE	3bR	1	16	T	S	E	R	844	1051	944	4423	5219	4574	1105	1545	1269	4973	6101	5201	15	21	25	30	47	39	1.04959	1.05576	1.04622	1.05052	1.03194	1.02876	1.02706	1.02925	0.9379	0.961868	0.916466	0.938745	-0.145213	-0.124257	-0.158063	-0.142511	0.00474521	0.0970779	5.29387e-05	TRUE	-0.130614	-0.109441	-0.146587	-0.128881
1aE	3bW	1	16	T	S	E	W	844	1051	944	4423	5219	4574	709	882	679	1695	1798	1570	55	63	51	190	252	262	1.04959	1.05576	1.04622	1.05052	0.95859	0.950866	0.961521	0.956992	1.00127	1.03028	1.05292	1.02816	-0.00485577	0.0263941	0.0469554	0.0228313	0.26882	0.471748	2.44899e-05	FALSE	-0.0230727	0.00201003	0.0312143	0.00338387
1aE	3bY	1	16	T	S	E	Y	844	1051	944	4423	5219	4574	395	519	423	1189	1527	1325	11	13	14	58	71	50	1.04959	1.05576	1.04622	1.05052	0.985304	0.994094	0.996279	0.991892	1.0503	1.06697	1.0113	1.04286	0.0161347	0.0174473	-0.0310322	0.000849902	0.962338	0.989203	5.17163e-06	FALSE	0.00957364	0.0144524	-0.0325851	-0.00285304
1aE	3cA	1	17	T	E	E	A	844	1051	944	4423	5219	4574	1491	1914	1764	5233	5988	5502	70	72	66	385	380	335	1.04959	1.05576	1.04622	1.05052	1.00311	1.00133	0.99579	1.00008	1.05519	1.06294	1.05154	1.05656	0.00234017	0.00577726	0.00972355	0.00594699	0.108176	0.244424	2.48386e-05	FALSE	0.00374127	0.00645315	0.00796719	0.00605387
1aE	3cC	1	17	T	E	E	C	844	1051	944	4423	5219	4574	306	446	403	872	1079	929	43	63	52	239	336	272	1.04959	1.05576	1.04622	1.05052	0.978953	0.97104	0.961173	0.970389	1.05641	1.06417	1.05499	1.05852	0.0289134	0.0389886	0.0493846	0.0390955	0.0220955	0.129673	3.28724e-05	TRUE	0.0195488	0.0244665	0.0335046	0.02584
1aE	3cG	1	17	T	E	E	G	844	1051	944	4423	5219	4574	2465	3124	2701	4639	5388	4608	11	13	14	57	50	33	1.04959	1.05576	1.04622	1.05052	0.930846	0.93117	0.926712	0.929576	1.04829	1.02566	0.963724	1.01256	0.0712772	0.0425674	-0.00582213	0.0360075	0.25062	0.44621	2.46271e-05	FALSE	0.0413528	0.00877111	-0.0351553	0.00498956
1aE	3cL	1	17	T	E	E	L	844	1051	944	4423	5219	4574	1761	2312	2000	4860	6085	5059	50	55	66	221	209	261	1.04959	1.05576	1.04622	1.05052	0.975237	0.980965	0.971804	0.976002	1.02985	1.02424	1.02296	1.02568	0.0062469	-0.0114256	0.00624072	0.000354003	0.957538	0.988014	5.47636e-06	FALSE	-0.00474875	-0.0210177	-0.00536423	-0.0103769
1aE	3cR	1	17	T	E	E	R	844	1051	944	4423	5219	4574	1942	2444	2068	5381	6223	5347	49	73	73	310	291	293	1.04959	1.05576	1.04622	1.05052	0.975701	0.977065	0.974315	0.975694	1.07143	1.02987	1.02466	1.04199	0.047341	-0.00166996	0.00531354	0.0169949	0.382473	0.624436	2.28767e-05	FALSE	0.0365485	-0.0132049	-0.00527337	0.0060234
1aE	3cT	1	17	T	E	E	T	844	1051	944	4423	5219	4574	1379	1856	1553	3357	3818	3156	30	23	28	94	90	109	1.04959	1.05576	1.04622	1.05052	0.960689	0.951934	0.946741	0.953121	0.989956	1.02769	1.02116	1.01294	-0.0183752	0.0226772	0.0306616	0.0116545	0.52315	0.776079	1.9773e-05	FALSE	-0.0356893	-0.00119031	0.0090701	-0.00926985
1aE	3dG	1	18	T	L	E	G	844	1051	944	4423	5219	4574	2335	3032	2489	94	110	78	25	30	26	1	2	3	1.04959	1.05576	1.04622	1.05052	0.485047	0.476227	0.469082	0.476785	0.484305	0.54791	0.618314	0.550176	-0.0247965	0.0451296	0.12755	0.0492943	0.379287	0.620521	2.29304e-05	FALSE	-0.117396	-0.0634346	0.0537326	-0.042366
1aE	3dM	1	18	T	L	E	M	844	1051	944	4423	5219	4574	415	522	440	528	611	566	22	35	30	74	86	75	1.04959	1.05576	1.04622	1.05052	0.885453	0.885502	0.894385	0.888447	0.99818	0.972869	0.970461	0.980503	0.0688156	0.0379927	0.0347354	0.0471813	0.0490939	0.167512	2.7097e-05	TRUE	0.020709	-0.0167225	-0.00660504	-0.000872862
1aE	3dP	1	18	T	L	E	P	844	1051	944	4423	5219	4574	2171	2999	2447	104	96	111	51	42	67	13	2	6	1.04959	1.05576	1.04622	1.05052	0.505213	0.461478	0.511425	0.492705	0.699043	0.508269	0.589296	0.598869	0.168775	0.0210599	0.0542322	0.0813558	0.210668	0.388874	2.47281e-05	FALSE	0.0674335	-0.0770632	-0.0384112	-0.0160137
1aE	3dR	1	18	T	L	E	R	844	1051	944	4423	5219	4574	1877	2387	2027	146	222	145	45	31	33	16	17	12	1.04959	1.05576	1.04622	1.05052	0.561417	0.587134	0.563576	0.570709	0.737631	0.796176	0.749735	0.761181	0.148372	0.176304	0.160109	0.161595	0.00250139	0.0915104	6.89584e-05	TRUE	0.0340723	0.0390859	0.0565791	0.0432458
1aE	3eG	1	19	T	A	E	G	844	1051	944	4423	5219	4574	2281	2976	2602	3296	3927	3294	67	71	46	165	158	115	1.04959	1.05576	1.04622	1.05052	0.900211	0.899624	0.892553	0.897463	0.96203	0.961196	0.970461	0.964562	0.0171766	0.01141	0.0366516	0.0217461	0.104365	0.23938	2.48448e-05	FALSE	-0.02516	-0.0369796	-0.00535006	-0.0224966
1aE	3eL	1	19	T	A	E	L	844	1051	944	4423	5219	4574	4096	5235	4447	12999	14864	12840	67	106	81	315	396	372	1.04959	1.05576	1.04622	1.05052	0.991436	0.989902	0.986952	0.98943	1.03701	1.02223	1.04009	1.03311	-0.00359634	-0.0228673	0.00751721	-0.00631549	0.550556	0.798965	1.90934e-05	FALSE	-0.00743239	-0.0279777	0.00210037	-0.0111033
1aE	3eP	1	19	T	A	E	P	844	1051	944	4423	5219	4574	1239	1610	1462	54	78	77	49	85	68	2	4	4	1.04959	1.05576	1.04622	1.05052	0.494253	0.510301	0.528522	0.511025	0.486647	0.506875	0.541178	0.511567	-0.0321166	-0.0318791	-0.0117733	-0.0252563	0.0644438	0.187227	2.58648e-05	TRUE	-0.129039	-0.156914	-0.109217	-0.131723
1aE	3eT	1	19	T	A	E	T	844	1051	944	4423	5219	4574	1316	1691	1380	3339	4087	3400	20	37	33	44	103	76	1.04959	1.05576	1.04622	1.05052	0.965488	0.970924	0.968789	0.9684	0.948952	0.987574	0.961065	0.965863	-0.064416	-0.0374878	-0.0525036	-0.0514691	0.0221534	0.129756	3.28515e-05	TRUE	-0.079658	-0.0520668	-0.0653266	-0.0656838
1aE	3eW	1	19	T	A	E	W	844	1051	944	4423	5219	4574	670	850	701	1266	1537	1376	53	69	81	253	335	312	1.04959	1.05576	1.04622	1.05052	0.931314	0.936742	0.94277	0.936942	1.03877	1.0531	1.01995	1.03727	0.0612718	0.0641299	0.0336043	0.053002	0.0321119	0.144336	2.98515e-05	TRUE	0.0315412	0.0329736	0.0104604	0.0249917
1aE	3fP	1	20	T	S	E	P	844	1051	944	4423	5219	4574	1167	1521	1310	79	79	83	23	40	30	4	9	4	1.04959	1.05576	1.04622	1.05052	0.545309	0.518501	0.549681	0.537831	0.654712	0.691218	0.634867	0.660266	0.0823606	0.143806	0.059778	0.0953149	0.0629075	0.185237	2.5896e-05	TRUE	-0.0296376	0.0160669	-0.0418805	-0.0184837
1aE	3fR	1	20	T	S	E	R	844	1051	944	4423	5219	4574	1713	2326	1867	7476	8781	7350	104	150	88	696	822	639	1.04959	1.05576	1.04622	1.05052	1.02838	1.02346	1.02245	1.02476	1.07795	1.06737	1.09254	1.07928	-0.00142932	-0.0131617	0.0228315	0.00274684	0.819733	0.943705	1.14602e-05	FALSE	0.0115193	-0.00110388	0.0323304	0.0142486
1aE	3fT	1	20	T	S	E	T	844	1051	944	4423	5219	4574	1044	1347	1090	3202	3865	2975	60	78	78	312	408	343	1.04959	1.05576	1.04622	1.05052	0.987477	0.99114	0.98051	0.986376	1.04869	1.06188	1.03512	1.04856	0.0122443	0.0154799	0.00928574	0.0123366	0.0203814	0.126555	3.33811e-05	TRUE	0.00664663	0.0109932	0.00122377	0.00628788
1aE	3gC	1	21	T	T	E	C	844	1051	944	4423	5219	4574	78	146	66	172	119	106	13	20	20	61	112	76	1.04959	1.05576	1.04622	1.05052	0.949222	0.842864	0.919798	0.903961	1.03678	1.06992	1.0184	1.0417	0.0404847	0.180059	0.0560863	0.09221	0.171996	0.333486	2.45569e-05	FALSE	0.0182674	0.10711	0.024133	0.0498367
1aE	3gL	1	21	T	T	E	L	844	1051	944	4423	5219	4574	2766	3534	3088	8653	9734	8671	61	75	62	175	186	197	1.04959	1.05576	1.04622	1.05052	0.989771	0.986323	0.983761	0.986618	0.979731	0.97396	0.997913	0.983868	-0.0591242	-0.0673586	-0.0313193	-0.0526007	0.0403797	0.155595	2.82113e-05	TRUE	-0.0637019	-0.0742686	-0.038049	-0.0586731
1aE	3gM	1	21	T	T	E	M	844	1051	944	4423	5219	4574	594	704	666	2080	2310	1950	31	37	34	75	66	80	1.04959	1.05576	1.04622	1.05052	1.00284	1.00694	0.988551	0.999446	0.959972	0.935138	0.96352	0.952876	-0.0926036	-0.127951	-0.0707237	-0.0970929	0.0282419	0.138413	3.06162e-05	TRUE	-0.0913225	-0.124409	-0.0754812	-0.097071
1aE	3gP	1	21	T	T	E	P	844	1051	944	4423	5219	4574	3170	3954	3452	1445	1700	1542	11	24	17	35	34	38	1.04959	1.05576	1.04622	1.05052	0.766438	0.767509	0.773289	0.769079	0.991736	0.90799	0.957647	0.952458	0.187289	0.0976864	0.148615	0.14453	0.03075	0.142595	3.026e-05	TRUE	0.0987449	-0.00370366	0.0688681	0.0546364
1aE	4aG	1	22	T	A	E	G	844	1051	944	4423	5219	4574	1380	1857	1461	322	420	299	17	19	11	15	16	17	1.04959	1.05576	1.04622	1.05052	0.688791	0.69183	0.683923	0.688181	0.843018	0.846709	0.915394	0.868373	0.120069	0.116304	0.199859	0.14541	0.0333615	0.145804	2.95272e-05	TRUE	0.0129869	-0.00718176	0.100972	0.0355923
1aE	4aI	1	22	T	A	E	I	844	1051	944	4423	5219	4574	541	667	584	777	908	829	29	28	34	127	62	91	1.04959	1.05576	1.04622	1.05052	0.899507	0.903295	0.905662	0.902821	1.02877	0.960608	0.97827	0.989218	0.0846606	0.00694709	0.0307461	0.0407846	0.218039	0.399768	2.45853e-05	FALSE	0.0420455	-0.0397766	-0.00647702	-0.00140271
1aE	4aL	1	22	T	A	E	L	844	1051	944	4423	5219	4574	1426	1942	1642	4356	5097	4464	55	54	48	254	267	246	1.04959	1.05576	1.04622	1.05052	0.987009	0.980637	0.980059	0.982568	1.03493	1.05525	1.05265	1.04761	-0.00102283	0.0199361	0.0272867	0.0154	0.211055	0.389415	2.47122e-05	FALSE	-0.00682821	0.0101806	0.0190405	0.00746427
1aE	4aP	1	22	T	A	E	P	844	1051	944	4423	5219	4574	7100	9309	7871	217	300	236	119	146	111	3	2	5	1.04959	1.05576	1.04622	1.05052	0.453106	0.462271	0.464023	0.4598	0.430779	0.361481	0.510623	0.434294	-0.044797	-0.126565	0.0251514	-0.048737	0.382005	0.623832	2.28953e-05	FALSE	-0.117086	-0.225313	-0.0455913	-0.12933
1aE	4aQ	1	22	T	A	E	Q	844	1051	944	4423	5219	4574	196	325	255	71	91	67	15	16	13	15	17	10	1.04959	1.05576	1.04622	1.05052	0.739792	0.716982	0.712529	0.723101	0.857531	0.874097	0.835516	0.855715	0.0810516	0.117137	0.0900519	0.0960802	0.0125006	0.112612	3.79647e-05	TRUE	-0.0147085	0.000123899	-0.00380101	-0.00612854
1aE	4aR	1	22	T	A	E	R	844	1051	944	4423	5219	4574	1773	2149	1867	9134	10400	8891	99	114	108	672	805	661	1.04959	1.05576	1.04622	1.05052	1.04761	1.05272	1.04424	1.04819	1.07959	1.09724	1.07297	1.08326	-0.0199725	-0.0141834	-0.0195393	-0.0178984	0.0106466	0.109665	4.00525e-05	TRUE	0.00195014	0.01325	-0.000613614	0.00486218
1aE	4aW	1	22	T	A	E	W	844	1051	944	4423	5219	4574	335	446	364	151	166	182	19	26	24	32	62	41	1.04959	1.05576	1.04622	1.05052	0.765136	0.750516	0.786195	0.767283	0.917975	0.969339	0.926866	0.93806	0.114894	0.176975	0.104331	0.132067	0.0282012	0.138347	3.06276e-05	TRUE	0.0259788	0.0699775	0.028091	0.0413491
1aE	4bF	1	23	T	N	E	F	844	1051	944	4423	5219	4574	795	1033	897	2036	2457	2286	24	41	30	157	162	122	1.04959	1.05576	1.04622	1.05052	0.966569	0.969037	0.97266	0.969422	1.07531	1.02883	1.02616	1.04343	0.0608028	0.00576431	0.00854551	0.0250375	0.296805	0.510954	2.41427e-05	FALSE	0.0460294	-0.00974628	-0.00271252	0.0111902
1aE	4bG	1	23	T	N	E	G	844	1051	944	4423	5219	4574	2964	3954	3177	9317	10754	9199	14	31	28	76	112	90	1.04959	1.05576	1.04622	1.05052	0.990327	0.984833	0.987275	0.987479	1.05368	1.01829	0.999234	1.02373	0.0142402	-0.0214582	-0.0336755	-0.0136312	0.443088	0.696833	2.17401e-05	FALSE	0.00991013	-0.0291153	-0.0389592	-0.0193881
1aE	4bI	1	23	T	N	E	I	844	1051	944	4423	5219	4574	464	601	485	1489	1691	1445	17	28	12	72	114	73	1.04959	1.05576	1.04622	1.05052	0.992724	0.988831	0.990545	0.9907	1.0249	1.03236	1.07227	1.04318	-0.0170571	-0.0116019	0.0359426	0.00242785	0.898529	0.970423	8.59269e-06	FALSE	-0.0203182	-0.0172517	0.0320095	-0.00185348
1aE	4bL	1	23	T	N	E	L	844	1051	944	4423	5219	4574	1221	1651	1413	3932	5081	4158	15	33	17	114	178	97	1.04959	1.05576	1.04622	1.05052	0.993131	0.999392	0.989126	0.993883	1.09269	1.0655	1.06494	1.07438	0.0503115	0.0103864	0.0300938	0.0302639	0.119576	0.259854	2.46527e-05	FALSE	0.0472319	0.0100774	0.0255738	0.0276277
1aE	4bP	1	23	T	N	E	P	844	1051	944	4423	5219	4574	1746	2221	1885	246	281	248	21	50	25	4	4	6	1.04959	1.05576	1.04622	1.05052	0.630299	0.623392	0.633338	0.62901	0.665261	0.56939	0.702163	0.645604	0.00370405	-0.0887615	0.0395505	-0.015169	0.729821	0.907281	1.41651e-05	FALSE	-0.111268	-0.224132	-0.0650557	-0.133485
1aE	4bR	1	23	T	N	E	R	844	1051	944	4423	5219	4574	1608	2061	1800	7071	8319	7134	14	16	17	50	92	141	1.04959	1.05576	1.04622	1.05052	1.02925	1.03135	1.02322	1.02794	1.00513	1.07303	1.10776	1.06198	-0.0751645	-0.015818	0.0372517	-0.0179103	0.636612	0.859709	1.68662e-05	FALSE	-0.0618104	0.000346267	0.0470799	-0.00479474
1aE	4bS	1	23	T	N	E	S	844	1051	944	4423	5219	4574	1410	1776	1580	5333	6436	5702	19	29	26	98	175	150	1.04959	1.05576	1.04622	1.05052	1.01178	1.01864	1.01249	1.01431	1.04775	1.07872	1.0662	1.06422	-0.0142075	0.00328057	0.00691354	-0.00133779	0.856412	0.956812	1.0201e-05	FALSE	-0.00887538	0.0128419	0.0121714	0.00537932
1aE	4bY	1	23	T	N	E	Y	844	1051	944	4423	5219	4574	496	602	546	1302	1587	1438	111	112	107	303	361	417	1.04959	1.05576	1.04622	1.05052	0.969431	0.981157	0.976425	0.975671	0.973967	1.00484	1.02129	1.00003	-0.0435391	-0.031023	-0.000267159	-0.0249431	0.191894	0.361612	2.46266e-05	FALSE	-0.0570695	-0.0405192	-0.00999593	-0.0358615
1aE	4cA	1	24	T	M	E	A	844	1051	944	4423	5219	4574	693	950	801	2299	2793	2357	66	89	89	398	479	439	1.04959	1.05576	1.04622	1.05052	0.996577	0.994006	0.989122	0.993235	1.06587	1.06524	1.04827	1.05979	0.0198695	0.0158123	0.0134242	0.0163687	0.0129531	0.113468	3.76528e-05	TRUE	0.018332	0.0127729	0.00890257	0.0133358
1aE	4cC	1	24	T	M	E	C	844	1051	944	4423	5219	4574	515	673	509	1310	1623	1224	11	15	22	66	95	63	1.04959	1.05576	1.04622	1.05052	0.965783	0.970664	0.966012	0.967486	1.06528	1.08442	0.986009	1.04524	0.0516067	0.0596309	-0.0246539	0.0288612	0.394989	0.640333	2.26608e-05	FALSE	0.0364924	0.0449235	-0.0385953	0.0142736
1aE	4cE	1	24	T	M	E	E	844	1051	944	4423	5219	4574	404	590	504	1218	1436	1235	11	45	23	120	168	107	1.04959	1.05576	1.04622	1.05052	0.985486	0.971749	0.968166	0.975134	1.1346	1.02215	1.04156	1.06611	0.100244	-0.00378171	0.0286476	0.0417034	0.307628	0.52642	2.40894e-05	FALSE	0.093764	-0.0179529	0.0155734	0.0304615
1aE	4cF	1	24	T	M	E	F	844	1051	944	4423	5219	4574	686	907	842	1957	2409	2139	45	63	53	169	245	251	1.04959	1.05576	1.04622	1.05052	0.979079	0.982038	0.972295	0.977804	1.01096	1.02696	1.04361	1.02717	-0.016674	-0.0098347	0.0263687	-4.66502e-05	0.99753	0.999286	1.34304e-06	FALSE	-0.0259832	-0.0188907	0.0149627	-0.00997037
1aE	4cP	1	24	T	M	E	P	844	1051	944	4423	5219	4574	3404	4542	3660	181	212	167	63	78	65	5	6	8	1.04959	1.05576	1.04622	1.05052	0.517312	0.505911	0.512096	0.511773	0.563751	0.564769	0.625703	0.584741	0.020785	0.0306493	0.0899364	0.0471236	0.160822	0.31744	2.45569e-05	FALSE	-0.0846159	-0.0927597	-0.00292168	-0.0600991
1aE	4cV	1	24	T	M	E	V	844	1051	944	4423	5219	4574	524	703	624	1762	2082	1819	24	15	20	117	83	87	1.04959	1.05576	1.04622	1.05052	0.998144	0.994868	0.988046	0.993686	1.04121	1.06851	1.03388	1.04786	-0.00643482	0.0181686	0.000159269	0.00396435	0.643766	0.863909	1.65918e-05	FALSE	-0.00726923	0.0155653	-0.00480638	0.00116323
1aE	4dM	1	25	T	L	E	M	844	1051	944	4423	5219	4574	473	574	494	265	331	299	16	22	17	29	24	39	1.04959	1.05576	1.04622	1.05052	0.790354	0.802097	0.808069	0.800173	0.926486	0.877206	0.960621	0.921438	0.0969381	0.030385	0.115201	0.0808415	0.0883747	0.218523	2.51452e-05	FALSE	0.0155186	-0.0586208	0.0452606	0.00071945
1aE	4dR	1	25	T	L	E	R	844	1051	944	4423	5219	4574	2002	2625	2298	64	83	63	27	36	40	3	5	9	1.04959	1.05576	1.04622	1.05052	0.458316	0.460028	0.453771	0.457371	0.602764	0.634382	0.694774	0.643973	0.12172	0.148703	0.220029	0.163484	0.0307029	0.142505	3.02755e-05	TRUE	0.0454665	0.0517412	0.156189	0.0844655
1aE	4dV	1	25	T	L	E	V	844	1051	944	4423	5219	4574	939	1156	1005	483	517	533	14	14	20	11	6	5	1.04959	1.05576	1.04622	1.05052	0.780448	0.772153	0.792942	0.781847	0.829568	0.767132	0.706836	0.767845	0.010417	-0.0480752	-0.122757	-0.0534716	0.299671	0.515061	2.41254e-05	FALSE	-0.0740238	-0.147875	-0.1971	-0.139666
1aE	4eG	1	26	T	R	E	G	844	1051	944	4423	5219	4574	2346	2960	2639	1060	1067	945	14	19	18	13	24	33	1.04959	1.05576	1.04622	1.05052	0.765416	0.746745	0.747976	0.753379	0.848938	0.894478	0.934951	0.892789	0.0455643	0.106095	0.152402	0.101354	0.0818671	0.209917	2.53551e-05	FALSE	-0.0432716	-0.00210087	0.0662693	0.00696561
1aE	4eH	1	26	T	R	E	H	844	1051	944	4423	5219	4574	1178	1486	1250	1133	1265	1083	57	88	62	154	162	168	1.04959	1.05576	1.04622	1.05052	0.853015	0.847985	0.849135	0.850045	0.972773	0.938852	0.979682	0.963769	0.0774561	0.0435843	0.0912977	0.0707794	0.0378331	0.152399	2.87344e-05	TRUE	0.0171895	-0.0272482	0.0342772	0.00807282
1aE	4eM	1	26	T	R	E	M	844	1051	944	4423	5219	4574	548	740	604	340	422	362	28	36	40	68	71	96	1.04959	1.05576	1.04622	1.05052	0.802185	0.800786	0.806943	0.803304	0.960413	0.946969	0.965787	0.957723	0.118447	0.101533	0.121545	0.113842	0.00297099	0.0921275	6.33582e-05	TRUE	0.040759	0.0120355	0.0512701	0.0346882
1aE	4eP	1	26	T	R	E	P	844	1051	944	4423	5219	4574	3071	3912	3288	106	119	79	89	141	91	4	6	3	1.04959	1.05576	1.04622	1.05052	0.467209	0.45547	0.438666	0.453782	0.497817	0.495018	0.474884	0.48924	0.00743851	0.0141513	0.0159419	0.0125106	0.0402335	0.155439	2.82519e-05	TRUE	-0.0749507	-0.0789888	-0.0358619	-0.0632671
1aE	4eS	1	26	T	R	E	S	844	1051	944	4423	5219	4574	1615	2134	1932	1329	1696	1429	21	25	40	41	48	46	1.04959	1.05576	1.04622	1.05052	0.834931	0.83989	0.831026	0.835282	0.935106	0.943808	0.881555	0.920156	0.0587699	0.0570865	0.0121179	0.0426581	0.107902	0.244075	2.4845e-05	FALSE	-0.00793762	-0.0170824	-0.050766	-0.025262
1aE	4eT	1	26	T	R	E	T	844	1051	944	4423	5219	4574	1354	1702	1383	772	818	773	36	53	53	55	104	90	1.04959	1.05576	1.04622	1.05052	0.792386	0.780633	0.798951	0.790657	0.906672	0.946373	0.926179	0.926408	0.0749897	0.122213	0.0902983	0.0958335	0.0204251	0.126698	3.33785e-05	TRUE	-0.00579811	0.0253755	0.0176794	0.012419
1aE	4eV	1	26	T	R	E	V	844	1051	944	4423	5219	4574	590	859	643	221	284	204	59	69	69	110	105	84	1.04959	1.05576	1.04622	1.05052	0.743673	0.73656	0.734116	0.738116	0.92976	0.916419	0.888075	0.911418	0.149207	0.13879	0.120027	0.136008	0.00391737	0.0946143	5.67773e-05	TRUE	0.0544476	0.027446	0.0306956	0.0375297
1aE	4fC	1	27	T	E	E	C	844	1051	944	4423	5219	4574	291	357	327	562	696	617	71	85	64	269	313	237	1.04959	1.05576	1.04622	1.05052	0.933846	0.945609	0.938245	0.939233	1.01198	1.02053	1.01544	1.01598	0.0318221	0.0221964	0.0338298	0.0292828	0.0147017	0.116231	3.62673e-05	TRUE	0.00314302	-0.00472152	0.00892752	0.00244967
1aE	4fG	1	27	T	E	E	G	844	1051	944	4423	5219	4574	1370	1900	1537	4189	5341	4274	63	75	68	416	333	349	1.04959	1.05576	1.04622	1.05052	0.987121	0.988722	0.982645	0.986163	1.07639	1.04257	1.05281	1.05726	0.0403166	-0.00127756	0.0247453	0.0212615	0.221805	0.405162	2.45731e-05	FALSE	0.0345612	-0.00698195	0.0175579	0.0150457
1aE	4fL	1	27	T	E	E	L	844	1051	944	4423	5219	4574	1481	2151	1735	4095	5207	4313	31	73	42	162	258	189	1.04959	1.05576	1.04622	1.05052	0.975457	0.97111	0.969812	0.972126	1.04927	1.01569	1.03776	1.03424	0.0254345	-0.0095635	0.0231179	0.0129963	0.369045	0.607946	2.31678e-05	FALSE	0.014535	-0.0240506	0.0107077	0.000397368
1aE	4fM	1	27	T	E	E	M	844	1051	944	4423	5219	4574	120	161	164	374	422	359	18	31	32	87	114	152	1.04959	1.05576	1.04622	1.05052	0.989337	0.98048	0.955252	0.975023	1.04021	1.02037	1.04395	1.03484	0.00181284	-0.0147771	0.0445408	0.0105255	0.611808	0.84397	1.7591e-05	FALSE	-0.00295784	-0.0246111	0.0263045	-0.000421482
1aE	4fP	1	27	T	E	E	P	844	1051	944	4423	5219	4574	5839	7652	6619	329	371	299	84	149	91	10	7	2	1.04959	1.05576	1.04622	1.05052	0.524031	0.51039	0.510948	0.515123	0.610764	0.506677	0.428462	0.515301	0.0607456	-0.0321715	-0.106102	-0.0258428	0.645942	0.864967	1.65159e-05	FALSE	-0.0465738	-0.157238	-0.198592	-0.134135
1aE	4fS	1	27	T	E	E	S	844	1051	944	4423	5219	4574	1951	2325	1973	4984	5592	4763	24	35	21	115	141	96	1.04959	1.05576	1.04622	1.05052	0.966278	0.97035	0.966457	0.967695	1.03921	1.03112	1.03956	1.03663	0.0250117	0.00666242	0.028431	0.020035	0.0974519	0.230269	2.4885e-05	FALSE	0.0101121	-0.00820032	0.0146688	0.00552687
1aE	4fT	1	27	T	E	E	T	844	1051	944	4423	5219	4574	1722	2129	2025	4859	5548	5070	21	48	39	178	266	208	1.04959	1.05576	1.04622	1.05052	0.97781	0.979795	0.97063	0.976078	1.10534	1.06869	1.05721	1.07708	0.0790434	0.0342597	0.0417139	0.0516723	0.0649558	0.187847	2.58441e-05	TRUE	0.0691763	0.0240839	0.0296342	0.0409648
1aE	4gD	1	28	T	Q	E	D	844	1051	944	4423	5219	4574	358	463	406	650	818	749	43	54	41	154	201	161	1.04959	1.05576	1.04622	1.05052	0.926687	0.934007	0.935666	0.93212	1.00545	1.0218	1.02216	1.01647	0.0328102	0.0357142	0.0432431	0.0372558	0.00689108	0.102788	4.67656e-05	TRUE	0.00116805	0.00325959	0.0173438	0.00725714
1aE	4gG	1	28	T	Q	E	G	844	1051	944	4423	5219	4574	3054	3962	3460	1514	2024	1647	36	81	59	125	149	81	1.04959	1.05576	1.04622	1.05052	0.776169	0.787823	0.780566	0.781519	1.00186	0.938762	0.901837	0.947488	0.187203	0.107011	0.0851919	0.126469	0.0552035	0.175462	2.65292e-05	TRUE	0.101487	0.0127457	0.00740247	0.0405452
1aE	4gH	1	28	T	Q	E	H	844	1051	944	4423	5219	4574	918	1211	942	2555	3042	2612	30	50	36	237	304	212	1.04959	1.05576	1.04622	1.05052	0.976217	0.975469	0.982319	0.978002	1.09718	1.07961	1.06855	1.08178	0.0725525	0.0497489	0.0408297	0.054377	0.0288722	0.139503	3.05398e-05	TRUE	0.0619864	0.0374209	0.0335084	0.0443052
1aE	4gI	1	28	T	Q	E	I	844	1051	944	4423	5219	4574	512	567	550	1672	1814	1645	63	55	74	295	331	327	1.04959	1.05576	1.04622	1.05052	0.994751	1.00396	0.990987	0.996567	1.03654	1.0784	1.03567	1.05021	-0.00754403	0.0184616	-0.00111771	0.00326662	0.716746	0.90089	1.457e-05	FALSE	-0.00989936	0.0204808	-0.00486788	0.00190452
1aE	4gK	1	28	T	Q	E	K	844	1051	944	4423	5219	4574	1252	1559	1506	4194	4788	4262	20	22	11	53	96	71	1.04959	1.05576	1.04622	1.05052	0.997703	0.99915	0.984656	0.993836	0.97053	1.04053	1.07905	1.03004	-0.0766503	-0.0143305	0.048885	-0.0140319	0.735926	0.909915	1.39819e-05	FALSE	-0.0776826	-0.0147627	0.0425232	-0.0166407
1aE	4gL	1	28	T	Q	E	L	844	1051	944	4423	5219	4574	985	1371	1197	2212	2883	2630	23	37	21	86	163	130	1.04959	1.05576	1.04622	1.05052	0.951335	0.954525	0.955677	0.953845	1.01045	1.04165	1.07427	1.04212	0.011938	0.0339051	0.0744213	0.0400881	0.159869	0.315987	2.45682e-05	FALSE	-0.00938108	0.0112933	0.0563534	0.0194219
1aE	4gN	1	28	T	Q	E	N	844	1051	944	4423	5219	4574	508	553	512	907	1041	886	24	32	19	164	157	55	1.04959	1.05576	1.04622	1.05052	0.924742	0.941481	0.92834	0.931521	1.08036	1.05434	0.987245	1.04065	0.109762	0.0603616	0.0159959	0.0620399	0.149077	0.300861	2.45962e-05	FALSE	0.0773199	0.0314652	-0.0127163	0.032023
1aE	4gP	1	28	T	Q	E	P	844	1051	944	4423	5219	4574	3209	4155	3490	850	947	898	143	174	132	30	32	24	1.04959	1.05576	1.04622	1.05052	0.703495	0.692736	0.710135	0.702122	0.676459	0.667459	0.670377	0.671432	-0.0619229	-0.0639028	-0.0725819	-0.0661359	0.00244067	0.0908925	6.93934e-05	TRUE	-0.166112	-0.187172	-0.1669	-0.173394
1aE	4gR	1	28	T	Q	E	R	844	1051	944	4423	5219	4574	2148	2909	2345	5413	6538	5629	40	63	46	209	250	234	1.04959	1.05576	1.04622	1.05052	0.964698	0.962363	0.965807	0.964289	1.04925	1.02934	1.05179	1.04346	0.0367082	0.0133176	0.0413447	0.0304568	0.0724021	0.197615	2.55562e-05	TRUE	0.0211246	-0.00547272	0.0273212	0.0143244
1aE	4gS	1	28	T	Q	E	S	844	1051	944	4423	5219	4574	989	1245	1021	1868	2279	1981	48	65	31	190	211	149	1.04959	1.05576	1.04622	1.05052	0.931266	0.938185	0.94144	0.936964	1.01706	1.00568	1.0453	1.02268	0.0396074	0.0151801	0.0603437	0.0383771	0.0988207	0.232006	2.48654e-05	FALSE	0.00985712	-0.0152894	0.036682	0.0104166
1aE	5aH	1	29	T	V	E	H	844	1051	944	4423	5219	4574	910	1098	935	45	69	49	51	81	72	4	3	8	1.04959	1.05576	1.04622	1.05052	0.508897	0.540949	0.527953	0.525933	0.562379	0.478661	0.613993	0.551677	0.0282448	-0.0924501	0.0616368	-0.000856165	0.987065	0.996301	3.04618e-06	FALSE	-0.0744194	-0.225626	-0.0356681	-0.111904
1aE	5aW	1	29	T	V	E	W	844	1051	944	4423	5219	4574	824	1015	870	52	44	29	33	71	40	8	6	5	1.04959	1.05576	1.04622	1.05052	0.537172	0.497203	0.476149	0.503508	0.693223	0.575847	0.627478	0.632183	0.129412	0.0509212	0.12932	0.103218	0.0585931	0.179695	2.6252e-05	TRUE	0.0189678	-0.0688639	0.0515411	0.000548332
1aE	5bD	1	30	T	A	E	D	844	1051	944	4423	5219	4574	175	250	211	608	612	532	21	27	23	92	119	118	1.04959	1.05576	1.04622	1.05052	1.00193	0.97243	0.971433	0.981932	1.02882	1.04171	1.05277	1.0411	-0.0228011	0.015055	0.0364331	0.00956233	0.636312	0.859523	1.68783e-05	FALSE	-0.0219308	0.00122048	0.0246782	0.00132263
1aE	5bL	1	30	T	A	E	L	844	1051	944	4423	5219	4574	1246	1710	1437	2920	3287	2917	14	37	17	57	102	66	1.04959	1.05576	1.04622	1.05052	0.956278	0.943944	0.946613	0.948945	1.02032	0.986424	1.02085	1.0092	0.0166214	-0.0101524	0.0304863	0.0123184	0.410225	0.659189	2.23337e-05	FALSE	-0.00258704	-0.0378696	0.00884456	-0.0105374
1aE	5bS	1	30	T	A	E	S	844	1051	944	4423	5219	4574	1365	1718	1464	3063	3597	3289	75	47	56	336	367	252	1.04959	1.05576	1.04622	1.05052	0.951245	0.954012	0.958224	0.954494	1.03141	1.10909	1.03776	1.05942	0.0329918	0.101881	0.0352417	0.0567047	0.128825	0.272549	2.45329e-05	FALSE	0.0116348	0.07902	0.0181856	0.0362802
1aE	5bT	1	30	T	A	E	T	844	1051	944	4423	5219	4574	1355	1883	1563	3341	4302	3264	30	54	43	151	265	222	1.04959	1.05576	1.04622	1.05052	0.962171	0.964294	0.949859	0.958775	1.04491	1.05437	1.05349	1.05092	0.0350277	0.0363047	0.0597245	0.0436856	0.0321502	0.144388	2.98216e-05	TRUE	0.0183521	0.0184609	0.0393575	0.0253902
1aE	5bV	1	30	T	A	E	V	844	1051	944	4423	5219	4574	843	1007	951	1391	1630	1640	19	17	30	72	72	88	1.04959	1.05576	1.04622	1.05052	0.915599	0.923694	0.927944	0.922413	1.012	1.03701	0.988762	1.01259	0.0509963	0.0618149	0.0179262	0.0435791	0.0807983	0.208584	2.53965e-05	FALSE	0.0148237	0.024505	-0.010937	0.00946388
1aE	5bW	1	30	T	A	E	W	844	1051	944	4423	5219	4574	334	461	373	959	1139	982	12	21	20	73	115	82	1.04959	1.05576	1.04622	1.05052	0.979828	0.973518	0.976382	0.976576	1.06688	1.06729	1.0271	1.05376	0.0384641	0.0394861	0.00558601	0.0278454	0.129525	0.273599	2.45182e-05	FALSE	0.0294845	0.0261905	-0.00416031	0.0171716
1aE	5cG	1	31	T	Q	E	G	844	1051	944	4423	5219	4574	2177	2910	2350	5651	6597	6054	46	53	54	141	126	130	1.04959	1.05576	1.04622	1.05052	0.968133	0.963381	0.973897	0.96847	0.987407	0.96898	0.96614	0.974176	-0.0287362	-0.0481171	-0.0527726	-0.0432086	0.0278095	0.137755	3.07405e-05	TRUE	-0.042831	-0.0664088	-0.0635291	-0.0575896
1aE	5cK	1	31	T	Q	E	K	844	1051	944	4423	5219	4574	1039	1406	1216	3595	4448	4132	22	17	26	106	113	82	1.04959	1.05576	1.04622	1.05052	1.00146	1.00264	1.0056	1.00323	1.03985	1.09011	0.99706	1.04234	-0.0112714	0.0315671	-0.0550185	-0.0115742	0.688829	0.887819	1.53956e-05	FALSE	-0.0106155	0.0329118	-0.0526705	-0.0101247
1aE	5cP	1	31	T	Q	E	P	844	1051	944	4423	5219	4574	3923	5083	4484	1212	1412	1198	30	31	22	32	43	28	1.04959	1.05576	1.04622	1.05052	0.721339	0.716048	0.714442	0.717276	0.865014	0.905505	0.893165	0.887895	0.107903	0.149531	0.145699	0.134378	0.00963068	0.108251	4.18194e-05	TRUE	0.00764148	0.0322605	0.0522234	0.0307085
1aE	5cR	1	31	T	Q	E	R	844	1051	944	4423	5219	4574	2009	2589	2184	6266	7363	6812	43	72	39	216	384	256	1.04959	1.05576	1.04622	1.05052	0.989423	0.990093	0.99579	0.991769	1.04468	1.06417	1.08098	1.06328	0.00619205	0.0188728	0.0391636	0.0214095	0.155542	0.309755	2.45791e-05	FALSE	0.00145939	0.0138586	0.0374073	0.0175751
1aE	5dF	1	32	T	L	E	F	844	1051	944	4423	5219	4574	700	1015	893	221	282	239	11	23	19	25	26	19	1.04959	1.05576	1.04622	1.05052	0.723851	0.716067	0.714641	0.718186	0.952723	0.881399	0.865554	0.899892	0.192975	0.125405	0.11788	0.14542	0.0259147	0.135751	3.15387e-05	TRUE	0.0933008	0.00814015	0.0244438	0.0419616
1aE	5dG	1	32	T	L	E	G	844	1051	944	4423	5219	4574	1641	2242	1806	59	105	67	59	67	50	10	21	5	1.04959	1.05576	1.04622	1.05052	0.471939	0.506309	0.488402	0.488883	0.651726	0.730271	0.60193	0.661309	0.156383	0.195732	0.090953	0.147689	0.0402434	0.155462	2.82568e-05	TRUE	0.0710295	0.07217	0.00714788	0.0501158
1aE	5dH	1	32	T	L	E	H	844	1051	944	4423	5219	4574	841	1074	929	47	92	59	129	152	138	61	68	72	1.04959	1.05576	1.04622	1.05052	0.523082	0.577445	0.549953	0.55016	0.770692	0.772189	0.791068	0.777983	0.22167	0.162546	0.215695	0.19997	0.00871525	0.1065	4.33048e-05	TRUE	0.114608	0.0255098	0.113994	0.0847037
1aE	5dP	1	32	T	L	E	P	844	1051	944	4423	5219	4574	3153	4049	3572	105	149	114	136	144	144	8	8	9	1.04959	1.05576	1.04622	1.05052	0.463054	0.477902	0.471171	0.470709	0.529022	0.52643	0.548119	0.534524	0.0430042	0.0218811	0.0551699	0.0400184	0.05429	0.174384	2.6642e-05	TRUE	-0.0366137	-0.0877243	-0.0198577	-0.0480652
1aE	5dS	1	32	T	L	E	S	844	1051	944	4423	5219	4574	1753	2082	1868	73	92	76	16	12	13	5	3	6	1.04959	1.05576	1.04622	1.05052	0.488972	0.49946	0.498968	0.4958	0.722664	0.703631	0.777031	0.734442	0.209444	0.176322	0.255	0.213588	0.0112104	0.110417	3.94053e-05	TRUE	0.114929	0.0555444	0.166767	0.112413
1aE	5dY	1	32	T	L	E	Y	844	1051	944	4423	5219	4574	586	794	706	393	435	383	29	49	26	46	65	67	1.04959	1.05576	1.04622	1.05052	0.811208	0.796062	0.795534	0.800935	0.911023	0.900245	0.97393	0.9284	0.0595867	0.0597958	0.141625	0.0870026	0.0860183	0.215514	2.51454e-05	FALSE	-0.0151683	-0.0314584	0.0680216	0.00713165
1aF	1aA	1	1	T	I	F	A	651	880	733	2975	3640	3018	1359	1740	1419	2880	3145	2632	63	78	68	124	226	162	1.03371	1.03423	1.02758	1.03184	0.944613	0.936692	0.936285	0.939197	0.936045	0.992288	0.964942	0.964425	-0.0404148	0.0235344	0.00283258	-0.0046826	0.826896	0.946369	1.12108e-05	FALSE	-0.0564946	0.00497203	-0.0120698	-0.0211975
1aF	1aC	1	1	T	I	F	C	651	880	733	2975	3640	3018	428	555	453	804	831	765	37	42	45	100	64	122	1.03371	1.03423	1.02758	1.03184	0.930634	0.914512	0.925545	0.923564	0.972813	0.916579	0.979742	0.956378	0.010804	-0.0292344	0.0286691	0.00341291	0.860408	0.958332	1.0072e-05	FALSE	-0.00912091	-0.053869	0.0114109	-0.017193
1aF	1aE	1	1	T	I	F	E	651	880	733	2975	3640	3018	664	839	749	1774	2141	1714	14	14	14	35	31	55	1.03371	1.03423	1.02758	1.03184	0.971475	0.977325	0.960335	0.969711	0.963774	0.960608	1.02221	0.982197	-0.0404537	-0.0501685	0.0353867	-0.0184118	0.566254	0.811453	1.87123e-05	FALSE	-0.0488971	-0.0570142	0.0259289	-0.0266608
1aF	1aF	1	1	T	I	F	F	651	880	733	2975	3640	3018	729	930	806	1424	1634	1355	20	17	23	69	43	49	1.03371	1.03423	1.02758	1.03184	0.935165	0.933355	0.925029	0.931183	1.00112	0.976284	0.952146	0.976516	0.0344263	0.0109822	0.00160385	0.0156708	0.249606	0.444864	2.4663e-05	FALSE	0.0157375	-0.00850902	-0.0157664	-0.00284598
1aF	1aG	1	1	T	I	F	G	651	880	733	2975	3640	3018	3837	5257	4195	6487	7916	6875	55	64	49	63	132	90	1.03371	1.03423	1.02758	1.03184	0.918417	0.915179	0.922112	0.918569	0.873277	0.952242	0.935163	0.920227	-0.0761035	0.00573824	-0.0123822	-0.0275825	0.382102	0.623975	2.28886e-05	FALSE	-0.0993127	-0.0187173	-0.0303833	-0.0494711
1aF	1aH	1	1	T	I	F	H	651	880	733	2975	3640	3018	311	479	325	589	678	664	32	41	37	97	93	86	1.03371	1.03423	1.02758	1.03184	0.93158	0.907889	0.947353	0.92894	0.986115	0.963447	0.962119	0.97056	0.0231283	0.024483	-0.0113632	0.0120827	0.411232	0.660299	2.23129e-05	FALSE	0.00346065	-0.00191733	-0.0237885	-0.00741506
1aF	1aP	1	1	T	I	F	P	651	880	733	2975	3640	3018	1646	2096	1931	2335	2558	2325	16	24	17	29	49	39	1.03371	1.03423	1.02758	1.03184	0.898074	0.890423	0.886813	0.89177	0.926486	0.951046	0.960621	0.946051	-0.00186522	0.0301457	0.0493486	0.0258764	0.225357	0.410445	2.4637e-05	FALSE	-0.0303778	-0.000801394	0.024011	-0.00238938
1aF	1aS	1	1	T	I	F	S	651	880	733	2975	3640	3018	1338	1980	1542	1919	2597	2171	24	40	31	56	66	95	1.03371	1.03423	1.02758	1.03184	0.899345	0.898913	0.904722	0.900993	0.955774	0.925953	0.993771	0.958499	0.0261083	-0.00372835	0.0640952	0.028825	0.279654	0.486901	2.4324e-05	FALSE	-0.0020791	-0.0324855	0.0424098	0.00261507
1aF	1aT	1	1	T	I	F	T	651	880	733	2975	3640	3018	1641	2121	1745	3637	4182	3726	29	26	26	85	118	93	1.03371	1.03423	1.02758	1.03184	0.949809	0.946939	0.952404	0.949717	0.982217	1.04516	1.01147	1.01295	0.000386035	0.0658072	0.0327996	0.0329976	0.22271	0.406545	2.45952e-05	FALSE	-0.0142416	0.0501295	0.0215212	0.0191364
1aF	1aV	1	1	T	I	F	V	651	880	733	2975	3640	3018	826	1259	981	2537	2978	2849	59	42	54	145	170	147	1.03371	1.03423	1.02758	1.03184	0.987642	0.968384	0.987618	0.981215	0.961792	1.03167	0.98021	0.991225	-0.0591479	0.0301425	-0.0346477	-0.0212177	0.509235	0.763571	2.01136e-05	FALSE	-0.0628465	0.0206564	-0.0376609	-0.026617
1aF	1aW	1	1	T	I	F	W	651	880	733	2975	3640	3018	508	695	573	1189	1478	1084	21	15	15	52	61	65	1.03371	1.03423	1.02758	1.03184	0.956132	0.955849	0.938545	0.950175	0.962664	1.03223	1.03344	1.00944	-0.0257032	0.0436602	0.0690044	0.0289871	0.413512	0.663186	2.23098e-05	FALSE	-0.0385473	0.0305301	0.0546038	0.0155289
1aF	1bG	1	2	T	A	F	G	651	880	733	2975	3640	3018	3710	4834	4160	8672	10250	9231	40	49	31	61	68	103	1.03371	1.03423	1.02758	1.03184	0.955979	0.955504	0.956809	0.956097	0.906461	0.905561	1.00303	0.93835	-0.0817488	-0.0826483	0.0198285	-0.0481895	0.292217	0.50424	2.41729e-05	FALSE	-0.0946362	-0.0958778	0.00955831	-0.0603186
1aF	1bH	1	2	T	A	F	H	651	880	733	2975	3640	3018	556	649	486	1597	1880	1580	13	28	35	144	135	67	1.03371	1.03423	1.02758	1.03184	0.97987	0.992261	1.00054	0.990889	1.13637	1.05228	0.939898	1.04285	0.123467	0.0260596	-0.0882334	0.020431	0.770173	0.924503	1.30027e-05	FALSE	0.117474	0.0236996	-0.088102	0.0176905
1aF	1bN	1	2	T	A	F	N	651	880	733	2975	3640	3018	284	428	322	810	1039	757	15	24	18	55	68	61	1.03371	1.03423	1.02758	1.03184	0.979052	0.971443	0.963422	0.971306	1.00818	0.989652	1.00529	1.00104	-0.00387881	-0.0150413	0.0152956	-0.00120818	0.904008	0.972327	8.35846e-06	FALSE	-0.0101119	-0.023628	0.00655309	-0.00906227
1aF	1bP	1	2	T	A	F	P	651	880	733	2975	3640	3018	1859	2565	2148	2521	2986	2465	76	85	83	161	176	152	1.03371	1.03423	1.02758	1.03184	0.892851	0.88486	0.881314	0.886342	0.94457	0.952703	0.934825	0.944033	0.0216179	0.0375563	0.0292033	0.0294592	0.023553	0.132327	3.24191e-05	TRUE	-0.00822174	0.0051955	0.00277452	-8.39053e-05
1aF	1bR	1	2	T	A	F	R	651	880	733	2975	3640	3018	1684	2121	1764	5102	5980	5435	32	40	38	88	131	139	1.03371	1.03423	1.02758	1.03184	0.986056	0.989072	0.994387	0.989838	0.974825	1.00672	1.01404	0.998526	-0.0444748	-0.0162076	-0.00777862	-0.0228204	0.176041	0.33871	2.46071e-05	FALSE	-0.0486437	-0.0195328	-0.00915116	-0.0257759
1aF	1bS	1	2	T	A	F	S	651	880	733	2975	3640	3018	898	1124	1009	2722	2986	2598	30	22	30	138	78	116	1.03371	1.03423	1.02758	1.03184	0.986113	0.982063	0.973837	0.980671	1.03448	1.01607	1.02039	1.02364	0.0151169	0.000389527	0.0196933	0.0117332	0.181511	0.346753	2.4655e-05	FALSE	0.0109649	-0.00504296	0.0133905	0.00643749
1aF	1cG	1	3	T	R	F	G	651	880	733	2975	3640	3018	4865	6294	5186	15396	17956	15465	58	51	79	223	242	233	1.03371	1.03423	1.02758	1.03184	0.991109	0.990462	0.990648	0.99074	1.01368	1.0504	0.989386	1.01782	-0.0108405	0.0260398	-0.0285858	-0.00446219	0.807546	0.939295	1.18077e-05	FALSE	-0.0135077	0.0231347	-0.0308667	-0.00707986
1aF	1cN	1	3	T	R	F	N	651	880	733	2975	3640	3018	406	525	459	1289	1555	1375	14	11	19	41	67	62	1.03371	1.03423	1.02758	1.03184	0.991483	0.994881	0.991168	0.992511	0.98212	1.07982	1.00096	1.02097	-0.0427904	0.0508862	-0.0175447	-0.00314961	0.920664	0.977183	7.52065e-06	FALSE	-0.0453459	0.0493224	-0.0196995	-0.00524098
1aF	1cP	1	3	T	R	F	P	651	880	733	2975	3640	3018	2138	2889	2316	4188	4726	4266	19	31	22	67	77	44	1.03371	1.03423	1.02758	1.03184	0.935489	0.924939	0.935489	0.931972	1.00366	0.974144	0.944913	0.974237	0.0366274	0.0175456	-0.0163781	0.0125983	0.501705	0.756622	2.02286e-05	FALSE	0.0180277	-0.00426438	-0.0314568	-0.00589785
1aF	1cS	1	3	T	R	F	S	651	880	733	2975	3640	3018	663	851	790	2395	2892	2549	16	33	36	120	140	163	1.03371	1.03423	1.02758	1.03184	1.00645	1.01108	0.999671	1.00573	1.09116	1.03721	1.03846	1.05561	0.0507738	-0.00847131	0.011218	0.0178401	0.413481	0.663163	2.23101e-05	FALSE	0.0527285	-0.00505318	0.0111372	0.0196042
1aF	1cT	1	3	T	R	F	T	651	880	733	2975	3640	3018	747	1041	942	3033	3899	3371	48	64	49	395	294	335	1.03371	1.03423	1.02758	1.03184	1.02	1.02253	1.01152	1.01802	1.10191	1.04658	1.08564	1.07805	0.0475229	-0.010947	0.0462162	0.0275974	0.288561	0.499008	2.41903e-05	FALSE	0.0536354	-0.0039434	0.0490684	0.0329201
1aF	1dI	1	4	T	L	F	I	651	880	733	2975	3640	3018	166	206	169	218	215	178	35	33	40	111	88	136	1.03371	1.03423	1.02758	1.03184	0.889128	0.871993	0.871494	0.877538	0.991357	0.98251	1.00566	0.993177	0.0722533	0.08067	0.110133	0.0876855	0.0167232	0.120447	3.52421e-05	TRUE	0.0414766	0.0451056	0.0817923	0.0561248
1aF	1dR	1	4	T	L	F	R	651	880	733	2975	3640	3018	1804	2380	1873	1697	2070	1594	57	85	85	71	68	60	1.03371	1.03423	1.02758	1.03184	0.850441	0.850514	0.847087	0.849347	0.882996	0.840666	0.825676	0.849779	0.00388351	-0.0389599	-0.0447749	-0.0266171	0.2249	0.409809	2.4641e-05	FALSE	-0.0361685	-0.0796569	-0.0776578	-0.0644944
1aF	1dS	1	4	T	L	F	S	651	880	733	2975	3640	3018	1059	1415	1159	909	1145	944	86	112	143	117	117	169	1.03371	1.03423	1.02758	1.03184	0.839821	0.842011	0.842062	0.841298	0.893223	0.8721	0.88468	0.883334	0.0250879	0.00126889	0.0193928	0.0152499	0.167677	0.327174	2.45328e-05	FALSE	-0.0173543	-0.041382	-0.0143863	-0.0243742
1aF	1dV	1	4	T	L	F	V	651	880	733	2975	3640	3018	982	1318	1178	780	977	906	47	41	29	90	44	53	1.03371	1.03423	1.02758	1.03184	0.830828	0.831683	0.835496	0.832669	0.932858	0.875275	0.934591	0.914241	0.0740199	0.015124	0.0760508	0.0550649	0.110289	0.247199	2.48281e-05	FALSE	0.0296098	-0.0298377	0.0411216	0.0136312
1aF	1eA	1	5	T	E	F	A	651	880	733	2975	3640	3018	849	1011	881	6135	7212	5912	18	14	13	114	101	65	1.03371	1.03423	1.02758	1.03184	1.08684	1.09844	1.08351	1.0896	1.07155	1.09976	1.04982	1.07371	-0.0519333	-0.0362714	-0.0635728	-0.0505925	0.0235814	0.132331	3.24145e-05	TRUE	-0.0243611	-0.00434701	-0.0419514	-0.0235532
1aF	1eF	1	5	T	E	F	F	651	880	733	2975	3640	3018	550	692	578	1346	1521	1456	24	29	22	96	119	78	1.03371	1.03423	1.02758	1.03184	0.961302	0.959737	0.971329	0.964123	1.01827	1.03329	1.01046	1.02067	0.0245587	0.0406995	0.0123413	0.0258665	0.0877374	0.217721	2.51321e-05	FALSE	0.013186	0.0286924	0.00544733	0.0157752
1aF	1eG	1	5	T	E	F	G	651	880	733	2975	3640	3018	2104	2607	2346	6800	8050	6847	103	137	110	214	233	195	1.03371	1.03423	1.02758	1.03184	0.993548	0.999786	0.988185	0.99384	0.942318	0.929521	0.931102	0.934314	-0.084727	-0.104487	-0.0843381	-0.0911839	0.00528028	0.098779	5.12536e-05	TRUE	-0.0866655	-0.104552	-0.0872147	-0.0928108
1aF	1eI	1	5	T	E	F	I	651	880	733	2975	3640	3018	413	523	424	1145	1446	1019	51	74	57	139	236	176	1.03371	1.03423	1.02758	1.03184	0.975765	0.986768	0.965944	0.976159	0.973787	1.00359	0.994634	0.990671	-0.0348756	-0.0169527	0.00204799	-0.0165934	0.259865	0.45915	2.45096e-05	FALSE	-0.0420705	-0.0209729	-0.00610735	-0.0230502
1aF	1eL	1	5	T	E	F	L	651	880	733	2975	3640	3018	1860	2470	2055	8609	10074	9095	48	57	67	254	174	192	1.03371	1.03423	1.02758	1.03184	1.03519	1.03257	1.03585	1.03454	1.05072	0.998435	0.98609	1.01175	-0.0193748	-0.0694779	-0.0783331	-0.0557286	0.0935197	0.225195	2.49942e-05	FALSE	-0.00852159	-0.0592928	-0.0693162	-0.0457102
1aF	1eM	1	5	T	E	F	M	651	880	733	2975	3640	3018	509	733	531	2031	2679	2064	32	39	40	198	188	259	1.03371	1.03423	1.02758	1.03184	1.01799	1.01965	1.02099	1.01954	1.06885	1.05226	1.07942	1.06684	0.0165459	-0.0022869	0.0302652	0.0148414	0.256373	0.454378	2.45155e-05	FALSE	0.0220348	0.00380928	0.0354933	0.0204458
1aF	1eN	1	5	T	E	F	N	651	880	733	2975	3640	3018	348	454	376	818	858	806	34	22	18	72	59	49	1.03371	1.03423	1.02758	1.03184	0.956628	0.941944	0.952852	0.950475	0.944528	0.983177	0.98021	0.969305	-0.0443517	0.0089921	0.00107696	-0.0114275	0.562747	0.808579	1.87978e-05	FALSE	-0.0570552	-0.00809787	-0.0100992	-0.0250841
1aF	1eS	1	5	T	E	F	S	651	880	733	2975	3640	3018	1528	2099	1702	7514	8930	7631	46	61	63	231	244	219	1.03371	1.03423	1.02758	1.03184	1.04222	1.03754	1.03734	1.03903	1.04465	1.03028	1.0082	1.02771	-0.0327062	-0.0427779	-0.0577465	-0.0444102	0.0257972	0.13559	3.15762e-05	TRUE	-0.0196326	-0.0310029	-0.0483473	-0.0329942
1aF	1eV	1	5	T	E	F	V	651	880	733	2975	3640	3018	1272	1553	1423	4300	4976	4588	132	186	213	607	691	733	1.03371	1.03423	1.02758	1.03184	0.99876	1.00414	0.999585	1.00083	1.03444	1.02157	1.00705	1.02102	0.00200551	-0.016939	-0.0201078	-0.0116804	0.232743	0.421126	2.46305e-05	FALSE	0.00163152	-0.0156664	-0.0202096	-0.0114148
1aF	1eY	1	5	T	E	F	Y	651	880	733	2975	3640	3018	310	427	346	770	895	805	38	34	42	106	100	168	1.03371	1.03423	1.02758	1.03184	0.963023	0.954141	0.96223	0.959798	0.976477	0.994053	1.02427	0.998267	-0.0190134	0.00725295	0.0355017	0.00791376	0.665032	0.875482	1.60077e-05	FALSE	-0.0298936	-0.00636813	0.0264827	-0.00325966
1aF	1fI	1	6	T	E	F	I	651	880	733	2975	3640	3018	429	578	447	690	744	698	96	135	160	247	289	311	1.03371	1.03423	1.02758	1.03184	0.912634	0.896699	0.916578	0.908637	0.967107	0.956629	0.941647	0.955128	0.0237049	0.0292374	-0.000211818	0.0175768	0.191187	0.360484	2.46172e-05	FALSE	-0.00103329	-9.45863e-05	-0.0193997	-0.00684252
1aF	1fL	1	6	T	E	F	L	651	880	733	2975	3640	3018	1356	1678	1445	3787	4314	3628	17	36	33	79	115	127	1.03371	1.03423	1.02758	1.03184	0.976614	0.978202	0.970951	0.975256	1.03566	1.00378	1.01985	1.01976	0.0261155	-0.00789903	0.0221196	0.0134454	0.336975	0.565587	2.36746e-05	FALSE	0.0191687	-0.0144839	0.0151366	0.00660716
1aF	1fR	1	6	T	E	F	R	651	880	733	2975	3640	3018	1754	2274	1830	3765	4369	3736	51	66	69	142	192	183	1.03371	1.03423	1.02758	1.03184	0.946098	0.943886	0.947266	0.94575	0.976263	0.992761	0.977226	0.982083	-0.00173243	0.0165668	0.00383297	0.00622246	0.369453	0.608402	2.31576e-05	FALSE	-0.0173985	2.47073e-05	-0.00861194	-0.00866189
1aF	1fS	1	6	T	E	F	S	651	880	733	2975	3640	3018	1295	1605	1409	2875	3486	2919	46	47	41	149	149	154	1.03371	1.03423	1.02758	1.03184	0.950005	0.958335	0.948944	0.952428	0.993806	1.00289	1.01707	1.00459	0.0117727	0.011751	0.0419509	0.0218249	0.162348	0.319608	2.45523e-05	FALSE	-0.00280001	-0.000662045	0.0298859	0.00880795
1aF	1gC	1	7	T	K	F	C	651	880	733	2975	3640	3018	276	354	263	541	640	515	19	29	43	56	58	66	1.03371	1.03423	1.02758	1.03184	0.935567	0.936721	0.942493	0.93826	0.982862	0.948617	0.914608	0.948695	0.0157532	-0.0201661	-0.0538804	-0.0194311	0.435766	0.689043	2.18256e-05	FALSE	-0.00282541	-0.0387205	-0.0673994	-0.0363151
1aF	1gG	1	7	T	K	F	G	651	880	733	2975	3640	3018	4585	5712	4931	12704	15097	12981	15	30	12	71	65	52	1.03371	1.03423	1.02758	1.03184	0.975697	0.981461	0.976374	0.977844	1.03779	0.958047	1.03344	1.00976	0.0291963	-0.0570077	0.0301314	0.000773342	0.981076	0.994688	3.67894e-06	FALSE	0.0219817	-0.0626204	0.0244291	-0.00540319
1aF	1gS	1	7	T	K	F	S	651	880	733	2975	3640	3018	1161	1537	1224	2599	3204	2526	55	51	35	134	152	105	1.03371	1.03423	1.02758	1.03184	0.950968	0.953497	0.948504	0.950989	0.960784	0.995614	0.991335	0.982577	-0.0222446	0.00948017	0.0166698	0.00130178	0.923229	0.977943	7.41116e-06	FALSE	-0.0365468	-0.00432594	0.00450497	-0.0121226
1aF	1gT	1	7	T	K	F	T	651	880	733	2975	3640	3018	667	910	820	1561	1766	1484	32	42	40	119	148	98	1.03371	1.03423	1.02758	1.03184	0.956121	0.945068	0.933469	0.944886	1.00982	1.01535	0.968148	0.99777	0.0214608	0.0379293	0.00893233	0.0227741	0.11329	0.251311	2.47219e-05	FALSE	0.00861354	0.0217214	-0.00659245	0.00791417
1aF	1gW	1	7	T	K	F	W	651	880	733	2975	3640	3018	714	1034	844	1525	1815	1474	85	82	91	316	289	271	1.03371	1.03423	1.02758	1.03184	0.945521	0.933243	0.929392	0.936052	1.00978	1.01537	0.990493	1.00521	0.0323844	0.0501793	0.035467	0.0393436	0.0189235	0.123948	3.40056e-05	TRUE	0.0165573	0.0306569	0.019047	0.0220871
1aF	2aG	1	8	T	V	F	G	651	880	733	2975	3640	3018	3200	4122	3519	744	826	730	101	107	116	55	65	56	1.03371	1.03423	1.02758	1.03184	0.688376	0.67757	0.685473	0.683807	0.787058	0.808232	0.782178	0.792489	0.0754737	0.10747	0.077798	0.0869138	0.0137547	0.115016	3.70474e-05	TRUE	0.00832762	0.0381703	0.0244111	0.0236363
1aF	2aL	1	8	T	V	F	L	651	880	733	2975	3640	3018	1612	2093	1873	3587	4355	3744	103	115	98	315	383	328	1.03371	1.03423	1.02758	1.03184	0.950271	0.95328	0.944852	0.949468	0.987144	1.0087	1.00386	0.999901	0.00483461	0.0227875	0.0329519	0.0201913	0.133366	0.27887	2.44996e-05	FALSE	-0.00966325	0.00891914	0.0199625	0.00640612
1aF	2aR	1	8	T	V	F	R	651	880	733	2975	3640	3018	2242	3000	2448	5550	6603	5840	86	111	88	296	382	312	1.03371	1.03423	1.02758	1.03184	0.96263	0.959899	0.965099	0.962543	1.00085	1.01256	1.01046	1.00796	0.00576057	0.0198043	0.0187432	0.0147693	0.0821008	0.210284	2.53377e-05	FALSE	-0.00523217	0.00784404	0.0103908	0.00433422
1aF	2bA	1	9	T	K	F	A	651	880	733	2975	3640	3018	914	1161	1008	3782	4431	3734	60	84	82	401	454	375	1.03371	1.03423	1.02758	1.03184	1.0222	1.02475	1.01548	1.02081	1.07779	1.06574	1.0396	1.06104	0.021128	0.0059162	-0.00388581	0.00771947	0.399945	0.646543	2.24917e-05	FALSE	0.0279206	0.0136188	-4.43806e-05	0.0138317
1aF	2bG	1	9	T	K	F	G	651	880	733	2975	3640	3018	2654	3384	2923	5357	6135	5546	80	109	83	111	134	117	1.03371	1.03423	1.02758	1.03184	0.938966	0.937048	0.938881	0.938298	0.895504	0.891282	0.904862	0.897216	-0.0751179	-0.0778394	-0.0599146	-0.0709573	0.0061207	0.100569	4.8712e-05	TRUE	-0.092762	-0.0963023	-0.0742403	-0.0877682
1aF	2bT	1	9	T	K	F	T	651	880	733	2975	3640	3018	747	1142	875	1976	2418	1948	37	28	29	76	118	91	1.03371	1.03423	1.02758	1.03184	0.970322	0.955334	0.957185	0.960947	0.940993	1.03643	0.996481	0.9913	-0.0620428	0.0483939	0.012896	-0.000250983	0.994548	0.998578	1.97269e-06	FALSE	-0.0708205	0.0351155	0.00271217	-0.0109976
1aF	2bV	1	9	T	K	F	V	651	880	733	2975	3640	3018	765	1057	965	2196	2477	2251	18	31	40	113	142	118	1.03371	1.03423	1.02758	1.03184	0.979801	0.967286	0.962528	0.969872	1.07053	1.04625	0.98941	1.0354	0.057697	0.045853	0.000334908	0.0346283	0.186177	0.353271	2.46198e-05	FALSE	0.0516836	0.036045	-0.0086151	0.0263712
1aF	2cA	1	10	T	T	F	A	651	880	733	2975	3640	3018	1292	1633	1499	4659	5488	5128	28	48	18	125	171	127	1.03371	1.03423	1.02758	1.03184	1.00625	1.00976	1.00637	1.00746	1.031	1.01663	1.08925	1.04563	-0.00916966	-0.0276919	0.0551224	0.00608694	0.830949	0.947836	1.10978e-05	FALSE	-0.00727683	-0.0246816	0.0566927	0.00824478
1aF	2cE	1	10	T	T	F	E	651	880	733	2975	3640	3018	553	727	598	2316	2602	2337	25	21	20	119	92	87	1.03371	1.03423	1.02758	1.03184	1.0236	1.01718	1.02161	1.0208	1.03844	1.041	1.03388	1.03777	-0.0196672	-0.0109996	-0.0159105	-0.0155258	0.0251446	0.134631	3.18347e-05	TRUE	-0.0124404	-0.00567712	-0.0105265	-0.00954801
1aF	2cF	1	10	T	T	F	F	651	880	733	2975	3640	3018	423	584	480	1208	1544	1189	18	39	21	15	20	14	1.03371	1.03423	1.02758	1.03184	0.979202	0.981497	0.969406	0.976702	0.836391	0.788276	0.819132	0.814599	-0.175824	-0.226816	-0.177012	-0.193217	0.00747796	0.103456	4.49393e-05	TRUE	-0.182013	-0.232418	-0.184357	-0.199596
1aF	2cG	1	10	T	T	F	G	651	880	733	2975	3640	3018	4025	4971	4483	10550	11708	10263	57	74	79	274	309	275	1.03371	1.03423	1.02758	1.03184	0.969259	0.96788	0.960381	0.96584	1.03958	1.03534	1.00836	1.02776	0.0376426	0.0343339	0.0214909	0.0311558	0.0240977	0.133132	3.22834e-05	TRUE	0.0285574	0.0246998	0.0120439	0.0217671
1aF	2cH	1	10	T	T	F	H	651	880	733	2975	3640	3018	190	217	176	614	604	637	11	26	32	85	141	112	1.03371	1.03423	1.02758	1.03184	0.993536	0.987558	1.01282	0.997972	1.09462	1.06614	1.00898	1.05658	0.0675865	0.0447775	-0.0317731	0.0268637	0.465657	0.721123	2.1182e-05	FALSE	0.0656442	0.0409952	-0.0285972	0.0260141
1aF	2cK	1	10	T	T	F	K	651	880	733	2975	3640	3018	740	971	880	2418	2849	2710	47	50	39	127	170	106	1.03371	1.03423	1.02758	1.03184	0.99482	0.993769	0.994331	0.994306	0.972789	1.01113	0.98003	0.987984	-0.0555706	-0.0166519	-0.0417254	-0.0379826	0.0793619	0.20684	2.54542e-05	FALSE	-0.0571283	-0.0185539	-0.0431117	-0.039598
1aF	2cL	1	10	T	T	F	L	651	880	733	2975	3640	3018	1561	1929	1567	5580	6538	5505	62	62	44	225	238	165	1.03371	1.03423	1.02758	1.03184	1.00523	1.01076	1.00941	1.00847	1.00699	1.02543	1.01688	1.01643	-0.0321393	-0.0199281	-0.0203691	-0.0241455	0.0263499	0.136159	3.13333e-05	TRUE	-0.0305548	-0.0166075	-0.0180435	-0.0217352
1aF	2cR	1	10	T	T	F	R	651	880	733	2975	3640	3018	1633	2115	1642	4559	5267	4452	32	51	27	152	175	150	1.03371	1.03423	1.02758	1.03184	0.976574	0.974449	0.979751	0.976925	1.0382	1.01221	1.06188	1.03743	0.028698	0.00441181	0.055108	0.0294059	0.182319	0.347903	2.46828e-05	FALSE	0.0217393	-0.00328702	0.0502085	0.0228869
1aF	2dG	1	11	T	L	F	G	651	880	733	2975	3640	3018	2185	2777	2347	338	382	305	34	63	52	12	6	8	1.03371	1.03423	1.02758	1.03184	0.641132	0.633248	0.631927	0.635435	0.736775	0.589931	0.65125	0.659319	0.0740279	-0.0649914	0.0018942	0.00364357	0.935948	0.981863	6.75685e-06	FALSE	0.00394693	-0.136581	-0.053307	-0.0619802
1aF	2dK	1	11	T	L	F	K	651	880	733	2975	3640	3018	499	680	606	85	72	49	23	44	28	6	9	10	1.03371	1.03423	1.02758	1.03184	0.652306	0.602414	0.577604	0.610774	0.701726	0.679989	0.747672	0.709796	0.0274279	0.056956	0.154138	0.0795072	0.173394	0.335238	2.45875e-05	FALSE	-0.0422254	-0.0144773	0.100799	0.0146989
1aF	2dR	1	11	T	L	F	R	651	880	733	2975	3640	3018	2179	2915	2308	193	225	176	15	26	22	1	6	1	1.03371	1.03423	1.02758	1.03184	0.576478	0.565173	0.570895	0.570849	0.543535	0.694201	0.511659	0.583131	-0.0523788	0.109683	-0.0749823	-0.00589276	0.928533	0.979691	7.12857e-06	FALSE	-0.120994	0.0407863	-0.127778	-0.0693283
1aF	2dT	1	11	T	L	F	T	651	880	733	2975	3640	3018	989	1318	1187	210	225	207	22	31	31	14	16	3	1.03371	1.03423	1.02758	1.03184	0.677857	0.658688	0.6656	0.667382	0.805123	0.789033	0.598176	0.730777	0.104413	0.1078	-0.0857827	0.0421432	0.577733	0.820227	1.8446e-05	FALSE	0.0363679	0.0371962	-0.140209	-0.022215
1aF	2dW	1	11	T	L	F	W	651	880	733	2975	3640	3018	902	1095	913	79	116	89	17	31	18	2	2	2	1.03371	1.03423	1.02758	1.03184	0.575175	0.602473	0.599009	0.592219	0.609392	0.544047	0.613993	0.589144	0.0148251	-0.0790478	-0.00153756	-0.0219201	0.528016	0.78023	1.96336e-05	FALSE	-0.0536804	-0.150483	-0.0561216	-0.0867616
1aF	2eG	1	12	T	K	F	G	651	880	733	2975	3640	3018	3170	4250	3540	1455	1870	1522	86	106	118	64	91	89	1.03371	1.03423	1.02758	1.03184	0.767238	0.770232	0.768912	0.768794	0.823272	0.848979	0.833262	0.835171	0.030167	0.0523828	0.0431421	0.0418973	0.0228434	0.130874	3.26625e-05	TRUE	-0.0265369	-0.0047745	-0.00199377	-0.0111017
1aF	2eN	1	12	T	K	F	N	651	880	733	2975	3640	3018	339	441	378	371	396	354	28	40	26	26	51	37	1.03371	1.03423	1.02758	1.03184	0.867989	0.854275	0.858044	0.860103	0.848938	0.895577	0.905949	0.883488	-0.0483151	0.0120622	0.0242389	-0.00400465	0.87476	0.963086	9.56555e-06	FALSE	-0.0842669	-0.0277562	-0.00664323	-0.0395555
1aF	2eR	1	12	T	K	F	R	651	880	733	2975	3640	3018	1454	1761	1527	6173	6871	6340	11	15	18	47	79	125	1.03371	1.03423	1.02758	1.03184	1.02518	1.02735	1.02854	1.02702	1.02592	1.06269	1.08743	1.05868	-0.0338225	0.000175987	0.0305217	-0.00104161	0.9604	0.988587	5.30111e-06	FALSE	-0.0261044	0.00870182	0.0376654	0.00675427
1aF	2fG	1	13	T	A	F	G	651	880	733	2975	3640	3018	2667	3498	2987	5373	5988	5471	51	63	61	158	157	195	1.03371	1.03423	1.02758	1.03184	0.938745	0.930287	0.934843	0.934625	0.988642	0.974532	0.998606	0.98726	0.0182483	0.012402	0.0379794	0.0228765	0.0978934	0.230784	2.48585e-05	FALSE	0.000543293	-0.00793831	0.0227578	0.00512093
1aF	2fH	1	13	T	A	F	H	651	880	733	2975	3640	3018	800	1084	978	2432	3090	2842	11	14	16	50	80	59	1.03371	1.03423	1.02758	1.03184	0.98645	0.990366	0.987687	0.988168	1.03309	1.0723	1.01496	1.04012	0.0133856	0.0480355	2.92854e-05	0.0204834	0.28852	0.498968	2.41911e-05	FALSE	0.00933338	0.0451014	-0.00296731	0.0171558
1aF	2fL	1	13	T	A	F	L	651	880	733	2975	3640	3018	1287	1577	1437	3714	3974	3975	21	28	25	67	99	106	1.03371	1.03423	1.02758	1.03184	0.980413	0.975844	0.982044	0.979434	0.992051	1.01574	1.03094	1.01291	-0.0214154	0.00649792	0.0218123	0.00229827	0.872621	0.962424	9.63446e-06	FALSE	-0.027249	-0.000787481	0.0174603	-0.00352539
1aF	2fR	1	13	T	A	F	R	651	880	733	2975	3640	3018	1760	2185	1759	5920	7151	5973	19	34	27	83	119	129	1.03371	1.03423	1.02758	1.03184	0.99818	1.00664	1.00552	1.00345	1.02849	1.01455	1.04461	1.02922	-0.00334609	-0.0265472	0.0113616	-0.00617721	0.631943	0.856731	1.70226e-05	FALSE	-0.00389473	-0.024504	0.0127219	-0.0052256
1aF	2fV	1	13	T	A	F	V	651	880	733	2975	3640	3018	798	1066	951	2368	2565	2359	30	33	34	175	222	229	1.03371	1.03423	1.02758	1.03184	0.983648	0.9704	0.969566	0.974538	1.06202	1.09153	1.08393	1.07916	0.0452068	0.0879117	0.0876206	0.0735797	0.0352224	0.148438	2.9163e-05	TRUE	0.0403258	0.079018	0.0803125	0.0665521
1aF	2fW	1	13	T	A	F	W	651	880	733	2975	3640	3018	948	1154	1105	1818	2088	1885	29	34	30	56	107	76	1.03371	1.03423	1.02758	1.03184	0.933029	0.936815	0.926701	0.932182	0.933832	1.00202	0.971977	0.969278	-0.0306541	0.0331436	0.0197159	0.0074018	0.739761	0.911419	1.38503e-05	FALSE	-0.0499266	0.0146155	0.00270904	-0.0108673
1aF	2gG	1	14	T	Q	F	G	651	880	733	2975	3640	3018	1974	2595	2237	4597	5552	4872	30	47	35	97	168	147	1.03371	1.03423	1.02758	1.03184	0.955547	0.95656	0.95467	0.955593	0.993599	1.01703	1.02986	1.01349	0.00583577	0.0277256	0.0488566	0.0274727	0.157472	0.312518	2.45415e-05	FALSE	-0.00717407	0.0148005	0.0380958	0.0152407
1aF	2gK	1	14	T	Q	F	K	651	880	733	2975	3640	3018	476	559	531	758	830	772	15	34	25	59	74	44	1.03371	1.03423	1.02758	1.03184	0.911478	0.913524	0.908399	0.911133	1.01632	0.958579	0.930277	0.968392	0.074114	0.0137868	-0.00317677	0.0282413	0.351704	0.585289	2.34978e-05	FALSE	0.0490722	-0.0111127	-0.0240943	0.00462177
1aF	2gT	1	14	T	Q	F	T	651	880	733	2975	3640	3018	967	1188	975	2690	3410	2837	37	43	30	156	142	118	1.03371	1.03423	1.02758	1.03184	0.976158	0.991182	0.987837	0.985059	1.02437	1.0077	1.02235	1.01814	0.015306	-0.0174108	0.00726406	0.00171976	0.877386	0.963862	9.4501e-06	FALSE	0.00822578	-0.0200977	0.00430368	-0.00252274
1aF	2gV	1	14	T	Q	F	V	651	880	733	2975	3640	3018	729	910	787	2069	2359	2057	29	22	11	92	68	69	1.03371	1.03423	1.02758	1.03184	0.978483	0.979178	0.975554	0.977738	0.991393	0.999903	1.07578	1.02236	-0.0200782	-0.0127903	0.0733219	0.0134845	0.697031	0.891584	1.51451e-05	FALSE	-0.0264783	-0.0190844	0.0674251	0.00728747
1aF	2gW	1	14	T	Q	F	W	651	880	733	2975	3640	3018	517	701	579	499	551	395	53	122	104	97	174	149	1.03371	1.03423	1.02758	1.03184	0.853422	0.838589	0.821771	0.837927	0.927612	0.908783	0.90672	0.914372	0.0454184	0.0414906	0.0622832	0.0497307	0.0160524	0.119105	3.56126e-05	TRUE	0.00604972	-0.00193369	0.0250281	0.0097147
1aF	3aC	1	15	T	N	F	C	651	880	733	2975	3640	3018	469	601	495	2180	2356	2264	18	16	19	82	72	58	1.03371	1.03423	1.02758	1.03184	1.03568	1.0279	1.03962	1.0344	1.03335	1.04416	0.993326	1.02361	-0.0372512	-0.0189309	-0.0749657	-0.0437159	0.117758	0.257368	2.46558e-05	FALSE	-0.026243	-0.0102296	-0.0649779	-0.0338168
1aF	3aR	1	15	T	N	F	R	651	880	733	2975	3640	3018	1117	1453	1188	2163	2419	2061	36	43	36	84	99	89	1.03371	1.03423	1.02758	1.03184	0.934156	0.927007	0.928629	0.929931	0.955774	0.965202	0.969181	0.963386	-0.00987573	0.00646469	0.0149393	0.00384277	0.65042	0.867527	1.64245e-05	FALSE	-0.0288406	-0.0147786	-0.00164732	-0.0150888
1aF	3aS	1	15	T	N	F	S	651	880	733	2975	3640	3018	1802	2375	2001	718	839	659	38	52	46	28	38	38	1.03371	1.03423	1.02758	1.03184	0.750836	0.744365	0.738392	0.744531	0.822122	0.830002	0.84368	0.831935	0.0459719	0.0601583	0.0849223	0.0636842	0.0304863	0.142146	3.0275e-05	TRUE	-0.0133887	-0.00123391	0.0361097	0.00716235
1aF	3aW	1	15	T	N	F	W	651	880	733	2975	3640	3018	391	549	429	65	72	51	40	30	29	9	2	9	1.03371	1.03423	1.02758	1.03184	0.649481	0.627625	0.621731	0.632946	0.684575	0.54791	0.731592	0.654692	0.0131971	-0.101197	0.0927123	0.00157072	0.980268	0.99436	3.75502e-06	FALSE	-0.0565809	-0.172874	0.0375465	-0.0639696
1aF	3bG	1	16	T	S	F	G	651	880	733	2975	3640	3018	3511	4512	3920	9993	12122	10764	68	94	83	255	322	236	1.03371	1.03423	1.02758	1.03184	0.978812	0.983388	0.981203	0.981134	1.01079	1.01201	0.985196	1.00267	-0.00102427	-0.005034	-0.02307	-0.00970942	0.288463	0.498879	2.41884e-05	FALSE	-0.00732791	-0.0100699	-0.0276232	-0.015007
1aF	3bR	1	16	T	S	F	R	651	880	733	2975	3640	3018	1105	1545	1269	4973	6101	5201	30	46	40	86	195	129	1.03371	1.03423	1.02758	1.03184	1.03194	1.02876	1.02706	1.02925	0.979642	1.03712	0.999615	1.00546	-0.0870872	-0.0268564	-0.0557697	-0.0565711	0.082927	0.211483	2.52696e-05	FALSE	-0.0772563	-0.0178822	-0.0490038	-0.0480475
1aF	3cA	1	17	T	E	F	A	651	880	733	2975	3640	3018	1491	1914	1764	5233	5988	5502	107	145	120	413	471	386	1.03371	1.03423	1.02758	1.03184	1.00311	1.00133	0.99579	1.00008	1.01413	1.00575	0.999318	1.0064	-0.0227944	-0.0298485	-0.0239369	-0.0255266	0.00725368	0.103383	4.57526e-05	TRUE	-0.0218544	-0.029441	-0.0249674	-0.025421
1aF	3cF	1	17	T	E	F	F	651	880	733	2975	3640	3018	224	308	253	411	422	402	71	77	66	191	141	121	1.03371	1.03423	1.02758	1.03184	0.927906	0.904055	0.91857	0.916844	0.972273	0.938227	0.934951	0.948484	0.013084	0.00322734	-0.00895493	0.00245213	0.737504	0.910586	1.39317e-05	FALSE	-0.0075806	-0.0241848	-0.027717	-0.0198275
1aF	3cH	1	17	T	E	F	H	651	880	733	2975	3640	3018	662	876	825	1625	2072	1811	27	32	42	103	121	130	1.03371	1.03423	1.02758	1.03184	0.961653	0.968381	0.955572	0.961869	1.01277	1.02365	0.994913	1.01045	0.0187001	0.0221262	0.0129845	0.0179369	0.021392	0.128654	3.32056e-05	TRUE	0.0074276	0.0126391	0.0024305	0.00749905
1aF	3cL	1	17	T	E	F	L	651	880	733	2975	3640	3018	1761	2312	2000	4860	6085	5059	20	14	12	34	62	60	1.03371	1.03423	1.02758	1.03184	0.975237	0.980965	0.971804	0.976002	0.919057	1.04227	1.04982	1.00372	-0.0890599	0.027729	0.051212	-0.00337299	0.945098	0.984412	6.22121e-06	FALSE	-0.0964089	0.0219679	0.0444297	-0.0100037
1aF	3cP	1	17	T	E	F	P	651	880	733	2975	3640	3018	1202	1494	1305	43	58	41	12	26	13	3	3	1	1.03371	1.03423	1.02758	1.03184	0.471357	0.484206	0.469373	0.474979	0.696791	0.612539	0.571892	0.627074	0.209542	0.111759	0.0895731	0.136958	0.0653838	0.188478	2.58196e-05	TRUE	0.164433	0.0606545	0.0566431	0.0939103
1aF	3cR	1	17	T	E	F	R	651	880	733	2975	3640	3018	1942	2444	2068	5381	6223	5347	21	23	20	64	47	69	1.03371	1.03423	1.02758	1.03184	0.975701	0.977065	0.974315	0.975694	0.98674	0.951151	1.00734	0.981742	-0.021856	-0.0593579	0.00614845	-0.0250218	0.318053	0.540165	2.38705e-05	FALSE	-0.0290697	-0.0662807	-4.14591e-05	-0.0317973
1aF	3cS	1	17	T	E	F	S	651	880	733	2975	3640	3018	1464	1904	1606	3328	3983	3577	21	23	24	68	57	67	1.03371	1.03423	1.02758	1.03184	0.952748	0.95391	0.957235	0.954631	0.993769	0.973877	0.983094	0.98358	0.00890013	-0.0126839	-0.000542956	-0.00144225	0.838882	0.950899	1.08179e-05	FALSE	-0.00490079	-0.0263713	-0.0107151	-0.0139957
1aF	3cY	1	17	T	E	F	Y	651	880	733	2975	3640	3018	301	362	351	517	570	550	23	39	17	45	118	50	1.03371	1.03423	1.02758	1.03184	0.920251	0.920441	0.916975	0.919223	0.935352	0.997389	0.989067	0.973936	-0.0159248	0.0454424	0.0468006	0.0254394	0.343806	0.574857	2.35377e-05	FALSE	-0.0386454	0.0224074	0.0276976	0.00381987
1aF	3dK	1	18	T	L	F	K	651	880	733	2975	3640	3018	758	969	700	41	56	36	114	125	109	7	11	22	1.03371	1.03423	1.02758	1.03184	0.519294	0.531079	0.525796	0.52539	0.533999	0.580619	0.682334	0.598984	-0.00280253	0.0313619	0.142036	0.056865	0.322996	0.546782	2.37836e-05	FALSE	-0.0628259	-0.0324385	0.0950656	-6.62826e-05
1aF	3dM	1	18	T	L	F	M	651	880	733	2975	3640	3018	415	522	440	528	611	566	12	16	11	19	29	16	1.03371	1.03423	1.02758	1.03184	0.885453	0.885502	0.894385	0.888447	0.910813	0.937019	0.908453	0.918762	-0.00449252	0.0212079	-0.0106005	0.0020383	0.8537	0.956081	1.03144e-05	FALSE	-0.0361866	-0.0109905	-0.034412	-0.0271964
1aF	3dR	1	18	T	L	F	R	651	880	733	2975	3640	3018	1877	2387	2027	146	222	145	39	37	28	12	5	5	1.03371	1.03423	1.02758	1.03184	0.561417	0.587134	0.563576	0.570709	0.720867	0.631154	0.668314	0.673445	0.140522	0.0239226	0.089193	0.0845458	0.12912	0.273054	2.45432e-05	FALSE	0.0733934	-0.0468091	0.0370784	0.0212209
1aF	3dW	1	18	T	L	F	W	651	880	733	2975	3640	3018	639	824	704	44	53	51	59	97	106	18	15	15	1.03371	1.03423	1.02758	1.03184	0.547284	0.543689	0.565022	0.551998	0.71988	0.647037	0.641681	0.669533	0.154145	0.0847384	0.0610746	0.0999859	0.0699328	0.194331	2.56424e-05	TRUE	0.0888843	0.0187033	0.00881803	0.0388019
1aF	3eG	1	19	T	A	F	G	651	880	733	2975	3640	3018	2281	2976	2602	3296	3927	3294	19	19	12	39	49	20	1.03371	1.03423	1.02758	1.03184	0.900211	0.899624	0.892553	0.897463	0.940912	0.978569	0.924039	0.94784	0.0103514	0.0481524	0.00686741	0.0217904	0.241043	0.432881	2.46131e-05	FALSE	-0.017614	0.0195805	-0.0173157	-0.0051164
1aF	3eL	1	19	T	A	F	L	651	880	733	2975	3640	3018	4096	5235	4447	12999	14864	12840	30	42	28	113	113	117	1.03371	1.03423	1.02758	1.03184	0.991436	0.989902	0.986952	0.98943	1.0113	0.983557	1.02927	1.00804	-0.01356	-0.0402278	0.015098	-0.0128966	0.504234	0.758849	2.02095e-05	FALSE	-0.0161296	-0.0433022	0.0119243	-0.0158358
1aF	3eM	1	19	T	A	F	M	651	880	733	2975	3640	3018	569	800	699	1658	1877	1815	19	33	41	148	192	154	1.03371	1.03423	1.02758	1.03184	0.981537	0.967428	0.9748	0.974588	1.09555	1.07442	1.01707	1.06235	0.0809195	0.0738811	0.0153825	0.0567277	0.112002	0.249455	2.47345e-05	FALSE	0.0754164	0.0641146	0.00930724	0.0496128
1aF	3eN	1	19	T	A	F	N	651	880	733	2975	3640	3018	1119	1461	1279	2495	3360	2843	14	36	19	55	85	49	1.03371	1.03423	1.02758	1.03184	0.950505	0.965072	0.957007	0.957528	1.01618	0.968172	0.97402	0.986124	0.0336308	-0.0299329	-0.00938229	-0.0018948	0.928638	0.979739	7.11964e-06	FALSE	0.0191985	-0.0403885	-0.019607	-0.013599
1aF	3eR	1	19	T	A	F	R	651	880	733	2975	3640	3018	1371	1857	1662	7126	8861	7577	30	50	28	210	250	234	1.03371	1.03423	1.02758	1.03184	1.04864	1.05106	1.03925	1.04632	1.08316	1.05657	1.10863	1.08279	-0.000835842	-0.0304694	0.0407198	0.00313816	0.893138	0.968668	8.78487e-06	FALSE	0.0142835	-0.0143286	0.0506118	0.0168556
1aF	3eS	1	19	T	A	F	S	651	880	733	2975	3640	3018	871	1210	927	2329	2838	2335	92	117	68	273	341	238	1.03371	1.03423	1.02758	1.03184	0.971573	0.967388	0.971322	0.970094	0.983647	0.992981	1.00898	0.995204	-0.0206818	-0.00751959	0.0108712	-0.00577675	0.592358	0.830649	1.80388e-05	FALSE	-0.0290969	-0.0172978	0.00397553	-0.0141397
1aF	3eV	1	19	T	A	F	V	651	880	733	2975	3640	3018	889	1130	913	1993	2208	1940	13	15	14	36	60	47	1.03371	1.03423	1.02758	1.03184	0.951136	0.945874	0.951846	0.949619	0.975633	1.03028	1.00421	1.00337	-0.0075701	0.0520287	0.0261127	0.0235238	0.305936	0.523967	2.41147e-05	FALSE	-0.0218249	0.0360491	0.0147072	0.00964382
1aF	3eW	1	19	T	A	F	W	651	880	733	2975	3640	3018	670	850	701	1266	1537	1376	18	12	11	38	22	19	1.03371	1.03423	1.02758	1.03184	0.931314	0.936742	0.94277	0.936942	0.944169	0.938366	0.928128	0.936888	-0.0185426	-0.0304391	-0.0406444	-0.0298754	0.0427862	0.158752	2.78722e-05	TRUE	-0.0382827	-0.0489876	-0.0541015	-0.0471239
1aF	3eY	1	19	T	A	F	Y	651	880	733	2975	3640	3018	847	1222	1033	2017	2442	2163	16	26	12	89	93	76	1.03371	1.03423	1.02758	1.03184	0.958136	0.94852	0.950166	0.952274	1.0565	1.01711	1.07688	1.05017	0.0660664	0.0361217	0.100511	0.0675663	0.0681464	0.191961	2.56999e-05	TRUE	0.0537912	0.0208936	0.0887231	0.0544693
1aF	3fA	1	20	T	S	F	A	651	880	733	2975	3640	3018	1041	1210	1085	4233	4675	4052	23	41	37	128	189	145	1.03371	1.03423	1.02758	1.03184	1.02018	1.02619	1.01641	1.02093	1.05656	1.04699	1.02193	1.04183	0.00199129	-0.014323	-0.0225173	-0.0116163	0.248152	0.442791	2.46532e-05	FALSE	0.00815718	-0.00616352	-0.0184426	-0.00548299
1aF	3fL	1	20	T	S	F	L	651	880	733	2975	3640	3018	1353	1789	1542	4439	5411	4829	42	41	32	199	158	143	1.03371	1.03423	1.02758	1.03184	0.99529	0.997348	0.996252	0.996297	1.03791	1.02589	1.03696	1.03358	0.00905949	-0.00559778	0.013229	0.00556358	0.43258	0.685509	2.18847e-05	FALSE	0.0076428	-0.00640913	0.0123112	0.00451495
1aF	3fM	1	20	T	S	F	M	651	880	733	2975	3640	3018	364	482	396	1141	1413	1296	61	103	70	288	367	294	1.03371	1.03423	1.02758	1.03184	0.990003	0.993666	1.0013	0.994989	1.03749	1.01665	1.02986	1.028	0.0141134	-0.0110254	0.000943741	0.0013439	0.870209	0.96163	9.72056e-06	FALSE	0.0111168	-0.0129585	0.00126237	-0.000193127
1aF	3fR	1	20	T	S	F	R	651	880	733	2975	3640	3018	1713	2326	1867	7476	8781	7350	25	28	22	117	185	146	1.03371	1.03423	1.02758	1.03184	1.02838	1.02346	1.02245	1.02476	1.03647	1.0894	1.08223	1.06937	-0.0265722	0.03091	0.031586	0.0119746	0.597794	0.834373	1.79113e-05	FALSE	-0.0178566	0.0382071	0.0371824	0.0191776
1aF	3fT	1	20	T	S	F	T	651	880	733	2975	3640	3018	1044	1347	1090	3202	3865	2975	96	86	83	352	289	296	1.03371	1.03423	1.02758	1.03184	0.987477	0.99114	0.98051	0.986376	1.00818	1.00975	1.01113	1.00969	-0.0125872	-0.0153109	0.00357694	-0.00810705	0.30282	0.519577	2.40946e-05	FALSE	-0.0163349	-0.0180106	-0.00114159	-0.011829
1aF	3fV	1	20	T	S	F	V	651	880	733	2975	3640	3018	1099	1385	1140	4965	5640	4627	19	13	11	79	65	55	1.03371	1.03423	1.02758	1.03184	1.03238	1.03239	1.02594	1.03024	1.02276	1.05657	1.04982	1.04305	-0.0444301	-0.0111552	-0.00441905	-0.0200015	0.247235	0.441552	2.46269e-05	FALSE	-0.0344597	-0.00102856	0.00206324	-0.0111417
1aF	3gC	1	21	T	T	F	C	651	880	733	2975	3640	3018	78	146	66	172	119	106	17	40	13	42	77	33	1.03371	1.03423	1.02758	1.03184	0.949222	0.842864	0.919798	0.903961	0.962402	0.944114	0.972209	0.959575	-0.0188222	0.0724001	0.0270414	0.0268731	0.414846	0.664762	2.22685e-05	FALSE	-0.0336147	0.0299432	0.0085425	0.00162368
1aF	3gG	1	21	T	T	F	G	651	880	733	2975	3640	3018	2710	3736	3125	712	842	642	31	23	30	8	8	8	1.03371	1.03423	1.02758	1.03184	0.70255	0.691414	0.684361	0.692775	0.700472	0.742538	0.714226	0.719078	-0.0257636	0.0274578	0.0109887	0.0042276	0.813313	0.941466	1.16325e-05	FALSE	-0.0914974	-0.0406037	-0.042467	-0.0581894
1aF	3gI	1	21	T	T	F	I	651	880	733	2975	3640	3018	393	503	386	1243	1479	1209	15	22	18	46	113	100	1.03371	1.03423	1.02758	1.03184	0.991043	0.99402	0.996269	0.993777	0.987462	1.05974	1.06188	1.03636	-0.0369929	0.0316943	0.0381345	0.0109453	0.69356	0.890097	1.523e-05	FALSE	-0.0396797	0.0298688	0.0372209	0.00913667
1aF	3gK	1	21	T	T	F	K	651	880	733	2975	3640	3018	1493	2083	1651	5569	6612	5401	30	25	39	144	154	198	1.03371	1.03423	1.02758	1.03184	1.01017	1.00304	1.00125	1.00482	1.03941	1.08115	1.05157	1.05738	-0.00481601	0.0437779	0.022703	0.020555	0.281477	0.489497	2.43127e-05	FALSE	-0.00172757	0.0447109	0.0230098	0.0219977
1aF	3gL	1	21	T	T	F	L	651	880	733	2975	3640	3018	2766	3534	3088	8653	9734	8671	46	52	67	181	161	203	1.03371	1.03423	1.02758	1.03184	0.989771	0.986323	0.983761	0.986618	1.01636	1.0001	0.992468	1.00298	-0.00677613	-0.01998	-0.0184262	-0.0150608	0.0687369	0.192684	2.56699e-05	TRUE	-0.00984185	-0.0241343	-0.022367	-0.0187811
1aF	3gP	1	21	T	T	F	P	651	880	733	2975	3640	3018	3170	3954	3452	1445	1700	1542	100	102	97	31	32	36	1.03371	1.03423	1.02758	1.03184	0.766438	0.767509	0.773289	0.769079	0.721733	0.730381	0.752072	0.734729	-0.0705452	-0.063398	-0.0425456	-0.0588296	0.0197816	0.125484	3.35877e-05	TRUE	-0.127384	-0.121028	-0.0870987	-0.111837
1aF	3gR	1	21	T	T	F	R	651	880	733	2975	3640	3018	2011	2827	2329	8903	10184	8899	25	36	24	62	86	49	1.03371	1.03423	1.02758	1.03184	1.03003	1.01794	1.01903	1.02234	0.962842	0.96955	0.947273	0.959889	-0.101919	-0.0832372	-0.0998612	-0.0950058	0.00385281	0.094453	5.71698e-05	TRUE	-0.0926848	-0.0776751	-0.0951282	-0.088496
1aF	4aG	1	22	T	A	F	G	651	880	733	2975	3640	3018	1380	1857	1461	322	420	299	97	107	72	49	48	29	1.03371	1.03423	1.02758	1.03184	0.688791	0.69183	0.683923	0.688181	0.77835	0.772512	0.76144	0.770767	0.0663367	0.0570026	0.0586537	0.0606643	0.00223996	0.0905834	7.19859e-05	TRUE	-0.000771273	-0.0110182	0.00517128	-0.00220608
1aF	4aK	1	22	T	A	F	K	651	880	733	2975	3640	3018	329	450	392	604	697	697	32	32	36	74	69	67	1.03371	1.03423	1.02758	1.03184	0.927972	0.918503	0.931446	0.925973	0.954734	0.957479	0.936672	0.949629	-0.00452322	0.0075377	-0.0204641	-0.00581653	0.547665	0.796646	1.91547e-05	FALSE	-0.0251699	-0.0160222	-0.0364339	-0.0258753
1aF	4aL	1	22	T	A	F	L	651	880	733	2975	3640	3018	1426	1942	1642	4356	5097	4464	24	46	26	85	144	120	1.03371	1.03423	1.02758	1.03184	0.987009	0.980637	0.980059	0.982568	1.00416	1.0014	1.04066	1.01541	-0.0161253	-0.0128024	0.0335644	0.00154556	0.932015	0.98075	6.94846e-06	FALSE	-0.0200118	-0.0186612	0.0287384	-0.00331154
1aF	4bA	1	23	T	N	F	A	651	880	733	2975	3640	3018	800	1047	861	3831	4364	3840	17	24	16	43	24	39	1.03371	1.03423	1.02758	1.03184	1.03914	1.03513	1.03673	1.037	0.96513	0.866955	0.967562	0.933216	-0.109042	-0.203605	-0.0977651	-0.136804	0.0552359	0.175513	2.65334e-05	TRUE	-0.0969433	-0.192603	-0.0885217	-0.126023
1aF	4bC	1	23	T	N	F	C	651	880	733	2975	3640	3018	428	578	472	1305	1541	1351	29	26	16	92	86	59	1.03371	1.03423	1.02758	1.03184	0.986795	0.982484	0.985955	0.985078	0.991393	1.00789	1.01496	1.00475	-0.0286707	-0.0082238	0.00180957	-0.011695	0.322116	0.545587	2.38269e-05	FALSE	-0.0326205	-0.0135303	-0.00160438	-0.0159184
1aF	4bG	1	23	T	N	F	G	651	880	733	2975	3640	3018	2964	3954	3177	9317	10754	9199	15	24	16	61	58	87	1.03371	1.03423	1.02758	1.03184	0.990327	0.984833	0.987275	0.987479	1.02019	0.970912	1.05942	1.01684	-0.00352849	-0.0476302	0.0449171	-0.00208051	0.945038	0.984421	6.22877e-06	FALSE	-0.00642858	-0.0522323	0.0418212	-0.00561322
1aF	4bP	1	23	T	N	F	P	651	880	733	2975	3640	3018	1746	2221	1885	246	281	248	25	36	26	1	2	3	1.03371	1.03423	1.02758	1.03184	0.630299	0.623392	0.633338	0.62901	0.484305	0.52643	0.618314	0.543016	-0.167244	-0.1183	-0.0324929	-0.106012	0.114731	0.253341	2.47099e-05	FALSE	-0.237567	-0.19001	-0.0876886	-0.171755
1aF	4bR	1	23	T	N	F	R	651	880	733	2975	3640	3018	1608	2061	1800	7071	8319	7134	13	15	14	63	100	78	1.03371	1.03423	1.02758	1.03184	1.02925	1.03135	1.02322	1.02794	1.04052	1.09046	1.06221	1.0644	-0.023433	0.0238139	0.0107698	0.00371688	0.8166	0.942551	1.15515e-05	FALSE	-0.0144435	0.033609	0.0165609	0.0119088
1aF	4bS	1	23	T	N	F	S	651	880	733	2975	3640	3018	1410	1776	1580	5333	6436	5702	24	47	33	117	174	110	1.03371	1.03423	1.02758	1.03184	1.01178	1.01864	1.01249	1.01431	1.04121	1.02116	1.0034	1.02192	-0.00468389	-0.0323496	-0.0370186	-0.024684	0.13426	0.28005	2.45195e-05	FALSE	-0.00110247	-0.026568	-0.0339256	-0.020532
1aF	4bW	1	23	T	N	F	W	651	880	733	2975	3640	3018	887	1234	1017	2227	2633	2272	14	25	19	64	28	74	1.03371	1.03423	1.02758	1.03184	0.964269	0.956241	0.957582	0.959364	1.03375	0.880307	1.02122	0.978426	0.0369742	-0.108665	0.037225	-0.0114887	0.835093	0.949398	1.09514e-05	FALSE	0.0264513	-0.121682	0.0271325	-0.0226995
1aF	4cA	1	24	T	M	F	A	651	880	733	2975	3640	3018	693	950	801	2299	2793	2357	73	94	84	276	390	405	1.03371	1.03423	1.02758	1.03184	0.996577	0.994006	0.989122	0.993235	1.01174	1.03459	1.04566	1.03066	-0.0184393	0.00655674	0.0292525	0.00578997	0.71506	0.900055	1.46333e-05	FALSE	-0.0194699	0.00472688	0.0266023	0.00395309
1aF	4cE	1	24	T	M	F	E	651	880	733	2975	3640	3018	404	590	504	1218	1436	1235	21	18	25	53	108	78	1.03371	1.03423	1.02758	1.03184	0.985486	0.971749	0.968166	0.975134	0.964873	1.07805	0.995825	1.01292	-0.0538384	0.0730376	0.00095559	0.00671826	0.871763	0.96211	9.66087e-06	FALSE	-0.0581758	0.0645412	-0.0066806	-0.000105068
1aF	4cH	1	24	T	M	F	H	651	880	733	2975	3640	3018	1435	1659	1579	4445	5017	4561	75	80	50	379	363	263	1.03371	1.03423	1.02758	1.03184	0.988624	0.997329	0.987	0.990984	1.04537	1.04513	1.05562	1.04871	0.0234187	0.0136669	0.0414006	0.0261621	0.0843741	0.213291	2.51754e-05	FALSE	0.020012	0.0128498	0.0382383	0.0237
1aF	4cL	1	24	T	M	F	L	651	880	733	2975	3640	3018	1820	2281	2110	6202	7148	6973	24	18	35	107	138	106	1.03371	1.03423	1.02758	1.03184	0.999688	1.00152	1.00241	1.00121	1.03085	1.10693	0.99242	1.0434	-0.00254349	0.0711228	-0.0376391	0.0103134	0.778118	0.927971	1.27213e-05	FALSE	-0.0026375	0.0715902	-0.0370461	0.0106355
1aF	4cN	1	24	T	M	F	N	651	880	733	2975	3640	3018	389	637	473	1153	1555	1128	17	23	17	73	68	51	1.03371	1.03423	1.02758	1.03184	0.983514	0.972099	0.965058	0.973557	1.0265	0.994666	0.991335	1.00417	0.00982435	-0.0107059	-0.000341371	-0.000407644	0.951422	0.986118	5.84025e-06	FALSE	0.00490411	-0.0190992	-0.00870318	-0.00763274
1aF	4cP	1	24	T	M	F	P	651	880	733	2975	3640	3018	3404	4542	3660	181	212	167	15	22	27	3	1	1	1.03371	1.03423	1.02758	1.03184	0.517312	0.505911	0.512096	0.511773	0.670918	0.502789	0.488212	0.553973	0.136165	-0.0204393	-0.0380084	0.0259059	0.685871	0.886548	1.5472e-05	FALSE	0.0765988	-0.0783674	-0.0823509	-0.0280399
1aF	4dP	1	25	T	L	F	P	651	880	733	2975	3640	3018	2415	3139	2698	89	109	63	23	27	27	1	2	3	1.03371	1.03423	1.02758	1.03184	0.474804	0.471065	0.435398	0.460422	0.493973	0.560323	0.613993	0.556096	0.00316158	0.0731342	0.166586	0.0809605	0.229348	0.416171	2.46056e-05	FALSE	-0.0433221	0.0270932	0.147113	0.0436281
1aF	4dV	1	25	T	L	F	V	651	880	733	2975	3640	3018	939	1156	1005	483	517	533	37	51	53	47	46	37	1.03371	1.03423	1.02758	1.03184	0.780448	0.772153	0.792942	0.781847	0.885269	0.854798	0.824409	0.854826	0.0785092	0.0562159	0.00959698	0.0481073	0.141306	0.289868	2.44881e-05	FALSE	0.024108	-0.000604138	-0.0321788	-0.00289163
1aF	4eA	1	26	T	R	F	A	651	880	733	2975	3640	3018	1765	2235	1946	2066	2430	2214	36	41	42	78	81	80	1.03371	1.03423	1.02758	1.03184	0.875788	0.87681	0.880326	0.877641	0.947181	0.947171	0.939327	0.94456	0.0418665	0.0403496	0.03472	0.0389787	0.00309602	0.0925364	6.25606e-05	TRUE	0.00779479	0.00597355	0.00809671	0.00728835
1aF	4eG	1	26	T	R	F	G	651	880	733	2975	3640	3018	2346	2960	2639	1060	1067	945	18	19	15	10	14	9	1.03371	1.03423	1.02758	1.03184	0.765416	0.746745	0.747976	0.753379	0.789377	0.830977	0.807069	0.809141	-0.00184372	0.0586716	0.0384635	0.0317638	0.216063	0.39679	2.46041e-05	FALSE	-0.0588541	-0.00235571	-0.00926987	-0.0234932
1aF	4eH	1	26	T	R	F	H	651	880	733	2975	3640	3018	1178	1486	1250	1133	1265	1083	19	18	15	20	22	26	1.03371	1.03423	1.02758	1.03184	0.853015	0.847985	0.849135	0.850045	0.863478	0.890597	0.928529	0.894201	-0.0182951	0.0135864	0.0559737	0.0170883	0.510251	0.76462	2.00964e-05	FALSE	-0.0577574	-0.0276964	0.0234599	-0.0206647
1aF	4eK	1	26	T	R	F	K	651	880	733	2975	3640	3018	671	914	823	1909	2376	2019	21	24	21	109	80	67	1.03371	1.03423	1.02758	1.03184	0.978763	0.979507	0.968298	0.975523	1.04848	1.0088	0.998382	1.01855	0.0367174	-0.00423501	0.00337752	0.0119533	0.442171	0.695951	2.17483e-05	FALSE	0.0303995	-0.010431	-0.0042278	0.00524691
1aF	4eL	1	26	T	R	F	L	651	880	733	2975	3640	3018	1763	2084	1966	488	619	468	44	84	35	16	28	18	1.03371	1.03423	1.02758	1.03184	0.708599	0.723937	0.701227	0.711254	0.740236	0.737524	0.789421	0.755727	0.0077476	-0.0111921	0.0688525	0.0218027	0.461947	0.717437	2.13023e-05	FALSE	-0.0573162	-0.0754965	0.0165664	-0.0387488
1aF	4eP	1	26	T	R	F	P	651	880	733	2975	3640	3018	3071	3912	3288	106	119	79	112	155	131	7	7	4	1.03371	1.03423	1.02758	1.03184	0.467209	0.45547	0.438666	0.453782	0.536051	0.502026	0.466108	0.501395	0.053091	0.0309658	0.0153425	0.0331331	0.0940754	0.225973	2.50082e-05	FALSE	0.00970872	-0.00800821	-0.00562951	-0.00130967
1aF	4eS	1	26	T	R	F	S	651	880	733	2975	3640	3018	1615	2134	1932	1329	1696	1429	101	140	133	155	196	183	1.03371	1.03423	1.02758	1.03184	0.834931	0.83989	0.831026	0.835282	0.907192	0.906596	0.902092	0.905293	0.044112	0.0379576	0.0481454	0.043405	0.00462496	0.096617	5.32877e-05	TRUE	0.000593298	-0.00517338	0.0124469	0.00262228
1aF	4eT	1	26	T	R	F	T	651	880	733	2975	3640	3018	1354	1702	1383	772	818	773	75	140	130	48	33	53	1.03371	1.03423	1.02758	1.03184	0.792386	0.780633	0.798951	0.790657	0.805784	0.696699	0.762828	0.755104	-0.0133171	-0.110655	-0.0581592	-0.0607103	0.163558	0.321218	2.45261e-05	FALSE	-0.0655184	-0.165949	-0.0990351	-0.110168
1aF	4fF	1	27	T	E	F	F	651	880	733	2975	3640	3018	445	553	508	1145	1241	1089	12	17	18	38	49	46	1.03371	1.03423	1.02758	1.03184	0.967112	0.962185	0.952857	0.960718	0.991183	0.991673	0.972977	0.985278	-0.00853503	-0.00344625	-0.00616102	-0.00604743	0.0543246	0.174429	2.66377e-05	TRUE	-0.0182401	-0.014743	-0.0173361	-0.0167731
1aF	4fG	1	27	T	E	F	G	651	880	733	2975	3640	3018	1370	1900	1537	4189	5341	4274	35	34	31	150	183	155	1.03371	1.03423	1.02758	1.03184	0.987121	0.988722	0.982645	0.986163	1.02627	1.06525	1.04982	1.04711	0.00586866	0.0426853	0.0400712	0.0295417	0.130396	0.274923	2.45421e-05	FALSE	0.0020156	0.0392543	0.035863	0.025711
1aF	4fL	1	27	T	E	F	L	651	880	733	2975	3640	3018	1481	2151	1735	4095	5207	4313	53	65	57	184	275	189	1.03371	1.03423	1.02758	1.03184	0.975457	0.97111	0.969812	0.972126	1.00185	1.03689	1.00279	1.01384	-0.00649727	0.0325372	0.00623245	0.0107575	0.448088	0.702437	2.16329e-05	FALSE	-0.0137822	0.0238526	-0.00101796	0.00301746
1aF	4fR	1	27	T	E	F	R	651	880	733	2975	3640	3018	699	974	783	1398	1797	1583	19	23	18	48	61	53	1.03371	1.03423	1.02758	1.03184	0.9379	0.939111	0.946149	0.941054	0.964988	0.981868	0.989195	0.978683	-0.00453306	0.0106123	0.0169495	0.00767625	0.35159	0.585181	2.35015e-05	FALSE	-0.0224706	-0.00727349	0.00425247	-0.00849722
1aF	4fS	1	27	T	E	F	S	651	880	733	2975	3640	3018	1951	2325	1973	4984	5592	4763	20	23	17	44	57	53	1.03371	1.03423	1.02758	1.03184	0.966278	0.97035	0.966457	0.967695	0.948952	0.973877	0.995739	0.972856	-0.0499039	-0.0296861	0.00262541	-0.0256549	0.235522	0.424906	2.45835e-05	FALSE	-0.0598493	-0.0385947	-0.00541028	-0.0346181
1aF	4fT	1	27	T	E	F	T	651	880	733	2975	3640	3018	1722	2129	2025	4859	5548	5070	47	49	56	110	168	100	1.03371	1.03423	1.02758	1.03184	0.97781	0.979795	0.97063	0.976078	0.956126	1.01212	0.931938	0.966727	-0.0546501	-0.00121365	-0.0654637	-0.0404425	0.178659	0.34274	2.46269e-05	FALSE	-0.0612471	-0.00732386	-0.072522	-0.047031
1aF	4gA	1	28	T	Q	F	A	651	880	733	2975	3640	3018	652	860	786	2249	2400	2321	15	12	15	57	32	86	1.03371	1.03423	1.02758	1.03184	1.0011	0.987866	0.989524	0.992829	1.01232	0.98251	1.06549	1.02011	-0.0225267	-0.0391691	0.048672	-0.00434126	0.886779	0.966789	9.06993e-06	FALSE	-0.0221951	-0.0428585	0.0461191	-0.00631149
1aF	4gD	1	28	T	Q	F	D	651	880	733	2975	3640	3018	358	463	406	650	818	749	15	19	19	26	60	45	1.03371	1.03423	1.02758	1.03184	0.926687	0.934007	0.935666	0.93212	0.921308	1.00243	0.96427	0.962669	-0.0366217	0.036453	0.00279706	0.000876129	0.970675	0.991474	4.55369e-06	FALSE	-0.0576154	0.0171428	-0.0122424	-0.0175717
1aF	4gG	1	28	T	Q	F	G	651	880	733	2975	3640	3018	3054	3962	3460	1514	2024	1647	38	67	52	27	45	22	1.03371	1.03423	1.02758	1.03184	0.776169	0.787823	0.780566	0.781519	0.817905	0.820062	0.767069	0.801679	0.0155678	0.00527294	-0.0350262	-0.00472849	0.788323	0.93196	1.24311e-05	FALSE	-0.0395947	-0.0486835	-0.078581	-0.0556197
1aF	4gK	1	28	T	Q	F	K	651	880	733	2975	3640	3018	1252	1559	1506	4194	4788	4262	12	37	29	73	125	97	1.03371	1.03423	1.02758	1.03184	0.997703	0.99915	0.984656	0.993836	1.06688	1.01038	1.00379	1.02702	0.0355432	-0.0229684	-0.00802297	0.00151729	0.938986	0.982661	6.5941e-06	FALSE	0.0348512	-0.0232289	-0.011749	-4.2223e-05
1aF	4gM	1	28	T	Q	F	M	651	880	733	2975	3640	3018	213	321	261	450	655	570	30	41	23	100	119	94	1.03371	1.03423	1.02758	1.03184	0.944255	0.950979	0.954984	0.950073	0.99713	0.992491	1.02673	1.00545	0.0210401	0.00896198	0.0454096	0.0251372	0.143663	0.293113	2.45471e-05	FALSE	0.00486071	-0.00556508	0.0347209	0.0113388
1aF	4gR	1	28	T	Q	F	R	651	880	733	2975	3640	3018	2148	2909	2345	5413	6538	5629	68	68	80	197	273	248	1.03371	1.03423	1.02758	1.03184	0.964698	0.962363	0.965807	0.964289	0.980865	1.03071	0.995089	1.00222	-0.0163572	0.0354084	0.00264329	0.0072315	0.679606	0.883318	1.56398e-05	FALSE	-0.0267569	0.0241633	-0.00554401	-0.00271254
1aF	4gS	1	28	T	Q	F	S	651	880	733	2975	3640	3018	989	1245	1021	1868	2279	1981	45	46	53	126	171	138	1.03371	1.03423	1.02758	1.03184	0.931266	0.938185	0.94144	0.936964	0.976914	1.02165	0.975117	0.991226	0.0142512	0.0513489	0.00771028	0.0244368	0.213929	0.393622	2.46498e-05	FALSE	-0.0055018	0.0332038	-0.0060444	0.00721921
1aF	4gT	1	28	T	Q	F	T	651	880	733	2975	3640	3018	1294	1756	1457	3536	4367	3743	29	50	46	145	148	158	1.03371	1.03423	1.02758	1.03184	0.974089	0.974287	0.973577	0.973984	1.04414	0.994805	1.00683	1.01526	0.0372136	-0.0128309	0.00640067	0.0102611	0.554348	0.802061	1.89881e-05	FALSE	0.0295301	-0.0205774	3.64319e-05	0.00299636
1aF	4gW	1	28	T	Q	F	W	651	880	733	2975	3640	3018	441	629	523	358	451	373	12	11	22	14	25	27	1.03371	1.03423	1.02758	1.03184	0.833354	0.827763	0.826856	0.829324	0.875404	0.963677	0.889001	0.909361	0.0139546	0.107582	0.0393393	0.0536252	0.195103	0.366182	2.4675e-05	FALSE	-0.0299081	0.0617612	0.00293335	0.0115955
1aF	5aG	1	29	T	V	F	G	651	880	733	2975	3640	3018	1704	2369	2007	102	110	97	134	143	159	3	5	4	1.03371	1.03423	1.02758	1.03184	0.531046	0.505298	0.518684	0.518342	0.417014	0.471879	0.44393	0.444274	-0.131936	-0.0507149	-0.0890597	-0.0905701	0.0610113	0.182911	2.60585e-05	TRUE	-0.194425	-0.108474	-0.134721	-0.145873
1aF	5aI	1	29	T	V	F	I	651	880	733	2975	3640	3018	595	808	705	1947	2173	2136	17	33	18	91	91	79	1.03371	1.03423	1.02758	1.03184	0.994986	0.983508	0.992466	0.99032	1.05205	0.986459	1.03489	1.02447	0.0235207	-0.0307126	0.0150547	0.00262094	0.89064	0.96795	8.90269e-06	FALSE	0.0220129	-0.0357125	0.0132148	-0.000161582
1aF	5aL	1	29	T	V	F	L	651	880	733	2975	3640	3018	1186	1484	1409	1135	1521	1216	15	26	15	13	31	30	1.03371	1.03423	1.02758	1.03184	0.852434	0.869856	0.848688	0.856993	0.840938	0.887677	0.944913	0.891176	-0.0402351	-0.0119528	0.0728168	0.00687627	0.858294	0.957444	1.01503e-05	FALSE	-0.0798308	-0.0480401	0.0402222	-0.0292162
1aF	5aM	1	29	T	V	F	M	651	880	733	2975	3640	3018	685	907	778	171	193	130	65	67	72	30	39	26	1.03371	1.03423	1.02758	1.03184	0.696622	0.684644	0.660709	0.680658	0.76788	0.803202	0.748937	0.77334	0.0477723	0.0951239	0.0700057	0.0709673	0.0351963	0.148445	2.91931e-05	TRUE	-0.0185795	0.0264285	0.0153869	0.00774528
1aF	5aT	1	29	T	V	F	T	651	880	733	2975	3640	3018	1478	1872	1486	523	579	457	22	31	23	7	35	19	1.03371	1.03423	1.02758	1.03184	0.737075	0.728706	0.730551	0.732111	0.724754	0.881253	0.84368	0.816562	-0.0371716	0.127605	0.092979	0.0611374	0.347157	0.579381	2.35531e-05	FALSE	-0.0985778	0.0639442	0.0433372	0.00290119
1aF	5bF	1	30	T	A	F	F	651	880	733	2975	3640	3018	314	396	323	831	769	735	37	57	46	131	178	124	1.03371	1.03423	1.02758	1.03184	0.970377	0.945145	0.95969	0.958404	1.00412	1.00111	0.979087	0.994774	0.00103074	0.0236172	-0.00707238	0.0058585	0.588763	0.828163	1.8135e-05	FALSE	-0.00773111	0.00743092	-0.016679	-0.00565973
1aF	5bG	1	30	T	A	F	G	651	880	733	2975	3640	3018	1239	1621	1453	2845	3399	3063	24	33	29	81	129	78	1.03371	1.03423	1.02758	1.03184	0.953914	0.954188	0.950937	0.953013	0.998571	1.02757	0.978832	1.00166	0.0124959	0.0407218	0.00166728	0.018295	0.256652	0.45476	2.45264e-05	FALSE	-0.000975839	0.0271142	-0.00994527	0.00539768
1aF	5bH	1	30	T	A	F	H	651	880	733	2975	3640	3018	264	354	317	711	741	689	11	15	14	57	47	71	1.03371	1.03423	1.02758	1.03184	0.972404	0.953984	0.954437	0.960275	1.04829	1.00151	1.05144	1.03375	0.0430971	0.0148719	0.0706811	0.0428834	0.116908	0.256282	2.46903e-05	FALSE	0.0349234	0.00120561	0.0598672	0.0319988
1aF	5bL	1	30	T	A	F	L	651	880	733	2975	3640	3018	1246	1710	1437	2920	3287	2917	34	62	45	145	131	131	1.03371	1.03423	1.02758	1.03184	0.956278	0.943944	0.946613	0.948945	1.0257	0.955087	0.987891	0.989559	0.0371819	-0.0211667	0.0151691	0.0103948	0.603379	0.838012	1.77959e-05	FALSE	0.0243792	-0.0376926	0.00257677	-0.00357889
1aF	5bM	1	30	T	A	F	M	651	880	733	2975	3640	3018	353	448	366	968	1134	935	75	109	73	231	234	307	1.03371	1.03423	1.02758	1.03184	0.974496	0.97637	0.972936	0.974601	0.987965	0.956961	1.03001	0.991644	-0.019385	-0.0528281	0.0302357	-0.0139925	0.620613	0.84965	1.73335e-05	FALSE	-0.0269501	-0.0599575	0.0237203	-0.0210624
1aF	5bP	1	30	T	A	F	P	651	880	733	2975	3640	3018	3647	4761	4152	165	156	118	111	113	106	7	2	8	1.03371	1.03423	1.02758	1.03184	0.498585	0.464227	0.457892	0.473568	0.537091	0.391667	0.569711	0.49949	0.0216967	-0.0884491	0.0991893	0.0108123	0.860924	0.958414	1.00549e-05	FALSE	-0.0329239	-0.131541	0.0703077	-0.0313859
1aF	5bQ	1	30	T	A	F	Q	651	880	733	2975	3640	3018	508	703	550	1578	1742	1476	18	24	28	83	105	87	1.03371	1.03423	1.02758	1.03184	0.988951	0.973863	0.978576	0.980463	1.03476	1.04084	0.995352	1.02365	0.0124625	0.0336402	-0.0102141	0.0119629	0.444499	0.698493	2.17493e-05	FALSE	0.00915288	0.0257679	-0.0153935	0.00650911
1aF	5bR	1	30	T	A	F	R	651	880	733	2975	3640	3018	1714	2367	2039	5770	6789	6059	58	67	61	215	266	237	1.03371	1.03423	1.02758	1.03184	0.998275	0.991093	0.990244	0.993204	1.00945	1.0294	1.02094	1.01993	-0.0224839	0.00438042	0.00338271	-0.00490694	0.632951	0.857301	1.69792e-05	FALSE	-0.023004	0.00166634	0.00100398	-0.00677788
1aF	5bS	1	30	T	A	F	S	651	880	733	2975	3640	3018	1365	1718	1464	3063	3597	3289	24	24	37	81	109	89	1.03371	1.03423	1.02758	1.03184	0.951245	0.954012	0.958224	0.954494	0.998571	1.04524	0.966044	1.00329	0.0152548	0.0585751	-0.0186086	0.0184071	0.496532	0.751849	2.02961e-05	FALSE	0.0010307	0.0449168	-0.0285533	0.00579806
1aF	5bV	1	30	T	A	F	V	651	880	733	2975	3640	3018	843	1007	951	1391	1630	1640	18	18	27	35	54	46	1.03371	1.03423	1.02758	1.03184	0.915599	0.923694	0.927944	0.922413	0.934634	0.996386	0.926555	0.952525	-0.0118338	0.0410753	-0.0269831	0.000752776	0.974207	0.992506	4.27988e-06	FALSE	-0.03579	0.0189253	-0.0437193	-0.0201946
1aF	5cG	1	31	T	Q	F	G	651	880	733	2975	3640	3018	2177	2910	2350	5651	6597	6054	42	67	45	182	258	180	1.03371	1.03423	1.02758	1.03184	0.968133	0.963381	0.973897	0.96847	1.02755	1.0258	1.02427	1.02587	0.0267786	0.0294432	0.0235133	0.0265784	0.00413656	0.0952423	5.54747e-05	TRUE	0.0173679	0.0184943	0.0172246	0.0176956
1aF	5cM	1	31	T	Q	F	M	651	880	733	2975	3640	3018	399	529	495	1235	1518	1406	37	47	58	153	195	244	1.03371	1.03423	1.02758	1.03184	0.988537	0.991149	0.985076	0.988254	1.02212	1.03459	1.03005	1.02892	0.000257586	0.00951139	0.0177997	0.00918955	0.211385	0.389901	2.46963e-05	FALSE	-0.00317503	0.00681444	0.0141745	0.00593796
1aF	5cN	1	31	T	Q	F	N	651	880	733	2975	3640	3018	235	318	255	766	778	881	16	12	11	64	79	47	1.03371	1.03423	1.02758	1.03184	0.994536	0.97236	1.0075	0.991465	1.01827	1.08898	1.03182	1.04636	-0.00979538	0.0833372	-0.00346377	0.0233594	0.518237	0.7717	1.99199e-05	FALSE	-0.0114383	0.0750209	-0.00161313	0.0206565
1aF	5cP	1	31	T	Q	F	P	651	880	733	2975	3640	3018	3923	5083	4484	1212	1412	1198	22	28	27	25	31	32	1.03371	1.03423	1.02758	1.03184	0.721339	0.716048	0.714442	0.717276	0.872353	0.878946	0.885006	0.878768	0.126695	0.138389	0.150858	0.138647	0.00252237	0.0912765	6.85088e-05	TRUE	0.0631675	0.0730698	0.0996717	0.0786363
1aF	5cR	1	31	T	Q	F	R	651	880	733	2975	3640	3018	2009	2589	2184	6266	7363	6812	85	83	94	343	364	387	1.03371	1.03423	1.02758	1.03184	0.989423	0.990093	0.99579	0.991769	1.01929	1.04112	1.02757	1.02933	-0.00349158	0.0171378	0.00431754	0.00598792	0.424289	0.676113	2.21021e-05	FALSE	-0.00666091	0.0141211	0.00328701	0.00358241
1aF	5cS	1	31	T	Q	F	S	651	880	733	2975	3640	3018	1032	1453	1234	3199	4065	3412	40	63	35	152	179	149	1.03371	1.03423	1.02758	1.03184	0.988708	0.988159	0.981995	0.986288	1.01232	0.989982	1.0314	1.01124	-0.00971907	-0.0320008	0.0223248	-0.00646502	0.721524	0.903243	1.44054e-05	FALSE	-0.0131009	-0.0356016	0.017961	-0.0102471
1aF	5cT	1	31	T	Q	F	T	651	880	733	2975	3640	3018	1451	1954	1615	4463	5255	4504	60	91	68	215	400	226	1.03371	1.03423	1.02758	1.03184	0.987807	0.983508	0.982979	0.984765	1.00552	1.04139	1.00306	1.01666	-0.0155947	0.0242183	-0.00703071	0.000530957	0.968984	0.991164	4.67646e-06	FALSE	-0.0192442	0.0192184	-0.011159	-0.00372824
1aF	5dH	1	32	T	L	F	H	651	880	733	2975	3640	3018	841	1074	929	47	92	59	49	56	56	4	2	7	1.03371	1.03423	1.02758	1.03184	0.523082	0.577445	0.549953	0.55016	0.567017	0.474377	0.627478	0.55629	0.0263	-0.122834	0.0623565	-0.0113925	0.859299	0.957848	1.01064e-05	FALSE	-0.0345627	-0.192882	0.0117689	-0.071892
1aF	5dP	1	32	T	L	F	P	651	880	733	2975	3640	3018	3153	4049	3572	105	149	114	41	54	30	6	2	2	1.03371	1.03423	1.02758	1.03184	0.463054	0.477902	0.471171	0.470709	0.634698	0.478661	0.555508	0.556289	0.156032	-0.0155988	0.0713419	0.0705918	0.290276	0.501625	2.41788e-05	FALSE	0.114461	-0.0643691	0.0378196	0.0293037
1aF	5dR	1	32	T	L	F	R	651	880	733	2975	3640	3018	1872	2341	2093	136	162	146	102	131	124	20	18	10	1.03371	1.03423	1.02758	1.03184	0.5535	0.552306	0.560695	0.5555	0.668622	0.633116	0.577302	0.626346	0.0964613	0.061905	0.00114217	0.0531695	0.19656	0.368234	2.46509e-05	FALSE	0.03032	-0.00541415	-0.0506782	-0.00859076
1aG	1aA	1	1	T	I	G	A	3606	4778	4054	10048	11939	11131	1359	1740	1419	2880	3145	2632	212	297	229	267	353	248	0.976352	0.974847	0.981193	0.977464	0.944613	0.936692	0.936285	0.939197	0.884276	0.887305	0.87468	0.882087	-0.0379996	-0.0258259	-0.0439967	-0.0359407	0.021413	0.128718	3.32107e-05	TRUE	-0.0276381	-0.0133951	-0.0345481	-0.0251938
1aG	1aE	1	1	T	I	G	E	3606	4778	4054	10048	11939	11131	664	839	749	1774	2141	1714	69	84	77	144	200	121	0.976352	0.974847	0.981193	0.977464	0.971475	0.977325	0.960335	0.969711	0.942835	0.969158	0.917302	0.943098	-0.00566669	0.0164162	-0.0249713	-0.00474062	0.730049	0.907407	1.4152e-05	FALSE	-0.00014056	0.0211142	-0.0189051	0.000689523
1aG	1aF	1	1	T	I	G	F	3606	4778	4054	10048	11939	11131	729	930	806	1424	1634	1355	133	218	155	196	207	162	0.976352	0.974847	0.981193	0.977464	0.935165	0.933355	0.925029	0.931183	0.902492	0.860855	0.870611	0.877986	-0.0105584	-0.0490231	-0.0370204	-0.0322006	0.105222	0.240612	2.48696e-05	FALSE	0.00141551	-0.0359979	-0.0260691	-0.0202171
1aG	1aG	1	1	T	I	G	G	3606	4778	4054	10048	11939	11131	3837	5257	4195	6487	7916	6875	300	327	308	255	296	331	0.976352	0.974847	0.981193	0.977464	0.918417	0.915179	0.922112	0.918569	0.838687	0.855221	0.873799	0.855902	-0.0580115	-0.0369388	-0.0309703	-0.0419736	0.0361278	0.149755	2.90265e-05	TRUE	-0.0432965	-0.0207891	-0.0196383	-0.027908
1aG	1aH	1	1	T	I	G	H	3606	4778	4054	10048	11939	11131	311	479	325	589	678	664	33	60	55	67	70	35	0.976352	0.974847	0.981193	0.977464	0.93158	0.907889	0.947353	0.92894	0.939644	0.885116	0.813806	0.879522	0.0300942	6.32521e-05	-0.11573	-0.028524	0.586839	0.826874	1.81953e-05	FALSE	0.0426674	0.0174118	-0.107809	-0.0159098
1aG	1aK	1	1	T	I	G	K	3606	4778	4054	10048	11939	11131	660	919	783	1523	2000	1919	46	82	75	73	130	110	0.976352	0.974847	0.981193	0.977464	0.954487	0.958569	0.968186	0.960414	0.911078	0.921245	0.909403	0.913909	-0.0208376	-0.0132126	-0.0405745	-0.0248749	0.0927188	0.224194	2.49882e-05	FALSE	-0.0122107	-0.00483289	-0.0356619	-0.0175685
1aG	1aL	1	1	T	I	G	L	3606	4778	4054	10048	11939	11131	615	886	723	1571	2035	1950	66	87	67	152	156	111	0.976352	0.974847	0.981193	0.977464	0.966273	0.964921	0.979149	0.970114	0.954258	0.935752	0.923353	0.937788	0.0108355	-0.00489834	-0.0373805	-0.0104811	0.537203	0.788122	1.94118e-05	FALSE	0.0173265	0.00225561	-0.034118	-0.00484529
1aG	1aN	1	1	T	I	G	N	3606	4778	4054	10048	11939	11131	723	1028	859	1653	1924	1881	96	153	105	188	272	206	0.976352	0.974847	0.981193	0.977464	0.953413	0.940799	0.95529	0.949834	0.935459	0.93474	0.942711	0.937637	0.00459196	0.0176051	0.00538678	0.00919462	0.160701	0.317268	2.457e-05	FALSE	0.0134099	0.0292958	0.0121815	0.0182957
1aG	1aP	1	1	T	I	G	P	3606	4778	4054	10048	11939	11131	1646	2096	1931	2335	2558	2325	207	253	311	181	189	207	0.976352	0.974847	0.981193	0.977464	0.898074	0.890423	0.886813	0.89177	0.841968	0.832595	0.818948	0.83117	-0.0348688	-0.0354304	-0.0511865	-0.0404952	0.0169983	0.120914	3.50259e-05	TRUE	-0.0170313	-0.01534	-0.0355355	-0.0226356
1aG	1aQ	1	1	T	I	G	Q	3606	4778	4054	10048	11939	11131	249	304	245	509	602	525	32	65	40	20	30	30	0.976352	0.974847	0.981193	0.977464	0.940434	0.947449	0.952812	0.946898	0.803034	0.775863	0.832617	0.803838	-0.115161	-0.147755	-0.102275	-0.12173	0.0121357	0.112168	3.85353e-05	TRUE	-0.10408	-0.137282	-0.0951259	-0.112163
1aG	1aR	1	1	T	I	G	R	3606	4778	4054	10048	11939	11131	1316	1837	1481	3174	3860	3634	90	161	90	160	240	172	0.976352	0.974847	0.981193	0.977464	0.959612	0.954435	0.968323	0.96079	0.924244	0.91399	0.939708	0.92598	-0.0126756	-0.0164383	-0.0104034	-0.0131724	0.0173833	0.121374	3.47456e-05	TRUE	-0.00496877	-0.00727289	-0.00551097	-0.00591755
1aG	1aS	1	1	T	I	G	S	3606	4778	4054	10048	11939	11131	1338	1980	1542	1919	2597	2171	287	333	297	192	227	221	0.976352	0.974847	0.981193	0.977464	0.899345	0.898913	0.904722	0.900993	0.810921	0.82181	0.831714	0.821481	-0.0671571	-0.0544929	-0.0559927	-0.0592143	0.00452087	0.0960324	5.36162e-05	TRUE	-0.049508	-0.0357121	-0.0424653	-0.0425618
1aG	1aT	1	1	T	I	G	T	3606	4778	4054	10048	11939	11131	1641	2121	1745	3637	4182	3726	183	310	235	482	653	572	0.976352	0.974847	0.981193	0.977464	0.949809	0.946939	0.952404	0.949717	0.969822	0.954726	0.967399	0.963983	0.0424741	0.0316061	0.0329072	0.0356625	0.00910556	0.107242	4.27128e-05	TRUE	0.0519291	0.0421727	0.0401142	0.0447386
1aG	1aV	1	1	T	I	G	V	3606	4778	4054	10048	11939	11131	826	1259	981	2537	2978	2849	40	31	31	66	66	68	0.976352	0.974847	0.981193	0.977464	0.987642	0.968384	0.987618	0.981215	0.915595	0.955983	0.955489	0.942355	-0.0486916	0.0119559	-0.0135552	-0.0167636	0.44096	0.694637	2.17705e-05	FALSE	-0.0462493	0.0184324	-0.0115985	-0.0131385
1aG	1aW	1	1	T	I	G	W	3606	4778	4054	10048	11939	11131	508	695	573	1189	1478	1084	24	39	40	59	86	47	0.976352	0.974847	0.981193	0.977464	0.956132	0.955849	0.938545	0.950175	0.961825	0.96012	0.884018	0.935321	0.0283031	0.0283135	-0.0368758	0.00658025	0.790603	0.932855	1.23616e-05	FALSE	0.036636	0.0372112	-0.0277351	0.0153707
1aG	1aY	1	1	T	I	G	Y	3606	4778	4054	10048	11939	11131	611	835	594	1354	1533	1154	55	66	56	107	86	91	0.976352	0.974847	0.981193	0.977464	0.949794	0.938532	0.941588	0.943305	0.934694	0.898139	0.92114	0.917991	0.00736083	-0.0167863	-0.00273965	-0.00405505	0.621023	0.849895	1.73199e-05	FALSE	0.0168185	-0.00468596	0.00598304	0.00603851
1aG	1bC	1	2	T	A	G	C	3606	4778	4054	10048	11939	11131	394	527	488	879	1129	953	37	39	42	65	63	73	0.976352	0.974847	0.981193	0.977464	0.950572	0.956715	0.942182	0.949823	0.922864	0.923455	0.928843	0.925054	-0.00522893	-0.00919612	0.00438054	-0.00334817	0.493514	0.748945	2.03784e-05	FALSE	0.0040917	-0.000463004	0.0130212	0.00554997
1aG	1bD	1	2	T	A	G	D	3606	4778	4054	10048	11939	11131	247	317	289	580	638	624	24	23	21	37	47	51	0.976352	0.974847	0.981193	0.977464	0.956509	0.949358	0.95368	0.953182	0.907721	0.951151	0.967142	0.942004	-0.0261694	0.0256719	0.0313978	0.0103001	0.630383	0.855796	1.70797e-05	FALSE	-0.017904	0.0357897	0.0384229	0.0187695
1aG	1bE	1	2	T	A	G	E	3606	4778	4054	10048	11939	11131	512	638	489	1297	1490	1272	17	70	38	60	75	48	0.976352	0.974847	0.981193	0.977464	0.965304	0.966883	0.975005	0.969064	1.00376	0.875083	0.892301	0.923714	0.0612813	-0.0674802	-0.0643672	-0.023522	0.634898	0.858656	1.69129e-05	FALSE	0.0679507	-0.0607094	-0.0604756	-0.0177448
1aG	1bG	1	2	T	A	G	G	3606	4778	4054	10048	11939	11131	3710	4834	4160	8672	10250	9231	693	829	722	1096	1234	1163	0.976352	0.974847	0.981193	0.977464	0.955979	0.955504	0.956809	0.956097	0.910681	0.913821	0.920135	0.914879	-0.0226918	-0.0176495	-0.0186786	-0.0196733	0.00605773	0.100518	4.88991e-05	TRUE	-0.0143314	-0.00868631	-0.0121022	-0.0117066
1aG	1bH	1	2	T	A	G	H	3606	4778	4054	10048	11939	11131	556	649	486	1597	1880	1580	35	42	36	76	125	56	0.976352	0.974847	0.981193	0.977464	0.97987	0.992261	1.00054	0.990889	0.947436	0.995447	0.91614	0.953008	-0.00926264	0.0281451	-0.0655781	-0.0155652	0.625358	0.852651	1.72028e-05	FALSE	-0.00532194	0.0297784	-0.0656639	-0.0137358
1aG	1bI	1	2	T	A	G	I	3606	4778	4054	10048	11939	11131	138	229	154	414	531	450	29	27	30	54	74	67	0.976352	0.974847	0.981193	0.977464	0.984914	0.966041	0.988322	0.979759	0.929615	0.985738	0.957547	0.957633	-0.032008	0.0439958	-0.0121875	-6.65591e-05	0.997932	0.999422	1.23312e-06	FALSE	-0.0290364	0.0509314	-0.0103405	0.00385152
1aG	1bK	1	2	T	A	G	K	3606	4778	4054	10048	11939	11131	298	389	286	683	814	652	34	59	43	70	104	69	0.976352	0.974847	0.981193	0.977464	0.953699	0.953946	0.9599	0.955848	0.941262	0.933738	0.919697	0.931566	0.0101153	0.00378635	-0.0221499	-0.00274943	0.806754	0.939001	1.18302e-05	FALSE	0.0188824	0.0130441	-0.0160205	0.005302
1aG	1bL	1	2	T	A	G	L	3606	4778	4054	10048	11939	11131	592	732	594	1354	1597	1318	103	104	109	180	200	146	0.976352	0.974847	0.981193	0.977464	0.953457	0.958861	0.956802	0.956373	0.922257	0.943996	0.899015	0.921756	-0.00865302	0.0092531	-0.0397923	-0.0130641	0.458154	0.713213	2.14047e-05	FALSE	0.000157173	0.0175768	-0.0332149	-0.00516032
1aG	1bM	1	2	T	A	G	M	3606	4778	4054	10048	11939	11131	257	328	269	426	469	458	37	41	51	48	96	57	0.976352	0.974847	0.981193	0.977464	0.916127	0.909084	0.926481	0.917231	0.88771	0.967188	0.878288	0.911062	-0.00675256	0.0809702	-0.0307682	0.0144831	0.711269	0.898382	1.47577e-05	FALSE	0.00832529	0.0981244	-0.0200079	0.0288139
1aG	1bP	1	2	T	A	G	P	3606	4778	4054	10048	11939	11131	1859	2565	2148	2521	2986	2465	99	130	125	109	124	104	0.976352	0.974847	0.981193	0.977464	0.892851	0.88486	0.881314	0.886342	0.868688	0.861388	0.844497	0.858191	-0.00304868	-0.001215	-0.0202425	-0.00816873	0.310052	0.529545	2.40432e-05	FALSE	0.0155529	0.0197095	-0.0039683	0.0104314
1aG	1bR	1	2	T	A	G	R	3606	4778	4054	10048	11939	11131	1684	2121	1764	5102	5980	5435	109	171	102	294	297	256	0.976352	0.974847	0.981193	0.977464	0.986056	0.989072	0.994387	0.989838	0.972579	0.931996	0.970909	0.958495	0.00984129	-0.0321983	-0.00477705	-0.00904468	0.53932	0.789841	1.93574e-05	FALSE	0.0125918	-0.0299011	-0.00388318	-0.00706415
1aG	1bS	1	2	T	A	G	S	3606	4778	4054	10048	11939	11131	898	1124	1009	2722	2986	2598	60	73	67	205	158	176	0.976352	0.974847	0.981193	0.977464	0.986113	0.982063	0.973837	0.980671	0.999993	0.957923	0.976128	0.978015	0.0371999	0.000561229	0.020606	0.0194557	0.207649	0.384375	2.47118e-05	FALSE	0.0399394	0.00429948	0.0246737	0.0229709
1aG	1bT	1	2	T	A	G	T	3606	4778	4054	10048	11939	11131	1423	1894	1637	4076	5004	4433	61	81	62	169	125	132	0.976352	0.974847	0.981193	0.977464	0.97955	0.981416	0.979611	0.980192	0.975686	0.91807	0.952071	0.948609	0.0193002	-0.0386606	-0.00911626	-0.00949223	0.627708	0.854162	1.71378e-05	FALSE	0.0233021	-0.0347906	-0.0059243	-0.00580427
1aG	1bV	1	2	T	A	G	V	3606	4778	4054	10048	11939	11131	1142	1409	1203	1573	1864	1498	139	172	143	150	198	117	0.976352	0.974847	0.981193	0.977464	0.894658	0.899924	0.890663	0.895082	0.866361	0.88354	0.842579	0.86416	-0.0071399	0.00625125	-0.0313332	-0.0107406	0.431765	0.684611	2.19122e-05	FALSE	0.0111991	0.0248731	-0.0161268	0.00664847
1aG	1bW	1	2	T	A	G	W	3606	4778	4054	10048	11939	11131	697	895	783	1974	2097	2045	66	79	75	111	127	109	0.976352	0.974847	0.981193	0.977464	0.978237	0.967266	0.975467	0.973657	0.91781	0.922886	0.908357	0.916351	-0.0372946	-0.0200507	-0.048764	-0.0353698	0.0514052	0.170703	2.69493e-05	TRUE	-0.0330428	-0.0133548	-0.0449423	-0.0304466
1aG	1bY	1	2	T	A	G	Y	3606	4778	4054	10048	11939	11131	132	169	164	306	341	342	25	38	21	69	74	53	0.976352	0.974847	0.981193	0.977464	0.955019	0.949658	0.949698	0.951458	0.975246	0.945475	0.971546	0.964089	0.042811	0.0197038	0.0397088	0.0340745	0.0423123	0.158138	2.79645e-05	TRUE	0.051343	0.0297657	0.0472994	0.0428027
1aG	1cA	1	3	T	R	G	A	3606	4778	4054	10048	11939	11131	1166	1438	1271	5685	6702	5748	45	76	38	230	217	199	0.976352	0.974847	0.981193	0.977464	1.04122	1.04829	1.03833	1.04261	1.04669	0.99056	1.05512	1.03079	0.0300912	-0.0313597	0.0363204	0.011684	0.642704	0.863249	1.66387e-05	FALSE	0.021434	-0.0422177	0.0299191	0.00304512
1aG	1cE	1	3	T	R	G	E	3606	4778	4054	10048	11939	11131	535	676	557	2401	2876	2290	40	71	33	189	180	151	0.976352	0.974847	0.981193	0.977464	1.03161	1.03754	1.02741	1.03219	1.03758	0.976554	1.03967	1.01794	0.0303659	-0.034893	0.0315767	0.00901655	0.721154	0.903094	1.44183e-05	FALSE	0.0237951	-0.0432384	0.0270497	0.00253546
1aG	1cG	1	3	T	R	G	G	3606	4778	4054	10048	11939	11131	4865	6294	5186	15396	17956	15465	646	866	738	1605	2089	1664	0.976352	0.974847	0.981193	0.977464	0.991109	0.990462	0.990648	0.99074	0.963054	0.970696	0.958639	0.96413	-0.00461781	0.00514732	-0.0133781	-0.00428285	0.507416	0.761821	2.01546e-05	FALSE	-0.00285331	0.0071558	-0.0118951	-0.00253085
1aG	1cK	1	3	T	R	G	K	3606	4778	4054	10048	11939	11131	471	577	552	1372	1589	1376	35	46	38	65	100	88	0.976352	0.974847	0.981193	0.977464	0.9815	0.986302	0.970128	0.97931	0.929308	0.95844	0.961697	0.949815	-0.0289817	-0.00305315	0.0098146	-0.00740676	0.582806	0.824099	1.83004e-05	FALSE	-0.0253527	-0.000183308	0.0144383	-0.00369926
1aG	1cL	1	3	T	R	G	L	3606	4778	4054	10048	11939	11131	969	1237	1139	4175	4754	4369	82	105	87	258	298	264	0.976352	0.974847	0.981193	0.977464	1.02689	1.02557	1.01947	1.02398	0.990436	0.98985	0.992643	0.990976	-0.0121668	-0.00992073	-0.00765658	-0.00991472	0.0168114	0.12062	3.51823e-05	TRUE	-0.0177263	-0.0155292	-0.0108452	-0.0147003
1aG	1cN	1	3	T	R	G	N	3606	4778	4054	10048	11939	11131	406	525	459	1289	1555	1375	60	115	116	157	241	283	0.976352	0.974847	0.981193	0.977464	0.991483	0.994881	0.991168	0.992511	0.969062	0.954121	0.967663	0.963615	0.00102546	-0.0157354	-0.00486406	-0.00652468	0.315167	0.536282	2.39294e-05	FALSE	0.00271644	-0.0146516	-0.00346268	-0.00513262
1aG	1cP	1	3	T	R	G	P	3606	4778	4054	10048	11939	11131	2138	2889	2316	4188	4726	4266	284	344	333	333	329	308	0.976352	0.974847	0.981193	0.977464	0.935489	0.924939	0.935489	0.931972	0.875986	0.861702	0.856619	0.864769	-0.0373811	-0.0399717	-0.0612761	-0.0462096	0.025804	0.135576	3.15603e-05	TRUE	-0.0254619	-0.0254759	-0.0517194	-0.0342191
1aG	1cS	1	3	T	R	G	S	3606	4778	4054	10048	11939	11131	663	851	790	2395	2892	2549	49	76	38	126	261	136	0.976352	0.974847	0.981193	0.977464	1.00645	1.01108	0.999671	1.00573	0.96704	1.01231	1.01154	0.996963	-0.0156111	0.0266681	0.0306674	0.0139081	0.446674	0.700988	2.16889e-05	FALSE	-0.0169147	0.0242783	0.0307201	0.0126946
1aG	1cT	1	3	T	R	G	T	3606	4778	4054	10048	11939	11131	747	1041	942	3033	3899	3371	22	31	26	65	68	68	0.976352	0.974847	0.981193	0.977464	1.02	1.02253	1.01152	1.01802	0.983144	0.9595	0.975626	0.972757	-0.0127392	-0.0373125	-0.0168744	-0.0223087	0.0990227	0.232324	2.48522e-05	FALSE	-0.016844	-0.0422385	-0.0187453	-0.0259426
1aG	1cV	1	3	T	R	G	V	3606	4778	4054	10048	11939	11131	796	1204	895	4474	5533	4513	53	54	73	138	175	141	0.976352	0.974847	0.981193	0.977464	1.05771	1.04663	1.05079	1.05171	0.96849	1.00548	0.940923	0.971631	-0.0642078	-0.0148239	-0.090102	-0.0563779	0.125223	0.267581	2.45166e-05	FALSE	-0.0765379	-0.0252906	-0.0986925	-0.0668404
1aG	1cW	1	3	T	R	G	W	3606	4778	4054	10048	11939	11131	1081	1358	1197	4114	4612	3874	120	140	104	336	386	294	0.976352	0.974847	0.981193	0.977464	1.0125	1.011	1.00002	1.00784	0.976914	0.986441	0.984531	0.982629	-0.0116404	0.000871019	0.00331924	-0.00248338	0.645563	0.864761	1.65393e-05	FALSE	-0.0141833	-0.00150222	0.00331611	-0.00412315
1aG	1dA	1	4	T	L	G	A	3606	4778	4054	10048	11939	11131	1116	1350	1165	2672	2916	2557	123	161	147	220	247	251	0.976352	0.974847	0.981193	0.977464	0.958763	0.957684	0.955557	0.957335	0.924948	0.917377	0.926809	0.923045	-0.0111421	-0.0162182	-0.0107765	-0.0127123	0.0185548	0.123395	3.42293e-05	TRUE	-0.00328202	-0.0076696	-0.00401994	-0.00499052
1aG	1dC	1	4	T	L	G	C	3606	4778	4054	10048	11939	11131	919	1151	1046	856	998	867	26	31	35	26	12	19	0.976352	0.974847	0.981193	0.977464	0.849296	0.850151	0.844065	0.847838	0.857531	0.75514	0.795611	0.802761	0.0283181	-0.0736265	-0.0325801	-0.0259628	0.473109	0.728954	2.10029e-05	FALSE	0.0526676	-0.0479421	-0.0124539	-0.00257613
1aG	1dD	1	4	T	L	G	D	3606	4778	4054	10048	11939	11131	115	172	130	103	133	72	21	48	37	18	45	31	0.976352	0.974847	0.981193	0.977464	0.844753	0.83666	0.797905	0.826439	0.839657	0.859351	0.845297	0.848102	0.0148808	0.0437362	0.0623983	0.0403384	0.100091	0.233563	2.48262e-05	FALSE	0.0397635	0.0710574	0.086349	0.0657233
1aG	1dE	1	4	T	L	G	E	3606	4778	4054	10048	11939	11131	802	990	847	977	980	847	23	54	30	19	25	16	0.976352	0.974847	0.981193	0.977464	0.880416	0.865759	0.865554	0.870576	0.835378	0.776226	0.793584	0.801729	-0.0242187	-0.0677566	-0.0556911	-0.0492221	0.0630161	0.185404	2.59043e-05	TRUE	-0.00386122	-0.0441166	-0.0377072	-0.0285617
1aG	1dF	1	4	T	L	G	F	3606	4778	4054	10048	11939	11131	399	420	387	542	686	504	59	74	69	70	99	65	0.976352	0.974847	0.981193	0.977464	0.893046	0.924757	0.895797	0.904533	0.877353	0.901245	0.858717	0.879105	0.00542512	-0.000251409	-0.0202327	-0.00501967	0.584976	0.825406	1.82498e-05	FALSE	0.0239984	0.0142758	-0.00562926	0.0108816
1aG	1dG	1	4	T	L	G	G	3606	4778	4054	10048	11939	11131	2045	2704	2300	1343	1485	1191	284	375	305	112	126	146	0.976352	0.974847	0.981193	0.977464	0.808775	0.796347	0.790206	0.798443	0.749643	0.738462	0.781208	0.756438	-0.0400065	-0.0378544	0.00586381	-0.023999	0.249525	0.444754	2.46688e-05	FALSE	-0.0113669	-0.00639177	0.0303439	0.00419508
1aG	1dH	1	4	T	L	G	H	3606	4778	4054	10048	11939	11131	602	854	661	918	1080	899	92	122	89	166	175	104	0.976352	0.974847	0.981193	0.977464	0.906454	0.894616	0.900763	0.900611	0.925964	0.909458	0.883386	0.906269	0.040945	0.0373444	-0.000435945	0.0259512	0.188932	0.357323	2.46271e-05	FALSE	0.0575242	0.0567936	0.0135731	0.0426303
1aG	1dI	1	4	T	L	G	I	3606	4778	4054	10048	11939	11131	166	206	169	218	215	178	23	18	30	23	14	14	0.976352	0.974847	0.981193	0.977464	0.889128	0.871993	0.871494	0.877538	0.857531	0.837347	0.778296	0.824391	-0.0105712	-0.0127129	-0.0768078	-0.033364	0.264476	0.465595	2.44557e-05	FALSE	0.00856558	0.0100663	-0.0594548	-0.0136076
1aG	1dK	1	4	T	L	G	K	3606	4778	4054	10048	11939	11131	439	528	448	314	370	326	84	115	57	57	64	59	0.976352	0.974847	0.981193	0.977464	0.818675	0.825061	0.829158	0.824298	0.81257	0.79791	0.869502	0.826661	0.013254	-0.00639802	0.0559385	0.0209315	0.373219	0.612697	2.3077e-05	FALSE	0.0409438	0.0222316	0.0774187	0.0468647
1aG	1dM	1	4	T	L	G	M	3606	4778	4054	10048	11939	11131	389	456	365	1443	1656	1450	27	37	13	85	95	45	0.976352	0.974847	0.981193	0.977464	1.00953	1.01889	1.02348	1.0173	0.990503	0.978048	1.00772	0.99209	0.00484738	-0.0152187	0.00348256	-0.00229624	0.756705	0.918635	1.34232e-05	FALSE	0.00291518	-0.0193326	-0.000379512	-0.00559896
1aG	1dN	1	4	T	L	G	N	3606	4778	4054	10048	11939	11131	401	489	448	339	361	292	46	69	36	35	56	16	0.976352	0.974847	0.981193	0.977464	0.838056	0.8312	0.816548	0.828601	0.825843	0.842361	0.77271	0.813638	0.00760491	0.0320676	-0.0284804	0.0037307	0.851651	0.955403	1.03904e-05	FALSE	0.0332501	0.0600162	-0.00594231	0.029108
1aG	1dP	1	4	T	L	G	P	3606	4778	4054	10048	11939	11131	968	1270	1204	269	320	261	125	116	91	13	30	17	0.976352	0.974847	0.981193	0.977464	0.709055	0.704555	0.690511	0.701374	0.595096	0.707625	0.673479	0.658733	-0.0971924	0.0207917	-0.00404526	-0.0268153	0.533088	0.784607	1.95464e-05	FALSE	-0.0628519	0.057116	0.0241868	0.0061503
1aG	1dQ	1	4	T	L	G	Q	3606	4778	4054	10048	11939	11131	648	833	747	1157	1454	1186	94	98	73	87	93	88	0.976352	0.974847	0.981193	0.977464	0.924746	0.932582	0.91848	0.925269	0.848558	0.860785	0.88695	0.865431	-0.05432	-0.0483392	-0.0142565	-0.0389719	0.0890325	0.219286	2.50687e-05	FALSE	-0.0406231	-0.0351772	-0.00245538	-0.0260852
1aG	1dR	1	4	T	L	G	R	3606	4778	4054	10048	11939	11131	1804	2380	1873	1697	2070	1594	143	192	170	127	153	138	0.976352	0.974847	0.981193	0.977464	0.850441	0.850514	0.847087	0.849347	0.843772	0.840204	0.841678	0.841885	0.0134423	0.0110836	0.0105217	0.0116825	0.00581448	0.0998524	4.94846e-05	TRUE	0.0376555	0.0367223	0.0303601	0.0349126
1aG	1dS	1	4	T	L	G	S	3606	4778	4054	10048	11939	11131	1059	1415	1159	909	1145	944	41	61	38	28	31	16	0.976352	0.974847	0.981193	0.977464	0.839821	0.842011	0.842062	0.841298	0.813311	0.787209	0.76652	0.789013	-0.00664991	-0.0336232	-0.0597052	-0.0333261	0.161543	0.318468	2.45496e-05	FALSE	0.0187971	-0.00693656	-0.0393907	-0.00917672
1aG	1dT	1	4	T	L	G	T	3606	4778	4054	10048	11939	11131	579	778	668	362	400	384	29	42	26	9	19	24	0.976352	0.974847	0.981193	0.977464	0.803074	0.788578	0.802167	0.79794	0.721862	0.773502	0.85639	0.783918	-0.0622214	0.00475867	0.0693095	0.00394892	0.926662	0.979026	7.22786e-06	FALSE	-0.0330647	0.0368855	0.0929535	0.0322581
1aG	1dV	1	4	T	L	G	V	3606	4778	4054	10048	11939	11131	982	1318	1178	780	977	906	173	238	212	59	67	64	0.976352	0.974847	0.981193	0.977464	0.830828	0.831683	0.835496	0.832669	0.732798	0.717617	0.728428	0.726281	-0.0783828	-0.0931469	-0.0913546	-0.0876281	0.00280589	0.0917384	6.51079e-05	TRUE	-0.0519468	-0.065253	-0.0704366	-0.0625455
1aG	1dW	1	4	T	L	G	W	3606	4778	4054	10048	11939	11131	819	1072	913	1152	1413	1166	60	62	65	51	61	81	0.976352	0.974847	0.981193	0.977464	0.897089	0.899494	0.893558	0.896714	0.838687	0.865039	0.890749	0.864825	-0.0371883	-0.0118295	0.0139961	-0.0116739	0.512287	0.766421	2.0059e-05	FALSE	-0.0192056	0.00686008	0.0288639	0.00550615
1aG	1dY	1	4	T	L	G	Y	3606	4778	4054	10048	11939	11131	214	289	284	395	394	430	19	38	13	30	32	20	0.976352	0.974847	0.981193	0.977464	0.928597	0.903468	0.913046	0.915037	0.910491	0.846709	0.914875	0.890692	0.00385354	-0.0340346	0.0190005	-0.00372686	0.835199	0.949463	1.09523e-05	FALSE	0.0169203	-0.0159745	0.0314932	0.010813
1aG	1eA	1	5	T	E	G	A	3606	4778	4054	10048	11939	11131	849	1011	881	6135	7212	5912	88	95	82	595	657	543	0.976352	0.974847	0.981193	0.977464	1.08684	1.09844	1.08351	1.0896	1.07914	1.09478	1.08199	1.0853	0.0179928	0.0239768	0.0188559	0.0202752	0.00837736	0.105912	4.38664e-05	TRUE	-0.00110662	0.000700074	0.00427824	0.00129057
1aG	1eC	1	5	T	E	G	C	3606	4778	4054	10048	11939	11131	343	490	424	2279	2747	2449	105	156	100	713	1056	782	0.976352	0.974847	0.981193	0.977464	1.07711	1.07005	1.06634	1.07117	1.07963	1.09226	1.10102	1.09097	0.0279941	0.0491261	0.0547434	0.0439545	0.0326518	0.145043	2.97271e-05	TRUE	0.011195	0.0330161	0.0433501	0.0291871
1aG	1eD	1	5	T	E	G	D	3606	4778	4054	10048	11939	11131	471	640	541	1290	1423	1134	17	30	35	33	49	49	0.976352	0.974847	0.981193	0.977464	0.974354	0.961094	0.950287	0.961912	0.934439	0.924757	0.904077	0.921091	-0.0168737	-0.012163	-0.0283379	-0.0191249	0.0576698	0.178497	2.63173e-05	TRUE	-0.0118874	-0.00426803	-0.0208305	-0.0123286
1aG	1eF	1	5	T	E	G	F	3606	4778	4054	10048	11939	11131	550	692	578	1346	1521	1456	17	29	26	38	62	37	0.976352	0.974847	0.981193	0.977464	0.961302	0.959737	0.971329	0.964123	0.950797	0.956474	0.905949	0.93774	0.0122274	0.020877	-0.0471122	-0.00466927	0.847296	0.954067	1.05581e-05	FALSE	0.0196278	0.0290328	-0.0426679	0.00199755
1aG	1eG	1	5	T	E	G	G	3606	4778	4054	10048	11939	11131	2104	2607	2346	6800	8050	6847	306	437	366	738	863	691	0.976352	0.974847	0.981193	0.977464	0.993548	0.999786	0.988185	0.99384	0.959607	0.947125	0.938313	0.948349	-0.0104459	-0.0275139	-0.0312862	-0.023082	0.069233	0.193397	2.56555e-05	TRUE	-0.00916187	-0.0274683	-0.0294179	-0.022016
1aG	1eI	1	5	T	E	G	I	3606	4778	4054	10048	11939	11131	413	523	424	1145	1446	1019	41	57	35	64	84	62	0.976352	0.974847	0.981193	0.977464	0.975765	0.986768	0.965944	0.976159	0.909164	0.912639	0.931018	0.917607	-0.0435268	-0.0493091	-0.0167595	-0.0365318	0.0677561	0.191367	2.56819e-05	TRUE	-0.0388065	-0.0465354	-0.011515	-0.0322856
1aG	1eK	1	5	T	E	G	K	3606	4778	4054	10048	11939	11131	436	609	490	1586	1879	1741	72	73	97	238	233	270	0.976352	0.974847	0.981193	0.977464	1.00726	0.999692	1.01071	1.00589	0.99616	1.00369	0.982759	0.994202	0.0127203	0.0291394	-0.00893844	0.0109737	0.424505	0.676384	2.20889e-05	FALSE	0.0112521	0.0292049	-0.0106749	0.00992734
1aG	1eL	1	5	T	E	G	L	3606	4778	4054	10048	11939	11131	1860	2470	2055	8609	10074	9095	192	261	241	669	811	826	0.976352	0.974847	0.981193	0.977464	1.03519	1.03257	1.03585	1.03454	1.00227	1.00053	1.00658	1.00313	-0.00844308	-0.00607209	-0.00978816	-0.00810111	0.0175092	0.121638	3.47102e-05	TRUE	-0.015786	-0.0132725	-0.0157612	-0.0149399
1aG	1eM	1	5	T	E	G	M	3606	4778	4054	10048	11939	11131	509	733	531	2031	2679	2064	117	132	153	320	408	410	0.976352	0.974847	0.981193	0.977464	1.01799	1.01965	1.02099	1.01954	0.974193	0.999903	0.978409	0.984168	-0.0197197	0.00590307	-0.0233793	-0.0123986	0.310585	0.530198	2.40061e-05	FALSE	-0.0234019	0.00162173	-0.0268221	-0.0162008
1aG	1eN	1	5	T	E	G	N	3606	4778	4054	10048	11939	11131	348	454	376	818	858	806	121	160	150	204	269	214	0.976352	0.974847	0.981193	0.977464	0.956628	0.941944	0.952852	0.950475	0.918094	0.928163	0.906237	0.917498	-0.0159114	0.00991215	-0.0286948	-0.0115647	0.415601	0.665604	2.22743e-05	FALSE	-0.00766725	0.0213948	-0.0215516	-0.002608
1aG	1eP	1	5	T	E	G	P	3606	4778	4054	10048	11939	11131	760	981	849	148	138	107	183	255	214	16	18	17	0.976352	0.974847	0.981193	0.977464	0.667826	0.635885	0.628418	0.644043	0.574975	0.554644	0.575577	0.568399	-0.0770585	-0.0652465	-0.0410223	-0.0611091	0.0288288	0.139436	3.05227e-05	TRUE	-0.0426072	-0.0299347	-0.0137078	-0.0287499
1aG	1eQ	1	5	T	E	G	Q	3606	4778	4054	10048	11939	11131	273	409	344	1169	1325	1282	11	25	11	33	81	36	0.976352	0.974847	0.981193	0.977464	1.02617	1.00544	1.01617	1.01593	0.984914	1.00545	1.0013	0.997221	-0.0169905	0.025304	0.00423768	0.00418375	0.764513	0.922072	1.3196e-05	FALSE	-0.0223977	0.0241381	0.00159927	0.00111322
1aG	1eR	1	5	T	E	G	R	3606	4778	4054	10048	11939	11131	1996	2657	2376	10092	12140	10962	447	541	431	1646	1966	1743	0.976352	0.974847	0.981193	0.977464	1.04544	1.04595	1.04061	1.044	1.00868	1.01897	1.02553	1.01773	-0.0120399	-0.000667105	0.00448554	-0.00274048	0.631059	0.856113	1.70558e-05	FALSE	-0.0216248	-0.0109737	-0.00231354	-0.0116374
1aG	1eS	1	5	T	E	G	S	3606	4778	4054	10048	11939	11131	1528	2099	1702	7514	8930	7631	66	76	73	222	336	203	0.976352	0.974847	0.981193	0.977464	1.04222	1.03754	1.03734	1.03903	0.99818	1.04207	0.982649	1.00763	-0.0193898	0.030624	-0.0351791	-0.00798165	0.726305	0.905551	1.42762e-05	FALSE	-0.0282648	0.0222788	-0.041409	-0.0157983
1aG	1eT	1	5	T	E	G	T	3606	4778	4054	10048	11939	11131	543	854	680	2195	2901	2318	16	20	22	58	53	66	0.976352	0.974847	0.981193	0.977464	1.01949	1.01103	1.00596	1.01216	1.00686	0.981771	0.991335	0.993321	0.0114732	-0.00382508	0.00429257	0.00398022	0.462804	0.718253	2.12582e-05	FALSE	0.00747574	-0.00620427	0.0033307	0.00153406
1aG	1eV	1	5	T	E	G	V	3606	4778	4054	10048	11939	11131	1272	1553	1423	4300	4976	4588	160	214	202	461	564	553	0.976352	0.974847	0.981193	0.977464	0.99876	1.00414	0.999585	1.00083	0.980231	0.981125	0.980856	0.980737	0.00508962	0.00224117	7.02699e-05	0.00246702	0.231703	0.419568	2.46141e-05	FALSE	0.00533805	0.00135476	0.000136695	0.0022765
1aG	1eW	1	5	T	E	G	W	3606	4778	4054	10048	11939	11131	652	853	688	1326	1529	1412	63	73	56	126	131	100	0.976352	0.974847	0.981193	0.977464	0.93984	0.935712	0.94787	0.941141	0.9379	0.935845	0.931938	0.935228	0.0202852	0.0236689	0.00189482	0.0152829	0.152382	0.305365	2.45883e-05	FALSE	0.031467	0.036275	0.00974298	0.0258283
1aG	1eY	1	5	T	E	G	Y	3606	4778	4054	10048	11939	11131	310	427	346	770	895	805	15	15	16	11	38	12	0.976352	0.974847	0.981193	0.977464	0.963023	0.954141	0.96223	0.959798	0.821568	0.976467	0.832617	0.876884	-0.118682	0.0463247	-0.111516	-0.061291	0.373003	0.61239	2.30773e-05	FALSE	-0.111595	0.0555456	-0.105726	-0.0539251
1aG	1fA	1	6	T	E	G	A	3606	4778	4054	10048	11939	11131	736	1024	856	2237	2753	2404	124	157	125	335	381	341	0.976352	0.974847	0.981193	0.977464	0.986427	0.983469	0.983779	0.984558	0.972767	0.971403	0.980453	0.974874	0.00966651	0.0126706	0.0151761	0.0125044	0.0158382	0.118685	3.57028e-05	TRUE	0.012345	0.0161218	0.017728	0.0153983
1aG	1fC	1	6	T	E	G	C	3606	4778	4054	10048	11939	11131	710	915	779	1483	1705	1493	34	60	36	67	100	59	0.976352	0.974847	0.981193	0.977464	0.942934	0.940282	0.940034	0.941083	0.936183	0.927137	0.922114	0.928478	0.015547	0.0105064	-0.0002399	0.00860449	0.205815	0.381595	2.46728e-05	FALSE	0.0261985	0.0222909	0.00869678	0.019062
1aG	1fD	1	6	T	E	G	D	3606	4778	4054	10048	11939	11131	368	568	507	1164	1510	1341	53	80	69	102	179	156	0.976352	0.974847	0.981193	0.977464	0.99105	0.982146	0.976914	0.98337	0.93344	0.961837	0.95895	0.951409	-0.0341737	0.00439472	0.000408253	-0.00979026	0.507881	0.762316	2.01509e-05	FALSE	-0.0323977	0.00811611	0.00401079	-0.00675694
1aG	1fF	1	6	T	E	G	F	3606	4778	4054	10048	11939	11131	525	744	590	1337	1415	1252	28	35	38	31	64	52	0.976352	0.974847	0.981193	0.977464	0.965918	0.94269	0.951694	0.953434	0.869332	0.938059	0.901465	0.902952	-0.0737442	0.0190804	-0.0323303	-0.028998	0.393036	0.637851	2.26717e-05	FALSE	-0.0671879	0.030427	-0.0250223	-0.0205944
1aG	1fG	1	6	T	E	G	G	3606	4778	4054	10048	11939	11131	4072	5415	4560	7856	9442	8269	386	431	323	528	588	442	0.976352	0.974847	0.981193	0.977464	0.933726	0.932459	0.933698	0.933294	0.893853	0.90355	0.901465	0.899622	-0.0177927	-0.00545448	-0.0146727	-0.0126399	0.0761845	0.202693	2.55089e-05	FALSE	-0.00557741	0.00772932	-0.00487403	-0.000907374
1aG	1fI	1	6	T	E	G	I	3606	4778	4054	10048	11939	11131	429	578	447	690	744	698	21	23	16	36	45	18	0.976352	0.974847	0.981193	0.977464	0.912634	0.896699	0.916578	0.908637	0.920027	0.946027	0.879039	0.915031	0.0289748	0.0718833	-0.0203006	0.0268525	0.419481	0.670059	2.21125e-05	FALSE	0.0446008	0.0910098	-0.00825593	0.0424516
1aG	1fK	1	6	T	E	G	K	3606	4778	4054	10048	11939	11131	235	358	281	500	645	599	18	19	13	31	10	21	0.976352	0.974847	0.981193	0.977464	0.945075	0.936314	0.952213	0.944534	0.920562	0.791336	0.920461	0.877453	-0.00216366	-0.121427	-0.0138437	-0.0458113	0.350847	0.584236	2.34812e-05	FALSE	0.00811785	-0.108928	-0.00660938	-0.0358066
1aG	1fL	1	6	T	E	G	L	3606	4778	4054	10048	11939	11131	1356	1678	1445	3787	4314	3628	223	287	228	548	626	519	0.976352	0.974847	0.981193	0.977464	0.976614	0.978202	0.970951	0.975256	0.961781	0.958834	0.959729	0.960115	0.00826111	0.00523678	0.00703918	0.00684569	0.0160685	0.119137	3.56018e-05	TRUE	0.0128208	0.00975806	0.01154	0.0113729
1aG	1fM	1	6	T	E	G	M	3606	4778	4054	10048	11939	11131	574	716	637	1339	1518	1398	134	198	153	273	357	285	0.976352	0.974847	0.981193	0.977464	0.955745	0.955488	0.955547	0.955593	0.940044	0.936402	0.936773	0.93774	0.00689967	0.0049476	-0.000802673	0.00368153	0.252283	0.448623	2.45668e-05	FALSE	0.0153019	0.0139138	0.00595526	0.0117236
1aG	1fN	1	6	T	E	G	N	3606	4778	4054	10048	11939	11131	296	402	313	724	830	670	51	46	44	87	62	71	0.976352	0.974847	0.981193	0.977464	0.961239	0.952366	0.95269	0.955432	0.919457	0.902121	0.920337	0.913972	-0.0190511	-0.0262903	-0.0144358	-0.0199257	0.0286931	0.139219	3.05708e-05	TRUE	-0.0116393	-0.0167351	-0.00726943	-0.0118813
1aG	1fP	1	6	T	E	G	P	3606	4778	4054	10048	11939	11131	1321	1659	1462	82	81	40	82	121	106	2	1	2	0.976352	0.974847	0.981193	0.977464	0.535259	0.511215	0.453539	0.500004	0.426945	0.301946	0.410993	0.379962	-0.0956559	-0.19641	-0.0340161	-0.108694	0.148504	0.300043	2.45901e-05	FALSE	-0.0712164	-0.17472	-0.0258919	-0.0906093
1aG	1fQ	1	6	T	E	G	Q	3606	4778	4054	10048	11939	11131	196	265	264	430	499	598	40	61	47	88	161	78	0.976352	0.974847	0.981193	0.977464	0.948628	0.941516	0.959166	0.94977	0.948952	0.981296	0.92355	0.951266	0.022756	0.0634621	-0.0175765	0.0228805	0.43119	0.684003	2.19666e-05	FALSE	0.0324181	0.0750226	-0.0113407	0.0320334
1aG	1fR	1	6	T	E	G	R	3606	4778	4054	10048	11939	11131	1754	2274	1830	3765	4369	3736	221	351	278	323	515	454	0.976352	0.974847	0.981193	0.977464	0.946098	0.943886	0.947266	0.94575	0.901532	0.912122	0.921709	0.911788	-0.0221931	-0.00802248	-0.00774157	-0.0126524	0.117628	0.257194	2.46566e-05	FALSE	-0.0120893	0.00310558	0.00019135	-0.00293079
1aG	1fS	1	6	T	E	G	S	3606	4778	4054	10048	11939	11131	1295	1605	1409	2875	3486	2919	167	267	211	412	477	401	0.976352	0.974847	0.981193	0.977464	0.950005	0.958335	0.948944	0.952428	0.962236	0.935318	0.939069	0.945541	0.0346966	0.00108856	0.00797129	0.0145855	0.290712	0.502205	2.4165e-05	FALSE	0.0441171	0.00951294	0.0156682	0.0230994
1aG	1fT	1	6	T	E	G	T	3606	4778	4054	10048	11939	11131	415	505	486	959	1139	1008	49	68	69	90	90	108	0.976352	0.974847	0.981193	0.977464	0.954651	0.962778	0.949077	0.955502	0.928026	0.899978	0.916849	0.914951	-0.00404934	-0.0385832	-0.0143785	-0.0190037	0.204442	0.379526	2.46337e-05	FALSE	0.00454826	-0.0310133	-0.00670017	-0.0110551
1aG	1fV	1	6	T	E	G	V	3606	4778	4054	10048	11939	11131	1643	2153	1913	3323	3582	3275	44	60	48	46	63	84	0.976352	0.974847	0.981193	0.977464	0.939199	0.926929	0.927109	0.931079	0.862685	0.872703	0.929625	0.888337	-0.0543041	-0.0309108	0.0199517	-0.0217544	0.425556	0.677575	2.20642e-05	FALSE	-0.0430129	-0.016759	0.0306292	-0.00971423
1aG	1fW	1	6	T	E	G	W	3606	4778	4054	10048	11939	11131	991	1223	1087	2243	2491	2229	67	81	58	72	135	100	0.976352	0.974847	0.981193	0.977464	0.952244	0.950765	0.947773	0.950261	0.865876	0.927137	0.92792	0.906978	-0.06385	0.000286885	-0.0020282	-0.0218638	0.407209	0.655742	2.23703e-05	FALSE	-0.0548247	0.0101422	0.0058335	-0.0129497
1aG	1fY	1	6	T	E	G	Y	3606	4778	4054	10048	11939	11131	445	553	405	822	926	884	46	79	69	59	49	39	0.976352	0.974847	0.981193	0.977464	0.928685	0.92769	0.954922	0.937099	0.88639	0.810684	0.800232	0.832435	-0.0203335	-0.0936715	-0.13673	-0.0835785	0.133067	0.278528	2.45146e-05	FALSE	-0.00728124	-0.0796518	-0.129883	-0.072272
1aG	1gA	1	7	T	K	G	A	3606	4778	4054	10048	11939	11131	1400	1648	1411	3113	3598	3075	79	102	95	95	124	114	0.976352	0.974847	0.981193	0.977464	0.950187	0.958945	0.954743	0.954625	0.878915	0.889965	0.886428	0.885103	-0.0488025	-0.0448602	-0.0503587	-0.0480072	0.00115979	0.0870266	9.72724e-05	TRUE	-0.0394141	-0.0365527	-0.0434855	-0.0398174
1aG	1gC	1	7	T	K	G	C	3606	4778	4054	10048	11939	11131	276	354	263	541	640	515	106	151	139	213	303	270	0.976352	0.974847	0.981193	0.977464	0.935567	0.936721	0.942493	0.93826	0.938446	0.949006	0.94157	0.943007	0.0250035	0.0358471	0.0168023	0.0258843	0.042527	0.158392	2.79243e-05	TRUE	0.0369097	0.0482728	0.0254	0.0368609
1aG	1gD	1	7	T	K	G	D	3606	4778	4054	10048	11939	11131	168	229	242	213	296	227	44	57	29	29	33	25	0.976352	0.974847	0.981193	0.977464	0.885049	0.89719	0.858228	0.880156	0.809192	0.802565	0.848561	0.820106	-0.0549271	-0.0720585	0.00647415	-0.0401705	0.234041	0.422944	2.46065e-05	FALSE	-0.0352133	-0.0530084	0.0252132	-0.0210028
1aG	1gE	1	7	T	K	G	E	3606	4778	4054	10048	11939	11131	639	854	742	1142	1380	1271	18	27	31	39	24	31	0.976352	0.974847	0.981193	0.977464	0.924854	0.923494	0.927174	0.925174	0.947181	0.853078	0.865554	0.888605	0.0441976	-0.0471873	-0.0441824	-0.0157241	0.652209	0.86848	1.63859e-05	FALSE	0.0578768	-0.0324432	-0.0335135	-0.00269329
1aG	1gF	1	7	T	K	G	F	3606	4778	4054	10048	11939	11131	263	319	279	193	264	184	63	87	61	28	38	33	0.976352	0.974847	0.981193	0.977464	0.821649	0.84466	0.817894	0.828068	0.763504	0.769367	0.795215	0.776029	-0.0387145	-0.0540465	-0.00729717	-0.0333527	0.136249	0.282847	2.45122e-05	FALSE	-0.0113225	-0.0276811	0.0151318	-0.00795727
1aG	1gG	1	7	T	K	G	G	3606	4778	4054	10048	11939	11131	4585	5712	4931	12704	15097	12981	440	601	594	1002	1123	1240	0.976352	0.974847	0.981193	0.977464	0.975697	0.981461	0.976374	0.977844	0.952954	0.940608	0.949818	0.947793	0.000329751	-0.0161666	-0.00819409	-0.00801033	0.234634	0.423747	2.45814e-05	FALSE	0.00506279	-0.0123057	-0.00450969	-0.00391753
1aG	1gI	1	7	T	K	G	I	3606	4778	4054	10048	11939	11131	377	462	410	619	834	644	57	64	76	49	72	63	0.976352	0.974847	0.981193	0.977464	0.915025	0.936544	0.917251	0.92294	0.839996	0.880831	0.844076	0.854968	-0.0533914	-0.0321554	-0.0559246	-0.0471571	0.0246023	0.134177	3.2156e-05	TRUE	-0.03814	-0.0196979	-0.0439659	-0.0339346
1aG	1gL	1	7	T	K	G	L	3606	4778	4054	10048	11939	11131	794	1055	949	1252	1716	1423	47	66	69	74	64	46	0.976352	0.974847	0.981193	0.977464	0.910335	0.924266	0.911936	0.915512	0.910162	0.86333	0.819132	0.864208	0.0213538	-0.0376882	-0.0756526	-0.0306624	0.390789	0.634931	2.27293e-05	FALSE	0.0373367	-0.0230765	-0.0630202	-0.0162533
1aG	1gN	1	7	T	K	G	N	3606	4778	4054	10048	11939	11131	387	552	456	1030	1309	1135	34	46	27	97	99	86	0.976352	0.974847	0.981193	0.977464	0.971032	0.968683	0.969957	0.969891	0.979086	0.957256	0.998192	0.978178	0.0310166	0.0129383	0.0464773	0.030144	0.0896823	0.220063	2.50624e-05	FALSE	0.0366254	0.019356	0.0511264	0.0357026
1aG	1gP	1	7	T	K	G	P	3606	4778	4054	10048	11939	11131	1901	2476	2193	96	108	87	213	275	206	5	5	5	0.976352	0.974847	0.981193	0.977464	0.511331	0.497932	0.49608	0.501781	0.422506	0.394837	0.439828	0.419057	-0.076733	-0.0905699	-0.0469217	-0.0714082	0.0310201	0.142809	3.01697e-05	TRUE	-0.0559618	-0.0713144	-0.0316043	-0.0529602
1aG	1gQ	1	7	T	K	G	Q	3606	4778	4054	10048	11939	11131	324	386	314	853	909	807	24	34	30	53	49	50	0.976352	0.974847	0.981193	0.977464	0.969771	0.967863	0.973625	0.97042	0.94939	0.910011	0.924039	0.927813	0.00255153	-0.0335074	-0.0312753	-0.0207437	0.217339	0.398705	2.45973e-05	FALSE	0.00839517	-0.0269285	-0.0271756	-0.0152363
1aG	1gR	1	7	T	K	G	R	3606	4778	4054	10048	11939	11131	1650	2223	1771	7884	9324	8238	205	304	217	702	983	765	0.976352	0.974847	0.981193	0.977464	1.03888	1.03587	1.04155	1.03877	1.00026	1.00522	1.00981	1.00509	-0.0140598	-0.0045943	-0.0121521	-0.0102687	0.070895	0.195545	2.55954e-05	TRUE	-0.022205	-0.0125525	-0.019115	-0.0179575
1aG	1gS	1	7	T	K	G	S	3606	4778	4054	10048	11939	11131	1161	1537	1224	2599	3204	2526	70	87	70	161	108	72	0.976352	0.974847	0.981193	0.977464	0.950968	0.953497	0.948504	0.950989	0.954106	0.892429	0.868779	0.905105	0.0256262	-0.0370846	-0.0618859	-0.0244481	0.446919	0.701208	2.16852e-05	FALSE	0.0348771	-0.0277421	-0.0541269	-0.015664
1aG	1gT	1	7	T	K	G	T	3606	4778	4054	10048	11939	11131	667	910	820	1561	1766	1484	293	430	326	552	706	582	0.976352	0.974847	0.981193	0.977464	0.956121	0.945068	0.933469	0.944886	0.93097	0.92537	0.93191	0.929417	-0.00254124	0.00407316	0.0159967	0.00584286	0.39406	0.639113	2.26457e-05	FALSE	0.00579367	0.0149844	0.0258261	0.0155347
1aG	1gV	1	7	T	K	G	V	3606	4778	4054	10048	11939	11131	1047	1281	1079	1500	1651	1349	95	116	109	141	136	105	0.976352	0.974847	0.981193	0.977464	0.899219	0.896849	0.891123	0.89573	0.903317	0.885695	0.861273	0.883428	0.0253629	0.0114044	-0.01309	0.0078924	0.555239	0.802825	1.89659e-05	FALSE	0.0430308	0.0305076	0.00206287	0.0252004
1aG	1gW	1	7	T	K	G	W	3606	4778	4054	10048	11939	11131	714	1034	844	1525	1815	1474	54	81	61	105	120	86	0.976352	0.974847	0.981193	0.977464	0.945521	0.933243	0.929392	0.936052	0.934634	0.913261	0.904878	0.917591	0.0114728	0.00349173	-0.00703422	0.00264345	0.670681	0.87864	1.58891e-05	FALSE	0.021677	0.0165368	0.00334081	0.0138516
1aG	1gY	1	7	T	K	G	Y	3606	4778	4054	10048	11939	11131	303	433	380	816	1067	965	44	78	48	40	82	72	0.976352	0.974847	0.981193	0.977464	0.972399	0.973207	0.972254	0.97262	0.846479	0.872847	0.911976	0.877101	-0.102925	-0.0758812	-0.0419929	-0.0735997	0.0528503	0.172412	2.6737e-05	TRUE	-0.0975715	-0.0703589	-0.0376873	-0.0685392
1aG	2aA	1	8	T	V	G	A	3606	4778	4054	10048	11939	11131	1203	1620	1434	2271	2618	2464	88	114	97	151	247	126	0.976352	0.974847	0.981193	0.977464	0.931205	0.923503	0.92753	0.927413	0.920137	0.958047	0.895501	0.924562	0.0109525	0.0577724	-0.0145842	0.0180469	0.484045	0.7401	2.07138e-05	FALSE	0.023588	0.072515	-0.00396227	0.0307136
1aG	2aC	1	8	T	V	G	C	3606	4778	4054	10048	11939	11131	421	571	473	881	1193	1059	45	60	31	83	88	51	0.976352	0.974847	0.981193	0.977464	0.94315	0.953764	0.957832	0.951582	0.928512	0.912077	0.922552	0.921047	0.00766511	-0.0176977	-0.0172657	-0.00909943	0.391142	0.63532	2.27162e-05	FALSE	0.0182793	-0.00840556	-0.0108368	-0.000321014
1aG	2aE	1	8	T	V	G	E	3606	4778	4054	10048	11939	11131	739	949	793	151	238	183	12	18	11	1	2	4	0.976352	0.974847	0.981193	0.977464	0.673401	0.704003	0.697672	0.691692	0.569408	0.608092	0.749735	0.642412	-0.0880691	-0.0782025	0.0651842	-0.0336958	0.566441	0.811589	1.8705e-05	FALSE	-0.0535497	-0.0418697	0.0933518	-0.000689217
1aG	2aG	1	8	T	V	G	G	3606	4778	4054	10048	11939	11131	3200	4122	3519	744	826	730	292	411	274	38	40	26	0.976352	0.974847	0.981193	0.977464	0.688376	0.67757	0.685473	0.683807	0.621091	0.592483	0.595925	0.603167	-0.0510071	-0.0680437	-0.0766562	-0.0652357	0.0130842	0.113696	3.7538e-05	TRUE	-0.0164351	-0.0316115	-0.0483991	-0.0321486
1aG	2aH	1	8	T	V	G	H	3606	4778	4054	10048	11939	11131	376	466	382	305	373	353	95	81	100	57	85	74	0.976352	0.974847	0.981193	0.977464	0.833265	0.840729	0.856515	0.843503	0.798301	0.872634	0.83108	0.834005	-0.0152595	0.0530518	-0.00932573	0.00948886	0.706436	0.896057	1.48863e-05	FALSE	0.0109136	0.0798923	0.00958628	0.0334641
1aG	2aI	1	8	T	V	G	I	3606	4778	4054	10048	11939	11131	291	395	308	1338	1759	1408	19	18	11	66	57	54	0.976352	0.974847	0.981193	0.977464	1.03442	1.04292	1.03956	1.03897	1.00191	1.00276	1.04772	1.01746	-0.00804953	-0.0139341	0.0277101	0.00190881	0.896824	0.969797	8.65957e-06	FALSE	-0.0152262	-0.0235307	0.0210943	-0.00588753
1aG	2aK	1	8	T	V	G	K	3606	4778	4054	10048	11939	11131	579	792	643	1628	2015	1842	78	117	93	201	349	229	0.976352	0.974847	0.981193	0.977464	0.977399	0.976971	0.986051	0.98014	0.967288	0.995713	0.968724	0.977241	0.0130014	0.0433161	0.00121784	0.0191784	0.265763	0.467395	2.44689e-05	FALSE	0.0174123	0.0480853	0.00341815	0.0229719
1aG	2aL	1	8	T	V	G	L	3606	4778	4054	10048	11939	11131	1612	2093	1873	3587	4355	3744	126	166	147	219	301	287	0.976352	0.974847	0.981193	0.977464	0.950271	0.95328	0.944852	0.949468	0.921626	0.937068	0.942154	0.933616	-0.00617361	0.00776627	0.0150722	0.00555495	0.466789	0.722307	2.11525e-05	FALSE	0.00319998	0.0171497	0.0233425	0.0145641
1aG	2aQ	1	8	T	V	G	Q	3606	4778	4054	10048	11939	11131	569	777	649	691	883	821	120	129	108	109	107	94	0.976352	0.974847	0.981193	0.977464	0.880055	0.882021	0.89247	0.884849	0.846383	0.844926	0.849659	0.846989	-0.0128608	-0.0149102	-0.0260262	-0.0179324	0.0482818	0.166258	2.7191e-05	TRUE	0.00754644	0.00643234	-0.0110306	0.000982717
1aG	2aR	1	8	T	V	G	R	3606	4778	4054	10048	11939	11131	2242	3000	2448	5550	6603	5840	236	360	303	529	623	462	0.976352	0.974847	0.981193	0.977464	0.96263	0.959899	0.965099	0.962543	0.95112	0.931569	0.91385	0.932179	0.0112533	-0.00418618	-0.0330983	-0.00867704	0.573144	0.816638	1.85532e-05	FALSE	0.018412	0.00393853	-0.0277292	-0.00179289
1aG	2aS	1	8	T	V	G	S	3606	4778	4054	10048	11939	11131	1026	1254	1081	994	1187	1148	246	282	238	163	186	136	0.976352	0.974847	0.981193	0.977464	0.853857	0.860486	0.872439	0.86226	0.809808	0.817926	0.801483	0.809739	-0.0238568	-0.0209164	-0.0545474	-0.0331069	0.0912911	0.222186	2.50033e-05	FALSE	-5.54797e-05	0.00343205	-0.0372963	-0.0113066
1aG	2aT	1	8	T	V	G	T	3606	4778	4054	10048	11939	11131	427	535	467	452	473	458	14	29	28	13	13	35	0.976352	0.974847	0.981193	0.977464	0.864128	0.852444	0.863326	0.859966	0.848938	0.772428	0.891102	0.837489	0.00524456	-0.0585744	0.0440125	-0.00310578	0.926766	0.979045	7.21684e-06	FALSE	0.0277645	-0.0331804	0.0622287	0.0189376
1aG	2aW	1	8	T	V	G	W	3606	4778	4054	10048	11939	11131	785	1026	902	755	906	763	121	118	95	91	139	88	0.976352	0.974847	0.981193	0.977464	0.853013	0.852301	0.846393	0.850569	0.824493	0.886251	0.856791	0.855845	-0.00834768	0.0553886	0.0263159	0.0244523	0.315656	0.536922	2.38972e-05	FALSE	0.0155561	0.0808008	0.0462208	0.0475259
1aG	2bA	1	9	T	K	G	A	3606	4778	4054	10048	11939	11131	914	1161	1008	3782	4431	3734	143	208	144	475	564	501	0.976352	0.974847	0.981193	0.977464	1.0222	1.02475	1.01548	1.02081	0.996724	0.984476	1.0083	0.9965	-0.00130227	-0.0144964	0.0119176	-0.00129369	0.880884	0.965049	9.3271e-06	FALSE	-0.00586874	-0.0199202	0.00939358	-0.00546512
1aG	2bC	1	9	T	K	G	C	3606	4778	4054	10048	11939	11131	483	638	581	1782	2132	1838	75	102	76	222	261	168	0.976352	0.974847	0.981193	0.977464	1.0089	1.00909	0.997411	1.00513	0.983357	0.977646	0.956371	0.972458	-0.00168382	-0.00606619	-0.0222809	-0.0100103	0.251147	0.447004	2.46083e-05	FALSE	-0.00348716	-0.00802404	-0.0218671	-0.0111261
1aG	2bD	1	9	T	K	G	D	3606	4778	4054	10048	11939	11131	304	441	336	631	741	554	66	62	63	114	116	109	0.976352	0.974847	0.981193	0.977464	0.942206	0.928095	0.922805	0.931035	0.920902	0.94076	0.928319	0.929994	0.000977117	0.0360093	0.0228692	0.0199519	0.190095	0.358849	2.45983e-05	FALSE	0.0117539	0.0499585	0.034111	0.0319411
1aG	2bE	1	9	T	K	G	E	3606	4778	4054	10048	11939	11131	651	877	751	2109	2497	2324	41	44	35	82	98	62	0.976352	0.974847	0.981193	0.977464	0.993824	0.990228	0.994887	0.99298	0.9379	0.961297	0.931018	0.943405	-0.0324221	-0.00402313	-0.0451579	-0.027201	0.154716	0.308509	2.45715e-05	FALSE	-0.0311925	-0.00196589	-0.0443431	-0.0258338
1aG	2bF	1	9	T	K	G	F	3606	4778	4054	10048	11939	11131	342	376	396	634	693	683	236	312	250	363	435	329	0.976352	0.974847	0.981193	0.977464	0.929099	0.938991	0.927961	0.932017	0.907455	0.906109	0.896993	0.903519	0.000327122	-0.00926306	-0.0135155	-0.00748382	0.209054	0.386494	2.47581e-05	FALSE	0.0133112	0.00275469	-0.00295056	0.00437176
1aG	2bG	1	9	T	K	G	G	3606	4778	4054	10048	11939	11131	2654	3384	2923	5357	6135	5546	247	269	263	326	393	363	0.976352	0.974847	0.981193	0.977464	0.938966	0.937048	0.938881	0.938298	0.889708	0.911618	0.902448	0.901258	-0.027054	-0.00186087	-0.0187752	-0.0158967	0.165215	0.323632	2.45273e-05	FALSE	-0.0157232	0.0105062	-0.00968052	-0.00496583
1aG	2bI	1	9	T	K	G	I	3606	4778	4054	10048	11939	11131	345	458	344	902	1196	1013	115	156	149	263	332	338	0.976352	0.974847	0.981193	0.977464	0.968966	0.98004	0.989207	0.979404	0.953446	0.955937	0.959333	0.956239	0.0073942	0.00054752	-0.0112698	-0.00110937	0.857563	0.957163	1.01892e-05	FALSE	0.0133874	0.00469697	-0.00956115	0.00284108
1aG	2bL	1	9	T	K	G	L	3606	4778	4054	10048	11939	11131	1323	1751	1541	4019	4683	3928	126	180	190	398	370	455	0.976352	0.974847	0.981193	0.977464	0.986365	0.982854	0.972683	0.980634	0.990892	0.951845	0.965535	0.969424	0.0278518	-0.00628745	0.0111463	0.0109035	0.383857	0.626226	2.2849e-05	FALSE	0.0305422	-0.00271047	0.0153876	0.0144065
1aG	2bM	1	9	T	K	G	M	3606	4778	4054	10048	11939	11131	178	265	209	628	733	632	82	89	100	101	103	68	0.976352	0.974847	0.981193	0.977464	1.00371	0.98682	0.992244	0.994259	0.881695	0.884167	0.821399	0.86242	-0.0982842	-0.0778321	-0.152183	-0.109433	0.038695	0.153511	2.85265e-05	TRUE	-0.0990323	-0.075069	-0.150951	-0.108351
1aG	2bN	1	9	T	K	G	N	3606	4778	4054	10048	11939	11131	204	174	176	468	509	453	21	25	17	63	83	41	0.976352	0.974847	0.981193	0.977464	0.953809	0.993415	0.973794	0.973673	0.984914	1.00833	0.966347	0.986529	0.0536603	0.0398992	0.0108668	0.0348088	0.110044	0.246909	2.48256e-05	FALSE	0.0624079	0.0412908	0.014941	0.0395466
1aG	2bP	1	9	T	K	G	P	3606	4778	4054	10048	11939	11131	2431	3203	2591	120	150	100	185	253	182	9	5	9	0.976352	0.974847	0.981193	0.977464	0.50869	0.506304	0.49293	0.502641	0.507001	0.404661	0.521306	0.477656	0.0103405	-0.0889077	0.0376467	-0.0136402	0.756694	0.918644	1.34233e-05	FALSE	0.0306693	-0.0680946	0.0524914	0.00502204
1aG	2bQ	1	9	T	K	G	Q	3606	4778	4054	10048	11939	11131	972	1256	1094	3031	3655	3210	54	90	47	136	188	134	0.976352	0.974847	0.981193	0.977464	0.989399	0.992799	0.988795	0.990331	0.964629	0.95374	0.985505	0.967958	-0.00137223	-0.014087	0.0153062	-5.10136e-05	0.995762	0.998911	1.74061e-06	FALSE	0.000727345	-0.0125664	0.0170793	0.00174676
1aG	2bR	1	9	T	K	G	R	3606	4778	4054	10048	11939	11131	2296	3111	2601	9630	11442	10054	237	311	254	802	947	806	0.976352	0.974847	0.981193	0.977464	1.02377	1.02039	1.02035	1.0215	0.998878	0.998141	0.997762	0.99826	-0.000680629	0.00341789	-0.00340188	-0.000221538	0.92121	0.977395	7.49907e-06	FALSE	-0.00557851	-0.00102875	-0.00673788	-0.00444838
1aG	2bS	1	9	T	K	G	S	3606	4778	4054	10048	11939	11131	1526	1994	1695	4616	5439	4733	75	98	88	225	237	101	0.976352	0.974847	0.981193	0.977464	0.985872	0.985175	0.983122	0.984723	0.984914	0.970995	0.881329	0.945746	0.0223551	0.0106001	-0.0833029	-0.0167826	0.665495	0.875795	1.60135e-05	FALSE	0.0251412	0.0137017	-0.0806497	-0.0139356
1aG	2bT	1	9	T	K	G	T	3606	4778	4054	10048	11939	11131	747	1142	875	1976	2418	1948	61	78	76	137	151	153	0.976352	0.974847	0.981193	0.977464	0.970322	0.955334	0.957185	0.960947	0.951346	0.944779	0.945664	0.947263	0.00396989	0.0134748	0.00648076	0.00797513	0.107104	0.243118	2.48579e-05	FALSE	0.00971107	0.0224702	0.0130031	0.0150614
1aG	2bV	1	9	T	K	G	V	3606	4778	4054	10048	11939	11131	765	1057	965	2196	2477	2251	32	42	31	36	107	57	0.976352	0.974847	0.981193	0.977464	0.979801	0.967286	0.962528	0.969872	0.871187	0.977129	0.935286	0.927868	-0.0854435	0.034173	-0.00913918	-0.0201366	0.62285	0.850945	1.72492e-05	FALSE	-0.0814896	0.0408649	-0.00339274	-0.0146725
1aG	2bW	1	9	T	K	G	W	3606	4778	4054	10048	11939	11131	422	553	422	709	894	638	18	34	21	26	41	26	0.976352	0.974847	0.981193	0.977464	0.917691	0.923546	0.912877	0.918038	0.900168	0.889011	0.890006	0.893062	0.00417839	-0.0113054	-0.00570186	-0.0042763	0.4445	0.698487	2.17487e-05	FALSE	0.0190087	0.0034298	0.00681219	0.00975022
1aG	2bY	1	9	T	K	G	Y	3606	4778	4054	10048	11939	11131	291	372	243	517	694	514	35	46	39	41	74	106	0.976352	0.974847	0.981193	0.977464	0.924169	0.940421	0.951326	0.938639	0.875877	0.922966	0.98003	0.926291	-0.0264379	0.00619981	0.0465963	0.00878609	0.717829	0.901584	1.45455e-05	FALSE	-0.0126473	0.0179591	0.0539565	0.0197561
1aG	2cA	1	10	T	T	G	A	3606	4778	4054	10048	11939	11131	1292	1633	1499	4659	5488	5128	182	261	200	466	627	471	0.976352	0.974847	0.981193	0.977464	1.00625	1.00976	1.00637	1.00746	0.966544	0.97021	0.96362	0.966791	-0.0159091	-0.0141537	-0.0238212	-0.0179613	0.026328	0.136163	3.13729e-05	TRUE	-0.0171713	-0.0162569	-0.0248491	-0.0194258
1aG	2cC	1	10	T	T	G	C	3606	4778	4054	10048	11939	11131	307	406	348	801	1112	894	88	133	95	70	80	79	0.976352	0.974847	0.981193	0.977464	0.968727	0.985659	0.973576	0.975988	0.830997	0.807068	0.844439	0.827501	-0.114823	-0.153799	-0.110827	-0.126483	0.0115407	0.111397	3.92778e-05	TRUE	-0.108785	-0.150797	-0.10672	-0.122101
1aG	2cE	1	10	T	T	G	E	3606	4778	4054	10048	11939	11131	553	727	598	2316	2602	2337	131	224	136	444	556	475	0.976352	0.974847	0.981193	0.977464	1.0236	1.01718	1.02161	1.0208	0.999061	0.974062	1.00874	0.993955	-0.000330489	-0.0175331	0.00634796	-0.00383853	0.643506	0.863747	1.66069e-05	FALSE	-0.00519218	-0.0212662	0.00280157	-0.00788561
1aG	2cF	1	10	T	T	G	F	3606	4778	4054	10048	11939	11131	423	584	480	1208	1544	1189	13	21	27	23	45	51	0.976352	0.974847	0.981193	0.977464	0.979202	0.981497	0.969406	0.976702	0.923685	0.956745	0.938369	0.9396	-0.0323611	-6.39276e-05	-0.0128058	-0.0150769	0.249657	0.444912	2.46566e-05	FALSE	-0.0282929	0.00378972	-0.00807451	-0.0108592
1aG	2cG	1	10	T	T	G	G	3606	4778	4054	10048	11939	11131	4025	4971	4483	10550	11708	10263	600	795	680	1317	1645	1216	0.976352	0.974847	0.981193	0.977464	0.969259	0.96788	0.960381	0.96584	0.948688	0.952623	0.932099	0.94447	0.00234915	0.00908849	-0.0102198	0.000405955	0.94933	0.985474	5.95811e-06	FALSE	0.00828791	0.015664	-0.00416029	0.00659721
1aG	2cH	1	10	T	T	G	H	3606	4778	4054	10048	11939	11131	190	217	176	614	604	637	73	130	88	252	316	266	0.976352	0.974847	0.981193	0.977464	0.993536	0.987558	1.01282	0.997972	1.00119	0.971598	0.992199	0.988328	0.0311473	0.00887995	-0.00157442	0.0128176	0.315354	0.536546	2.392e-05	FALSE	0.0324339	0.0114907	-0.00365883	0.0134219
1aG	2cK	1	10	T	T	G	K	3606	4778	4054	10048	11939	11131	740	971	880	2418	2849	2710	63	92	69	203	207	205	0.976352	0.974847	0.981193	0.977464	0.99482	0.993769	0.994331	0.994306	0.993199	0.962493	0.990223	0.981972	0.0219048	-0.00627928	0.0145928	0.0100728	0.355244	0.589912	2.34028e-05	FALSE	0.0229374	-0.00496189	0.0154956	0.0111571
1aG	2cL	1	10	T	T	G	L	3606	4778	4054	10048	11939	11131	1561	1929	1567	5580	6538	5505	166	223	181	513	556	478	0.976352	0.974847	0.981193	0.977464	1.00523	1.01076	1.00941	1.00847	0.988355	0.974589	0.976737	0.979894	0.00689225	-0.0107489	-0.0136891	-0.00584861	0.45886	0.713929	2.13805e-05	FALSE	0.00583615	-0.0130702	-0.0152133	-0.00748247
1aG	2cM	1	10	T	T	G	M	3606	4778	4054	10048	11939	11131	448	576	485	1404	1770	1475	58	72	60	182	210	210	0.976352	0.974847	0.981193	0.977464	0.989978	0.999215	0.992898	0.99403	0.990126	0.993067	1.00898	0.997392	0.0235587	0.0189851	0.0347594	0.0257677	0.0315123	0.143492	3.00343e-05	TRUE	0.0255449	0.019152	0.0358886	0.0268618
1aG	2cP	1	10	T	T	G	P	3606	4778	4054	10048	11939	11131	2379	3005	2503	190	229	239	247	319	267	6	18	12	0.976352	0.974847	0.981193	0.977464	0.564479	0.563667	0.596641	0.574929	0.426475	0.528263	0.510365	0.488368	-0.124656	-0.021226	-0.0750544	-0.0736455	0.132538	0.277793	2.45046e-05	FALSE	-0.0965465	0.00817178	-0.0493017	-0.0458922
1aG	2cQ	1	10	T	T	G	Q	3606	4778	4054	10048	11939	11131	310	378	307	1246	1555	1172	16	36	27	70	53	65	0.976352	0.974847	0.981193	0.977464	1.01883	1.03358	1.01893	1.02378	1.02866	0.912522	0.96614	0.969107	0.0339237	-0.0950631	-0.0336248	-0.0315881	0.485731	0.741557	2.06388e-05	FALSE	0.0300648	-0.102496	-0.0367224	-0.0363844
1aG	2cR	1	10	T	T	G	R	3606	4778	4054	10048	11939	11131	1633	2115	1642	4559	5267	4452	275	361	279	711	900	726	0.976352	0.974847	0.981193	0.977464	0.976574	0.974449	0.979751	0.976925	0.967671	0.974579	0.975046	0.972432	0.0141908	0.0246411	0.0137208	0.0175176	0.0389962	0.153663	2.843e-05	TRUE	0.0187581	0.0299159	0.0168913	0.0218551
1aG	2cS	1	10	T	T	G	S	3606	4778	4054	10048	11939	11131	1597	2142	2018	6110	7282	7026	252	339	308	817	888	918	0.976352	0.974847	0.981193	0.977464	1.01311	1.01112	1.00838	1.01087	0.993911	0.980406	0.990589	0.988302	0.00475771	-0.00528058	0.00117151	0.000216213	0.948014	0.985026	6.044e-06	FALSE	0.00208808	-0.00768	-0.000184565	-0.0019255
1aG	2cV	1	10	T	T	G	V	3606	4778	4054	10048	11939	11131	1473	1880	1513	4819	5917	4740	169	240	194	400	616	445	0.976352	0.974847	0.981193	0.977464	0.994961	1.00203	0.996296	0.997764	0.957428	0.978007	0.960606	0.965347	-0.0140042	0.00117615	-0.0169522	-0.00992674	0.219179	0.401511	2.45899e-05	FALSE	-0.0129996	0.000741703	-0.016361	-0.00953961
1aG	2cW	1	10	T	T	G	W	3606	4778	4054	10048	11939	11131	1243	1484	1254	3131	3399	2867	137	213	153	274	351	334	0.976352	0.974847	0.981193	0.977464	0.964647	0.964592	0.960229	0.963156	0.9379	0.925802	0.954937	0.939546	-0.00393519	-0.0145272	0.0127669	-0.00189851	0.833388	0.948656	1.10165e-05	FALSE	0.00285461	-0.00730923	0.0188485	0.00479795
1aG	2cY	1	10	T	T	G	Y	3606	4778	4054	10048	11939	11131	321	449	351	689	703	682	41	54	50	87	88	86	0.976352	0.974847	0.981193	0.977464	0.946093	0.919775	0.941604	0.935824	0.944763	0.924489	0.927645	0.932299	0.0210436	0.0278498	0.00375032	0.0175479	0.134253	0.280054	2.45213e-05	FALSE	0.0311484	0.0432278	0.0124709	0.028949
1aG	2dA	1	11	T	L	G	A	3606	4778	4054	10048	11939	11131	962	1302	1193	349	436	398	105	121	114	18	23	20	0.976352	0.974847	0.981193	0.977464	0.739965	0.738065	0.739869	0.7393	0.653044	0.67135	0.666287	0.66356	-0.0694224	-0.048151	-0.0596672	-0.0590802	0.0106544	0.109632	4.00047e-05	TRUE	-0.0360611	-0.0128234	-0.032545	-0.0271432
1aG	2dC	1	11	T	L	G	C	3606	4778	4054	10048	11939	11131	444	629	510	105	129	94	41	45	44	1	2	1	0.976352	0.974847	0.981193	0.977464	0.690348	0.680301	0.671937	0.680862	0.426945	0.500141	0.4323	0.453129	-0.247077	-0.163048	-0.227	-0.212375	0.0139346	0.115386	3.69793e-05	TRUE	-0.212512	-0.126598	-0.19876	-0.17929
1aG	2dE	1	11	T	L	G	E	3606	4778	4054	10048	11939	11131	510	727	573	29	25	18	48	54	41	1	3	3	0.976352	0.974847	0.981193	0.977464	0.525091	0.469918	0.469358	0.488122	0.408668	0.52643	0.566166	0.500422	-0.104006	0.0683324	0.105635	0.0233206	0.752548	0.916926	1.35326e-05	FALSE	-0.0810508	0.0817916	0.116641	0.0391272
1aG	2dF	1	11	T	L	G	F	3606	4778	4054	10048	11939	11131	264	335	293	60	85	85	50	82	74	14	17	22	0.976352	0.974847	0.981193	0.977464	0.68574	0.705376	0.72387	0.704995	0.709931	0.681575	0.726674	0.70606	0.0404076	-0.00605913	0.0164188	0.0169224	0.334379	0.56211	2.36914e-05	FALSE	0.0749839	0.030252	0.0440684	0.0497681
1aG	2dG	1	11	T	L	G	G	3606	4778	4054	10048	11939	11131	2185	2777	2347	338	382	305	149	200	181	15	18	9	0.976352	0.974847	0.981193	0.977464	0.641132	0.633248	0.631927	0.635435	0.591323	0.583267	0.521937	0.565509	-0.0346471	-0.0340531	-0.0981052	-0.0556018	0.120296	0.260894	2.46609e-05	FALSE	-0.000894195	0.00113339	-0.0706653	-0.0234754
1aG	2dK	1	11	T	L	G	K	3606	4778	4054	10048	11939	11131	499	680	606	85	72	49	79	110	75	4	10	5	0.976352	0.974847	0.981193	0.977464	0.652306	0.602414	0.577604	0.610774	0.511637	0.584451	0.555508	0.550532	-0.125244	-0.00281034	-0.0112325	-0.0464289	0.360641	0.596922	2.33583e-05	FALSE	-0.0911225	0.03041	0.0132046	-0.015836
1aG	2dM	1	11	T	L	G	M	3606	4778	4054	10048	11939	11131	393	524	460	634	776	741	29	65	51	60	90	78	0.976352	0.974847	0.981193	0.977464	0.912982	0.913216	0.92014	0.915446	0.941831	0.905294	0.914199	0.920441	0.0504391	0.0150485	0.0113642	0.0256173	0.17602	0.338681	2.46094e-05	FALSE	0.0660108	0.0315243	0.0229517	0.0401622
1aG	2dN	1	11	T	L	G	N	3606	4778	4054	10048	11939	11131	756	958	831	44	44	18	58	84	59	3	1	2	0.976352	0.974847	0.981193	0.977464	0.527789	0.504012	0.426797	0.486199	0.514109	0.344945	0.478074	0.445709	-0.00119859	-0.146389	0.0593034	-0.0294282	0.677296	0.88212	1.56985e-05	FALSE	0.0221608	-0.125995	0.0619806	-0.0139511
1aG	2dP	1	11	T	L	G	P	3606	4778	4054	10048	11939	11131	2000	2761	2420	59	90	69	237	320	270	9	6	3	0.976352	0.974847	0.981193	0.977464	0.449	0.463616	0.458264	0.45696	0.47828	0.398463	0.350369	0.409037	0.0398984	-0.0534922	-0.0992764	-0.0376234	0.455231	0.710153	2.14656e-05	FALSE	0.0481712	-0.0414626	-0.0902655	-0.0278523
1aG	2dR	1	11	T	L	G	R	3606	4778	4054	10048	11939	11131	2179	2915	2308	193	225	176	44	68	51	4	6	3	0.976352	0.974847	0.981193	0.977464	0.576478	0.565173	0.570895	0.570849	0.579497	0.580934	0.541178	0.567203	0.0166512	0.0299764	-0.0189803	0.00921578	0.59273	0.830865	1.80283e-05	FALSE	0.0460173	0.0595519	0.00492294	0.0368307
1aG	2dS	1	11	T	L	G	S	3606	4778	4054	10048	11939	11131	1551	2167	1836	227	258	241	79	119	108	4	13	12	0.976352	0.974847	0.981193	0.977464	0.634711	0.616232	0.633076	0.628006	0.511637	0.606096	0.613993	0.577242	-0.108065	0.00536402	-0.00717656	-0.0366257	0.414973	0.664904	2.22712e-05	FALSE	-0.0745738	0.0395804	0.0203025	-0.00489695
1aG	2dT	1	11	T	L	G	T	3606	4778	4054	10048	11939	11131	989	1318	1187	210	225	207	59	70	45	7	8	3	0.976352	0.974847	0.981193	0.977464	0.677857	0.658688	0.6656	0.667382	0.61037	0.611411	0.555508	0.59243	-0.0514573	-0.0307086	-0.0975742	-0.0599134	0.0937322	0.225482	2.49986e-05	FALSE	-0.0169027	0.00541434	-0.0693857	-0.026958
1aG	2dV	1	11	T	L	G	V	3606	4778	4054	10048	11939	11131	675	973	800	173	198	194	201	325	250	19	27	27	0.976352	0.974847	0.981193	0.977464	0.699675	0.679382	0.703349	0.694135	0.584022	0.573837	0.610741	0.589533	-0.0991072	-0.0884571	-0.07938	-0.0889814	0.0040795	0.0951462	5.58817e-05	TRUE	-0.0646186	-0.0520122	-0.0512873	-0.0559727
1aG	2dY	1	11	T	L	G	Y	3606	4778	4054	10048	11939	11131	273	386	317	110	128	118	40	61	58	5	15	15	0.976352	0.974847	0.981193	0.977464	0.752134	0.736912	0.752413	0.747153	0.616421	0.701683	0.710718	0.676274	-0.117926	-0.0166926	-0.0275439	-0.0540543	0.234124	0.423033	2.46004e-05	FALSE	-0.0851514	0.0186847	-0.00094316	-0.02247
1aG	2eA	1	12	T	K	G	A	3606	4778	4054	10048	11939	11131	820	1091	905	660	759	606	147	210	175	91	120	104	0.976352	0.974847	0.981193	0.977464	0.832362	0.824207	0.819637	0.825402	0.801925	0.801025	0.805974	0.802974	-0.0107542	-0.0024506	0.00175175	-0.00381769	0.40792	0.656566	2.23627e-05	FALSE	0.0155168	0.0262718	0.0240382	0.0219422
1aG	2eC	1	12	T	K	G	C	3606	4778	4054	10048	11939	11131	169	235	182	93	96	76	30	42	35	7	5	12	0.976352	0.974847	0.981193	0.977464	0.788274	0.761484	0.765573	0.771777	0.688791	0.616221	0.742999	0.68267	-0.0808421	-0.12611	-0.00817561	-0.0717091	0.172083	0.333601	2.45606e-05	FALSE	-0.0504459	-0.0920202	0.0177788	-0.0415625
1aG	2eE	1	12	T	K	G	E	3606	4778	4054	10048	11939	11131	689	737	693	337	387	304	57	57	71	7	4	4	0.976352	0.974847	0.981193	0.977464	0.774609	0.791064	0.771214	0.778962	0.614369	0.553953	0.536235	0.568186	-0.141922	-0.217213	-0.220474	-0.193203	0.0171831	0.12104	3.48634e-05	TRUE	-0.110516	-0.185294	-0.194827	-0.163546
1aG	2eF	1	12	T	K	G	F	3606	4778	4054	10048	11939	11131	264	393	351	38	35	30	67	68	74	6	3	4	0.976352	0.974847	0.981193	0.977464	0.632779	0.582028	0.583954	0.599587	0.577753	0.499272	0.531497	0.536174	-0.0400623	-0.0681164	-0.0414749	-0.0498845	0.03187	0.143949	2.9919e-05	TRUE	-0.00665755	-0.036715	-0.0165665	-0.0199797
1aG	2eG	1	12	T	K	G	G	3606	4778	4054	10048	11939	11131	3170	4250	3540	1455	1870	1522	316	410	366	71	68	84	0.976352	0.974847	0.981193	0.977464	0.767238	0.770232	0.768912	0.768794	0.684411	0.655286	0.697045	0.678914	-0.0646833	-0.0955732	-0.0574063	-0.0725543	0.0250304	0.134503	3.19108e-05	TRUE	-0.0327882	-0.0620565	-0.0316319	-0.0421589
1aG	2eH	1	12	T	K	G	H	3606	4778	4054	10048	11939	11131	420	481	440	628	756	637	12	38	26	20	43	22	0.976352	0.974847	0.981193	0.977464	0.904175	0.920227	0.907915	0.910772	0.91676	0.881518	0.846428	0.881569	0.0339668	-0.0155623	-0.0444117	-0.00866908	0.741282	0.911997	1.38202e-05	FALSE	0.050892	-0.000261051	-0.0312776	0.00645111
1aG	2eL	1	12	T	K	G	L	3606	4778	4054	10048	11939	11131	1210	1508	1236	607	647	540	125	199	138	34	34	25	0.976352	0.974847	0.981193	0.977464	0.777543	0.767262	0.770748	0.771851	0.70657	0.658785	0.669961	0.678439	-0.0525861	-0.0891779	-0.0862917	-0.0760186	0.0230518	0.131352	3.26109e-05	TRUE	-0.0213861	-0.0554601	-0.0606188	-0.0458217
1aG	2eM	1	12	T	K	G	M	3606	4778	4054	10048	11939	11131	188	261	196	120	100	100	88	118	114	27	36	35	0.976352	0.974847	0.981193	0.977464	0.805475	0.753931	0.788508	0.782638	0.720537	0.727091	0.730358	0.725995	-0.0658909	-0.00787611	-0.0433208	-0.0390293	0.146979	0.29802	2.4586e-05	FALSE	-0.0369493	0.02666	-0.0187283	-0.00967252
1aG	2eN	1	12	T	K	G	N	3606	4778	4054	10048	11939	11131	339	441	378	371	396	354	21	34	36	20	21	13	0.976352	0.974847	0.981193	0.977464	0.867989	0.854275	0.858044	0.860103	0.851873	0.810188	0.748937	0.803666	0.00440991	-0.0225991	-0.0929689	-0.0370527	0.329937	0.556196	2.36622e-05	FALSE	0.0264315	0.00256068	-0.0742112	-0.015073
1aG	2eP	1	12	T	K	G	P	3606	4778	4054	10048	11939	11131	3596	4860	4128	141	155	141	269	302	282	4	7	7	0.976352	0.974847	0.981193	0.977464	0.481993	0.461044	0.478944	0.473994	0.369568	0.423444	0.442398	0.411803	-0.101026	-0.0260033	-0.0275388	-0.0515228	0.172882	0.334523	2.45762e-05	FALSE	-0.085597	-0.0145706	-0.0149072	-0.0383583
1aG	2eR	1	12	T	K	G	R	3606	4778	4054	10048	11939	11131	1454	1761	1527	6173	6871	6340	178	192	190	739	694	725	0.976352	0.974847	0.981193	0.977464	1.02518	1.02735	1.02854	1.02702	1.02259	1.01834	1.01887	1.01993	0.0216513	0.0168339	0.00967793	0.0160544	0.0438749	0.160382	2.77645e-05	TRUE	0.016455	0.0108225	0.00495939	0.0107456
1aG	2eS	1	12	T	K	G	S	3606	4778	4054	10048	11939	11131	1252	1492	1412	1390	1669	1527	52	74	41	43	53	47	0.976352	0.974847	0.981193	0.977464	0.869654	0.880163	0.874518	0.874778	0.835495	0.827632	0.881191	0.848106	-0.0135939	-0.030392	0.0231195	-0.00695547	0.702784	0.894291	1.49834e-05	FALSE	0.00821011	-0.00877829	0.0401449	0.0131923
1aG	2eT	1	12	T	K	G	T	3606	4778	4054	10048	11939	11131	957	1195	1064	1673	1918	1806	39	70	41	33	51	43	0.976352	0.974847	0.981193	0.977464	0.922296	0.922697	0.926129	0.923707	0.838161	0.829647	0.871007	0.846272	-0.0623254	-0.0698412	-0.0377037	-0.0566234	0.0281449	0.138231	3.06308e-05	TRUE	-0.0482319	-0.0549605	-0.0268969	-0.0433631
1aG	2eV	1	12	T	K	G	V	3606	4778	4054	10048	11939	11131	1043	1355	1218	883	1137	962	29	39	34	11	23	14	0.976352	0.974847	0.981193	0.977464	0.838221	0.846289	0.83854	0.841017	0.745129	0.804741	0.763966	0.771279	-0.07327	-0.0202613	-0.0588031	-0.0507781	0.0848841	0.213922	2.51746e-05	FALSE	-0.0476434	0.00590407	-0.0381621	-0.0266338
1aG	2eW	1	12	T	K	G	W	3606	4778	4054	10048	11939	11131	550	709	627	121	128	104	52	47	49	1	3	6	0.976352	0.974847	0.981193	0.977464	0.681969	0.665279	0.659865	0.669038	0.399387	0.542787	0.625117	0.522431	-0.266454	-0.105758	-0.0223383	-0.131517	0.207795	0.384555	2.47292e-05	FALSE	-0.231882	-0.0694904	0.00577994	-0.0985309
1aG	2eY	1	12	T	K	G	Y	3606	4778	4054	10048	11939	11131	313	465	360	237	241	223	26	19	16	12	16	6	0.976352	0.974847	0.981193	0.977464	0.82528	0.789523	0.810721	0.808508	0.76788	0.846709	0.753258	0.789282	-0.0378843	0.0770443	-0.0422151	-0.00101834	0.981564	0.994893	3.63207e-06	FALSE	-0.010864	0.109093	-0.0192158	0.0263376
1aG	2fC	1	13	T	A	G	C	3606	4778	4054	10048	11939	11131	464	598	473	1182	1441	1132	86	117	78	140	192	118	0.976352	0.974847	0.981193	0.977464	0.965952	0.970572	0.965464	0.967329	0.914032	0.92531	0.91295	0.917431	-0.0290776	-0.0208488	-0.0343557	-0.028094	0.0190122	0.124125	3.39499e-05	TRUE	-0.0225275	-0.0148036	-0.0290404	-0.0221238
1aG	2fE	1	13	T	A	G	E	3606	4778	4054	10048	11939	11131	285	393	358	1119	1048	923	89	104	106	179	183	210	0.976352	0.974847	0.981193	0.977464	1.01611	0.98251	0.973988	0.990871	0.93855	0.933531	0.943828	0.938636	-0.0535357	-0.024266	-0.011842	-0.0298812	0.13682	0.283641	2.44872e-05	FALSE	-0.056828	-0.0206187	-0.00779694	-0.0284146
1aG	2fG	1	13	T	A	G	G	3606	4778	4054	10048	11939	11131	2667	3498	2987	5373	5988	5471	278	355	269	375	441	324	0.976352	0.974847	0.981193	0.977464	0.938745	0.930287	0.934843	0.934625	0.892235	0.892512	0.886853	0.890533	-0.0243112	-0.0143761	-0.0304081	-0.0230318	0.0387715	0.153553	2.84992e-05	TRUE	-0.0129428	-0.000810102	-0.020764	-0.0115056
1aG	2fH	1	13	T	A	G	H	3606	4778	4054	10048	11939	11131	800	1084	978	2432	3090	2842	23	40	40	70	68	101	0.976352	0.974847	0.981193	0.977464	0.98645	0.990366	0.987687	0.988168	0.986582	0.92947	0.9716	0.962551	0.0234598	-0.0359853	0.00248825	-0.00334575	0.865323	0.960059	9.89622e-06	FALSE	0.0261339	-0.0339569	0.00443416	-0.0011296
1aG	2fI	1	13	T	A	G	I	3606	4778	4054	10048	11939	11131	171	148	159	799	709	776	67	114	88	218	316	221	0.976352	0.974847	0.981193	0.977464	1.03629	1.05153	1.04705	1.04496	0.994328	0.987071	0.97098	0.984126	-0.0174556	-0.0380066	-0.056378	-0.0372801	0.0801519	0.207777	2.54452e-05	FALSE	-0.0250365	-0.0496326	-0.0643066	-0.0463252
1aG	2fL	1	13	T	A	G	L	3606	4778	4054	10048	11939	11131	1287	1577	1437	3714	3974	3975	336	430	406	592	629	584	0.976352	0.974847	0.981193	0.977464	0.980413	0.975844	0.982044	0.979434	0.923204	0.911765	0.907177	0.914048	-0.0340248	-0.0395337	-0.0563981	-0.0433188	0.0232977	0.131878	3.24994e-05	TRUE	-0.0301878	-0.0345381	-0.053579	-0.039435
1aG	2fN	1	13	T	A	G	N	3606	4778	4054	10048	11939	11131	557	719	593	1418	1600	1520	21	44	17	47	50	29	0.976352	0.974847	0.981193	0.977464	0.965878	0.961194	0.973321	0.966797	0.950942	0.882015	0.926701	0.919886	0.00790508	-0.0550013	-0.0283138	-0.0251367	0.301876	0.518211	2.41022e-05	FALSE	0.0144689	-0.0471255	-0.0241684	-0.0189417
1aG	2fP	1	13	T	A	G	P	3606	4778	4054	10048	11939	11131	3247	4368	3473	106	113	132	410	583	586	10	8	10	0.976352	0.974847	0.981193	0.977464	0.460747	0.436385	0.491173	0.462769	0.426945	0.361683	0.399494	0.396041	-0.0229064	-0.0637259	-0.0824421	-0.0563581	0.0850435	0.214156	2.51647e-05	FALSE	-0.0119434	-0.0584148	-0.0678651	-0.0460744
1aG	2fQ	1	13	T	A	G	Q	3606	4778	4054	10048	11939	11131	501	685	549	1835	2365	2049	25	30	22	40	36	23	0.976352	0.974847	0.981193	0.977464	1.00806	1.01294	1.01634	1.01244	0.912027	0.888435	0.870643	0.890368	-0.0721898	-0.0990259	-0.126581	-0.0992656	0.0241196	0.133184	3.22716e-05	TRUE	-0.0738204	-0.101824	-0.129248	-0.101631
1aG	2fR	1	13	T	A	G	R	3606	4778	4054	10048	11939	11131	1760	2185	1759	5920	7151	5973	167	190	156	551	524	432	0.976352	0.974847	0.981193	0.977464	0.99818	1.00664	1.00552	1.00345	0.995944	0.986473	0.982171	0.988196	0.0213689	0.00515399	-0.00443756	0.00736179	0.431397	0.684222	2.19374e-05	FALSE	0.0217333	0.00372884	-0.00532762	0.00671149
1aG	2fS	1	13	T	A	G	S	3606	4778	4054	10048	11939	11131	1488	1921	1604	4354	4905	4089	239	292	278	577	575	594	0.976352	0.974847	0.981193	0.977464	0.982021	0.977394	0.972694	0.97737	0.959726	0.946787	0.952482	0.952998	0.000927418	-0.00602271	-0.00191872	-0.002338	0.366133	0.604106	2.32075e-05	FALSE	0.00445641	-0.0013387	0.00232089	0.00181286
1aG	2fT	1	13	T	A	G	T	3606	4778	4054	10048	11939	11131	640	956	730	2103	2470	2248	111	108	83	293	314	215	0.976352	0.974847	0.981193	0.977464	0.99547	0.978785	0.994327	0.989527	0.970076	0.992693	0.974526	0.979098	-0.00185343	0.0385268	-0.00110113	0.0118574	0.467758	0.723403	2.11331e-05	FALSE	-0.000949699	0.0429303	-0.000197759	0.0139276
1aG	2fV	1	13	T	A	G	V	3606	4778	4054	10048	11939	11131	798	1066	951	2368	2565	2359	41	49	46	82	104	91	0.976352	0.974847	0.981193	0.977464	0.983648	0.9704	0.969566	0.974538	0.9379	0.955618	0.943661	0.945727	-0.0224862	0.00962588	-0.00766992	-0.00684341	0.537605	0.788471	1.9398e-05	FALSE	-0.0192701	0.015705	-0.00296248	-0.00217587
1aG	2fW	1	13	T	A	G	W	3606	4778	4054	10048	11939	11131	948	1154	1105	1818	2088	1885	17	28	22	21	32	46	0.976352	0.974847	0.981193	0.977464	0.933029	0.936815	0.926701	0.932182	0.882032	0.882687	0.950002	0.904907	-0.0289338	-0.0305646	0.0407293	-0.00625636	0.814979	0.94205	1.15893e-05	FALSE	-0.0166021	-0.0181558	0.0514606	0.00556758
1aG	2gA	1	14	T	Q	G	A	3606	4778	4054	10048	11939	11131	710	849	784	1480	1680	1514	59	92	106	110	102	135	0.976352	0.974847	0.981193	0.977464	0.942699	0.947361	0.9409	0.943654	0.92976	0.879111	0.893242	0.900705	0.00935393	-0.044421	-0.0299628	-0.0216766	0.309733	0.529148	2.40428e-05	FALSE	0.0200458	-0.0339327	-0.0211453	-0.0116774
1aG	2gC	1	14	T	Q	G	C	3606	4778	4054	10048	11939	11131	392	590	506	1051	1246	1233	16	28	27	43	59	60	0.976352	0.974847	0.981193	0.977464	0.971884	0.955029	0.967527	0.964813	0.972159	0.954765	0.956976	0.9613	0.0232583	0.0237581	0.00764488	0.0182204	0.0749344	0.200894	2.55127e-05	FALSE	0.028708	0.0328113	0.0126553	0.0247249
1aG	2gD	1	14	T	Q	G	D	3606	4778	4054	10048	11939	11131	484	539	444	935	1317	877	99	94	96	16	19	22	0.976352	0.974847	0.981193	0.977464	0.933879	0.972209	0.943486	0.949858	0.64621	0.678588	0.696875	0.673891	-0.265585	-0.269167	-0.228867	-0.254539	0.00254986	0.0911377	6.79763e-05	TRUE	-0.253395	-0.263446	-0.220407	-0.245749
1aG	2gE	1	14	T	Q	G	E	3606	4778	4054	10048	11939	11131	413	544	460	1587	1780	1658	16	34	43	70	105	105	0.976352	0.974847	0.981193	0.977464	1.01362	1.00661	1.01235	1.01086	1.02866	0.999801	0.967767	0.998743	0.0390144	0.0185074	-0.025541	0.0106603	0.631966	0.856719	1.70249e-05	FALSE	0.0362404	0.0170878	-0.0275472	0.00859367
1aG	2gG	1	14	T	Q	G	G	3606	4778	4054	10048	11939	11131	1974	2595	2237	4597	5552	4872	219	310	293	508	581	552	0.976352	0.974847	0.981193	0.977464	0.955547	0.95656	0.95467	0.955593	0.955091	0.940963	0.938069	0.944708	0.0221405	0.00846265	0.00135428	0.0106525	0.222849	0.40673	2.46025e-05	FALSE	0.0305781	0.0172252	0.00823792	0.0186804
1aG	2gH	1	14	T	Q	G	H	3606	4778	4054	10048	11939	11131	421	523	460	1144	1243	1122	94	130	122	190	243	187	0.976352	0.974847	0.981193	0.977464	0.97344	0.968946	0.967638	0.970008	0.939127	0.94065	0.914451	0.93141	-0.0112926	-0.0039239	-0.0349885	-0.016735	0.216058	0.396794	2.46043e-05	FALSE	-0.00613433	0.00244204	-0.0299946	-0.011229
1aG	2gI	1	14	T	Q	G	I	3606	4778	4054	10048	11939	11131	302	361	309	1047	1242	990	16	42	25	53	109	64	0.976352	0.974847	0.981193	0.977464	1.00169	1.01253	0.998863	1.00436	0.996403	0.979311	0.973176	0.982963	0.0184056	-0.00774616	-0.00690089	0.00125284	0.897293	0.970029	8.63894e-06	FALSE	0.0180669	-0.0104534	-0.00671882	0.000298235
1aG	2gK	1	14	T	Q	G	K	3606	4778	4054	10048	11939	11131	476	559	531	758	830	772	75	63	80	127	124	139	0.976352	0.974847	0.981193	0.977464	0.911478	0.913524	0.908399	0.911133	0.918601	0.946732	0.928804	0.931379	0.0286775	0.056186	0.0374895	0.0407843	0.0373419	0.151743	2.88431e-05	TRUE	0.0444834	0.0726107	0.0505635	0.0558859
1aG	2gL	1	14	T	Q	G	L	3606	4778	4054	10048	11939	11131	884	1077	902	2118	2241	1986	197	298	228	503	574	484	0.976352	0.974847	0.981193	0.977464	0.958844	0.953282	0.955917	0.956014	0.96622	0.944186	0.951735	0.954047	0.0300506	0.0148819	0.0137964	0.0195763	0.0649107	0.18776	2.58407e-05	TRUE	0.0378962	0.0242649	0.0205012	0.0275541
1aG	2gM	1	14	T	Q	G	M	3606	4778	4054	10048	11939	11131	335	443	324	871	983	702	42	33	40	71	52	37	0.976352	0.974847	0.981193	0.977464	0.968321	0.960857	0.954077	0.961085	0.918405	0.920529	0.856628	0.898521	-0.0270177	-0.0161595	-0.0795053	-0.0408941	0.171679	0.333025	2.45663e-05	FALSE	-0.020905	-0.00821883	-0.0725368	-0.0338869
1aG	2gP	1	14	T	Q	G	P	3606	4778	4054	10048	11939	11131	1199	1539	1359	90	126	116	50	62	58	1	5	6	0.976352	0.974847	0.981193	0.977464	0.557288	0.572114	0.583803	0.571068	0.403935	0.570337	0.605811	0.526694	-0.140175	0.0126126	0.0329883	-0.0315246	0.622275	0.850564	1.72599e-05	FALSE	-0.112887	0.0429758	0.0578858	-0.00400858
1aG	2gR	1	14	T	Q	G	R	3606	4778	4054	10048	11939	11131	1532	1995	1712	2834	3325	2974	133	205	164	188	239	210	0.976352	0.974847	0.981193	0.977464	0.928853	0.927137	0.928781	0.928257	0.89766	0.885034	0.893861	0.892185	-0.00922769	-0.018783	-0.0174524	-0.0151543	0.0367496	0.150684	2.88696e-05	TRUE	0.00379693	-0.00466727	-0.00699616	-0.00262217
1aG	2gS	1	14	T	Q	G	S	3606	4778	4054	10048	11939	11131	720	947	716	1096	1323	1139	80	125	114	123	164	146	0.976352	0.974847	0.981193	0.977464	0.906249	0.906347	0.918703	0.910433	0.907407	0.898947	0.89388	0.900078	0.0225886	0.015398	-0.00754534	0.0101471	0.380274	0.621767	2.29047e-05	FALSE	0.039199	0.0329961	0.00422717	0.0254741
1aG	2gT	1	14	T	Q	G	T	3606	4778	4054	10048	11939	11131	967	1188	975	2690	3410	2837	55	59	46	82	137	107	0.976352	0.974847	0.981193	0.977464	0.976158	0.991182	0.987837	0.985059	0.903839	0.966206	0.962205	0.944084	-0.049235	-4.49664e-05	-0.00705342	-0.0187778	0.346088	0.577874	2.35366e-05	FALSE	-0.044589	0.00181347	-0.0051309	-0.0159688
1aG	2gV	1	14	T	Q	G	V	3606	4778	4054	10048	11939	11131	729	910	787	2069	2359	2057	171	208	167	367	414	338	0.976352	0.974847	0.981193	0.977464	0.978483	0.979178	0.975554	0.977738	0.946081	0.948049	0.946276	0.946802	-0.009263	-0.00649948	-0.0109305	-0.00889766	0.0204439	0.126729	3.33734e-05	TRUE	-0.00505787	-0.0021754	-0.00712183	-0.00478503
1aG	2gW	1	14	T	Q	G	W	3606	4778	4054	10048	11939	11131	517	701	579	499	551	395	19	39	32	22	23	21	0.976352	0.974847	0.981193	0.977464	0.853422	0.838589	0.821771	0.837927	0.874529	0.804741	0.817329	0.8322	0.0412888	-0.0127541	0.0110133	0.0131827	0.487992	0.743638	2.05967e-05	FALSE	0.065143	0.0143406	0.0331231	0.0375356
1aG	2gY	1	14	T	Q	G	Y	3606	4778	4054	10048	11939	11131	292	425	377	715	814	867	15	32	25	10	24	15	0.976352	0.974847	0.981193	0.977464	0.961366	0.943518	0.960901	0.955262	0.810517	0.833062	0.807069	0.816883	-0.128115	-0.086724	-0.13576	-0.116866	0.0165664	0.120054	3.5295e-05	TRUE	-0.120726	-0.0755287	-0.129776	-0.108677
1aG	3aA	1	15	T	N	G	A	3606	4778	4054	10048	11939	11131	1193	1541	1284	950	1039	902	172	208	154	55	72	49	0.976352	0.974847	0.981193	0.977464	0.831122	0.820516	0.825125	0.825588	0.72533	0.74197	0.734447	0.733916	-0.0861375	-0.0579077	-0.0751595	-0.0730682	0.0124088	0.112541	3.81148e-05	TRUE	-0.059733	-0.0287907	-0.0533322	-0.0472853
1aG	3aC	1	15	T	N	G	C	3606	4778	4054	10048	11939	11131	469	601	495	2180	2356	2264	40	77	63	178	260	257	0.976352	0.974847	0.981193	0.977464	1.03568	1.0279	1.03962	1.0344	1.03063	1.01032	1.02652	1.02249	0.0194392	0.00827124	0.00645578	0.0113887	0.107027	0.243028	2.48474e-05	FALSE	0.0119896	0.00213436	-0.000170074	0.00465131
1aG	3aD	1	15	T	N	G	D	3606	4778	4054	10048	11939	11131	243	324	279	37	34	39	26	40	39	1	1	3	0.976352	0.974847	0.981193	0.977464	0.639298	0.601358	0.640277	0.626978	0.479757	0.432355	0.571892	0.494668	-0.144423	-0.153877	-0.0563433	-0.118214	0.0626036	0.184758	2.5927e-05	TRUE	-0.110741	-0.12074	-0.0286414	-0.0867076
1aG	3aE	1	15	T	N	G	E	3606	4778	4054	10048	11939	11131	501	587	502	29	34	24	78	88	86	1	4	8	0.976352	0.974847	0.981193	0.977464	0.527156	0.531344	0.51744	0.525313	0.352374	0.502789	0.59365	0.482938	-0.162316	-0.0151905	0.0859411	-0.0305216	0.713143	0.899183	1.47026e-05	FALSE	-0.13905	0.00981244	0.10422	-0.00833931
1aG	3aF	1	15	T	N	G	F	3606	4778	4054	10048	11939	11131	439	536	423	56	52	52	379	487	379	16	11	22	0.976352	0.974847	0.981193	0.977464	0.618774	0.592109	0.625567	0.61215	0.490558	0.420399	0.539658	0.483538	-0.113584	-0.156817	-0.0741445	-0.114849	0.0405979	0.155813	2.8156e-05	TRUE	-0.0809054	-0.124464	-0.0469387	-0.0841026
1aG	3aG	1	15	T	N	G	G	3606	4778	4054	10048	11939	11131	1099	1335	1057	166	148	126	114	141	114	11	5	12	0.976352	0.974847	0.981193	0.977464	0.638367	0.607827	0.622043	0.622746	0.586406	0.473538	0.607802	0.555916	-0.036865	-0.119001	-0.00254188	-0.0528025	0.266033	0.467739	2.44684e-05	FALSE	-0.00322036	-0.0853676	0.0245212	-0.0213556
1aG	3aH	1	15	T	N	G	H	3606	4778	4054	10048	11939	11131	394	520	479	285	352	320	118	173	135	38	53	44	0.976352	0.974847	0.981193	0.977464	0.819979	0.820984	0.819371	0.820111	0.726149	0.727582	0.7372	0.73031	-0.0744397	-0.0727525	-0.0667604	-0.0713175	0.00106571	0.0852167	9.93231e-05	TRUE	-0.0468798	-0.0436851	-0.0444521	-0.0450056
1aG	3aI	1	15	T	N	G	I	3606	4778	4054	10048	11939	11131	318	426	346	1248	1492	1277	91	97	79	325	340	290	0.976352	0.974847	0.981193	0.977464	1.01606	1.01463	1.01506	1.01525	1.00513	1.01472	1.01444	1.01143	0.0130957	0.0256153	0.0184725	0.0190612	0.0343352	0.147163	2.93772e-05	TRUE	0.00981441	0.0224463	0.0160183	0.016093
1aG	3aK	1	15	T	N	G	K	3606	4778	4054	10048	11939	11131	215	275	193	340	450	428	72	77	65	119	78	97	0.976352	0.974847	0.981193	0.977464	0.910671	0.924975	0.956738	0.930795	0.91579	0.868475	0.911387	0.898551	0.0266544	-0.0332342	-0.0273572	-0.0113124	0.613004	0.844844	1.75594e-05	FALSE	0.0425854	-0.0187447	-0.0207705	0.0010234
1aG	3aL	1	15	T	N	G	L	3606	4778	4054	10048	11939	11131	815	1070	872	2318	2636	2309	116	140	110	128	181	179	0.976352	0.974847	0.981193	0.977464	0.978729	0.973176	0.977043	0.976316	0.868945	0.897216	0.9213	0.89582	-0.0866397	-0.0514818	-0.0373671	-0.0584962	0.0573752	0.178142	2.63415e-05	TRUE	-0.0824814	-0.0459533	-0.0337841	-0.0540729
1aG	3aM	1	15	T	N	G	M	3606	4778	4054	10048	11939	11131	192	216	192	216	272	242	17	24	25	24	11	21	0.976352	0.974847	0.981193	0.977464	0.871187	0.894114	0.892052	0.885784	0.897515	0.775042	0.845592	0.839383	0.0469287	-0.0965823	-0.0296828	-0.0264455	0.588851	0.828141	1.81314e-05	FALSE	0.0685308	-0.0770557	-0.0146383	-0.00772107
1aG	3aP	1	15	T	N	G	P	3606	4778	4054	10048	11939	11131	1369	1764	1577	48	88	71	73	68	65	5	1	4	0.976352	0.974847	0.981193	0.977464	0.469027	0.51375	0.510565	0.497781	0.546669	0.36984	0.546344	0.487618	0.0887325	-0.130987	0.0453813	0.00104216	0.989033	0.996932	2.81224e-06	FALSE	0.101497	-0.108855	0.062753	0.0184648
1aG	3aQ	1	15	T	N	G	Q	3606	4778	4054	10048	11939	11131	335	448	364	184	213	175	13	23	11	6	3	5	0.976352	0.974847	0.981193	0.977464	0.788055	0.77936	0.781705	0.78304	0.76788	0.626983	0.775283	0.723382	-0.00153893	-0.132774	0.00827995	-0.0420111	0.453061	0.707623	2.15186e-05	FALSE	0.0288746	-0.0999175	0.033307	-0.0125786
1aG	3aR	1	15	T	N	G	R	3606	4778	4054	10048	11939	11131	1117	1453	1188	2163	2419	2061	148	217	137	257	296	152	0.976352	0.974847	0.981193	0.977464	0.934156	0.927007	0.928629	0.929931	0.921519	0.903531	0.87745	0.900833	0.00945379	-0.000158706	-0.0337147	-0.00813987	0.597358	0.834125	1.79258e-05	FALSE	0.021597	0.0139795	-0.0232384	0.00411273
1aG	3aS	1	15	T	N	G	S	3606	4778	4054	10048	11939	11131	1802	2375	2001	718	839	659	203	220	208	36	28	30	0.976352	0.974847	0.981193	0.977464	0.750836	0.744365	0.738392	0.744531	0.656975	0.624092	0.643861	0.641643	-0.0761058	-0.10155	-0.0806434	-0.0860999	0.00818051	0.105816	4.4198e-05	TRUE	-0.043263	-0.0665131	-0.0534659	-0.054414
1aG	3aT	1	15	T	N	G	T	3606	4778	4054	10048	11939	11131	1341	1932	1585	3915	4971	4401	105	163	134	244	258	262	0.976352	0.974847	0.981193	0.977464	0.981758	0.978296	0.982477	0.980844	0.9553	0.921056	0.94232	0.939559	-0.00324235	-0.0326333	-0.0216791	-0.0191849	0.154729	0.308519	2.45697e-05	FALSE	0.000336975	-0.0281311	-0.0189266	-0.0155736
1aG	3aV	1	15	T	N	G	V	3606	4778	4054	10048	11939	11131	707	1000	895	3674	4555	4045	202	222	221	1002	1103	1002	0.976352	0.974847	0.981193	0.977464	1.04862	1.04559	1.03825	1.04415	1.04322	1.05582	1.03862	1.04589	0.0194034	0.036536	0.0198904	0.0252766	0.0462225	0.16353	2.74569e-05	TRUE	0.00911371	0.0263148	0.0135017	0.0163101
1aG	3aW	1	15	T	N	G	W	3606	4778	4054	10048	11939	11131	391	549	429	65	72	51	59	108	81	8	5	5	0.976352	0.974847	0.981193	0.977464	0.649481	0.627625	0.621731	0.632946	0.625853	0.50495	0.546697	0.559167	-0.0082689	-0.106888	-0.0633418	-0.0594995	0.172382	0.333869	2.45627e-05	FALSE	0.0257697	-0.071991	-0.0362918	-0.0275044
1aG	3bA	1	16	T	S	G	A	3606	4778	4054	10048	11939	11131	739	977	883	3757	4550	4052	137	176	146	542	669	578	0.976352	0.974847	0.981193	0.977464	1.04607	1.0482	1.04	1.04476	1.01699	1.02427	1.02309	1.02145	-0.00434205	0.00243792	0.00265219	0.000249352	0.923449	0.978057	7.39428e-06	FALSE	-0.0140676	-0.00839899	-0.00403964	-0.0088354
1aG	3bE	1	16	T	S	G	E	3606	4778	4054	10048	11939	11131	640	834	728	2941	3066	3073	88	124	96	347	432	345	0.976352	0.974847	0.981193	0.977464	1.03436	1.02034	1.03043	1.02838	1.01661	1.014	1.01201	1.01421	0.00671426	0.0193318	0.000956602	0.0090009	0.239028	0.429929	2.46165e-05	FALSE	-0.000448123	0.014897	-0.00408494	0.00345466
1aG	3bF	1	16	T	S	G	F	3606	4778	4054	10048	11939	11131	426	539	470	1150	1407	1311	53	58	32	97	94	61	0.976352	0.974847	0.981193	0.977464	0.972677	0.979997	0.983	0.978558	0.927612	0.923841	0.939416	0.93029	-0.0220631	-0.0315056	-0.0250962	-0.0262216	0.0110799	0.11037	3.95959e-05	TRUE	-0.0167619	-0.0273474	-0.0224242	-0.0221778
1aG	3bG	1	16	T	S	G	G	3606	4778	4054	10048	11939	11131	3511	4512	3920	9993	12122	10764	492	592	496	1142	1248	1063	0.976352	0.974847	0.981193	0.977464	0.978812	0.983388	0.981203	0.981134	0.955166	0.954819	0.952827	0.954271	-0.000498465	-0.0038335	-0.0099218	-0.00475126	0.227162	0.412953	2.46405e-05	FALSE	0.00364406	-0.000365568	-0.00697352	-0.00123168
1aG	3bH	1	16	T	S	G	H	3606	4778	4054	10048	11939	11131	383	461	422	1131	1544	1251	29	50	12	62	85	27	0.976352	0.974847	0.981193	0.977464	0.983083	1.00936	0.98997	0.994138	0.945633	0.92947	0.958398	0.9445	-0.0142021	-0.0545015	-0.0129537	-0.0272191	0.184232	0.350534	2.46341e-05	FALSE	-0.0108773	-0.0565172	-0.0113644	-0.0262529
1aG	3bI	1	16	T	S	G	I	3606	4778	4054	10048	11939	11131	271	347	255	743	787	758	12	14	13	29	61	25	0.976352	0.974847	0.981193	0.977464	0.974474	0.963433	0.990282	0.976063	0.959843	1.04035	0.940422	0.980207	0.00841265	0.101155	-0.0312354	0.0261108	0.574157	0.817457	1.85328e-05	FALSE	0.0133763	0.108598	-0.029695	0.0307598
1aG	3bK	1	16	T	S	G	K	3606	4778	4054	10048	11939	11131	405	567	414	1864	2534	1854	108	132	68	421	519	365	0.976352	0.974847	0.981193	0.977464	1.03454	1.04334	1.0372	1.03836	1.01528	1.02825	1.05794	1.03383	0.00520626	0.0111521	0.0402474	0.0188686	0.223483	0.407612	2.46093e-05	FALSE	-0.00199515	0.00145694	0.0340409	0.0111676
1aG	3bL	1	16	T	S	G	L	3606	4778	4054	10048	11939	11131	1062	1364	1098	3932	4038	3653	59	78	63	226	234	175	0.976352	0.974847	0.981193	0.977464	1.00931	0.994821	1.00318	1.00244	1.01325	0.996386	0.982523	0.997387	0.0278104	0.0265878	-0.00178795	0.0175368	0.21139	0.389898	2.46961e-05	FALSE	0.0259235	0.0276841	-0.00229918	0.0171028
1aG	3bM	1	16	T	S	G	M	3606	4778	4054	10048	11939	11131	514	688	598	1893	2396	1961	50	51	43	95	110	97	0.976352	0.974847	0.981193	0.977464	1.00869	1.01396	1.00153	1.00806	0.931953	0.957513	0.958693	0.949386	-0.0528867	-0.0309418	-0.023996	-0.0359415	0.0539752	0.174024	2.66679e-05	TRUE	-0.0546478	-0.0339638	-0.0242408	-0.0376175
1aG	3bN	1	16	T	S	G	N	3606	4778	4054	10048	11939	11131	584	622	617	1858	1908	1729	94	82	60	192	193	107	0.976352	0.974847	0.981193	0.977464	0.991725	0.999008	0.983528	0.991421	0.940342	0.9678	0.931785	0.946642	-0.0279314	-0.0060807	-0.033246	-0.0224194	0.114358	0.252868	2.47268e-05	FALSE	-0.0262879	-0.00586976	-0.0306555	-0.0209377
1aG	3bP	1	16	T	S	G	P	3606	4778	4054	10048	11939	11131	392	598	462	34	36	33	136	175	146	8	9	8	0.976352	0.974847	0.981193	0.977464	0.574046	0.535891	0.563407	0.557781	0.529022	0.517336	0.533055	0.526471	-0.0314496	-0.00507513	-0.0197562	-0.0187603	0.133157	0.278651	2.45099e-05	FALSE	-0.00232658	0.0206142	0.00350707	0.00726491
1aG	3bQ	1	16	T	S	G	Q	3606	4778	4054	10048	11939	11131	295	342	290	993	1284	1108	19	31	26	52	64	81	0.976352	0.974847	0.981193	0.977464	0.998264	1.02281	1.01902	1.01337	0.974269	0.952357	0.995656	0.974094	-0.000389112	-0.044729	-0.00420013	-0.0164394	0.366225	0.604259	2.32041e-05	FALSE	-4.17534e-05	-0.049718	-0.00731318	-0.0190243
1aG	3bR	1	16	T	S	G	R	3606	4778	4054	10048	11939	11131	1105	1545	1269	4973	6101	5201	194	274	248	675	853	763	0.976352	0.974847	0.981193	0.977464	1.03194	1.02876	1.02706	1.02925	1.0021	1.00075	0.994222	0.999024	-0.00543348	-0.00213925	-0.013519	-0.00703057	0.173087	0.334873	2.45895e-05	FALSE	-0.0120742	-0.00847142	-0.0179854	-0.0128437
1aG	3bT	1	16	T	S	G	T	3606	4778	4054	10048	11939	11131	779	870	833	2653	2970	2646	40	52	57	142	178	163	0.976352	0.974847	0.981193	0.977464	0.999619	1.01161	0.997879	1.00304	1.00443	1.01193	0.985849	1.00074	0.028452	0.0257649	0.00673756	0.0203182	0.0969682	0.229735	2.48813e-05	FALSE	0.0285284	0.0232584	0.00707674	0.0196212
1aG	3bV	1	16	T	S	G	V	3606	4778	4054	10048	11939	11131	582	807	645	1691	2119	1639	41	65	52	92	145	137	0.976352	0.974847	0.981193	0.977464	0.981203	0.980689	0.972327	0.978073	0.951243	0.961482	0.976465	0.963063	-0.00675676	0.00546021	0.0224251	0.00704285	0.492761	0.748143	2.04027e-05	FALSE	-0.00307086	0.00947802	0.0267198	0.0110423
1aG	3bW	1	16	T	S	G	W	3606	4778	4054	10048	11939	11131	709	882	679	1695	1798	1570	93	121	86	197	212	166	0.976352	0.974847	0.981193	0.977464	0.95859	0.950866	0.961521	0.956992	0.944563	0.933024	0.940848	0.939478	0.00864109	0.00607517	-0.00258997	0.0040421	0.356269	0.591284	2.33928e-05	FALSE	0.0165324	0.0159115	0.00330349	0.0119158
1aG	3cA	1	17	T	E	G	A	3606	4778	4054	10048	11939	11131	1491	1914	1764	5233	5988	5502	125	180	114	315	456	338	0.976352	0.974847	0.981193	0.977464	1.00311	1.00133	0.99579	1.00008	0.964698	0.976467	0.989988	0.977051	-0.0146903	0.000324682	0.0129256	-0.000480008	0.957517	0.988006	5.47572e-06	FALSE	-0.0153161	4.12888e-05	0.0135971	-0.000559232
1aG	3cD	1	17	T	E	G	D	3606	4778	4054	10048	11939	11131	318	439	399	700	925	837	29	26	31	38	39	36	0.976352	0.974847	0.981193	0.977464	0.949018	0.954761	0.950376	0.951385	0.888871	0.914724	0.882674	0.895423	-0.0377052	-0.0160214	-0.0498279	-0.0345182	0.0731709	0.198533	2.55351e-05	TRUE	-0.0281113	-0.00691744	-0.042333	-0.0257873
1aG	3cF	1	17	T	E	G	F	3606	4778	4054	10048	11939	11131	224	308	253	411	422	402	13	24	35	22	32	40	0.976352	0.974847	0.981193	0.977464	0.927906	0.904055	0.91857	0.916844	0.918531	0.900848	0.880842	0.900073	0.0125678	0.0195324	-0.0204525	0.00388259	0.782704	0.929909	1.25825e-05	FALSE	0.0257483	0.0374986	-0.00866286	0.0181947
1aG	3cG	1	17	T	E	G	G	3606	4778	4054	10048	11939	11131	2465	3124	2701	4639	5388	4608	247	288	256	337	401	347	0.976352	0.974847	0.981193	0.977464	0.930846	0.93117	0.926712	0.929576	0.893555	0.905951	0.900376	0.899961	-0.0152783	-0.00179732	-0.00890679	-0.00866082	0.156115	0.310622	2.45751e-05	FALSE	-0.00258327	0.0116136	0.00182316	0.00361782
1aG	3cH	1	17	T	E	G	H	3606	4778	4054	10048	11939	11131	662	876	825	1625	2072	1811	74	117	81	116	190	152	0.976352	0.974847	0.981193	0.977464	0.961653	0.968381	0.955572	0.961869	0.909653	0.924077	0.937618	0.923782	-0.0292591	-0.0199465	1.72502e-05	-0.0163961	0.198027	0.37048	2.46383e-05	FALSE	-0.0219225	-0.0134693	0.00677152	-0.00954009
1aG	3cI	1	17	T	E	G	I	3606	4778	4054	10048	11939	11131	258	343	250	609	730	657	35	35	30	82	63	44	0.976352	0.974847	0.981193	0.977464	0.957115	0.955941	0.976177	0.963078	0.956246	0.936204	0.909403	0.933951	0.0217654	0.00430779	-0.0484152	-0.00744737	0.757794	0.919063	1.33821e-05	FALSE	0.0299222	0.013188	-0.044701	-0.00053026
1aG	3cK	1	17	T	E	G	K	3606	4778	4054	10048	11939	11131	430	573	575	1275	1543	1394	117	151	114	403	400	351	0.976352	0.974847	0.981193	0.977464	0.983558	0.983661	0.966942	0.978054	1.00093	0.981727	0.994309	0.992323	0.0406334	0.0228083	0.0455516	0.0363311	0.0343119	0.147138	2.93876e-05	TRUE	0.0438668	0.0262204	0.0506485	0.0402452
1aG	3cL	1	17	T	E	G	L	3606	4778	4054	10048	11939	11131	1761	2312	2000	4860	6085	5059	182	235	182	355	360	371	0.976352	0.974847	0.981193	0.977464	0.975237	0.980965	0.971804	0.976002	0.934998	0.917204	0.947094	0.933099	-0.0171775	-0.0390859	-0.00643317	-0.0208989	0.161618	0.318535	2.4539e-05	FALSE	-0.0123576	-0.035124	-0.00205999	-0.0165139
1aG	3cM	1	17	T	E	G	M	3606	4778	4054	10048	11939	11131	537	686	597	1554	1900	1681	23	49	23	68	91	44	0.976352	0.974847	0.981193	0.977464	0.980737	0.986975	0.984078	0.98393	0.983221	0.939886	0.939823	0.95431	0.0256762	-0.0222637	-0.0257465	-0.00744466	0.697567	0.891959	1.51287e-05	FALSE	0.0294513	-0.0195327	-0.0232407	-0.00444069
1aG	3cN	1	17	T	E	G	N	3606	4778	4054	10048	11939	11131	725	945	814	1569	1974	1631	108	136	105	156	221	155	0.976352	0.974847	0.981193	0.977464	0.947046	0.95374	0.945124	0.948636	0.900168	0.924154	0.910144	0.911489	-0.0244825	-0.00559642	-0.0172044	-0.0157611	0.103239	0.237775	2.48319e-05	FALSE	-0.0145437	0.00370023	-0.00897198	-0.00660515
1aG	3cP	1	17	T	E	G	P	3606	4778	4054	10048	11939	11131	1202	1494	1305	43	58	41	189	233	190	9	18	5	0.976352	0.974847	0.981193	0.977464	0.471357	0.484206	0.469373	0.474979	0.504521	0.565274	0.449085	0.506293	0.0443102	0.0932469	-0.0114601	0.0420323	0.299127	0.514322	2.41546e-05	FALSE	0.0575673	0.109776	-0.000451976	0.0556304
1aG	3cQ	1	17	T	E	G	Q	3606	4778	4054	10048	11939	11131	552	893	664	1956	2556	2160	98	115	81	277	342	229	0.976352	0.974847	0.981193	0.977464	1.00422	0.990849	1.0006	0.998558	0.978008	0.995357	0.984541	0.985969	-0.00246388	0.0294311	0.00275456	0.00990726	0.421491	0.672511	2.21346e-05	FALSE	-0.00331419	0.031359	0.00265755	0.0102341
1aG	3cR	1	17	T	E	G	R	3606	4778	4054	10048	11939	11131	1942	2444	2068	5381	6223	5347	180	210	197	375	422	410	0.976352	0.974847	0.981193	0.977464	0.975701	0.977065	0.974315	0.975694	0.942634	0.949177	0.94947	0.947094	-0.0099941	-0.00331248	-0.00652036	-0.00660898	0.0756736	0.201991	2.55319e-05	FALSE	-0.00526169	0.00143775	-0.00252458	-0.00211617
1aG	3cS	1	17	T	E	G	S	3606	4778	4054	10048	11939	11131	1464	1904	1606	3328	3983	3577	124	179	154	223	328	279	0.976352	0.974847	0.981193	0.977464	0.952748	0.95391	0.957235	0.954631	0.92558	0.938306	0.933591	0.932492	-0.00463765	0.00838924	-0.00564153	-0.000629978	0.901898	0.971599	8.43529e-06	FALSE	0.00429836	0.0176538	0.000873468	0.00760853
1aG	3cT	1	17	T	E	G	T	3606	4778	4054	10048	11939	11131	1379	1856	1553	3357	3818	3156	47	41	34	48	50	53	0.976352	0.974847	0.981193	0.977464	0.960689	0.951934	0.946741	0.953121	0.859972	0.890335	0.91638	0.888896	-0.0779995	-0.037655	-0.0125557	-0.0427367	0.15421	0.3079	2.45623e-05	FALSE	-0.0704878	-0.0280187	-0.00454924	-0.0343519
1aG	3cV	1	17	T	E	G	V	3606	4778	4054	10048	11939	11131	1154	1312	1186	3726	4219	3628	209	227	159	478	498	380	0.976352	0.974847	0.981193	0.977464	0.993435	1.00457	0.993565	0.997189	0.953453	0.959515	0.965306	0.959424	-0.0164897	-0.0197835	-0.00957332	-0.0152822	0.0366413	0.150526	2.88949e-05	TRUE	-0.0151832	-0.0207613	-0.00854948	-0.0148313
1aG	3cW	1	17	T	E	G	W	3606	4778	4054	10048	11939	11131	378	570	532	501	649	601	86	139	64	30	118	52	0.976352	0.974847	0.981193	0.977464	0.890195	0.882247	0.879516	0.883986	0.735419	0.847658	0.841781	0.808286	-0.133725	-0.0123972	-0.0211938	-0.055772	0.2895	0.500454	2.41656e-05	FALSE	-0.114741	0.00891241	-0.00471876	-0.0368491
1aG	3cY	1	17	T	E	G	Y	3606	4778	4054	10048	11939	11131	301	362	351	517	570	550	19	22	15	14	33	13	0.976352	0.974847	0.981193	0.977464	0.920251	0.920441	0.916975	0.919223	0.822122	0.914724	0.84917	0.862005	-0.0763676	0.0174347	-0.0505593	-0.0364974	0.321957	0.545396	2.38258e-05	FALSE	-0.0619455	0.0326997	-0.0385654	-0.0226038
1aG	3dA	1	18	T	L	G	A	3606	4778	4054	10048	11939	11131	854	1145	984	258	345	283	50	50	45	2	6	8	0.976352	0.974847	0.981193	0.977464	0.718743	0.725624	0.722878	0.722415	0.484305	0.617159	0.667804	0.589756	-0.217441	-0.0902131	-0.0414794	-0.116378	0.156738	0.311501	2.45626e-05	FALSE	-0.183328	-0.0544068	-0.0138023	-0.0838456
1aG	3dF	1	18	T	L	G	F	3606	4778	4054	10048	11939	11131	547	717	593	330	436	306	34	53	47	10	12	9	0.976352	0.974847	0.981193	0.977464	0.798935	0.808351	0.789806	0.799031	0.715635	0.691957	0.67631	0.694634	-0.0644071	-0.0960615	-0.098642	-0.0863702	0.015855	0.118725	3.5702e-05	TRUE	-0.0348886	-0.0657116	-0.0741352	-0.0582452
1aG	3dG	1	18	T	L	G	G	3606	4778	4054	10048	11939	11131	2335	3032	2489	94	110	78	372	517	396	17	16	13	0.976352	0.974847	0.981193	0.977464	0.485047	0.476227	0.469082	0.476785	0.499749	0.4575	0.474401	0.477217	0.0261716	-0.00674871	0.0141416	0.0111882	0.364719	0.602306	2.32409e-05	FALSE	0.0422013	0.00809516	0.025099	0.0251318
1aG	3dI	1	18	T	L	G	I	3606	4778	4054	10048	11939	11131	283	350	300	35	42	41	58	74	85	5	6	11	0.976352	0.974847	0.981193	0.977464	0.615185	0.617159	0.637694	0.623346	0.573339	0.570972	0.631449	0.59192	-0.0272991	-0.0306644	0.00574827	-0.0174051	0.272806	0.477126	2.43816e-05	FALSE	0.00516432	0.00361214	0.0333746	0.0140504
1aG	3dM	1	18	T	L	G	M	3606	4778	4054	10048	11939	11131	415	522	440	528	611	566	78	107	95	90	85	71	0.976352	0.974847	0.981193	0.977464	0.885453	0.885502	0.894385	0.888447	0.874123	0.839837	0.832215	0.848725	0.00960871	-0.0233923	-0.0453494	-0.019711	0.342491	0.573095	2.35248e-05	FALSE	0.0292658	-0.00256312	-0.0305789	-0.00129208
1aG	3dN	1	18	T	L	G	N	3606	4778	4054	10048	11939	11131	338	473	385	7	14	8	45	41	29	5	2	2	0.976352	0.974847	0.981193	0.977464	0.40798	0.452247	0.422041	0.427423	0.602764	0.511108	0.559389	0.557754	0.204432	0.0702365	0.145286	0.139985	0.0690655	0.19313	2.56526e-05	TRUE	0.202049	0.0795685	0.146917	0.142845
1aG	3dP	1	18	T	L	G	P	3606	4778	4054	10048	11939	11131	2171	2999	2447	104	96	111	279	379	375	14	13	12	0.976352	0.974847	0.981193	0.977464	0.505213	0.461478	0.511425	0.492705	0.510593	0.469619	0.471476	0.483896	0.0173269	0.0197484	-0.0303309	0.00224812	0.902962	0.971981	8.39723e-06	FALSE	0.0370618	0.0312823	-0.0128434	0.0185002
1aG	3dR	1	18	T	L	G	R	3606	4778	4054	10048	11939	11131	1877	2387	2027	146	222	145	143	163	136	3	13	4	0.976352	0.974847	0.981193	0.977464	0.561417	0.587134	0.563576	0.570709	0.409476	0.569028	0.461819	0.480108	-0.138665	-0.00333804	-0.0911578	-0.0777201	0.188958	0.357349	2.46327e-05	FALSE	-0.110899	0.0285586	-0.0678795	-0.0500732
1aG	3dS	1	18	T	L	G	S	3606	4778	4054	10048	11939	11131	1552	2160	1902	119	137	122	205	296	246	1	9	4	0.976352	0.974847	0.981193	0.977464	0.559753	0.542039	0.55109	0.550961	0.240332	0.455417	0.393963	0.363237	-0.306184	-0.0729887	-0.146762	-0.175311	0.12568	0.268276	2.45432e-05	FALSE	-0.278609	-0.0464069	-0.124654	-0.14989
1aG	3dT	1	18	T	L	G	T	3606	4778	4054	10048	11939	11131	650	796	670	17	30	27	81	78	81	5	1	1	0.976352	0.974847	0.981193	0.977464	0.43504	0.480715	0.497875	0.47121	0.534611	0.353676	0.362431	0.416906	0.109859	-0.114948	-0.12608	-0.0437228	0.626805	0.853561	1.71609e-05	FALSE	0.114727	-0.0991469	-0.110497	-0.0316389
1aG	3dV	1	18	T	L	G	V	3606	4778	4054	10048	11939	11131	567	819	627	23	26	40	61	82	70	1	4	2	0.976352	0.974847	0.981193	0.977464	0.485929	0.4605	0.550468	0.498966	0.380878	0.511108	0.4585	0.450162	-0.0935598	0.0621912	-0.0816153	-0.0376613	0.530239	0.782125	1.96026e-05	FALSE	-0.0773588	0.0734966	-0.0595691	-0.0211438
1aG	3dW	1	18	T	L	G	W	3606	4778	4054	10048	11939	11131	639	824	704	44	53	51	82	112	106	1	4	2	0.976352	0.974847	0.981193	0.977464	0.547284	0.543689	0.565022	0.551998	0.346575	0.474377	0.410993	0.410648	-0.187766	-0.0556373	-0.143402	-0.128935	0.0799402	0.207567	2.54664e-05	FALSE	-0.161711	-0.028823	-0.119997	-0.10351
1aG	3dY	1	18	T	L	G	Y	3606	4778	4054	10048	11939	11131	288	369	350	281	346	334	103	78	109	50	39	47	0.976352	0.974847	0.981193	0.977464	0.854678	0.859373	0.860197	0.858082	0.773734	0.785293	0.769245	0.77609	-0.060733	-0.052464	-0.0747743	-0.0626571	0.0106293	0.109668	4.01084e-05	TRUE	-0.0370317	-0.0279683	-0.0562357	-0.0404119
1aG	3eC	1	19	T	A	G	C	3606	4778	4054	10048	11939	11131	212	232	269	431	458	486	18	23	30	37	30	50	0.976352	0.974847	0.981193	0.977464	0.939799	0.947084	0.933275	0.940052	0.941077	0.898258	0.924039	0.921125	0.0235023	-0.0250033	0.00831613	0.00227173	0.888561	0.967169	9.00124e-06	FALSE	0.0346912	-0.0144635	0.0181717	0.0127998
1aG	3eF	1	19	T	A	G	F	3606	4778	4054	10048	11939	11131	602	817	699	1018	1227	1208	32	53	43	39	39	48	0.976352	0.974847	0.981193	0.977464	0.918443	0.914868	0.928188	0.9205	0.880468	0.830818	0.878148	0.863145	-0.0162557	-0.0610386	-0.0325837	-0.036626	0.107449	0.243641	2.48825e-05	FALSE	-0.00154496	-0.0448371	-0.022049	-0.0228103
1aG	3eG	1	19	T	A	G	G	3606	4778	4054	10048	11939	11131	2281	2976	2602	3296	3927	3294	212	267	214	171	231	194	0.976352	0.974847	0.981193	0.977464	0.900211	0.899624	0.892553	0.897463	0.832611	0.849892	0.85432	0.845608	-0.0463126	-0.0271039	-0.0214466	-0.031621	0.0522361	0.171652	2.68063e-05	TRUE	-0.0287922	-0.00843483	-0.00646077	-0.0145626
1aG	3eH	1	19	T	A	G	H	3606	4778	4054	10048	11939	11131	1308	1766	1335	3641	4380	3761	151	159	167	353	358	362	0.976352	0.974847	0.981193	0.977464	0.976235	0.973969	0.984138	0.978114	0.955993	0.962576	0.95413	0.957566	0.00284433	0.0131053	-0.0114995	0.00148339	0.854559	0.956322	1.02837e-05	FALSE	0.00747586	0.0184759	-0.00900299	0.0056496
1aG	3eI	1	19	T	A	G	I	3606	4778	4054	10048	11939	11131	575	706	610	1277	1407	1212	44	76	91	79	78	94	0.976352	0.974847	0.981193	0.977464	0.950046	0.948199	0.94416	0.947468	0.925391	0.870015	0.869268	0.888224	-0.00218911	-0.0543338	-0.057135	-0.037886	0.168052	0.327785	2.45434e-05	FALSE	0.00722411	-0.0440007	-0.0487684	-0.028515
1aG	3eL	1	19	T	A	G	L	3606	4778	4054	10048	11939	11131	4096	5235	4447	12999	14864	12840	307	411	323	826	825	752	0.976352	0.974847	0.981193	0.977464	0.991436	0.989902	0.986952	0.98943	0.972291	0.949046	0.962308	0.961215	0.00430026	-0.0159569	-0.00608247	-0.00591305	0.418416	0.668769	2.21543e-05	FALSE	0.00600053	-0.013832	-0.0040222	-0.00395123
1aG	3eM	1	19	T	A	G	M	3606	4778	4054	10048	11939	11131	569	800	699	1658	1877	1815	94	132	112	268	211	255	0.976352	0.974847	0.981193	0.977464	0.981537	0.967428	0.9748	0.974588	0.97901	0.922216	0.959753	0.953659	0.020684	-0.0208786	0.00328628	0.00103055	0.939641	0.982911	6.55387e-06	FALSE	0.0243058	-0.0142145	0.00720888	0.00576673
1aG	3eN	1	19	T	A	G	N	3606	4778	4054	10048	11939	11131	1119	1461	1279	2495	3360	2843	24	23	15	30	30	24	0.976352	0.974847	0.981193	0.977464	0.950505	0.965072	0.957007	0.957528	0.883404	0.898258	0.919365	0.900342	-0.0446237	-0.0425395	-0.0196433	-0.0356022	0.0469867	0.164617	2.73395e-05	TRUE	-0.0352912	-0.035415	-0.0130954	-0.0279339
1aG	3eQ	1	19	T	A	G	Q	3606	4778	4054	10048	11939	11131	518	709	588	1760	2242	1699	72	136	103	220	300	262	0.976352	0.974847	0.981193	0.977464	0.999347	1.00259	0.987036	0.996324	0.987041	0.96016	0.972444	0.973215	0.0113263	-0.0172113	0.00397125	-0.000637912	0.947343	0.984882	6.08975e-06	FALSE	0.0114571	-0.0177645	0.00601848	-9.63318e-05
1aG	3eR	1	19	T	A	G	R	3606	4778	4054	10048	11939	11131	1371	1857	1662	7126	8861	7577	107	117	106	421	638	512	0.976352	0.974847	0.981193	0.977464	1.04864	1.05106	1.03925	1.04632	1.01636	1.06679	1.04586	1.043	-0.00748303	0.0421615	0.0261617	0.0202801	0.299997	0.515501	2.41318e-05	FALSE	-0.0177779	0.0306461	0.0196003	0.0108228
1aG	3eS	1	19	T	A	G	S	3606	4778	4054	10048	11939	11131	871	1210	927	2329	2838	2335	161	247	219	503	541	600	0.976352	0.974847	0.981193	0.977464	0.971573	0.967388	0.971322	0.970094	0.989618	0.959324	0.980944	0.976629	0.041021	0.0162686	0.0278901	0.0283932	0.0579532	0.178824	2.62849e-05	TRUE	0.0465289	0.0229405	0.0323354	0.0339349
1aG	3eT	1	19	T	A	G	T	3606	4778	4054	10048	11939	11131	1316	1691	1380	3339	4087	3400	58	105	71	122	203	180	0.976352	0.974847	0.981193	0.977464	0.965488	0.970924	0.968789	0.9684	0.943748	0.944623	0.972062	0.953478	0.00109148	-0.00187967	0.0214929	0.00690157	0.446645	0.700963	2.16908e-05	FALSE	0.00772696	0.00409587	0.026316	0.0127129
1aG	3eV	1	19	T	A	G	V	3606	4778	4054	10048	11939	11131	889	1130	913	1993	2208	1940	32	54	38	55	99	53	0.976352	0.974847	0.981193	0.977464	0.951136	0.945874	0.951846	0.949619	0.920328	0.938366	0.903646	0.92078	-0.00831574	0.0162829	-0.0302991	-0.007444	0.635658	0.859085	1.69011e-05	FALSE	0.000905409	0.0270458	-0.0230128	0.00164613
1aG	3eW	1	19	T	A	G	W	3606	4778	4054	10048	11939	11131	670	850	701	1266	1537	1376	154	171	131	59	85	90	0.976352	0.974847	0.981193	0.977464	0.931314	0.936742	0.94277	0.936942	0.746287	0.784602	0.822576	0.784488	-0.163003	-0.128578	-0.102463	-0.131348	0.0173522	0.121258	3.4744e-05	TRUE	-0.150386	-0.116156	-0.0939037	-0.120148
1aG	3eY	1	19	T	A	G	Y	3606	4778	4054	10048	11939	11131	847	1222	1033	2017	2442	2163	39	72	50	62	69	94	0.976352	0.974847	0.981193	0.977464	0.958136	0.94852	0.950166	0.952274	0.911281	0.861941	0.937829	0.903684	-0.0241966	-0.0627215	0.00553276	-0.0271285	0.303412	0.520414	2.40832e-05	FALSE	-0.0162234	-0.0524481	0.0130573	-0.0185381
1aG	3fA	1	20	T	S	G	A	3606	4778	4054	10048	11939	11131	1041	1210	1085	4233	4675	4052	157	196	164	583	603	558	0.976352	0.974847	0.981193	0.977464	1.02018	1.02619	1.01641	1.02093	1.00965	0.999354	1.00575	1.00492	0.013598	-0.00102683	0.00845238	0.00700786	0.243448	0.436317	2.46412e-05	FALSE	0.00945706	-0.0067766	0.00577413	0.0028182
1aG	3fD	1	20	T	S	G	D	3606	4778	4054	10048	11939	11131	617	834	739	2278	2652	2556	145	165	108	345	411	289	0.976352	0.974847	0.981193	0.977464	1.00898	1.00325	1.00763	1.00662	0.958037	0.974477	0.978246	0.970253	-0.0270849	-0.00353402	-0.0104283	-0.0136824	0.189444	0.357919	2.45929e-05	FALSE	-0.0289051	-0.00422801	-0.0116609	-0.0149313
1aG	3fF	1	20	T	S	G	F	3606	4778	4054	10048	11939	11131	694	971	789	2227	2557	2102	38	67	49	138	163	104	0.976352	0.974847	0.981193	0.977464	0.99272	0.981029	0.977741	0.98383	1.00707	0.971698	0.951716	0.976827	0.0378218	0.0153443	-0.00763602	0.0151767	0.36695	0.605176	2.3208e-05	FALSE	0.0392693	0.019293	-0.00415904	0.0181344
1aG	3fG	1	20	T	S	G	G	3606	4778	4054	10048	11939	11131	1188	1536	1238	3307	3857	3509	82	95	79	188	225	164	0.976352	0.974847	0.981193	0.977464	0.976236	0.975427	0.984834	0.978832	0.953736	0.968536	0.94918	0.957151	0.000586063	0.0176446	-0.0171321	0.000366181	0.974218	0.992506	4.27819e-06	FALSE	0.00521735	0.0227238	-0.0147433	0.00439927
1aG	3fH	1	20	T	S	G	H	3606	4778	4054	10048	11939	11131	709	970	815	2594	3156	2651	32	39	35	93	106	82	0.976352	0.974847	0.981193	0.977464	1.00793	1.00595	1.0006	1.00482	0.981233	0.984754	0.963028	0.976338	-0.00286065	0.00410945	-0.0187497	-0.00583364	0.479349	0.735469	2.08387e-05	FALSE	-0.00446545	0.00283383	-0.0188453	-0.00682564
1aG	3fI	1	20	T	S	G	I	3606	4778	4054	10048	11939	11131	387	483	406	1268	1584	1353	74	53	40	181	142	119	0.976352	0.974847	0.981193	0.977464	0.995136	1.00688	1.00337	1.0018	0.961239	0.983064	0.990377	0.978227	-0.0103639	0.00150928	0.00587788	-0.000992236	0.856901	0.957008	1.01988e-05	FALSE	-0.00939389	3.17245e-05	0.00533583	-0.00134211
1aG	3fK	1	20	T	S	G	K	3606	4778	4054	10048	11939	11131	283	353	301	1074	1243	1094	41	56	30	142	146	120	0.976352	0.974847	0.981193	0.977464	1.01217	1.01526	1.0133	1.01358	1.00157	0.97985	1.02427	1.0019	0.0133327	-0.00987318	0.0300265	0.011162	0.436432	0.689756	2.18088e-05	FALSE	0.010857	-0.013182	0.0278628	0.00851262
1aG	3fL	1	20	T	S	G	L	3606	4778	4054	10048	11939	11131	1353	1789	1542	4439	5411	4829	197	241	191	606	590	541	0.976352	0.974847	0.981193	0.977464	0.99529	0.997348	0.996252	0.996297	0.98782	0.972436	0.984755	0.98167	0.0160659	0.000174459	0.00724031	0.00782688	0.23074	0.41816	2.45988e-05	FALSE	0.0170052	0.000737543	0.00783855	0.00852709
1aG	3fM	1	20	T	S	G	M	3606	4778	4054	10048	11939	11131	364	482	396	1141	1413	1296	53	69	49	122	170	176	0.976352	0.974847	0.981193	0.977464	0.990003	0.993666	1.0013	0.994989	0.954201	0.973186	1.01195	0.979779	-0.0123912	0.00451366	0.0294838	0.00720207	0.613782	0.845309	1.75353e-05	FALSE	-0.0104099	0.00585256	0.0292756	0.00823942
1aG	3fN	1	20	T	S	G	N	3606	4778	4054	10048	11939	11131	788	976	936	2876	3526	2836	55	60	56	191	219	154	0.976352	0.974847	0.981193	0.977464	1.00765	1.01828	0.992471	1.00613	1.00188	1.01949	0.981373	1.00091	0.0180638	0.0268228	0.00756761	0.0174847	0.0881455	0.218153	2.51198e-05	FALSE	0.0165168	0.0228453	0.00876412	0.0160421
1aG	3fP	1	20	T	S	G	P	3606	4778	4054	10048	11939	11131	1167	1521	1310	79	79	83	108	108	125	3	6	9	0.976352	0.974847	0.981193	0.977464	0.545309	0.518501	0.549681	0.537831	0.442025	0.52643	0.564319	0.510925	-0.0903893	0.0209711	0.0249759	-0.0148141	0.732979	0.908742	1.40682e-05	FALSE	-0.0645885	0.0439123	0.0469434	0.00875571
1aG	3fR	1	20	T	S	G	R	3606	4778	4054	10048	11939	11131	1713	2326	1867	7476	8781	7350	198	266	198	715	1004	850	0.976352	0.974847	0.981193	0.977464	1.02838	1.02346	1.02245	1.02476	1.00641	1.02344	1.03236	1.02074	0.00235374	0.0257209	0.0291444	0.019073	0.151682	0.304445	2.45967e-05	FALSE	-0.00352335	0.020586	0.0254569	0.0141732
1aG	3fT	1	20	T	S	G	T	3606	4778	4054	10048	11939	11131	1044	1347	1090	3202	3865	2975	73	129	91	216	320	231	0.976352	0.974847	0.981193	0.977464	0.987477	0.99114	0.98051	0.986376	0.983314	0.973989	0.972209	0.976504	0.0191893	0.00777965	0.0101391	0.0123694	0.0707465	0.195347	2.56105e-05	TRUE	0.0216637	0.00964691	0.0131935	0.0148347
1aG	3fV	1	20	T	S	G	V	3606	4778	4054	10048	11939	11131	1099	1385	1140	4965	5640	4627	52	79	57	181	247	172	0.976352	0.974847	0.981193	0.977464	1.03238	1.03239	1.02594	1.03024	1.00215	1.00126	0.992002	0.998469	-0.00582136	-0.00516381	-0.0146442	-0.00854312	0.107709	0.243875	2.48558e-05	FALSE	-0.0125578	-0.0123223	-0.0189214	-0.0146005
1aG	3fW	1	20	T	S	G	W	3606	4778	4054	10048	11939	11131	678	795	680	1899	2106	1717	19	20	16	27	33	21	0.976352	0.974847	0.981193	0.977464	0.976951	0.981729	0.9716	0.97676	0.898275	0.925953	0.896688	0.906972	-0.0555732	-0.0310828	-0.0566389	-0.047765	0.0292053	0.140121	3.05538e-05	TRUE	-0.0510773	-0.0272764	-0.0522352	-0.0435296
1aG	3fY	1	20	T	S	G	Y	3606	4778	4054	10048	11939	11131	589	802	652	1923	2399	1983	107	120	91	206	266	228	0.976352	0.974847	0.981193	0.977464	0.994723	0.996043	0.992904	0.994557	0.933483	0.960735	0.970712	0.954977	-0.0377178	-0.0102545	-0.00351859	-0.0171636	0.242494	0.434882	2.46518e-05	FALSE	-0.0366661	-0.00941563	-0.00239042	-0.0161574
1aG	3gA	1	21	T	T	G	A	3606	4778	4054	10048	11939	11131	1267	1712	1370	2739	3481	2936	35	40	40	77	62	63	0.976352	0.974847	0.981193	0.977464	0.946921	0.950562	0.952823	0.950102	0.948952	0.918587	0.917562	0.928367	0.0244235	-0.00806537	-0.0173411	-0.00032767	0.981704	0.994901	3.61763e-06	FALSE	0.0343841	0.00182783	-0.0101937	0.00867275
1aG	3gE	1	21	T	T	G	E	3606	4778	4054	10048	11939	11131	679	895	669	1619	1822	1528	116	195	129	250	287	208	0.976352	0.974847	0.981193	0.977464	0.958284	0.950704	0.960115	0.956368	0.946565	0.912488	0.920249	0.926434	0.010942	-0.0143037	-0.0218091	-0.00839029	0.486189	0.741952	2.0629e-05	FALSE	0.0188884	-0.00443711	-0.015711	-0.000419887
1aG	3gG	1	21	T	T	G	G	3606	4778	4054	10048	11939	11131	2710	3736	3125	712	842	642	226	311	235	23	16	30	0.976352	0.974847	0.981193	0.977464	0.70255	0.691414	0.684361	0.692775	0.592582	0.517378	0.629888	0.57995	-0.0933542	-0.156644	-0.0416022	-0.0972003	0.0998846	0.233278	2.48352e-05	FALSE	-0.0589035	-0.120188	-0.0133418	-0.0641445
1aG	3gI	1	21	T	T	G	I	3606	4778	4054	10048	11939	11131	393	503	386	1243	1479	1209	17	32	23	47	70	82	0.976352	0.974847	0.981193	0.977464	0.991043	0.99402	0.996269	0.993777	0.975443	0.959174	1.0111	0.981905	0.00783615	-0.00984332	0.0335651	0.0105193	0.491711	0.74719	2.04427e-05	FALSE	0.00961357	-0.00857872	0.0341605	0.0117318
1aG	3gK	1	21	T	T	G	K	3606	4778	4054	10048	11939	11131	1493	2083	1651	5569	6612	5401	97	108	100	357	379	346	0.976352	0.974847	0.981193	0.977464	1.01017	1.00304	1.00125	1.00482	1.00862	1.01486	1.00767	1.01038	0.0223341	0.0370494	0.0252496	0.028211	0.0244979	0.133933	3.21455e-05	TRUE	0.0202704	0.0363999	0.0250493	0.0272398
1aG	3gL	1	21	T	T	G	L	3606	4778	4054	10048	11939	11131	2766	3534	3088	8653	9734	8671	135	149	126	300	282	276	0.976352	0.974847	0.981193	0.977464	0.989771	0.986323	0.983761	0.986618	0.950117	0.942115	0.955328	0.949187	-0.0162484	-0.0193986	-0.00993098	-0.0151927	0.0319681	0.144174	2.99199e-05	TRUE	-0.0142217	-0.0165331	-0.00737629	-0.0127103
1aG	3gM	1	21	T	T	G	M	3606	4778	4054	10048	11939	11131	594	704	666	2080	2310	1950	102	137	120	346	411	290	0.976352	0.974847	0.981193	0.977464	1.00284	1.00694	0.988551	0.999446	0.999159	0.996386	0.966579	0.987375	0.0200303	0.0147701	-0.00337955	0.0104736	0.277704	0.484078	2.43652e-05	FALSE	0.0194582	0.013279	-0.00156828	0.0103896
1aG	3gP	1	21	T	T	G	P	3606	4778	4054	10048	11939	11131	3170	3954	3452	1445	1700	1542	374	549	454	93	123	94	0.976352	0.974847	0.981193	0.977464	0.766438	0.767509	0.773289	0.769079	0.696169	0.690716	0.685254	0.690713	-0.0521446	-0.0574874	-0.0734917	-0.0610412	0.0108596	0.109923	3.97605e-05	TRUE	-0.0201988	-0.023786	-0.0479626	-0.0306491
1aG	3gQ	1	21	T	T	G	Q	3606	4778	4054	10048	11939	11131	714	997	829	2708	3373	2796	192	273	285	618	824	887	0.976352	0.974847	0.981193	0.977464	1.0121	1.01055	1.00474	1.00913	0.993074	0.997103	0.995541	0.99524	0.00490777	0.0119748	0.00969487	0.00885914	0.0510583	0.1701	2.69451e-05	TRUE	0.00244677	0.00970038	0.00893064	0.00702593
1aG	3gR	1	21	T	T	G	R	3606	4778	4054	10048	11939	11131	2011	2827	2329	8903	10184	8899	512	668	630	2026	2375	2413	0.976352	0.974847	0.981193	0.977464	1.03003	1.01794	1.01903	1.02234	1.01702	1.0164	1.0193	1.01757	0.0113412	0.0240566	0.0194405	0.0182795	0.0389337	0.153622	2.84478e-05	TRUE	0.00510931	0.0201538	0.0163262	0.0138631
1aG	3gS	1	21	T	T	G	S	3606	4778	4054	10048	11939	11131	1239	1635	1365	2002	2627	2190	102	164	123	134	186	140	0.976352	0.974847	0.981193	0.977464	0.913168	0.922822	0.919679	0.918556	0.889169	0.881785	0.880376	0.883777	-0.00240429	-0.017825	-0.0220068	-0.0140787	0.142037	0.290911	2.45287e-05	FALSE	0.0131383	-0.00296567	-0.0103598	-6.23887e-05
1aG	3gV	1	21	T	T	G	V	3606	4778	4054	10048	11939	11131	907	1152	1002	2779	3270	3079	58	80	81	134	165	185	0.976352	0.974847	0.981193	0.977464	0.987359	0.989868	0.994082	0.990437	0.954626	0.952242	0.960112	0.95566	-0.00938453	-0.0127281	-0.0152735	-0.012462	0.0182128	0.122915	3.43754e-05	TRUE	-0.00688722	-0.0105962	-0.0143313	-0.0106049
1aG	3gW	1	21	T	T	G	W	3606	4778	4054	10048	11939	11131	454	601	549	1204	1505	1401	47	53	48	122	118	100	0.976352	0.974847	0.981193	0.977464	0.970617	0.975102	0.972814	0.972844	0.968131	0.961252	0.949586	0.959657	0.0204676	0.0106765	-0.00493126	0.00873761	0.358883	0.594631	2.33632e-05	FALSE	0.0261538	0.0158206	-0.000709589	0.013755
1aG	3gY	1	21	T	T	G	Y	3606	4778	4054	10048	11939	11131	18	41	21	56	83	66	14	23	17	67	101	83	0.976352	0.974847	0.981193	0.977464	0.989131	0.950045	0.996661	0.978612	1.03906	1.04127	1.04709	1.04248	0.0733247	0.115126	0.0691769	0.0858759	0.0279787	0.138025	3.07036e-05	TRUE	0.0754767	0.125116	0.06971	0.0901009
1aG	4aC	1	22	T	A	G	C	3606	4778	4054	10048	11939	11131	167	246	184	438	470	447	32	39	32	63	52	47	0.976352	0.974847	0.981193	0.977464	0.969332	0.943227	0.967178	0.959912	0.936074	0.900848	0.909565	0.915496	-0.0103348	-0.0186547	-0.039423	-0.0228042	0.118774	0.258674	2.46351e-05	FALSE	-0.0044095	-0.00740616	-0.0343609	-0.0153922
1aG	4aD	1	22	T	A	G	D	3606	4778	4054	10048	11939	11131	200	241	206	71	77	73	134	216	158	7	5	5	0.976352	0.974847	0.981193	0.977464	0.737449	0.732531	0.74678	0.73892	0.515257	0.423288	0.4702	0.469582	-0.204753	-0.290817	-0.262534	-0.252702	0.00989555	0.108573	4.12709e-05	TRUE	-0.171285	-0.255261	-0.235688	-0.220745
1aG	4aE	1	22	T	A	G	E	3606	4778	4054	10048	11939	11131	611	763	634	254	308	225	31	49	46	4	4	15	0.976352	0.974847	0.981193	0.977464	0.755755	0.760079	0.746948	0.754261	0.620102	0.57177	0.737257	0.643043	-0.117781	-0.169191	0.0043572	-0.0942047	0.208678	0.38588	2.4767e-05	FALSE	-0.0852012	-0.135015	0.0311966	-0.0630065
1aG	4aG	1	22	T	A	G	G	3606	4778	4054	10048	11939	11131	1380	1857	1461	322	420	299	105	139	131	11	15	13	0.976352	0.974847	0.981193	0.977464	0.688791	0.69183	0.683923	0.688181	0.595942	0.604652	0.601053	0.600549	-0.0765612	-0.0697757	-0.0700073	-0.0721147	0.00094993	0.0831827	0.000102401	TRUE	-0.0419905	-0.0333214	-0.0417459	-0.0390193
1aG	4aH	1	22	T	A	G	H	3606	4778	4054	10048	11939	11131	884	1138	1038	447	559	431	131	147	125	53	48	33	0.976352	0.974847	0.981193	0.977464	0.778465	0.783204	0.764923	0.775531	0.752608	0.735094	0.713075	0.733592	-0.00744858	-0.0284096	-0.0374625	-0.0244402	0.11073	0.247888	2.48192e-05	FALSE	0.0236855	0.00415057	-0.0114739	0.00545407
1aG	4aI	1	22	T	A	G	I	3606	4778	4054	10048	11939	11131	541	667	584	777	908	829	24	18	27	17	8	10	0.976352	0.974847	0.981193	0.977464	0.899507	0.903295	0.905662	0.902821	0.817547	0.771416	0.751836	0.780266	-0.0606887	-0.109158	-0.136793	-0.102213	0.0442339	0.160711	2.76702e-05	TRUE	-0.0430636	-0.0910703	-0.123381	-0.0858383
1aG	4aL	1	22	T	A	G	L	3606	4778	4054	10048	11939	11131	1426	1942	1642	4356	5097	4464	171	190	171	427	378	303	0.976352	0.974847	0.981193	0.977464	0.987009	0.980637	0.980059	0.982568	0.963638	0.947995	0.93105	0.947561	-3.03006e-05	-0.00797586	-0.0305768	-0.012861	0.295065	0.508467	2.4156e-05	FALSE	0.00253517	-0.00394747	-0.0274534	-0.0096219
1aG	4aM	1	22	T	A	G	M	3606	4778	4054	10048	11939	11131	208	277	220	369	421	285	123	136	105	109	131	130	0.976352	0.974847	0.981193	0.977464	0.923999	0.916273	0.895191	0.911821	0.84352	0.862542	0.890006	0.865356	-0.0586293	-0.0306845	0.011651	-0.0258876	0.332673	0.559819	2.36742e-05	FALSE	-0.0448112	-0.0147174	0.0263262	-0.0110675
1aG	4aP	1	22	T	A	G	P	3606	4778	4054	10048	11939	11131	7100	9309	7871	217	300	236	1164	1501	1326	25	43	32	0.976352	0.974847	0.981193	0.977464	0.453106	0.462271	0.464023	0.4598	0.4122	0.448401	0.43917	0.433257	-0.0301907	-0.00224293	-0.0161264	-0.0161867	0.182648	0.348323	2.46593e-05	FALSE	-0.0209596	0.00947547	-0.00606467	-0.0058496
1aG	4aQ	1	22	T	A	G	Q	3606	4778	4054	10048	11939	11131	196	325	255	71	91	67	241	336	215	58	44	45	0.976352	0.974847	0.981193	0.977464	0.739792	0.716982	0.712529	0.723101	0.692378	0.627449	0.686494	0.668774	-0.0299195	-0.0714987	-0.012635	-0.0380177	0.161479	0.318353	2.45489e-05	FALSE	0.00344929	-0.035435	0.0152924	-0.00556441
1aG	4aR	1	22	T	A	G	R	3606	4778	4054	10048	11939	11131	1773	2149	1867	9134	10400	8891	89	82	86	361	359	372	0.976352	0.974847	0.981193	0.977464	1.04761	1.05272	1.04424	1.04819	1.01989	1.04092	1.03323	1.03135	-0.00294865	0.0146742	0.00862979	0.00678512	0.319786	0.542564	2.38153e-05	FALSE	-0.0130148	0.0027632	0.00119585	-0.00301858
1aG	4aS	1	22	T	A	G	S	3606	4778	4054	10048	11939	11131	2128	2673	2309	1344	1715	1421	141	138	139	36	56	40	0.976352	0.974847	0.981193	0.977464	0.804248	0.814671	0.809974	0.809631	0.699232	0.760699	0.722945	0.727625	-0.0859975	-0.0334805	-0.0717956	-0.0637579	0.0555209	0.175928	2.65377e-05	TRUE	-0.0569455	-0.00375808	-0.0487385	-0.0364807
1aG	4aT	1	22	T	A	G	T	3606	4778	4054	10048	11939	11131	475	654	547	324	351	321	38	58	37	16	8	9	0.976352	0.974847	0.981193	0.977464	0.813172	0.793637	0.80453	0.80378	0.757235	0.633566	0.7037	0.698167	-0.0367073	-0.140108	-0.0856992	-0.087505	0.0994035	0.232817	2.48465e-05	FALSE	-0.00848145	-0.108409	-0.0622294	-0.0597067
1aG	4aV	1	22	T	A	G	V	3606	4778	4054	10048	11939	11131	795	1122	980	2433	2942	2660	216	227	168	473	545	419	0.976352	0.974847	0.981193	0.977464	0.987224	0.980524	0.979876	0.982541	0.948414	0.97014	0.970188	0.962914	-0.0154651	0.0142789	0.0087403	0.00251804	0.80864	0.939718	1.17761e-05	FALSE	-0.0129415	0.0183302	0.0118917	0.00576013
[truncated: 106,396 more rows]
[truncated: 4 more columns]
