# Supplementary material for: The genetic landscape of a physical interaction
Source: eLife. 2018 Apr 11;7:e32472. doi: 10.7554/eLife.32472 (PMC5896888; doi:10.7554/eLife.32472)
Supplement: Supplementary file 2. [file elife-32472-supp2.xlsx]

## Sheet: Sheet1
Table S2 - Variance explained by physico-chemical amino acid features
column	description
ID aa index	ID from the aa index databae
description aa index	description of the feature and reference to the original paper
column C to AH	proportion of the variance explained by amino acid features at Fos positions. The number corresponds to the heptad, the lowercase letter to heptad position and the capital letter to the WT amino acid
column AI to BN	proportion of the variance explained by amino acid features at Jun positions. The number corresponds to the heptad, the lowercase letter to heptad position and the capital letter to the WT amino acid

## Sheet: Sheet2
ID aa index	description aa index	1aT	1bD	1cT	1dL	1eQ	1fA	1gE	2aT	2bD	2cQ	2dL	2eE	2fD	2gE	3aK	3bS	3cA	3dL	3eQ	3fT	3gE	4aI	4bA	4cN	4dL	4eL	4fK	4gE	5aK	5bE	5cK	5dL	1aI	1bA	1cR	1dL	1eE	1fE	1gK	2aV	2bK	2cT	2dL	2eK	2fA	2gQ	3aN	3bS
ANDN920101	alpha-CH chemical shifts (Andersen et al., 1992)	0.137625	0.000679623	0.00579559	0.0082119	0.0726838	0.00123134	0.00025008	0.0295709	0.00702597	0.000293289	0.00124104	0.0147503	0.00163584	0.0231645	0.0142026	0.00623244	0.000496086	0.00800388	0.0572006	0.0010448	0.0828232	0.137215	0.000771915	2.56117e-07	0.00670407	0.0594431	0.0141814	0.0389367	0.244909	0.000985783	0.0053997	0.0216087	0.0944715	0.0246321	0.0528242	0.0280837	0.0161097	0.00500519	0.00120415	0.0228176	0.00611902	0.00468416	0.0985854	0.0474105	0.00941651	0.0436667	0.122742	0.00199357
ARGP820101	Hydrophobicity index (Argos et al., 1982)	0.143754	0.0903977	0.0349472	0.483729	0.0451147	0.0725587	0.0167449	0.00224048	0.101956	0.0515988	0.00160576	0.0728673	0.0803846	0.0443925	0.0233869	0.0686786	0.134563	0.481254	0.0898568	0.162563	0.147577	0.0313839	0.153546	0.14057	0.157375	0.00543331	0.146294	0.0098293	0.00606248	0.40384	0.0997749	0.586819	0.00168586	0.128712	0.00358124	0.00974738	0.150534	0.100218	0.170955	0.00137668	0.126355	0.1307	0.0337792	0.302882	0.078706	0.0994586	0.00186625	0.13189
ARGP820102	Signal sequence helical potential (Argos et al., 1982)	0.302238	0.00102825	0.00922831	0.259304	0.0294223	0.000221149	0.104704	0.116573	0.000446054	0.00927924	0.362094	0.0825169	0.00464164	0.0401484	0.0458486	0.00624735	1.06151e-06	0.0871892	0.0439939	0.00146215	0.0239922	0.224633	0.0017343	3.19362e-05	0.280584	0.0418127	0.00523426	0.100046	0.189257	0.0348052	0.00259392	0.391037	0.00310805	0.0744385	0.0594459	0.210686	0.0458241	0.0063698	0.0122337	0.11838	0.013944	0.00561319	0.471897	0.0266259	0.00345661	0.0142748	0.145153	0.000261402
ARGP820103	Membrane-buried preference parameters (Argos et al., 1982)	0.31945	0.00188647	0.0167844	0.430859	0.0386337	0.00090508	0.117328	0.126326	0.00144757	0.0192109	0.392986	0.0785593	0.0087971	0.0463964	0.0502198	0.0103409	2.22651e-06	0.195204	0.0328207	0.00115468	0.0167115	0.133719	0.00161666	1.74565e-05	0.370287	0.0432657	0.00738095	0.0976305	0.190619	0.0320877	0.000145553	0.475411	0.0149109	0.0851074	0.107319	0.302495	0.0372716	0.00917708	0.00839468	0.122066	0.0149668	0.00602511	0.506621	0.030096	0.00491251	0.0163477	0.106262	0.0018145
BEGF750101	Conformational parameter of inner helix (Beghin-Dirkx, 1975)	0.348547	0.261568	0.384672	0.353761	0.356568	0.242776	0.360724	0.261989	0.249906	0.293559	0.13041	0.278226	0.256761	0.312408	0.102355	0.2696	0.184718	0.187174	0.227619	0.210658	0.169032	0.0216736	0.163539	0.186379	0.102361	0.195822	0.2501	0.318413	0.176427	0.0958963	0.199951	0.138514	0.422286	9.76798e-05	0.501476	0.491952	0.180225	0.21239	0.0919416	0.16597	0.205472	0.234637	0.191715	0.0283866	0.222512	0.189192	0.0726008	0.235756
BEGF750102	Conformational parameter of beta-structure (Beghin-Dirkx, 1975)	0.405502	0.0273388	0.0635335	0.634986	0.0822472	0.0508715	0.31106	0.235327	0.0536355	0.0981143	0.134838	0.129402	0.0798065	0.187006	0.0960862	0.114303	0.0339374	0.45071	0.0270445	0.0326183	0.0552799	0.119756	0.0312312	0.0390017	0.340236	0.117254	0.0710266	0.214549	0.339481	6.81977e-05	0.0568922	0.522838	0.120869	0.0143055	0.378134	0.288976	0.0554811	0.0817755	0.0229836	0.140929	0.0758451	0.0585101	0.472844	0.00804566	0.103283	0.155763	0.182474	0.0559489
BEGF750103	Conformational parameter of beta-turn (Beghin-Dirkx, 1975)	0.545296	0.206821	0.286156	0.217197	0.262118	0.0959727	0.334457	0.262689	0.145019	0.133609	0.0845493	0.230256	0.126719	0.354187	0.117467	0.156412	0.0827164	0.0327553	0.261548	0.124341	0.274372	0.153442	0.0642424	0.064415	0.0444115	0.279219	0.183042	0.406639	0.376142	0.0334005	0.0621968	0.0875476	0.254788	0.00622787	0.501084	0.214986	0.147567	0.0620502	0.0113578	0.193967	0.135795	0.134448	0.315724	0.0360907	0.151237	0.215554	0.184317	0.108299
BHAR880101	Average flexibility indices (Bhaskaran-Ponnuswamy, 1988)	0.233982	0.0240747	0.0322962	0.325712	0.0299817	0.0333661	0.241952	0.242399	0.0307939	0.0785597	0.145578	0.0393042	0.0572968	0.0324112	0.11621	0.0679821	0.020346	0.2837	0.0060059	0.0215227	0.000594377	0.0961322	0.0156794	0.031339	0.120809	0.0565652	0.0193477	0.0736029	0.0218419	0.00501063	0.0326136	0.559473	0.0312138	0.0200574	0.12068	0.376016	0.0509885	0.0814351	0.0063881	0.139847	0.0435513	0.0359777	0.140187	0.0129154	0.0291319	0.0320349	0.0642405	0.0346482
BIGC670101	Residue volume (Bigelow, 1967)	0.154853	0.0446713	0.0877532	0.469826	0.0417464	0.070336	0.283835	0.116351	0.0263623	0.0460025	0.00283375	0.0357367	0.0302279	0.0570056	0.0520298	0.0468465	0.0300372	0.706124	0.0073639	0.00346847	0.00813517	0.00246673	0.0151132	0.00865717	0.312108	0.138325	0.000908421	0.0290437	0.0867849	0.0201277	0.0281536	0.362866	0.208141	0.0129358	0.0278478	0.124912	0.00575583	0.00861171	0.00356946	0.105282	0.00251818	0.00416843	0.0309801	0.00162556	0.0300603	1.91672e-05	0.00659385	0.0107096
BIOV880101	Information value for accessibility; average fraction 35% (Biou et al., 1988)	0.342871	0.0163061	0.00391067	0.456507	0.000778669	0.000309819	0.0957721	0.146732	0.000643855	0.00601908	0.0786386	0.0040333	0.00174085	0.000514909	0.0572752	0.00680552	0.00374077	0.317192	0.00431538	0.0020858	0.0234617	0.281896	0.00453906	0.000626918	0.1888	0.00755189	0.000165904	0.0169291	0.0888331	0.132069	0.000472254	0.760135	0.00120087	0.0621092	0.0819285	0.139454	0.00625688	0.00646202	0.00527834	0.0783152	0.00503625	0.000953683	0.243079	0.0751534	0.00402857	0.0191971	0.0811289	0.000836156
BIOV880102	Information value for accessibility; average fraction 23% (Biou et al., 1988)	0.238838	0.0263772	0.00838029	0.432745	1.52246e-05	0.00153358	0.0626808	0.129911	0.00133448	0.00663826	0.0678967	0.000241809	0.0014004	0.000711383	0.069829	0.00460219	0.00680745	0.307153	0.022199	0.00396663	0.0442644	0.207339	0.00668767	0.000715486	0.157889	0.00062272	0.000257256	0.00395771	0.0487198	0.116948	0.000107487	0.692276	0.000138374	0.0630613	0.0994551	0.157675	0.00570394	0.0096867	0.00174696	0.0611314	0.00486803	0.000694396	0.192045	0.0636823	0.00129132	0.00919679	0.0486101	0.00112695
BROC820101	Retention coefficient in TFA (Browne et al., 1982)	0.119537	0.0313486	0.00251028	0.396041	0.0124143	0.0116279	0.0383249	0.0243889	0.0242103	0.00187252	0.0116008	0.00239018	0.0062582	0.00284863	0.000903045	0.00447615	0.0457611	0.387763	0.0659908	0.0289188	0.0587028	0.00143519	0.0416355	0.0292242	0.192557	0.0107422	0.0393301	0.000605422	0.0126087	0.187679	0.0156941	0.482569	0.013696	0.0344411	0.0702356	0.101599	0.0226806	0.00155448	0.0626187	0.00524689	0.0259617	0.0134164	0.126207	0.162428	0.0143062	0.0197444	0.00571691	0.0184151
BROC820102	Retention coefficient in HFBA (Browne et al., 1982)	0.0504446	0.023559	0.000345505	0.409402	0.00865883	0.0058909	0.0386759	0.0152346	0.0188431	0.0026068	0.00121002	0.00237396	0.00561997	0.0001925	0.00603056	0.00439923	0.0371362	0.49189	0.0758815	0.0372508	0.0598688	0.0197436	0.0384061	0.0312586	0.221902	0.00117296	0.0382605	0.000164915	0.0250116	0.148303	0.0115658	0.312162	0.0212821	0.000306808	0.0409819	0.0647527	0.0529083	0.00569908	0.0352349	0.013802	0.0317398	0.0155191	0.0716081	0.067511	0.00930293	0.037311	0.00448547	0.0239466
BULH740101	Transfer free energy to surface (Bull-Breese, 1974)	0.314707	0.020801	2.17206e-05	0.680321	0.00102542	0.00298163	0.0996857	0.0643545	0.0104026	3.69316e-05	0.0188065	0.00147098	0.0026507	0.00133423	9.59079e-05	9.7543e-05	0.0239536	0.562755	0.00103971	0.0234986	0.0240239	0.0895712	0.0237524	0.0202497	0.253874	0.00952372	0.0169471	0.0140277	0.0559736	0.218909	0.00990994	0.755729	0.0394021	0.0843897	0.0659868	0.061937	0.023515	0.00410652	0.0509191	0.0270722	0.0130316	0.00943957	0.171959	0.140555	0.000806817	4.3468e-09	0.00980613	0.0157198
BULH740102	Apparent partial specific volume (Bull-Breese, 1974)	0.276943	0.00235947	0.0292305	0.573213	0.0330815	0.00280679	0.143545	0.112074	0.00264248	0.000321804	0.0178237	0.0118821	0.00212328	0.0388412	0.0269503	3.95821e-05	0.00963835	0.516196	0.00901984	0.0217191	0.00203918	0.0819413	0.0363803	0.0372943	0.201461	0.119253	0.0124414	0.0521909	0.300137	0.0955414	0.0328818	0.313642	0.176611	0.06777	0.0260587	0.0259522	0.0104884	0.0234814	0.0417995	0.143347	0.0134773	0.0181836	0.157484	0.0123963	0.00276467	0.00831048	0.132333	0.011711
BUNA790101	alpha-NH chemical shifts (Bundi-Wuthrich, 1979)	0.189191	0.682868	0.604568	0.0522152	0.688585	0.923869	0.476545	0.570233	0.925177	0.92504	0.0269711	0.701078	0.9641	0.520837	0.401832	0.953546	0.922468	0.0399869	0.438107	0.936869	0.265227	0.0147674	0.964549	0.966667	0.00547147	0.35735	0.869556	0.316704	0.0755638	0.696563	0.925685	0.025054	0.291269	0.329975	0.492367	0.31449	0.799392	0.96947	0.835466	0.356225	0.930843	0.961137	0.110632	0.355583	0.949841	0.831884	0.173871	0.950803
BUNA790102	alpha-CH chemical shifts (Bundi-Wuthrich, 1979)	0.0653662	0.000548165	0.00113208	0.00410503	0.0460901	0.00216446	0.017026	0.014	0.00517705	3.69281e-05	0.000109504	0.0022385	0.00128349	0.00407185	0.0149395	0.00370028	0.00155861	0.0323664	0.0258895	0.000712119	0.0482608	0.0216046	0.000118434	0.000761431	0.0150765	0.0452759	0.00853083	0.00844857	0.137603	0.0107953	0.0028086	0.0770601	0.0391893	0.0100461	0.0250926	0.0262792	0.020502	0.00502644	0.00592819	0.00381658	0.0051907	0.00250853	0.0678368	0.0695265	0.00482003	0.0325095	0.0408952	0.00474764
BUNA790103	Spin-spin coupling constants 3JHalpha-NH (Bundi-Wuthrich, 1979)	0.0321754	0.254571	0.213259	0.0187077	0.168946	0.26069	0.0947738	0.138987	0.247068	0.232116	0.0767159	0.195374	0.257573	0.200725	0.144586	0.289502	0.267884	0.0229342	0.184924	0.326859	0.118869	0.0205057	0.301586	0.231985	0.100903	0.0796014	0.269005	0.0674309	0.0146896	0.226881	0.230786	0.0335616	0.0392573	0.206197	0.160538	0.000210471	0.251707	0.263901	0.19566	0.0648106	0.278769	0.289581	0.00227318	0.163295	0.308893	0.402735	0.0844228	0.285929
BURA740101	Normalized frequency of alpha-helix (Burgess et al., 1974)	0.265672	0.214261	0.305771	0.0778537	0.190436	0.129145	0.358279	0.0899531	0.138823	0.116649	0.032045	0.139784	0.110265	0.239569	0.0192556	0.121747	0.0785746	0.0366625	0.159181	0.114895	0.152668	0.00158036	0.0678596	0.0979919	0.0212312	0.141531	0.121573	0.343545	0.0887558	0.0450785	0.104223	0.0284322	0.316549	0.00964822	0.258105	0.278307	0.0687378	0.0788355	0.0124826	0.0484691	0.0780196	0.117336	0.0378988	0.00288017	0.085216	0.0558364	0.00786633	0.102758
BURA740102	Normalized frequency of extended structure (Burgess et al., 1974)	0.250232	0.000493377	2.67719e-05	0.0615715	0.0261122	0.00682498	0.0520796	0.065122	7.41265e-05	0.000247925	0.141162	0.0355492	0.00145288	0.0433839	0.00758792	0.00012526	0.00025974	0.00382395	0.0466283	0.00128768	0.0919923	0.535942	0.00405783	0.00505163	0.0560506	0.0653421	0.00581168	0.107264	0.340724	0.0128651	0.0148034	0.100207	0.00486622	0.146748	0.0230846	0.00237548	0.0347244	0.00542989	0.00197461	0.0634256	0.00623273	0.00310274	0.229581	0.010552	0.00166375	0.0259821	0.34474	0.00195368
CHAM810101	Steric parameter (Charton, 1981)	0.245849	0.248824	0.381783	0.396657	0.278261	0.219552	0.562302	0.160822	0.18502	0.175392	0.0287472	0.365941	0.156273	0.445488	0.0436964	0.177869	0.128941	0.251034	0.343015	0.155765	0.22986	0.089911	0.117708	0.0875726	0.172869	0.227628	0.184877	0.399231	0.255371	0.0296534	0.123606	0.19897	0.375927	0.0202983	0.194955	0.197702	0.0459891	0.103327	0.0319296	0.224286	0.118802	0.15352	0.0731957	0.0146386	0.184594	0.111866	0.191899	0.0985079
CHAM820101	Polarizability parameter (Charton-Charton, 1982)	0.0800865	0.0210313	0.0400689	0.370664	0.00950582	0.0499347	0.195738	0.0895412	0.0126018	0.0327623	0.00176584	0.00645871	0.0192247	0.013439	0.0610454	0.0283322	0.0203215	0.685911	0.00379476	0.00013542	0.054616	0.017613	0.0100116	0.00670576	0.295731	0.0813572	0.000694897	0.000932795	0.0246476	0.0241903	0.0268829	0.354886	0.10346	0.0253547	0.00796918	0.127342	0.00875068	0.00751138	0.00750704	0.0694958	0.000627634	0.00039039	0.00999726	0.00175705	0.0145998	0.00353161	0.000472216	0.00518442
CHAM820102	Free energy of solution in water, kcal/mole (Charton-Charton, 1982)	0.242496	0.0678083	0.0537817	0.0727945	0.0637511	0.135073	0.193818	0.0987387	0.116893	0.128293	0.0949486	0.0920977	0.121863	0.0509786	0.0113734	0.134542	0.104697	0.0556477	0.0625071	0.125537	0.0189578	0.0806585	0.148928	0.15511	0.0538159	0.0286984	0.105703	0.107004	0.00441134	0.0107132	0.167785	0.310464	0.0406356	0.0053869	0.0869197	0.121396	0.0919836	0.149153	0.0868503	0.0176119	0.121708	0.101148	0.0533998	0.00443856	0.139608	0.184193	0.00762109	0.127981
CHAM830101	The Chou-Fasman parameter of the coil conformation (Charton-Charton, 1983)	0.655071	0.318105	0.434999	0.518615	0.376889	0.272752	0.661466	0.400934	0.292877	0.327264	0.180953	0.353921	0.287444	0.445557	0.150463	0.338082	0.209494	0.304778	0.250236	0.234907	0.203791	0.0911705	0.180975	0.212908	0.23993	0.364506	0.271951	0.496241	0.365164	0.0567864	0.222274	0.357062	0.480878	0.000607722	0.591929	0.53955	0.20344	0.21069	0.0759928	0.281934	0.241981	0.253372	0.382367	0.0222711	0.275256	0.242244	0.164175	0.25378
CHAM830102	A parameter defined from the residuals obtained from the best correlation of the Chou-Fasman parameter of beta-sheet (Charton-Charton, 1983)	0.0352126	0.0191346	0.0162542	0.00803868	3.42556e-05	2.97243e-06	0.00159554	0.0152495	0.000823538	0.000452419	0.261323	0.00130473	0.000344898	5.80966e-05	0.00801873	0.00318195	0.000392987	0.0066075	0.00810103	0.000373133	0.00246379	0.135178	0.000687467	0.000664711	0.117869	0.00133379	0.000504938	0.0143297	8.25304e-05	1.59944e-06	0.00165431	1.02409e-06	0.000588616	5.49082e-06	1.72828e-05	0.178538	0.000948563	0.00211375	0.0117932	0.0282511	0.000469439	0.00208746	0.0252659	0.0434905	0.00818403	0.00126106	0.130403	0.00151355
CHAM830103	The number of atoms in the side chain labelled 1+1 (Charton-Charton, 1983)	0.261625	0.141194	0.254508	0.184778	0.296242	0.253169	0.399605	0.21735	0.205076	0.178548	0.00993412	0.292379	0.168198	0.386585	0.0328935	0.217821	0.215751	0.120758	0.318351	0.174463	0.264582	0.188392	0.208334	0.13496	0.0135555	0.339883	0.20639	0.344261	0.251778	0.05693	0.135449	0.0632705	0.327384	0.0389087	0.213011	0.00514929	0.0751149	0.119056	0.0824537	0.204074	0.149044	0.211417	0.0814903	0.133089	0.333406	0.253206	0.350474	0.119546
CHAM830104	The number of atoms in the side chain labelled 2+1 (Charton-Charton, 1983)	0.0674368	0.149784	0.218743	0.179849	0.124043	0.21235	0.210779	0.0544554	0.115235	0.111516	0.00288147	0.191183	0.124272	0.142606	0.0323343	0.134756	0.124371	0.289118	0.13243	0.118175	0.0216194	0.0213146	0.121331	0.0887429	0.226507	0.0624604	0.0677674	0.0715429	0.0526169	0.0174462	0.125186	0.0722547	0.246515	0.104607	0.0454092	0.195983	0.00895496	0.0974406	0.0504381	0.0697389	0.058197	0.108234	0.00204975	0.000587564	0.12366	0.0503001	0.000208585	0.100723
CHAM830105	The number of atoms in the side chain labelled 3+1 (Charton-Charton, 1983)	0.0526619	0.0825838	0.0783177	0.130379	0.0198025	0.1031	0.135362	0.0816187	0.0546864	0.0707121	0.0215215	0.00806597	0.0650755	0.0112149	0.0828689	0.0676284	0.0829631	0.376536	0.000218929	0.0253244	0.0428429	0.152566	0.0665457	0.0686089	0.242342	0.121026	0.00682103	0.000104007	0.000818867	0.00704289	0.105729	0.126756	0.0780587	0.0668193	0.0135317	0.257791	0.00144106	0.0356843	0.0545125	0.02418	0.0208128	0.0228329	0.0113576	0.0077177	0.0410312	0.00232002	0.064985	0.0549011
CHAM830106	The number of bonds in the longest chain (Charton-Charton, 1983)	0.0585157	0.157552	0.178378	0.226179	0.0821919	0.243007	0.252507	0.125872	0.123966	0.161377	0.00308011	0.0743359	0.137538	0.078499	0.0946854	0.150034	0.183239	0.513998	0.0184401	0.0794019	0.00634528	0.0836215	0.15888	0.115189	0.247862	0.150187	0.0464158	0.0116622	0.0187936	0.0248265	0.188794	0.155284	0.169791	0.138546	0.0357656	0.173005	0.0119112	0.0943029	0.116195	0.0837143	0.0663121	0.0662444	0.0045379	0.0240467	0.134871	0.0267266	0.00453604	0.115714
CHAM830107	A parameter of charge transfer capability (Charton-Charton, 1983)	0.172958	0.0134545	0.0218375	0.229013	0.00759151	0.00434948	0.239522	0.158894	0.00303415	0.000246925	0.101924	0.0137517	0.00162865	0.0682355	0.0794479	0.000747168	0.00621554	0.283643	0.00107115	0.0243471	0.0265725	0.0273049	0.0272896	0.0221767	0.21775	0.155348	0.00648659	0.120322	0.256969	0.0198582	0.0226248	0.187988	0.00190366	0.0072652	0.00260373	0.0648997	0.00585524	0.0155744	0.00942964	0.195072	0.00302268	0.0217332	0.257401	0.0217975	0.00303016	0.0243318	0.271858	0.0122088
CHAM830108	A parameter of charge transfer donor capability (Charton-Charton, 1983)	0.000127075	0.0700223	0.0256879	0.0998582	0.00994799	0.0934501	0.110332	0.14116	0.053249	0.0708241	0.0778949	0.037377	0.0695796	0.0166322	0.247713	0.0729349	0.115711	0.26762	4.0632e-05	0.0343154	0.0259032	0.0369077	0.0760652	0.0515346	0.242274	0.12522	0.0092467	0.000692164	0.0112286	0.0325043	0.0643077	0.132941	0.00997056	0.0522685	0.0148548	0.184254	0.0164453	0.0543148	0.0931799	0.180147	0.0425003	0.0259874	0.0262218	0.0386058	0.0481904	0.00103596	0.00743432	0.0546313
CHOC750101	Average volume of buried residue (Chothia, 1975)	0.118478	0.0406212	0.0781342	0.403019	0.027703	0.0716389	0.248186	0.0942401	0.0235969	0.0432203	0.00153268	0.0250683	0.0281007	0.0429952	0.0490942	0.0432176	0.03133	0.666287	0.00186317	0.00336102	0.0195593	0.0128804	0.0181811	0.0100625	0.318201	0.114166	0.000677283	0.0131112	0.057396	0.017726	0.0358906	0.324736	0.174002	0.026468	0.0285831	0.134386	0.00732189	0.0092997	0.00642908	0.0755582	0.00273582	0.0037213	0.0160608	0.000518368	0.0278715	1.41821e-05	1.10186e-06	0.0106196
CHOC760101	Residue accessible surface area in tripeptide (Chothia, 1976)	0.0798211	0.06379	0.100805	0.307378	0.0331587	0.0861551	0.244565	0.0751517	0.0343806	0.0520152	0.000636705	0.0239293	0.034829	0.0481792	0.0387594	0.0509266	0.0437925	0.564392	0.00534965	0.00828614	0.0129723	0.0316979	0.02958	0.0182736	0.246029	0.117764	0.00330822	0.0139536	0.0319909	0.00378124	0.0544561	0.234731	0.187584	0.0407329	0.0231348	0.13135	0.00617286	0.0128664	0.0141705	0.0574501	0.00499245	0.00587024	0.0014247	0.000525886	0.0306255	2.30349e-05	0.00200911	0.0192623
CHOC760102	Residue accessible surface area in folded protein (Chothia, 1976)	0.18106	0.0637135	0.0367135	0.0696136	0.00371477	0.0170525	0.000107835	0.0193228	0.00690803	0.00089394	0.0155723	0.00388289	0.000988831	0.0160533	2.1055e-06	9.50613e-05	0.02695	0.000829613	0.00676849	0.00169846	0.0109253	0.263257	0.0113078	0.000856979	3.39792e-05	0.0287288	0.000186821	0.00218973	3.27862e-05	0.0895575	0.0038484	0.256328	0.0216528	0.0814276	0.132456	0.0314408	0.00811778	0.00297013	0.019751	0.000709506	0.00320451	0.00307155	0.0994728	0.13849	8.87525e-08	0.0376353	0.00693373	0.0036682
CHOC760103	Proportion of residues 95% buried (Chothia, 1976)	0.336079	0.0105251	0.000607855	0.239215	0.0148352	0.000795579	0.0286033	0.0944045	0.000368807	0.0078435	0.0393915	0.0109927	0.00406274	0.0051172	0.0175304	0.0100531	0.00231991	0.0410292	0.00907146	0.00137806	0.00115629	0.431092	0.00176878	8.97984e-06	0.0206589	0.00391372	0.00967841	0.0376122	0.0827671	0.0587549	0.000903311	0.349207	0.00124993	0.107118	0.169339	0.0449695	0.0280439	0.00708465	0.0112726	0.046909	0.0178187	0.0150142	0.252497	0.0665214	0.0123146	0.0788509	0.102446	0.000503967
CHOC760104	Proportion of residues 100% buried (Chothia, 1976)	0.210604	0.00233614	0.00133717	0.0492856	0.0185963	0.00108783	0.00317167	0.0842758	0.00315966	0.0129808	0.0686386	0.0130899	0.00873326	0.00279898	0.0359314	0.0123818	1.74749e-06	0.0044731	0.00875027	0.00949526	0.0136718	0.384534	3.56196e-05	0.00269986	0.000636933	0.000214704	0.0249499	0.0308026	0.0685903	0.00588724	0.000196768	0.124494	0.00476963	0.0848978	0.0979249	0.0144641	0.104432	0.0167995	4.76908e-06	0.0513186	0.0433047	0.0216128	0.207374	0.0154086	0.0151687	0.0891776	0.148996	0.00828684
CHOP780101	Normalized frequency of beta-turn (Chou-Fasman, 1978a)	0.706247	0.246434	0.341543	0.473824	0.320499	0.15022	0.526104	0.365679	0.188565	0.205852	0.117159	0.252554	0.183123	0.372394	0.134523	0.230014	0.119105	0.278922	0.240443	0.125854	0.178781	0.130586	0.0833207	0.10975	0.183925	0.38506	0.176616	0.404932	0.441905	0.0172783	0.108542	0.278791	0.41411	0.000412357	0.490145	0.356835	0.143728	0.0982201	0.0307427	0.268247	0.155832	0.140751	0.346151	0.0321899	0.176566	0.20544	0.229696	0.149271
CHOP780201	Normalized frequency of alpha-helix (Chou-Fasman, 1978b)	0.344445	0.352969	0.469387	0.126722	0.299503	0.246797	0.449637	0.135188	0.231078	0.240831	0.138067	0.283706	0.21074	0.389788	0.0318561	0.216371	0.186156	0.0483582	0.273708	0.22876	0.233862	0.00100945	0.165007	0.19043	0.0777562	0.180799	0.236872	0.431581	0.126785	0.128293	0.20633	0.0422582	0.340564	0.00506343	0.393207	0.447857	0.189778	0.181347	0.0418085	0.0710514	0.182186	0.212804	0.103728	0.00753855	0.183247	0.155068	0.0126123	0.218298
CHOP780202	Normalized frequency of beta-sheet (Chou-Fasman, 1978b)	0.336012	0.0146495	0.0296714	0.544968	0.083881	0.0494393	0.356417	0.355023	0.0656111	0.0857364	0.0426802	0.148907	0.0783351	0.150176	0.198805	0.11028	0.0411802	0.409959	0.0159965	0.0271564	0.0316965	0.258406	0.0323116	0.0285933	0.204965	0.194137	0.0498403	0.168324	0.329862	0.00314843	0.0308736	0.545871	0.128776	0.00326712	0.193455	0.0916932	0.0579914	0.0717472	0.039418	0.337375	0.0666522	0.0501251	0.383182	0.0230127	0.104623	0.0862618	0.296755	0.0371073
CHOP780203	Normalized frequency of beta-turn (Chou-Fasman, 1978b)	0.703386	0.183998	0.251735	0.564365	0.27588	0.145122	0.538679	0.431304	0.185701	0.202653	0.137922	0.235444	0.190059	0.287398	0.20978	0.228008	0.108251	0.383323	0.158993	0.111401	0.105554	0.173059	0.0772931	0.111164	0.250662	0.363043	0.16054	0.344081	0.415215	0.00451554	0.112554	0.477387	0.340765	0.000976802	0.413338	0.413617	0.14541	0.115145	0.0478906	0.344382	0.165536	0.141251	0.390986	0.0226224	0.172096	0.162219	0.254188	0.131642
CHOP780204	Normalized frequency of N-terminal helix (Chou-Fasman, 1978b)	0.063476	0.131585	0.0773706	0.198028	0.172014	0.134718	0.217968	0.473863	0.166414	0.192462	0.0419756	0.327693	0.221337	0.210515	0.502202	0.200565	0.192968	0.220478	0.0688039	0.100705	0.0512107	0.0774436	0.12315	0.0985045	0.0984729	0.263036	0.109538	0.0520134	0.242661	0.163366	0.0674357	0.0864001	0.0131898	0.0215768	0.0231974	0.0556211	0.336238	0.229839	0.208676	0.538096	0.18703	0.122875	0.232825	0.242004	0.188983	0.127829	0.45506	0.138557
CHOP780205	Normalized frequency of C-terminal helix (Chou-Fasman, 1978b)	0.254485	0.63569	0.586026	0.069378	0.48267	0.384398	0.468574	0.412072	0.416591	0.395267	0.102855	0.414532	0.402396	0.496732	0.332113	0.393301	0.421158	0.0602362	0.479397	0.372717	0.322566	0.0277397	0.326325	0.33032	0.0432496	0.480066	0.434652	0.374089	0.309434	0.370717	0.329305	0.00277519	0.201518	0.0462747	0.176959	0.301371	0.375439	0.268617	0.265198	0.329838	0.429769	0.338082	0.124829	0.317322	0.349156	0.314248	0.275276	0.369252
CHOP780206	Normalized frequency of N-terminal non helical region (Chou-Fasman, 1978b)	0.251857	0.0928892	0.113418	0.177696	0.078599	0.0335343	0.256181	0.0788255	0.0437137	0.0607994	0.162199	0.0585862	0.0295355	0.141157	0.0290971	0.0473326	0.0282671	0.157616	0.0168407	0.0212763	0.064832	0.0955149	0.00789139	0.0148459	0.212898	0.0904291	0.0412086	0.178281	0.380717	0.00251746	0.0246786	0.148003	0.217923	0.00223175	0.139632	0.124974	0.0548853	0.0114574	0.0120376	0.0952607	0.0407979	0.00774401	0.116828	0.00859586	0.0261134	0.0082324	0.157941	0.0357301
CHOP780207	Normalized frequency of C-terminal non helical region (Chou-Fasman, 1978b)	0.412391	0.0759734	0.137569	0.156787	0.13613	0.0772744	0.31951	0.128567	0.111471	0.124937	0.170305	0.123345	0.086362	0.156789	0.0136699	0.0950017	0.0515722	0.0397936	0.0644559	0.0860409	0.110822	0.119664	0.0597857	0.0993502	0.0910171	0.11635	0.144755	0.314365	0.133672	0.00807632	0.110226	0.226168	0.196783	0.015455	0.428378	0.239676	0.114074	0.0800357	0.0215818	0.0461744	0.111197	0.0935032	0.218401	0.0001385	0.0830596	0.0662015	0.0281286	0.0744585
CHOP780208	Normalized frequency of N-terminal beta-sheet (Chou-Fasman, 1978b)	0.328791	0.0229132	0.046929	0.546593	0.0853328	0.0319872	0.335	0.24268	0.0456776	0.0513157	0.10556	0.147103	0.0471042	0.180979	0.141094	0.0630158	0.0235711	0.362027	0.0205081	0.0135621	0.0645116	0.107959	0.0105576	0.00950099	0.363085	0.236793	0.0262599	0.232233	0.458146	0.00342777	0.0083322	0.394759	0.164006	0.00877088	0.157831	0.139616	0.0228485	0.0174968	0.00330992	0.292708	0.0282515	0.0305688	0.573663	0.00590355	0.0654167	0.0308227	0.226934	0.016314
CHOP780209	Normalized frequency of C-terminal beta-sheet (Chou-Fasman, 1978b)	0.189285	0.0158219	0.0331551	0.464105	0.0663815	0.0716262	0.209075	0.258579	0.0668045	0.118833	0.0110037	0.0954404	0.0857214	0.0753956	0.103475	0.125688	0.0565548	0.34083	0.0219655	0.0513339	0.000885684	0.210679	0.06397	0.0428621	0.0924991	0.0704131	0.0585407	0.0464491	0.0805738	0.000618837	0.0637251	0.505771	0.125954	0.0174643	0.197031	0.0770605	0.0330405	0.102731	0.0504313	0.156255	0.0730024	0.0664473	0.113442	0.0015175	0.106669	0.123765	0.10203	0.0592102
CHOP780210	Normalized frequency of N-terminal non beta region (Chou-Fasman, 1978b)	0.565513	0.126449	0.213956	0.482921	0.167148	0.111889	0.386993	0.2883	0.111895	0.164621	0.0547781	0.114035	0.134591	0.180799	0.085309	0.160313	0.0703212	0.407142	0.0612191	0.0752589	0.0329655	0.0820835	0.0529188	0.096244	0.182154	0.180707	0.0901595	0.202354	0.226588	0.000520668	0.0911281	0.372908	0.255262	0.000666667	0.42259	0.352105	0.0941655	0.0978447	0.0191362	0.142607	0.0989786	0.101801	0.246615	0.0010377	0.116987	0.115113	0.102379	0.0992018
CHOP780211	Normalized frequency of C-terminal non beta region (Chou-Fasman, 1978b)	0.521472	0.355269	0.375379	0.220628	0.342805	0.21693	0.514417	0.396028	0.248642	0.251285	0.139007	0.393117	0.234961	0.465896	0.241836	0.310816	0.217526	0.0695089	0.403291	0.252046	0.283368	0.234133	0.169217	0.137924	0.0924183	0.389122	0.260837	0.436	0.447003	0.0784512	0.135032	0.151692	0.279586	0.000784689	0.319271	0.247432	0.240794	0.153911	0.0577629	0.354233	0.2525	0.222046	0.28113	0.0544404	0.255223	0.326073	0.338388	0.234496
CHOP780212	Frequency of the 1st residue in turn (Chou-Fasman, 1978b)	0.39623	0.0766169	0.132465	0.278401	0.119777	0.0208563	0.162356	0.128376	0.0357098	0.0436784	0.0569472	0.0504752	0.0310435	0.103741	0.0394597	0.0405319	0.0147353	0.199972	0.047573	0.00886316	0.038392	0.000185687	0.00258835	0.00791925	0.153303	0.209773	0.0179649	0.119365	0.28148	0.000815667	0.00885264	0.0952856	0.250719	0.00866461	0.184214	0.103362	0.016181	0.000580213	9.27956e-05	0.0814386	0.0127312	0.00919586	0.246393	0.00200049	0.0232306	0.02134	0.0254395	0.025154
CHOP780213	Frequency of the 2nd residue in turn (Chou-Fasman, 1978b)	0.444011	0.36028	0.368299	0.250901	0.469601	0.591831	0.481981	0.605217	0.592874	0.627487	0.0169636	0.426362	0.647267	0.297495	0.398085	0.723518	0.528226	0.207292	0.244377	0.567511	0.0746763	0.0901026	0.559851	0.599716	0.0365949	0.278227	0.531482	0.2216	0.0934896	0.197362	0.614004	0.2974	0.344463	0.169345	0.515446	0.384048	0.468973	0.655523	0.496592	0.330433	0.615084	0.64182	0.139502	0.104388	0.642363	0.620381	0.130807	0.612973
CHOP780214	Frequency of the 3rd residue in turn (Chou-Fasman, 1978b)	0.343023	0.00686402	0.0378164	0.270573	0.0232539	0.0158679	0.170462	0.0579897	0.00566799	0.00400026	0.138875	0.0135677	0.0123125	0.0785086	0.00815618	0.00451503	0.0255175	0.147601	0.0224231	0.0249956	0.067696	0.046854	0.0564616	0.0463317	0.216042	0.150722	0.00369401	0.194924	0.354371	0.0537123	0.0362093	0.152317	0.0754184	0.0820386	0.0676598	0.111113	0.0041526	0.0489564	0.0787801	0.0751962	0.0131831	0.020102	0.288853	0.00165071	0.011177	0.0110608	0.113649	0.0236117
CHOP780215	Frequency of the 4th residue in turn (Chou-Fasman, 1978b)	0.037746	0.0307933	0.0792573	0.0336203	0.0281616	0.00129023	0.0494251	0.000399388	0.000115549	0.000200941	0.0108269	0.0384018	0.00177036	0.151277	0.0122128	6.7052e-05	0.00363662	0.000649061	0.144419	0.000116607	0.174281	0.0279103	0.0080811	0.0173412	0.00539649	0.0240001	0.00939985	0.142657	0.129985	0.00027529	0.00740416	0.00686283	0.0541681	0.0495943	0.0974407	0.0200285	0.00223255	0.0108235	0.0552503	0.00118233	0.000414393	3.89652e-05	0.0115636	0.00280593	0.000299881	0.014515	0.0534532	0.00210704
CHOP780216	Normalized frequency of the 2nd and 3rd residues in turn (Chou-Fasman, 1978b)	0.75648	0.312181	0.372792	0.515784	0.409592	0.280537	0.652276	0.551806	0.341214	0.341107	0.129263	0.351652	0.34493	0.391727	0.283893	0.39157	0.230203	0.355734	0.24818	0.237043	0.164053	0.155455	0.194663	0.250775	0.208369	0.453889	0.29126	0.433391	0.40556	0.0486724	0.238839	0.425747	0.419698	0.0207865	0.517201	0.491101	0.256171	0.238024	0.139635	0.40457	0.296906	0.278545	0.394247	0.0650381	0.318827	0.300309	0.274554	0.270479
CIDH920101	Normalized hydrophobicity scales for alpha-proteins (Cid et al., 1992)	0.285193	0.00112438	0.00140222	0.619656	0.0112678	0.000761407	0.159928	0.227278	4.87638e-05	0.0127875	0.0654359	0.00874065	0.00381983	0.00541402	0.102448	0.0145092	6.34267e-06	0.595579	0.000753874	0.00446978	0.0317243	0.164385	0.00230105	0.00131454	0.255692	0.0736338	0.00177055	0.00986386	0.0904171	0.10268	0.000192787	0.754918	0.047997	0.0694092	0.0391866	0.169523	0.000418782	0.00185952	0.000914767	0.149802	0.000682598	0.000187697	0.139041	0.0163976	0.00225334	0.00441901	0.0775477	0.000386543
CIDH920102	Normalized hydrophobicity scales for beta-proteins (Cid et al., 1992)	0.285697	0.00210907	0.00110002	0.713002	0.00326437	0.000820931	0.202808	0.16374	2.10587e-06	0.0111176	0.0853808	0.00612448	0.00284346	0.0075531	0.0566639	0.00738961	0.0015903	0.691429	0.0101453	0.00669	0.0272289	0.10709	0.00487861	0.00168398	0.351315	0.0323507	0.0037859	0.02868	0.101805	0.121599	0.000114145	0.860428	0.0354702	0.0511228	0.0420557	0.175597	0.000919463	0.0023026	0.00331653	0.117689	1.56564e-05	0.000829026	0.223136	0.0552686	0.00207772	2.25098e-07	0.0661464	0.00110246
CIDH920103	Normalized hydrophobicity scales for alpha+beta-proteins (Cid et al., 1992)	0.440778	0.000971067	0.0058096	0.744283	0.0195431	8.56099e-05	0.151821	0.187804	8.55283e-06	0.00941584	0.106395	0.0106672	0.00177017	0.013746	0.0556787	0.00582197	0.00527224	0.505311	0.00122979	0.00514285	0.00376723	0.22392	0.0107011	0.00413898	0.280306	0.0430148	1.68442e-05	0.0442726	0.145197	0.109051	0.00159081	0.799808	0.024819	0.0829973	0.0763969	0.178427	0.000198533	3.10374e-08	0.00778141	0.140825	0.00103579	7.10392e-06	0.280327	0.0506919	0.002564	0.0062688	0.0977274	0.00199545
CIDH920104	Normalized hydrophobicity scales for alpha/beta-proteins (Cid et al., 1992)	0.369116	0.0089555	6.98228e-05	0.600469	0.00806195	0.000598482	0.120393	0.161366	0.000311589	0.00716874	0.0470915	0.00294577	0.000893345	0.0030302	0.0450154	0.00490784	0.00622181	0.41446	0.001632	0.00594753	0.0140618	0.290489	0.0111689	0.00429378	0.158383	0.0251663	0.000730899	0.0259765	0.105659	0.138851	0.003565	0.76339	0.013153	0.0691936	0.0563081	0.0805349	0.00108385	0.000270253	0.0099413	0.13047	0.00076137	4.42718e-05	0.234991	0.0727045	0.00277517	0.00767843	0.123162	0.00237722
CIDH920105	Normalized average hydrophobicity scales (Cid et al., 1992)	0.349072	0.00505143	0.000548874	0.731773	0.00797994	4.16214e-05	0.153361	0.171896	0.000326329	0.00849699	0.0615803	0.00393227	0.00119076	0.00506203	0.0531584	0.00571423	0.00495704	0.601226	0.00193857	0.00872665	0.0220039	0.184138	0.0105032	0.00477591	0.256229	0.032952	0.00235415	0.0232141	0.106575	0.140108	0.00198966	0.846775	0.0296326	0.0672174	0.0520033	0.135597	0.000451809	0.000220018	0.00785607	0.130705	6.20606e-06	0.00074933	0.2184	0.0627587	0.00165251	0.00247935	0.0908575	0.00266666
COHE430101	Partial specific volume (Cohn-Edsall, 1943)	0.258474	0.00343813	0.0405696	0.46109	0.0535545	0.00252215	0.113384	0.0866914	0.000379105	0.00045446	0.00458372	0.0235346	0.000469063	0.062572	0.00856837	0.000193243	0.0102443	0.283065	0.0333821	0.00998847	0.0340091	0.126725	0.0310196	0.0285362	0.0791967	0.100251	0.00214012	0.099472	0.28536	0.0553069	0.0353665	0.168096	0.153896	0.0875449	0.0498504	0.00917883	0.00301243	0.0167718	0.054066	0.126277	0.00791319	0.00378156	0.190865	0.0119509	0.000285656	0.000842838	0.173508	0.0078622
CRAJ730101	Normalized frequency of middle helix (Crawford et al., 1973)	0.254853	0.270558	0.314636	0.0210449	0.212549	0.230688	0.378666	0.131056	0.22068	0.198739	0.0451933	0.220638	0.207721	0.253107	0.0588354	0.210552	0.172409	0.0119312	0.202143	0.226035	0.139259	8.05713e-05	0.178528	0.230284	0.0262143	0.147239	0.204344	0.321161	0.043114	0.113567	0.223659	0.0228136	0.179391	0.0777576	0.276769	0.396003	0.182642	0.21942	0.0707318	0.0535255	0.182427	0.241549	0.0434877	0.0196417	0.177957	0.160182	0.0027469	0.193901
CRAJ730102	Normalized frequency of beta-sheet (Crawford et al., 1973)	0.389729	0.0996589	0.15922	0.59414	0.228177	0.100574	0.437816	0.26455	0.118478	0.162175	0.181176	0.33287	0.125429	0.364244	0.0663019	0.152154	0.0808823	0.286997	0.175057	0.0898177	0.254986	0.263529	0.0628839	0.0561883	0.213306	0.206431	0.124156	0.439088	0.422315	0.016546	0.0497602	0.385894	0.270079	0.0396004	0.250584	0.130867	0.11729	0.106635	0.0209349	0.303865	0.103008	0.0962563	0.519589	0.00334212	0.151837	0.161758	0.397967	0.0986639
CRAJ730103	Normalized frequency of turn (Crawford et al., 1973)	0.472323	0.316536	0.42186	0.168109	0.409112	0.176183	0.408124	0.236093	0.238028	0.218344	0.108534	0.327688	0.193944	0.492476	0.100264	0.230676	0.16931	0.038862	0.376169	0.193568	0.396417	0.140165	0.126112	0.143951	0.0635422	0.327555	0.295791	0.497244	0.480942	0.122494	0.140817	0.0238552	0.45161	3.67373e-05	0.547318	0.264519	0.225587	0.1175	0.0703788	0.188088	0.219429	0.193162	0.200732	0.134271	0.207758	0.243158	0.231173	0.184677
DAWD720101	Size (Dawson, 1972)	0.0483718	0.0335191	0.0593011	0.282879	0.0217418	0.0150557	0.194867	0.0653895	0.00246496	0.0054096	0.00148345	0.0194577	0.0011008	0.0564059	0.048035	0.00666055	0.00639061	0.490691	0.0113963	0.00492137	0.000796038	0.0198143	5.69961e-05	0.00352699	0.256848	0.197522	0.00533997	0.0181151	0.130202	0.016837	8.33352e-05	0.124626	0.160974	0.00607432	0.000364793	0.0500592	0.0354155	0.00727624	0.00128845	0.104972	0.00602069	0.00735466	0.0115966	0.0140118	0.000672416	0.0179628	0.0147791	0.000946402
DAYM780101	Amino acid composition (Dayhoff et al., 1978a)	0.0122281	0.0018209	0.00302987	0.224863	0.00864176	0.00620897	0.0723766	0.0150462	0.000184286	0.000120741	0.0560446	6.78891e-06	8.87358e-05	1.69635e-05	0.0237107	0.000597586	0.00104968	0.35931	0.012375	0.00537459	0.0515143	0.00667509	0.000847986	0.000191431	0.3565	0.0233046	0.00575803	5.30134e-05	0.00167578	0.0312177	0.00627398	0.378418	0.00148966	0.00774607	0.00733204	0.164046	0.0255985	5.55853e-05	0.00105404	0.0223592	0.000652694	0.00153618	0.0314545	0.00657199	0.00154629	0.00404842	0.00139169	0.00366086
DAYM780201	Relative mutability (Dayhoff et al., 1978b)	0.0727689	0.0625733	0.0732203	0.0390514	0.0505777	0.0348359	0.000866462	0.01333	0.0549653	0.0207155	0.000246817	0.0995182	0.0305716	0.12746	1.32949e-05	0.0249343	0.0348478	0.175442	0.139716	0.070535	0.221625	0.0595191	0.052135	0.0360652	0.0210507	0.0147955	0.120251	0.0705177	4.29502e-05	0.189928	0.0450797	0.211858	0.00197589	0.0365145	0.0520863	0.00346694	0.0150916	0.0215159	0.0222628	0.000191934	0.0446703	0.0720619	0.000429495	0.104374	0.0414787	0.0402416	0.000132171	0.0357854
DESM900101	Membrane preference for cytochrome b: MPH89 (Degli Esposti et al., 1990)	0.338761	0.0141571	0.0153097	0.280818	0.0782188	0.0211393	0.146136	0.318391	0.0443775	0.0995205	0.288831	0.0980994	0.0743844	0.0625136	0.204115	0.0805036	0.0317157	0.116761	0.0313566	0.0340776	0.0282027	0.287758	0.0228476	0.0423226	0.129531	0.083344	0.0818582	0.108286	0.174258	0.00154074	0.032348	0.423125	0.00108546	0.0475548	0.185025	0.242456	0.204113	0.0961146	0.0446081	0.218957	0.132307	0.0570918	0.425556	0.0119082	0.0680581	0.141745	0.261383	0.0511274
DESM900102	Average membrane preference: AMP07 (Degli Esposti et al., 1990)	0.292264	0.00091321	3.15789e-06	0.293629	0.0257737	0.0019038	0.0776988	0.24373	0.00735046	0.0362253	0.13397	0.0346686	0.026662	0.0107813	0.144145	0.0314821	0.00243675	0.136759	0.00369801	0.00444748	0.000157886	0.259581	0.00100926	0.00833275	0.0870305	0.0373647	0.0178867	0.0395879	0.0893937	0.0188615	0.00238023	0.471263	0.0071209	0.0403502	0.0981772	0.136667	0.0957584	0.0410247	0.00533324	0.174235	0.0497482	0.0229728	0.359942	0.00296632	0.0272318	0.0747601	0.192835	0.0097799
EISD840101	Consensus normalized hydrophobicity scale (Eisenberg, 1984)	0.211676	0.100617	0.0493603	0.247249	0.0114387	0.0394964	0.00330476	0.0368281	0.0275391	0.00946894	0.0333757	0.00630625	0.0110445	0.0184856	0.00133068	0.00537098	0.0627854	0.0719477	0.0229081	0.0249424	0.0237552	0.163191	0.0427149	0.0210636	0.0350741	0.00773779	0.0163872	0.00383305	0.00439883	0.184668	0.0298576	0.478752	0.0119845	0.139174	0.112044	0.0473688	0.00378765	0.00257922	0.0636091	0.00347475	0.00912128	0.00320884	0.223026	0.184409	0.00664116	0.00332273	0.00484128	0.0232423
EISD860101	Solvation free energy (Eisenberg-McLachlan, 1986)	0.213772	0.0926315	0.0349232	0.480221	0.0153852	0.0400723	0.0367226	0.0568148	0.0466035	0.0136156	0.0768259	0.00803843	0.0220606	0.0135955	0.00670445	0.0124155	0.0705914	0.339402	0.0373618	0.0641422	0.0527326	0.0576196	0.0661277	0.0428962	0.205538	0.00125951	0.051797	0.00426253	0.0158108	0.254686	0.0417462	0.704776	0.00160612	0.137428	0.037564	0.121704	0.0347443	0.0154482	0.0806425	0.0210594	0.0353085	0.0254501	0.259678	0.162135	0.020644	0.0094463	0.00308248	0.0471043
EISD860102	Atom-based hydrophobic moment (Eisenberg-McLachlan, 1986)	0.000664456	0.204998	0.192777	0.00244472	0.12659	0.125613	0.0648047	0.0170886	0.0887339	0.0960468	0.00199314	0.0614423	0.0679608	0.107959	0.0281677	0.0665721	0.146041	0.0696466	0.07325	0.0522323	0.0265668	0.0545851	0.0777507	0.0503574	0.028452	0.132266	0.0577924	0.00702255	0.098274	0.125742	0.0833508	0.0666002	0.166585	0.106315	0.00111076	5.25066e-05	0.0322469	0.0209392	0.109268	0.0587011	0.0574343	0.0214827	0.0242165	0.198012	0.0601944	0.0064214	0.0241476	0.077552
EISD860103	Direction of hydrophobic moment (Eisenberg-McLachlan, 1986)	0.231485	0.0762454	0.0340558	0.265722	0.00138461	0.0410554	0.0114056	0.0395351	0.0339776	0.0091633	0.0504221	0.0025723	0.0191384	0.00613748	0.00168874	0.00973633	0.0471139	0.106776	0.00563361	0.038495	0.0155074	0.321454	0.0636664	0.0414011	0.0658145	0.000288103	0.0233226	0.0060138	0.0785063	0.205953	0.0595716	0.403963	0.00014382	0.181032	0.0254613	0.0175358	0.000966817	0.0143128	0.0833971	0.0352803	0.00916383	0.0131054	0.203895	0.134795	0.0117049	0.000236163	0.0903257	0.0358721
FASG760101	Molecular weight (Fasman, 1976)	0.0472869	0.045096	0.0670216	0.239282	0.0161668	0.0988064	0.20527	0.0522565	0.032283	0.0513608	0.000489765	0.017042	0.0362945	0.0271343	0.0275204	0.0470407	0.0505577	0.517252	0.000160333	0.00983238	0.0283144	0.0438395	0.0437075	0.0283135	0.246482	0.0744749	0.00299714	0.0043406	0.00668409	0.00302057	0.0710062	0.239489	0.120107	0.0682768	0.0138434	0.129275	0.00470747	0.0227414	0.0238306	0.0328405	0.00682755	0.00788509	1.96053e-05	3.48572e-05	0.036111	4.51011e-05	0.012009	0.0203083
FASG760102	Melting point (Fasman, 1976)	0.116711	0.000461729	0.0161444	0.316657	0.0329157	0.0158458	0.0308365	0.050994	0.014253	0.0598244	0.00961155	0.0140577	0.0345736	0.00848254	0.00320544	0.0416969	0.00223097	0.25787	0.0014845	0.0101323	0.000425407	0.0061522	0.0096297	0.0191684	0.0433032	0.00408027	0.0181314	0.0112663	0.00224425	0.00400978	0.0376827	0.263785	0.0845909	0.0151875	0.221144	0.115443	0.00585965	0.0574579	0.0167884	0.000562481	0.0152581	0.0194761	0.0430901	0.0115016	0.02371	0.0843433	0.000433576	0.0318913
FASG760103	Optical rotation (Fasman, 1976)	0.11752	0.612525	0.569926	0.0113309	0.634251	0.582155	0.265512	0.241803	0.676123	0.580986	0.0416959	0.572061	0.596383	0.517977	0.187224	0.565777	0.624073	0.00198325	0.504349	0.680351	0.443396	0.0152757	0.60376	0.560502	0.00103473	0.275206	0.719832	0.338546	0.194623	0.666797	0.567099	0.0197025	0.360101	0.127735	0.328132	0.109784	0.54797	0.482523	0.530873	0.203474	0.638261	0.618773	0.081428	0.316616	0.609996	0.537051	0.143902	0.62177
FASG760104	pK-N (Fasman, 1976)	0.0322696	0.356912	0.22876	0.00929327	0.271399	0.447053	0.304567	0.391123	0.402129	0.419764	0.0539779	0.374785	0.418368	0.249518	0.392249	0.42521	0.527174	0.0335314	0.205615	0.393553	0.0916782	0.0134343	0.477603	0.440243	0.0273163	0.334807	0.341807	0.106772	0.0523612	0.357126	0.379775	0.0250849	0.0413381	0.240001	0.0388037	0.12684	0.417796	0.419979	0.453802	0.402055	0.449426	0.358619	0.0461637	0.311897	0.425147	0.28604	0.242451	0.398518
FASG760105	pK-C (Fasman, 1976)	0.212095	0.00272414	0.0145129	0.227001	0.0619713	0.0186135	0.0478986	0.159493	0.0449539	0.0490493	0.0647098	0.0422442	0.0559554	0.0112279	0.0850363	0.051654	0.0120536	0.0798203	0.00416561	0.0237534	0.00354633	0.0177695	0.0131168	0.0325854	0.050273	0.0528538	0.0287446	0.0466299	0.0412259	0.000206679	0.0187524	0.208043	0.0631095	0.0197014	0.180045	0.120977	0.0405299	0.0376589	0.0118662	0.0903082	0.0332375	0.0546503	0.315849	0.00694618	0.039375	0.0279172	0.00826402	0.0347562
FAUJ830101	Hydrophobic parameter pi (Fauchere-Pliska, 1983)	0.289881	0.0790994	0.0335897	0.411117	0.00834381	0.0262906	0.0485278	0.0742207	0.0297044	0.00644607	0.0522137	0.00414721	0.013421	0.0111582	0.0143583	0.00569691	0.0499892	0.28601	0.0321136	0.0421062	0.0522135	0.188312	0.0485027	0.0284039	0.169629	0.000959638	0.0312962	0.00468399	0.0419145	0.267311	0.0306701	0.75032	0.00214623	0.0862658	0.0325647	0.0708774	0.00785161	0.00748634	0.0539296	0.037047	0.0124512	0.0142841	0.226245	0.153717	0.00788094	0.00203658	0.0280186	0.0359616
FAUJ880101	Graph shape index (Fauchere et al., 1988)	0.179127	0.00295641	0.00780309	0.488651	0.00762649	0.00240044	0.177786	0.0432177	0.00518403	0.000793725	0.00480584	0.00338277	0.00623597	0.0497541	1.85538e-05	0.000237297	0.0185354	0.462496	0.00418701	0.0340463	0.00426611	0.0947401	0.0271148	0.03129	0.120933	0.0727215	0.00761534	0.0710435	0.159073	0.116723	0.0135609	0.338553	0.0985611	0.0188421	0.0431256	0.00640361	0.0515565	0.0198447	0.0364764	0.0565026	0.0182487	0.0181147	0.0553533	0.00334588	9.28922e-05	0.000311952	0.121117	0.0295362
FAUJ880102	Smoothed upsilon steric parameter (Fauchere et al., 1988)	0.491612	0.494789	0.621251	0.417832	0.574297	0.497842	0.882966	0.474575	0.47619	0.480348	0.0433751	0.576985	0.436208	0.645881	0.186354	0.481539	0.395306	0.318146	0.477978	0.387092	0.317905	0.123121	0.360494	0.337935	0.137235	0.535964	0.430879	0.579433	0.348239	0.150112	0.369538	0.243851	0.566338	0.0707254	0.414299	0.309728	0.260544	0.334036	0.203075	0.440452	0.373257	0.393406	0.175414	0.112228	0.464361	0.323192	0.313751	0.348545
FAUJ880103	Normalized van der Waals volume (Fauchere et al., 1988)	0.0801811	0.0339264	0.0615424	0.343114	0.0169814	0.0688114	0.21538	0.0769381	0.0201563	0.0412639	0.000255765	0.012742	0.0256148	0.0252348	0.0395802	0.0365442	0.0297422	0.648093	0.000110831	0.00202792	0.033962	0.0255357	0.0189595	0.0119007	0.274551	0.0885357	4.89152e-05	0.00446412	0.0244031	0.0147877	0.0395547	0.303411	0.133191	0.036594	0.0144923	0.116461	0.00811198	0.0107333	0.010042	0.0562469	0.00169585	0.00193993	0.00492839	0.000562872	0.022958	0.000794525	0.00172133	0.0100309
FAUJ880104	STERIMOL length of the side chain (Fauchere et al., 1988)	0.0307566	0.143101	0.169654	0.0966786	0.0959097	0.137742	0.224634	0.0408001	0.0751976	0.0716789	0.00597425	0.0666149	0.0550247	0.098446	0.0291084	0.0559526	0.106166	0.255018	0.0564807	0.0318153	0.00660318	0.0253426	0.0600511	0.0449275	0.172906	0.168872	0.0266346	0.0450879	0.0803656	0.0200455	0.0723754	0.0243432	0.203885	0.0743893	0.000192458	0.078292	0.0022494	0.0164017	0.0393733	0.0845863	0.0248699	0.0219196	8.84752e-05	0.0328938	0.0516327	0.000448996	0.00705295	0.0354556
FAUJ880105	STERIMOL minimum width of the side chain (Fauchere et al., 1988)	0.170227	0.0435566	0.121866	0.224315	0.099304	0.0111643	0.29118	0.0553124	0.0216681	0.0161396	2.00558e-05	0.0952201	0.00597891	0.263271	0.0002183	0.0171009	0.00221769	0.078465	0.146781	0.00506922	0.230026	0.204194	0.000498708	0.000176485	0.0173359	0.17678	0.0400869	0.322161	0.261247	0.000178143	0.000661717	0.0776225	0.18964	0.0104334	0.137633	0.00366596	0.000174832	8.11003e-05	0.00792655	0.121266	0.00599699	0.00726633	0.0629255	0.0209204	0.0237807	0.0210026	0.275133	0.000116856
FAUJ880106	STERIMOL maximum width of the side chain (Fauchere et al., 1988)	0.00434569	0.00673665	0.0157418	0.230982	0.00041423	0.0117143	0.102148	0.0202771	0.000431496	0.0044039	0.000150884	0.000219539	0.000149406	0.0044553	0.00922137	0.00122462	0.00145345	0.52283	0.00587484	0.00802145	0.0595629	0.0327847	2.41266e-06	0.00266208	0.224618	0.0222165	0.016858	0.00403607	0.00349028	0.0311351	0.00204888	0.199452	0.0363497	0.00782503	0.0044303	0.0548664	0.0417344	0.000170419	0.000214502	0.0240088	0.00869785	0.0133165	0.00441673	0.00301288	0.000227906	0.0214912	0.0026832	0.00155101
FAUJ880107	N.m.r. chemical shift of alpha-carbon (Fauchere et al., 1988)	0.082468	0.0359245	0.00548587	0.104241	0.0131211	0.0820371	0.0542557	0.000881672	0.0830274	0.071134	0.00701441	0.0168171	0.11244	0.00354676	0.0538503	0.076361	0.112916	0.0791893	0.000118513	0.142686	0.00171062	0.100089	0.132259	0.149659	0.0199995	0.0327673	0.0721592	0.0297458	0.0577506	0.199732	0.119289	0.107408	0.00019042	0.0822612	0.000648946	0.0348612	0.113257	0.155498	0.193297	0.000281332	0.109152	0.138236	0.00793894	0.0251466	0.0697984	0.06216	0.0501109	0.153661
FAUJ880108	Localized electrical effect (Fauchere et al., 1988)	0.041652	0.0431675	0.0123042	0.183529	1.84795e-05	0.0564958	0.00116412	0.0342919	0.0400528	0.0179803	0.00396301	0.0146471	0.033806	0.0116194	0.0494611	0.0151029	0.0481784	0.148648	0.0279241	0.0678183	0.023414	0.000819602	0.0941877	0.0693715	0.0409121	0.0223099	0.0575035	0.00625568	0.0926007	0.0814026	0.081038	0.0614891	0.0590743	0.05848	0.000136356	0.000560531	0.0344593	0.0603643	0.0333665	0.0579011	0.0468507	0.0502176	0.0878606	0.00633377	0.0411937	0.0453703	0.0117767	0.0327812
FAUJ880109	Number of hydrogen bond donors (Fauchere et al., 1988)	0.105675	0.162211	0.11646	0.0400128	0.0653698	0.13187	0.0259879	0.0050026	0.0992416	0.0755092	0.033899	0.0574834	0.0703362	0.0756166	0.0589648	0.0643765	0.157081	0.00260933	0.0287238	0.0686928	0.0214062	0.157509	0.115245	0.0729414	0.000562234	0.0927498	0.0614939	6.19787e-05	0.0135306	0.210934	0.101547	0.197058	0.0755612	0.288684	0.0170781	0.00414766	0.0223639	0.0367113	0.178206	0.0447335	0.0568885	0.0367722	0.0868857	0.326983	0.0642137	0.00052807	0.00330632	0.0750647
FAUJ880110	Number of full nonbonding orbitals (Fauchere et al., 1988)	0.0880676	0.122861	0.0860606	0.191236	0.0287019	0.109102	0.00434151	0.0470224	0.0968364	0.0381581	0.0413831	0.0626254	0.0561454	0.0783846	0.0196645	0.0410608	0.0977806	0.122887	0.082881	0.104488	0.0882274	0.129106	0.140822	0.0933684	0.0311788	0.00188107	0.0917699	0.0150844	0.021341	0.212269	0.133714	0.279489	0.0413106	0.197463	0.0111912	0.00807384	0.00887657	0.0549082	0.0795271	0.0462842	0.0449542	0.0608151	0.158799	0.0987443	0.0621702	0.0405293	0.068514	0.0695798
FAUJ880111	Positive charge (Fauchere et al., 1988)	0.0185638	0.132972	0.0960821	0.000509935	0.0502231	0.0564874	0.0204728	0.0264299	0.0384844	0.0403983	0.0431001	0.00769089	0.0386051	0.0345639	0.0594682	0.0332803	0.071799	0.0656939	0.0213823	0.0169075	0.00485935	0.0446115	0.029951	0.023344	0.0026452	0.0665639	0.0131683	0.000188927	0.0213545	0.10616	0.0278651	0.08327	0.0222108	0.102047	0.0564709	0.00140671	0.0160252	0.0123005	0.0951251	0.0578027	0.0212994	0.00778647	0.0594543	0.232683	0.0244173	0.00113003	0.0547118	0.0358695
FAUJ880112	Negative charge (Fauchere et al., 1988)	0.000698497	0.0225367	0.0242406	0.111909	0.00071707	0.0190583	0.00720721	0.17747	0.0164364	0.00202696	0.0397583	0.00100603	0.00445773	0.00190124	0.310623	0.000936354	0.00355619	0.145877	0.0394863	0.0341292	0.0242761	0.00544687	0.0258984	0.0248516	0.0964663	0.0889517	0.022044	0.013454	0.115487	0.0117816	0.0461277	0.0769167	0.0336819	0.00169894	0.034426	0.00625135	0.00355883	0.0163253	0.00241955	0.304187	0.0021169	0.017522	0.188336	0.0685068	0.00569995	0.0358821	0.19695	0.012784
FAUJ880113	pK-a(RCOOH) (Fauchere et al., 1988)	0.295039	0.6066	0.600503	0.0770991	0.555718	0.697185	0.498992	0.260004	0.764117	0.68876	0.0312315	0.568646	0.740229	0.523916	0.0796363	0.657319	0.597774	0.0252184	0.371083	0.724129	0.313218	0.0255395	0.671884	0.681363	0.0102006	0.178343	0.684955	0.44516	0.0825675	0.434098	0.714487	0.0400331	0.469039	0.13391	0.655604	0.268981	0.549389	0.709511	0.423224	0.110894	0.624151	0.699556	0.0871416	0.0816378	0.67799	0.611302	0.0495503	0.686561
FINA770101	Helix-coil equilibrium constant (Finkelstein-Ptitsyn, 1977)	0.47966	0.349686	0.477347	0.411599	0.301084	0.227571	0.583087	0.326375	0.206105	0.246958	0.148958	0.264383	0.200391	0.307948	0.129747	0.235583	0.162873	0.378587	0.245623	0.172821	0.08799	0.0156614	0.120135	0.128362	0.239143	0.309291	0.158965	0.282403	0.20064	0.0317415	0.168026	0.294471	0.384262	0.00922755	0.210013	0.472233	0.109058	0.128386	0.0543232	0.244006	0.149222	0.142233	0.103177	0.00637914	0.14758	0.0979086	0.0647632	0.18213
FINA910101	Helix initiation parameter at posision i-1 (Finkelstein et al., 1991)	0.170551	0.00126047	0.000187881	0.232386	0.01823	0.00726722	0.0325378	0.260405	0.000786583	3.64468e-05	0.0520951	0.000451796	0.000336366	0.00108713	0.303346	0.00199121	3.96388e-05	0.236194	0.000435543	0.0185609	0.00967123	0.0465893	0.0197344	0.015244	0.144606	0.217605	0.0081648	8.66788e-07	0.294039	0.021909	0.0279895	0.136939	0.0189089	0.0209425	0.000496478	0.0356807	0.00196204	0.0238653	0.000622108	0.291003	2.3584e-05	0.0105727	0.207781	0.0466909	0.000769709	0.00493497	0.154129	0.00319093
FINA910102	Helix initiation parameter at posision i,i+1,i+2 (Finkelstein et al., 1991)	0.225384	0.700172	0.626528	0.0857575	0.708453	0.926848	0.533432	0.656625	0.923066	0.9494	0.0352961	0.706135	0.970608	0.540007	0.469657	0.965224	0.925347	0.0798878	0.411142	0.90827	0.256741	0.0130873	0.943482	0.945584	0.0163849	0.41761	0.855019	0.328051	0.104834	0.676485	0.915282	0.0457911	0.287478	0.347068	0.491067	0.340058	0.818837	0.956174	0.852318	0.434893	0.93488	0.934855	0.148693	0.385381	0.95468	0.802118	0.213909	0.947035
FINA910103	Helix termination parameter at posision j-2,j-1,j (Finkelstein et al., 1991)	0.0640108	0.136598	0.0861013	0.00403837	0.040013	0.033865	0.0200958	0.0684778	0.0290123	0.0411327	0.00145687	0.0245315	0.0305811	0.0318228	0.190774	0.0191861	0.0553304	0.0222917	0.00730145	0.0100674	0.00316259	0.0916982	0.0148156	0.00855603	6.29574e-06	0.107019	0.00881609	0.00348788	0.0079865	0.132515	0.00689133	0.086901	0.00363546	0.0968949	0.098222	0.000142713	0.0469941	0.00798733	0.071682	0.205105	0.0226997	0.00305351	0.0131368	0.263684	0.006501	0.0226455	0.06635	0.0237622
FINA910104	Helix termination parameter at posision j+1 (Finkelstein et al., 1991)	0.0203733	0.379443	0.254618	0.0206406	0.353362	0.40211	0.121481	0.367573	0.423992	0.440163	0.00282	0.257575	0.463192	0.176847	0.491409	0.421725	0.508053	0.0827416	0.116564	0.339584	0.0552493	0.00273108	0.391062	0.379907	0.00451142	0.275753	0.358247	0.0298858	0.129025	0.457505	0.398123	0.00674558	0.129294	0.196777	0.0421227	0.0387128	0.438594	0.372598	0.656523	0.363063	0.496315	0.32435	0.0468634	0.468018	0.393663	0.236429	0.198684	0.449181
GARJ730101	Partition coefficient (Garel et al., 1973)	0.0397901	0.0273486	0.00952376	0.2018	0.0154102	0.00109629	0.0286875	0.0225378	0.00102277	0.00195019	0.00741364	0.0249573	0.000294233	0.0430997	0.010607	0.000410359	0.00472678	0.32865	0.131765	0.00846292	0.214081	0.00601733	0.00167829	0.000166158	0.0649931	0.00234861	0.0213403	0.0241385	0.038824	0.117734	0.00398554	0.40833	0.0111866	0.00195115	0.0114546	0.0584122	0.0201212	0.00375055	0.00159779	0.00196571	0.00539778	0.000419608	0.00278116	0.127285	0.000517035	0.029028	0.0649606	0.00241335
GEIM800101	Alpha-helix indices (Geisow-Roberts, 1980)	0.194903	0.32391	0.407887	0.0915814	0.229764	0.234356	0.331869	0.0969705	0.195303	0.203137	0.0885894	0.210771	0.196451	0.247391	0.030364	0.185728	0.16632	0.0802302	0.228134	0.200397	0.112848	0.0129227	0.14631	0.178521	0.0754575	0.115812	0.173298	0.247119	0.0401227	0.112574	0.2023	0.0303114	0.217233	0.0344787	0.159949	0.430204	0.121747	0.171146	0.0511155	0.0674762	0.146385	0.189317	0.0288387	0.00208563	0.143225	0.105092	0.00177541	0.192725
GEIM800102	Alpha-helix indices for alpha-proteins (Geisow-Roberts, 1980)	0.259582	0.208375	0.21956	0.0654506	0.316424	0.191187	0.343219	0.283226	0.228378	0.258927	0.0423579	0.178542	0.203981	0.161295	0.138788	0.217876	0.191422	0.0486385	0.245344	0.170359	0.0752551	0.152341	0.141492	0.188923	0.000986416	0.26515	0.199641	0.187699	0.063945	0.0631555	0.164137	0.0986436	0.211243	0.0210859	0.109388	0.145223	0.235634	0.17729	0.115351	0.263726	0.225042	0.18074	0.0154508	0.0521738	0.162031	0.127631	0.20601	0.170147
GEIM800103	Alpha-helix indices for beta-proteins (Geisow-Roberts, 1980)	0.0902033	0.175535	0.180367	0.0187056	0.146701	0.204684	0.184377	0.0564732	0.221465	0.168442	0.0667917	0.145049	0.199189	0.0921702	0.0149104	0.153404	0.129498	0.000802897	0.130158	0.226445	0.0888224	4.83713e-06	0.177176	0.232543	0.00128204	0.0191764	0.202327	0.196617	0.00753773	0.111913	0.230002	0.0658519	0.0594758	0.0613704	0.0916614	0.250924	0.127679	0.216308	0.111068	0.0392478	0.162303	0.232936	0.00827878	0.0013427	0.156124	0.101773	2.23671e-08	0.170882
GEIM800104	Alpha-helix indices for alpha/beta-proteins (Geisow-Roberts, 1980)	0.19524	0.331653	0.386567	0.0445105	0.261414	0.232823	0.404839	0.0713945	0.213203	0.188103	0.136328	0.311761	0.179366	0.328954	0.0335675	0.175607	0.180221	0.0209403	0.31016	0.211888	0.198326	0.0218668	0.159581	0.178748	0.103411	0.179952	0.195261	0.356533	0.0675724	0.146145	0.20601	0.0139413	0.236639	0.0557175	0.127872	0.371907	0.133135	0.151983	0.0528414	0.0792971	0.153303	0.185013	0.0464508	0.00696708	0.146961	0.102823	0.00010232	0.184126
GEIM800105	Beta-strand indices (Geisow-Roberts, 1980)	0.303593	0.000740155	0.00371111	0.264776	0.0389686	0.00656848	0.175288	0.269082	0.0180082	0.0302197	0.0191627	0.0428241	0.0211374	0.0544169	0.106849	0.0365766	0.0103321	0.216947	0.00124484	0.00158245	0.0155447	0.29727	0.00474951	0.00593724	0.0843368	0.152492	0.0125624	0.0817027	0.263732	0.0102714	0.00202041	0.311106	0.0270882	0.0164926	0.0894015	0.0058759	0.0494279	0.0126327	0.0176469	0.209707	0.0250923	0.00651436	0.285287	0.0361658	0.039294	0.0391366	0.302672	0.00644949
GEIM800106	Beta-strand indices for beta-proteins (Geisow-Roberts, 1980)	0.28607	0.0683499	0.0837927	0.483615	0.0986173	0.0903996	0.467796	0.38192	0.0856149	0.134877	0.0807288	0.206631	0.123412	0.233765	0.198462	0.132196	0.0805219	0.568159	0.0103411	0.0403683	0.0496451	0.0642732	0.0584214	0.0644733	0.329122	0.213978	0.0486616	0.201125	0.329533	0.0120868	0.0545545	0.384484	0.0766021	0.00144768	0.162778	0.161878	0.132146	0.138146	0.0727267	0.27944	0.0771072	0.055074	0.43161	0.0661304	0.123936	0.0802989	0.29034	0.0732436
GEIM800107	Beta-strand indices for alpha/beta-proteins (Geisow-Roberts, 1980)	0.288648	0.0152461	0.0293414	0.420079	0.0717306	0.0416133	0.315573	0.326017	0.0536975	0.0908199	0.0156529	0.118605	0.0747032	0.139368	0.131848	0.0960738	0.0365858	0.339942	0.00670674	0.0271075	0.0321792	0.340723	0.028099	0.0310306	0.0959785	0.114266	0.0444642	0.152241	0.260421	0.000138695	0.0231792	0.408585	0.0670982	0.0127742	0.182951	0.0502323	0.111225	0.100865	0.0373366	0.283013	0.0663376	0.0496087	0.296801	0.0219587	0.0938453	0.0891172	0.360142	0.0379196
GEIM800108	Aperiodic indices (Geisow-Roberts, 1980)	0.783531	0.318491	0.385533	0.558405	0.37794	0.250917	0.6898	0.532671	0.28473	0.31644	0.161833	0.30768	0.294778	0.372044	0.198454	0.31335	0.204881	0.466446	0.225513	0.185946	0.15077	0.148546	0.159551	0.245753	0.262656	0.462123	0.218155	0.432871	0.402792	0.0382574	0.189874	0.452238	0.344528	0.00207978	0.390469	0.447903	0.226722	0.190469	0.0967333	0.368584	0.228931	0.206924	0.418132	0.0410383	0.259951	0.223982	0.32317	0.218339
GEIM800109	Aperiodic indices for alpha-proteins (Geisow-Roberts, 1980)	0.315504	0.225425	0.242251	0.0939658	0.350107	0.209561	0.37654	0.309354	0.248812	0.27591	0.0368632	0.197353	0.223617	0.182587	0.151945	0.239972	0.20336	0.06728	0.272459	0.181803	0.0817291	0.141433	0.151759	0.200474	0.00299184	0.302265	0.215065	0.206465	0.0791818	0.0606996	0.176966	0.119906	0.221898	0.03068	0.123779	0.151214	0.241657	0.18313	0.119001	0.291461	0.239486	0.198158	0.0265948	0.0508634	0.187801	0.155918	0.215663	0.183198
GEIM800110	Aperiodic indices for beta-proteins (Geisow-Roberts, 1980)	0.556703	0.202764	0.238413	0.602438	0.25943	0.240131	0.628144	0.552083	0.244906	0.297663	0.123917	0.306312	0.288827	0.316238	0.26058	0.301167	0.198369	0.638158	0.0906042	0.152103	0.0911498	0.0766839	0.176476	0.224892	0.359667	0.36893	0.168726	0.3169	0.343878	0.0401169	0.19397	0.532679	0.211616	0.0167452	0.336348	0.364649	0.208455	0.243272	0.160099	0.348312	0.202408	0.179842	0.485181	0.0775026	0.273881	0.214443	0.269552	0.203781
GEIM800111	Aperiodic indices for alpha/beta-proteins (Geisow-Roberts, 1980)	0.709964	0.333039	0.415399	0.610009	0.415071	0.32197	0.74934	0.540717	0.342183	0.37713	0.175919	0.416771	0.351091	0.458031	0.232607	0.391438	0.260652	0.445619	0.258153	0.262987	0.192846	0.173407	0.220235	0.267299	0.306558	0.443865	0.288438	0.497014	0.442847	0.0623456	0.244137	0.48399	0.414152	0.00728819	0.456089	0.505099	0.258552	0.263158	0.128989	0.426186	0.292784	0.294818	0.47082	0.0411004	0.340861	0.277653	0.321286	0.276612
GOLD730101	Hydrophobicity factor (Goldsack-Chalifoux, 1973)	0.104011	0.0939387	0.0352125	0.498567	0.033215	0.0779263	0.021856	0.00968878	0.103227	0.0525052	0.00796916	0.0333469	0.0855264	0.0219299	0.000577992	0.0636018	0.125781	0.455527	0.0680764	0.154069	0.0961653	0.0230386	0.154664	0.155213	0.211452	0.000126634	0.142367	0.00367936	0.0411072	0.382037	0.123407	0.529807	0.00735749	0.119881	0.0040172	0.00366012	0.15623	0.116219	0.160186	0.0222543	0.126532	0.130115	0.0833839	0.202209	0.0768049	0.106518	0.00215628	0.132405
GOLD730102	Residue volume (Goldsack-Chalifoux, 1973)	0.153984	0.0437028	0.0852487	0.46907	0.0409573	0.0672778	0.279889	0.118278	0.0257542	0.0451635	0.00304606	0.0334145	0.0295695	0.0542172	0.0555912	0.0463443	0.0288864	0.706807	0.00632371	0.0030092	0.00914678	0.00279933	0.0139283	0.00819433	0.308468	0.139956	0.000676652	0.0275201	0.0863042	0.0205142	0.0270663	0.362707	0.210186	0.0120962	0.0270965	0.125695	0.00593433	0.00805114	0.00353957	0.10687	0.00225765	0.00367866	0.0311493	0.00153019	0.028167	1.84213e-07	0.00640767	0.010501
GRAR740101	Composition (Grantham, 1974)	0.0810013	0.000540551	0.0110923	0.390037	0.00406306	0.00401149	0.0335709	0.0284538	0.00316595	0.000194322	0.0129771	7.84327e-06	0.000469654	0.00968072	0.00586189	2.16585e-06	0.0146987	0.346673	0.00596074	0.0175689	0.00151983	0.0176312	0.0236077	0.0175541	0.145963	0.0170386	0.0100165	0.0112559	0.0698941	0.0362612	0.00630105	0.145344	0.111613	0.0503799	0.0959292	0.0894937	0.0269965	0.00640511	0.0211395	0.0119146	0.0168456	0.00829143	0.110741	0.0117383	0.00417509	0.00445779	0.000283965	0.0030665
GRAR740102	Polarity (Grantham, 1974)	0.33461	0.0443559	0.0145184	0.46919	1.89594e-05	0.01968	0.0684747	0.14649	0.0174676	0.000224607	0.130216	0.000338251	0.00535055	0.000619078	0.0562944	0.000795565	0.0255915	0.321847	0.0118716	0.0310727	0.0209203	0.226145	0.0377926	0.0226904	0.233187	0.025128	0.0145228	0.0128385	0.129145	0.189414	0.0276645	0.700988	0.000169849	0.113978	0.0338893	0.0785775	0.000444907	0.00511694	0.0242538	0.107306	0.00199928	0.0120846	0.358207	0.0542559	0.00306214	7.87401e-05	0.104927	0.0177689
GRAR740103	Volume (Grantham, 1974)	0.233308	0.114309	0.171489	0.508544	0.110528	0.167511	0.395611	0.209828	0.0953598	0.133978	0.00688324	0.0898254	0.106931	0.114004	0.105434	0.136201	0.101987	0.750734	0.0313877	0.042159	0.000152116	0.000535467	0.0751609	0.0633234	0.302717	0.205739	0.0309958	0.0660926	0.107386	0.0001559	0.102128	0.393074	0.272236	0.037875	0.0823326	0.191954	0.00643566	0.0612197	0.0415214	0.159307	0.0416763	0.0455293	0.0552049	0.00218557	0.106023	0.024222	0.0214462	0.0697192
GUYH850101	Partition energy (Guy, 1985)	0.331796	0.00466836	5.35745e-05	0.370417	0.00784562	0.00266887	0.105445	0.156085	0.00194511	0.0190838	0.0854242	0.0241157	0.0131108	0.00923722	0.0435286	0.0247011	0.000281712	0.185527	0.00706362	0.00310056	0.00216318	0.285809	0.000948106	0.00336314	0.113521	0.0171466	0.00563123	0.0428261	0.0485067	0.0688058	0.00224737	0.642857	0.0016984	0.080892	0.153389	0.162695	0.0177749	0.0275956	0.00400781	0.0689944	0.0197048	0.0188509	0.262521	0.0702759	0.0202649	0.0751028	0.0754442	0.00298055
HOPA770101	Hydration number (Hopfinger, 1971), Cited by Charton-Charton (1982)	0.0397462	0.132421	0.0944398	0.101737	0.015322	0.0875735	0.00146633	0.0837229	0.0718082	0.0272754	0.114859	0.00305471	0.0487518	0.0194095	0.180116	0.0222487	0.0519308	0.0424104	0.0480035	0.0712581	0.0201784	0.119244	0.0827358	0.0649203	0.118541	0.012694	0.0340663	0.00585018	0.155867	0.110063	0.102999	0.171179	0.0702581	0.0578241	0.000620904	0.0109562	0.000396394	0.0437944	0.0101978	0.130093	0.00815676	0.0398592	0.264835	0.00593158	0.029458	0.0201883	0.139884	0.0542957
HOPT810101	Hydrophilicity value (Hopp-Woods, 1981)	0.146519	0.080964	0.0447241	0.35976	0.011116	0.0136865	0.0411545	0.128779	0.0133429	0.00087744	0.0525644	0.000547723	0.00172278	0.0117218	0.119039	2.35117e-06	0.0244086	0.274399	0.059972	0.0231455	0.0663253	0.0668543	0.0186311	0.00870157	0.166051	0.0055502	0.016314	0.000293669	0.0212921	0.162993	0.00904101	0.65865	0.00917193	0.0304091	0.0460985	0.108566	0.0025545	0.000136429	0.00551963	0.0708664	0.00221834	0.00287036	0.252175	0.0421423	0.00104543	0.000259736	0.0183181	0.0133233
HUTJ700101	Heat capacity (Hutchens, 1970)	0.16613	0.0366525	0.0464359	0.319746	0.0370989	0.0505704	0.234757	0.110771	0.0251622	0.0343595	0.13309	0.051114	0.0338492	0.0423629	0.0270859	0.0377685	0.0291209	0.355591	0.0524365	0.0104768	0.00231004	0.0104344	0.0203778	0.0240082	0.245133	0.101822	0.00425081	0.0909363	0.0290119	0.00280209	0.0210275	0.386629	0.0440228	0.0125834	0.00179112	0.267632	0.000327464	0.021317	0.000660246	0.0901098	0.00743117	0.0163304	0.110906	0.0210207	0.0283794	0.0107477	0.026135	0.0142326
HUTJ700102	Absolute entropy (Hutchens, 1970)	0.0787584	0.142808	0.152792	0.193953	0.089024	0.12443	0.25821	0.133203	0.063371	0.0792025	0.00518443	0.0598036	0.063646	0.0920166	0.0899982	0.0737547	0.101027	0.437573	0.0532529	0.0258901	0.00112612	0.000326528	0.0499754	0.0368732	0.176849	0.177048	0.0197092	0.0341203	0.114762	0.00895081	0.0534239	0.107258	0.113147	0.0561947	0.000728368	0.0917651	0.00983932	0.0251156	0.0492009	0.169166	0.0328992	0.019169	0.00154936	0.0414787	0.0621294	0.00513514	0.0807404	0.0375306
HUTJ700103	Entropy of formation (Hutchens, 1970)	0.0368056	0.241467	0.245382	0.0653397	0.179552	0.171431	0.251755	0.0996431	0.115141	0.106894	0.00339388	0.120253	0.0868502	0.192698	0.087031	0.103972	0.164092	0.218822	0.131901	0.0567146	0.053663	0.000482086	0.0861727	0.0518937	0.0676911	0.26821	0.0642035	0.0697321	0.244214	0.0632943	0.0783318	7.58328e-05	0.251611	0.126825	8.7743e-06	0.00709318	0.02469	0.0255858	0.096346	0.187801	0.0620646	0.0315209	0.00251386	0.188802	0.0975997	0.0119705	0.137467	0.0701716
ISOY800101	Normalized relative frequency of alpha-helix (Isogai et al., 1980)	0.402886	0.521741	0.593361	0.123219	0.426493	0.392409	0.584407	0.235343	0.360501	0.385004	0.227989	0.433612	0.341406	0.512671	0.10219	0.357133	0.339453	0.0661017	0.375505	0.356555	0.299455	0.00134519	0.294017	0.322472	0.134271	0.290917	0.359448	0.506222	0.202908	0.235268	0.333235	0.0516073	0.364423	0.0411616	0.39962	0.554474	0.344525	0.300278	0.129216	0.160542	0.322978	0.313651	0.155747	0.0479719	0.309002	0.259949	0.0523295	0.369335
ISOY800102	Normalized relative frequency of extended structure (Isogai et al., 1980)	0.195273	0.0445229	0.0199957	0.260156	0.00232785	0.0390995	0.0805177	0.0809302	0.0335638	0.0118226	0.0197837	0.00232173	0.030058	0.00168293	0.0126199	0.0119881	0.041617	0.215161	0.00888003	0.0709331	0.000532523	0.260039	0.0555276	0.051867	0.0989816	0.0513571	0.0235316	0.0257826	0.141588	0.155311	0.0522277	0.378839	0.0100935	0.0690521	0.00537115	0.000567395	0.0070417	0.0384167	0.0314865	0.0709474	0.0158477	0.0470239	0.158984	0.000296137	0.00939201	0.00359071	0.202386	0.0562455
ISOY800103	Normalized relative frequency of bend (Isogai et al., 1980)	0.722778	0.227888	0.278939	0.488635	0.288697	0.141763	0.598459	0.444941	0.187098	0.194492	0.242589	0.275816	0.180373	0.34548	0.187003	0.196639	0.119226	0.286598	0.226269	0.120107	0.176283	0.254635	0.0809534	0.115722	0.285657	0.411844	0.172209	0.444383	0.472724	0.0156489	0.0947477	0.426639	0.215908	0.00248641	0.319355	0.432004	0.176857	0.0996921	0.038106	0.387408	0.171935	0.1434	0.475679	0.0298971	0.171049	0.160098	0.365699	0.113555
ISOY800104	Normalized relative frequency of bend R (Isogai et al., 1980)	0.458018	0.468195	0.484011	0.244417	0.502548	0.671434	0.611475	0.551083	0.638712	0.680961	0.0921678	0.566904	0.686001	0.45224	0.286444	0.709513	0.605164	0.17805	0.334324	0.664317	0.171961	0.14216	0.634314	0.649	0.113282	0.278704	0.620181	0.365339	0.16801	0.275762	0.660654	0.27164	0.304685	0.109826	0.549987	0.499254	0.55275	0.701943	0.473438	0.30453	0.681764	0.710581	0.217291	0.107846	0.700662	0.648969	0.183319	0.624908
ISOY800105	Normalized relative frequency of bend S (Isogai et al., 1980)	0.384559	0.022956	0.0532337	0.208251	0.0442038	0.00857745	0.190904	0.0857605	0.00105845	0.00019831	0.143677	0.015247	0.00726107	0.076117	0.0205353	0.0015869	0.0113141	0.107859	0.0453997	0.015213	0.0605655	0.105346	0.0435324	0.0298892	0.156797	0.199508	0.000101194	0.173974	0.344999	0.0426588	0.025758	0.145719	0.0541838	0.0554518	0.0346702	0.0860938	0.000727209	0.0445076	0.0508784	0.130529	0.00176024	0.0150907	0.201557	5.6285e-05	0.00660917	0.00808289	0.181405	0.0154748
ISOY800106	Normalized relative frequency of helix end (Isogai et al., 1980)	0.0631169	0.0381662	0.0143841	0.138598	0.104617	0.169803	0.0232481	0.239379	0.194961	0.23386	0.102072	0.103415	0.254728	0.0257034	0.248691	0.275991	0.242858	0.0898935	0.022782	0.182193	3.872e-05	0.00800286	0.252636	0.25478	0.0785792	0.0924197	0.176395	0.00250266	0.0197748	0.124711	0.24137	0.144424	0.0415627	0.00397992	0.16536	0.186646	0.197854	0.273249	0.318867	0.0934836	0.266043	0.232066	0.236221	0.084808	0.262713	0.34172	0.0194445	0.271156
ISOY800107	Normalized relative frequency of double bend (Isogai et al., 1980)	0.000362556	0.0799349	0.0664204	0.124439	0.0425835	0.0723718	0.00121648	0.00587436	0.0647948	0.0573542	0.0319797	0.00682208	0.0437337	0.00476646	0.00338092	0.0350221	0.0637729	0.0453559	0.0147709	0.0662836	0.000582389	0.0309593	0.0646146	0.0755314	0.0523359	1.94444e-05	0.0603222	0.00175824	0.0148928	0.0678154	0.105058	0.0998278	0.0585104	0.18947	0.00807899	0.0102934	0.0704943	0.0503125	0.0822083	0.00679783	0.061406	0.0328498	0.172935	0.0231704	0.031405	0.0128632	0.0319041	0.0689346
ISOY800108	Normalized relative frequency of coil (Isogai et al., 1980)	0.306663	0.0546612	0.119185	0.122651	0.034833	0.000622534	0.300455	0.0377219	0.000419419	0.00513201	0.0637196	0.0236696	0.000202507	0.12776	0.00223393	5.76852e-05	0.00254782	0.11459	0.0444515	0.00178436	0.0856507	0.047434	0.00911926	0.00514782	0.0947671	0.102624	0.00228414	0.230431	0.164949	0.0196751	0.000308126	0.126083	0.0433009	0.0040151	0.0659706	0.0667262	0.00288064	0.00615762	0.0323423	0.0372867	3.77271e-05	0.00744049	0.0499381	0.00022165	0.000362339	0.000806631	0.108451	0.00227286
JANJ780101	Average accessible surface area (Janin et al., 1978)	0.135978	0.0866167	0.0642833	0.0751729	0.011044	0.0266354	0.00050702	0.0308798	0.012838	0.00279454	0.034793	0.00372745	0.0028644	0.0227524	0.00939546	0.00110891	0.0324853	0.00268758	0.0217545	0.00599083	0.0162642	0.23638	0.0166476	0.00351172	0.00480408	0.0219343	0.000759863	0.0004051	0.000951748	0.0947721	0.0113532	0.2909	0.0553398	0.0766013	0.0837248	0.0292331	0.00864675	0.00162208	0.0159023	0.00217611	0.001432	0.000380427	0.152056	0.106211	0.000522956	0.0194818	0.0174935	0.0077525
JANJ780102	Percentage of buried residues (Janin et al., 1978)	0.261321	0.0195275	0.0101973	0.168052	0.00411895	0.00141051	0.0198597	0.115826	0.00014918	0.00637333	0.0531789	0.00492929	0.00443519	0.000124189	0.0478975	0.00834989	0.0020195	0.0339557	4.56212e-06	0.000743278	0.00190463	0.400468	0.0013707	0.000718702	0.018116	0.000463018	0.00635724	0.0168354	0.0482092	0.0544769	0.000537318	0.376611	0.00654582	0.0718094	0.0934341	0.0542446	0.0450511	0.0143345	0.000986457	0.061143	0.0234616	0.0137798	0.221381	0.0493483	0.00884979	0.0499445	0.108231	0.00030808
JANJ780103	Percentage of exposed residues (Janin et al., 1978)	0.170085	0.0534682	0.0386898	0.107843	0.00209067	0.00729743	0.00101938	0.0691408	0.00195119	0.00132543	0.0391014	0.000518819	0.000744949	0.0141311	0.0422895	0.00221242	0.00970995	0.0224076	0.0210508	0.000382389	0.0228331	0.214218	0.00346543	0.000255546	0.0142607	0.00798404	0.00135471	0.000212707	0.00509561	0.0660835	0.000120073	0.339719	0.0349906	0.041585	0.104149	0.0555791	0.0293825	0.0143531	0.000186907	0.0137207	0.0167647	0.00615803	0.170206	0.0610102	0.00241939	0.0383041	0.0261882	7.89833e-05
JANJ790101	Ratio of buried and accessible molar fractions (Janin, 1979)	0.303386	0.00276714	0.00183861	0.128397	0.0175941	1.62867e-06	0.0381762	0.126764	0.00313595	0.010925	0.0651367	0.0142543	0.00705546	0.00324868	0.0441185	0.0134085	0.000310758	0.0187555	0.0106625	0.0045403	0.00182732	0.57792	1.94102e-05	0.00194605	0.0137357	0.0110908	0.0127485	0.0367089	0.105235	0.0331009	0.000432485	0.30713	0.000294676	0.0724853	0.0439479	0.0242128	0.0674007	0.0107547	0.000112696	0.0990132	0.0337324	0.0153921	0.195219	0.0272514	0.0159328	0.0602736	0.213639	0.00205562
JANJ790102	Transfer free energy (Janin, 1979)	0.185769	0.0642133	0.042396	0.121094	0.00336602	0.0160207	0.00311132	0.0505922	0.0067112	0.000612334	0.0488411	0.000156538	0.000782859	0.00894165	0.0226344	1.55945e-06	0.021665	0.0154736	0.00859491	0.00320945	0.0101817	0.288016	0.0114908	0.00180001	0.021455	0.00667925	4.53969e-05	0.00474433	0.0155066	0.0946886	0.00644702	0.362429	0.0322141	0.0702069	0.093851	0.0528328	0.0104968	0.00256379	0.0112538	0.0119124	0.00506447	0.00170051	0.177575	0.0886307	7.18932e-05	0.0250203	0.0341571	0.00545269
JOND750101	Hydrophobicity (Jones, 1975)	0.142676	0.0903978	0.0350401	0.482285	0.0454507	0.0724919	0.0165863	0.00215388	0.101984	0.0516651	0.00150088	0.0733412	0.0803811	0.0447618	0.0236886	0.0688033	0.134642	0.48058	0.0904599	0.162573	0.148334	0.0308223	0.153479	0.140435	0.156231	0.0056058	0.146638	0.0100097	0.00574004	0.403709	0.0996744	0.585807	0.00165375	0.128096	0.0036873	0.00964977	0.150931	0.100095	0.171072	0.00131436	0.126649	0.130769	0.033116	0.304001	0.0788519	0.0998835	0.00199552	0.131894
JOND750102	pK (-COOH) (Jones, 1975)	0.0551663	0.00533971	1.75029e-06	0.0483486	0.0102205	1.52808e-05	0.002898	0.00772269	0.00465102	0.000729593	0.0200603	0.00774353	0.00432067	0.000260034	0.00178432	0.00282119	0.00318949	3.95088e-05	0.00521518	0.00260343	0.0189647	0.00167558	2.73523e-05	0.00514393	0.000127643	8.6698e-06	0.00431846	0.0519778	0.00124126	0.0018837	0.000442436	0.0495107	0.0171588	0.0472453	0.124346	0.0342055	1.37834e-05	0.00455006	0.00277263	2.22134e-06	2.66656e-06	0.0153104	0.112178	0.044177	0.00229991	0.00591744	0.00568242	0.00175368
JOND920101	Relative frequency of occurrence (Jones et al., 1992)	4.83626e-05	0.00667192	0.0194898	0.145005	0.0295763	0.00078878	0.0246693	0.00424333	0.00186713	0.000300175	0.0637614	0.0105243	0.000392016	0.0113266	0.0136298	0.000246194	0.000139501	0.282008	0.0466949	0.00907037	0.0827568	0.0156102	0.000177892	6.00318e-05	0.265516	0.00776067	0.0122247	0.00923232	0.00766688	0.0186178	0.0035554	0.351189	0.0218083	0.00419911	0.0313717	0.131868	0.022603	3.57938e-05	0.0019664	0.00677362	0.00201753	0.00556039	0.0166834	0.00838759	2.44998e-05	0.00936928	0.00775175	0.00423108
JOND920102	Relative mutability (Jones et al., 1992)	0.0111102	0.125451	0.15671	0.00230582	0.131993	0.056759	0.0400718	0.0105178	0.090697	0.0561901	0.00206776	0.166599	0.0612442	0.26341	0.0280749	0.0646603	0.0668732	0.062639	0.216484	0.0924333	0.374143	0.00253857	0.0668536	0.0463115	0.0109068	0.103929	0.175424	0.173389	0.0645966	0.250949	0.0489034	0.15133	0.0074624	0.0328112	0.0891625	0.00594988	0.0656105	0.0370453	0.0497144	0.0510373	0.0856853	0.0994746	0.018194	0.270975	0.0854427	0.0835674	0.129913	0.0626984
JUKT750101	Amino acid distribution (Jukes et al., 1975)	0.00578389	0.0194919	0.0272668	0.134234	0.036574	0.00288316	0.0211935	0.00073474	0.0167987	0.0113259	0.0523927	0.0163374	0.0127788	0.0166356	0.00577777	0.00958189	0.00585356	0.270624	0.0380349	0.035404	0.099336	0.00573509	0.00905076	0.00827805	0.313974	0.00754447	0.0367257	0.0130726	8.26461e-05	0.0723839	0.00121759	0.30026	0.0105972	0.000447635	0.0392215	0.0959414	0.0537961	0.0142075	0.0032856	0.00329684	0.0162212	0.0276403	0.0112358	0.0169738	0.00918423	0.0274681	0.00989395	0.0289141
JUNJ780101	Sequence frequency (Jungck, 1978)	0.0115269	0.00679653	0.00681084	0.166531	0.0214773	0.000154811	0.0523312	0.000625537	0.00586327	0.00300139	0.0530319	0.00332519	0.00364464	0.00174115	0.00129614	0.00241355	0.00198549	0.290299	0.0194472	0.0165058	0.0556251	0.00806189	0.00160691	0.00174092	0.32952	0.00550816	0.0162564	0.000261538	0.000171348	0.0541732	0.00109634	0.323447	0.00189742	0.00244894	0.00835458	0.143465	0.0462709	0.00304146	0.00175358	0.00155078	0.00821131	0.0110241	0.0124805	0.0206955	0.00152777	0.0131299	0.0122691	0.0151707
KANM800101	Average relative probability of helix (Kanehisa-Tsong, 1980)	0.282339	0.485401	0.570527	0.101263	0.399567	0.361564	0.493245	0.176198	0.338414	0.329969	0.177115	0.428363	0.311588	0.491063	0.0828281	0.325899	0.305413	0.0365756	0.411019	0.350666	0.314485	0.000221595	0.273777	0.273125	0.0835456	0.232914	0.347386	0.47356	0.136682	0.259222	0.308116	0.0233099	0.365312	0.0335689	0.331778	0.511793	0.267902	0.280784	0.114807	0.129602	0.283762	0.314405	0.0910182	0.0385537	0.276663	0.237788	0.027529	0.338614
KANM800102	Average relative probability of beta-sheet (Kanehisa-Tsong, 1980)	0.440744	0.0129753	0.0331066	0.443011	0.0983005	0.0437781	0.310437	0.310167	0.0611928	0.0813392	0.0325723	0.129662	0.0719586	0.1494	0.0978686	0.097908	0.0357328	0.296002	0.0308165	0.029768	0.0669875	0.41283	0.0314653	0.0393415	0.125151	0.160115	0.0608389	0.218664	0.332013	0.00164228	0.0277928	0.448846	0.0975175	0.0157145	0.230963	0.0582283	0.0846365	0.0697483	0.0298138	0.252022	0.0711333	0.0581745	0.40051	0.0181777	0.112721	0.126561	0.370793	0.0355115
KANM800103	Average relative probability of inner helix (Kanehisa-Tsong, 1980)	0.427682	0.425174	0.521418	0.332758	0.424624	0.343731	0.535403	0.306995	0.331573	0.368216	0.259367	0.399811	0.334626	0.444468	0.144185	0.373815	0.289483	0.22256	0.32328	0.301259	0.230727	0.015589	0.235021	0.267077	0.240528	0.300751	0.31143	0.433895	0.298195	0.152467	0.275657	0.15055	0.445349	0.0107736	0.397817	0.632079	0.253638	0.26163	0.127776	0.23892	0.285983	0.292801	0.255648	0.0403089	0.289308	0.233701	0.120379	0.345026
KANM800104	Average relative probability of inner beta-sheet (Kanehisa-Tsong, 1980)	0.495388	0.0107109	0.0292766	0.291627	0.107025	0.0163654	0.196943	0.279755	0.0340372	0.0457702	0.00976542	0.0971304	0.0387651	0.119672	0.0845909	0.0645354	0.0172995	0.147343	0.0715867	0.0161063	0.0770846	0.565993	0.00913916	0.0119472	0.0396447	0.17498	0.0423118	0.16954	0.372699	0.00820458	0.00340568	0.273276	0.0800638	0.0217848	0.170365	0.00758271	0.0757454	0.0228128	0.0061943	0.242782	0.0512448	0.0333109	0.318281	0.0191321	0.0734353	0.134944	0.462622	0.0173588
KARP850101	Flexibility parameter for no rigid neighbors (Karplus-Schulz, 1985)	0.250257	0.000412946	0.00333087	0.479437	0.00249306	0.000824561	0.145656	0.0662258	0.000280571	0.0163506	0.0656339	0.000477156	0.00142926	0.00494026	0.000413812	0.00606284	0.00191417	0.4779	0.00114377	0.00301122	0.0191855	0.15047	0.00334136	0.000537468	0.177461	0.00127538	0.00119982	0.0234192	0.0360658	0.100381	0.000865996	0.688065	0.0473456	0.0730183	0.0607327	0.145099	8.90107e-05	0.00610741	0.00796501	0.0230012	0.00011273	0.00140928	0.0552501	0.0942797	0.000522097	0.00759476	0.0394861	4.05044e-05
KARP850102	Flexibility parameter for one rigid neighbor (Karplus-Schulz, 1985)	0.459357	0.0349895	0.042898	0.581214	0.0894127	0.0558328	0.26992	0.402771	0.0770482	0.118415	0.268358	0.103419	0.103969	0.0733203	0.294921	0.12376	0.049759	0.362946	0.0341726	0.0478339	0.00270642	0.192338	0.038954	0.0541221	0.322067	0.150266	0.0862126	0.0981053	0.185349	0.00110781	0.0708962	0.773253	0.0356347	0.0104923	0.19003	0.439134	0.0980106	0.0859717	0.0557248	0.289602	0.1324	0.078156	0.392161	0.00130747	0.0952045	0.120558	0.145596	0.0606578
KARP850103	Flexibility parameter for two rigid neighbors (Karplus-Schulz, 1985)	0.09645	0.006717	0.00135057	0.316637	2.43822e-06	0.00177896	0.0542376	0.0448528	0.00244291	0.00922412	0.235398	0.00600185	0.00612512	0.00146916	0.138532	0.00659709	4.72103e-05	0.2653	0.0258166	0.000258713	0.0114975	0.0011478	0.00101079	0.00742731	0.478309	0.00600433	0.0151305	0.00980529	0.057932	0.014144	0.0545663	0.465763	1.2226e-06	3.96107e-05	0.111543	0.369578	0.000660065	0.0111797	0.0501795	0.0148217	0.0218133	0.00237599	0.215585	0.000765685	0.00639712	0.00316334	0.00686063	0.000567366
KHAG800101	The Kerr-constant increments (Khanarian-Moore, 1980)	0.0239362	0.00872272	0.00998253	0.000653325	0.023208	0.00688112	0.0294113	0.00114308	0.011857	0.00162548	0.0700998	0.068361	0.00404359	0.0390496	0.0338137	0.0049788	0.00423358	0.0540303	0.166879	0.024669	0.131374	0.0517176	0.0120143	0.00688633	0.00135715	0.00435398	0.0181611	0.144632	0.000204234	0.00227517	0.00137695	0.0110007	0.0275063	0.0701735	0.00231229	0.003654	1.68815e-05	0.0035253	0.0128954	5.62243e-07	0.00202344	0.0155827	0.024327	0.057013	0.00851574	0.0331272	0.00697915	0.00630249
KLEP840101	Net charge (Klein et al., 1984)	0.00329418	0.0460026	0.0155428	0.0480674	0.0291017	0.00375593	0.0248436	0.136799	0.00719273	0.0142783	0.0050234	0.0159341	0.0101235	0.0210905	0.298182	0.00760262	0.0222895	0.148918	9.30293e-05	0.001079	8.75149e-06	0.00383349	2.20763e-05	0.000817439	0.0419509	0.161852	0.00169933	0.00319341	0.197234	0.0343042	0.00843285	0.000842055	0.00419013	0.0087661	0.0940925	0.00162213	0.0238907	0.000745613	0.0355291	0.312185	0.00304148	0.00266968	0.0335875	0.205192	0.0014471	0.0226485	0.220398	0.00299225
KRIW710101	Side chain interaction parameter (Krigbaum-Rubin, 1971)	0.416052	0.0252961	0.0341337	0.254684	0.0765771	0.0360728	0.246002	0.204678	0.0428039	0.0742342	0.231093	0.108927	0.0517625	0.0864928	0.0785214	0.0661995	0.0291772	0.104581	0.0891182	0.0396087	0.0407533	0.370268	0.0263185	0.0398866	0.150015	0.0868115	0.0843375	0.170615	0.154426	0.0026912	0.0410127	0.506899	0.00697749	0.0185524	0.123159	0.216294	0.108846	0.0604151	0.0141881	0.158391	0.110061	0.0535026	0.256559	0.00134302	0.0676327	0.121126	0.215175	0.0310604
KRIW790101	Side chain interaction parameter (Krigbaum-Komoriya, 1979)	0.469002	0.00706875	0.0184215	0.470522	0.0541539	0.0368062	0.229237	0.253776	0.0420866	0.0901074	0.190521	0.0752871	0.0637327	0.0504619	0.117931	0.0788785	0.0224291	0.25734	0.0164095	0.0319971	0.00299533	0.259521	0.0259138	0.043914	0.223938	0.066353	0.0701052	0.107575	0.123735	0.0147322	0.0583312	0.773803	0.0112615	0.0172484	0.22328	0.271385	0.0888282	0.0779872	0.0210615	0.151365	0.106434	0.0587945	0.373735	0.0141885	0.0780297	0.119062	0.115619	0.0363987
KRIW790102	Fraction of site occupied by water (Krigbaum-Komoriya, 1979)	0.296893	0.00231051	0.00878411	0.328071	0.0449731	0.0512215	0.134835	0.204726	0.0446668	0.0979352	0.100989	0.0778464	0.0794701	0.0320147	0.177812	0.0927533	0.0341841	0.206229	0.0131023	0.04306	0.000103881	0.162455	0.0453344	0.0647071	0.182016	0.0290781	0.111156	0.0418937	0.078394	0.00542715	0.118159	0.567466	0.000727869	0.000441379	0.20825	0.246914	0.0999473	0.121979	0.0763016	0.1087	0.17966	0.0871671	0.245274	0.000523663	0.100395	0.160637	0.073101	0.0471195
KRIW790103	Side chain volume (Krigbaum-Komoriya, 1979)	0.172708	0.0719926	0.116681	0.517501	0.0659679	0.106099	0.341946	0.177754	0.0535395	0.0820535	0.0112821	0.0647435	0.0620262	0.0846363	0.107079	0.082723	0.0586751	0.749001	0.0124034	0.0153355	0.00318742	0.00269745	0.03613	0.0254621	0.351421	0.184623	0.00906137	0.0440708	0.107077	0.00532819	0.0534943	0.398229	0.220631	0.0206508	0.0485359	0.177859	1.99786e-06	0.0278772	0.017517	0.158596	0.0154322	0.0179041	0.0616424	0.000368402	0.0577335	0.00332694	0.0157879	0.0307924
KYTJ820101	Hydropathy index (Kyte-Doolittle, 1982)	0.374805	0.00463476	0.000297487	0.305914	0.0241376	0.0022652	0.0651473	0.133457	0.000119464	0.007914	0.0971599	0.0275047	0.00246433	0.0207442	0.0300777	0.00710167	0.00392519	0.0677489	0.0152689	0.000112767	0.0145617	0.457687	0.00593423	0.0011958	0.0536314	0.0199078	0.00723888	0.081038	0.160994	0.0575866	0.0055267	0.400337	0.00391784	0.141271	0.153425	0.0553295	0.0356172	0.00328237	0.0149682	0.0996106	0.0124554	0.00609563	0.363519	0.0393047	0.00664786	0.0475136	0.187843	4.02679e-06
LAWE840101	Transfer free energy, CHP/water (Lawson et al., 1984)	0.0327293	0.330666	0.198675	0.250045	0.185509	0.333028	0.0292664	0.0223399	0.384781	0.26205	0.0165016	0.181482	0.336318	0.151591	0.0544133	0.281726	0.379445	0.240915	0.183679	0.43659	0.187462	0.014542	0.423568	0.439374	0.212877	0.041216	0.381709	0.0721699	0.0131444	0.61166	0.371525	0.285143	0.0451353	0.333763	0.0540502	0.00735197	0.332318	0.368965	0.370849	0.0196462	0.354691	0.388532	0.0639773	0.262569	0.307748	0.268812	0.0167297	0.373227
LEVM760101	Hydrophobic parameter (Levitt, 1976)	0.0993662	0.184692	0.114135	0.300515	0.0609776	0.073845	0.00549611	0.0431659	0.0799489	0.0361369	0.036508	0.0307029	0.0463573	0.0564167	0.032187	0.0269077	0.10096	0.219939	0.119731	0.0924843	0.11819	0.0586753	0.0856832	0.062101	0.143495	0.0026383	0.085892	0.00600242	0.00493194	0.305685	0.0675695	0.612591	0.0307023	0.0760641	0.0120223	0.0555797	0.0472173	0.0247658	0.0636159	0.0162555	0.0502841	0.043513	0.17832	0.121491	0.0367538	0.0240379	0.0011718	0.0756448
LEVM760102	Distance between C-alpha and centroid of side chain (Levitt, 1976)	0.0373202	0.110556	0.143476	0.17312	0.0420889	0.133403	0.23719	0.0590864	0.0545626	0.0726035	8.70613e-09	0.040476	0.0537025	0.0688317	0.0336648	0.0649085	0.0832052	0.427655	0.0138671	0.0256367	0.0043503	0.0605572	0.0638741	0.0376682	0.204834	0.115752	0.0120991	0.0136858	0.0219186	0.00264599	0.0866849	0.109439	0.16227	0.0913516	0.0154455	0.111944	0.00039798	0.0269281	0.0333631	0.0476603	0.0149798	0.0156757	0.00144292	0.0112318	0.049615	0.000820681	0.00447391	0.0372631
LEVM760103	Side chain angle theta(AAR) (Levitt, 1976)	0.105535	0.305925	0.403344	0.10804	0.195643	0.168733	0.547296	0.113599	0.151905	0.155752	0.0158353	0.246353	0.114503	0.418348	0.024107	0.122138	0.104515	0.0756649	0.234597	0.124107	0.241364	0.0170347	0.0926001	0.0704953	0.0346268	0.217878	0.157325	0.381206	0.111679	0.069942	0.110552	0.0451793	0.181303	0.0381696	0.160857	0.131675	0.0613789	0.0800859	0.0192002	0.158406	0.0943403	0.096139	0.00908044	0.0467485	0.106012	0.0396654	0.130161	0.0810382
LEVM760104	Side chain torsion angle phi(AAAR) (Levitt, 1976)	0.110668	0.162295	0.218066	0.20727	0.105648	0.135428	0.462648	0.0948718	0.0821665	0.0929909	0.0476912	0.18258	0.06416	0.241087	0.026313	0.0811068	0.0842356	0.22987	0.147733	0.0597412	0.0684275	0.0129184	0.0686029	0.037223	0.205219	0.185932	0.0577841	0.19908	0.11265	0.00617242	0.0709984	0.17708	0.19994	0.0126547	0.0574364	0.152531	0.00746645	0.0396422	0.00938322	0.127926	0.0398802	0.0390592	0.0179075	0.00604035	0.0693943	0.0146665	0.0539559	0.0397334
LEVM760105	Radius of gyration of side chain (Levitt, 1976)	0.0502173	0.106255	0.138817	0.219407	0.0553337	0.130463	0.23743	0.0628412	0.0510803	0.0665718	0.0013291	0.0470568	0.0481351	0.0770255	0.0340955	0.0608639	0.0871012	0.476654	0.0253302	0.0190608	0.00131518	0.0424829	0.0569028	0.0299842	0.24806	0.147561	0.00993471	0.018652	0.0534528	0.0015902	0.069466	0.116782	0.183928	0.0655638	0.00691394	0.0963312	0.00100573	0.0166358	0.0284824	0.0663352	0.0121931	0.011075	0.000352363	0.0128518	0.0516509	0.000900642	1.56522e-05	0.0318136
LEVM760106	van der Waals parameter R0 (Levitt, 1976)	0.367674	0.000563199	0.0191453	0.600645	0.00703375	0.000649541	0.219922	0.102453	0.000677179	0.00135551	0.0558643	0.00574169	0.000191637	0.0157164	0.0174297	0.00112009	0.00387891	0.623804	0.000621171	0.0131222	0.0149066	0.0455702	0.0109889	0.00952735	0.403547	0.0788746	0.00962841	0.0363358	0.126757	0.146835	0.00161248	0.656073	0.0986106	0.033602	0.030896	0.161222	0.0226798	0.00722611	0.0263537	0.0687465	0.00644879	0.00827345	0.126292	0.0613645	9.52546e-05	0.004959	0.010928	0.00927839
LEVM760107	van der Waals parameter epsilon (Levitt, 1976)	0.0594996	0.013652	0.00176973	0.379647	0.011152	0.000477178	0.0632966	0.0276219	0.00591348	0.000844002	0.000196913	0.0158225	0.000727167	0.0154867	0.00134209	1.27559e-05	0.00519018	0.609444	0.085008	0.0239543	0.189058	0.00923422	0.00622911	0.00534225	0.19524	0.0028601	0.0444119	0.0176588	0.00178508	0.149477	3.93639e-06	0.506336	0.0362995	0.00243323	0.001872	0.0492453	0.0552507	0.000793394	0.0107695	0.00761052	0.0210757	0.0163471	0.00956932	0.114015	0.00274993	0.0321939	0.0334266	0.00743877
LEVM780101	Normalized frequency of alpha-helix, with weights (Levitt, 1978)	0.279998	0.490721	0.528273	0.0415571	0.375694	0.347351	0.508804	0.200251	0.332216	0.319571	0.201814	0.428909	0.305684	0.448441	0.100359	0.306922	0.306379	0.0121291	0.434443	0.364302	0.30561	0.0087824	0.272003	0.286444	0.071987	0.24551	0.333575	0.473858	0.134502	0.243281	0.287669	0.0199013	0.26305	0.0416554	0.234847	0.501333	0.306203	0.280424	0.115166	0.157734	0.29789	0.32202	0.0849426	0.043041	0.258986	0.223577	0.0570841	0.312394
LEVM780102	Normalized frequency of beta-sheet, with weights (Levitt, 1978)	0.317801	0.0160151	0.0520169	0.516007	0.0947303	0.0605216	0.213829	0.288983	0.0668488	0.108277	0.00106563	0.0712675	0.0906556	0.109363	0.110772	0.122476	0.0411151	0.435451	0.0145681	0.0291259	0.010648	0.0966948	0.0431711	0.0444879	0.0886229	0.153439	0.0617165	0.0792206	0.164231	0.000360232	0.0609711	0.369551	0.112635	0.00115948	0.322386	0.0636417	0.0373054	0.0739817	0.0477526	0.164294	0.0683211	0.0669143	0.22601	0.0377578	0.127163	0.158504	0.143176	0.0500362
LEVM780103	Normalized frequency of reverse turn, with weights (Levitt, 1978)	0.651107	0.408341	0.458715	0.547982	0.472257	0.350639	0.73705	0.627946	0.397059	0.429028	0.161953	0.439822	0.409436	0.492871	0.324252	0.45309	0.314527	0.389619	0.327997	0.297575	0.199476	0.183602	0.254389	0.279527	0.227512	0.511418	0.349184	0.455219	0.427902	0.0999566	0.277778	0.400675	0.390924	0.0141564	0.479781	0.522261	0.316614	0.297428	0.176133	0.524617	0.364212	0.330121	0.369089	0.103062	0.377214	0.342697	0.37775	0.3235
LEVM780104	Normalized frequency of alpha-helix, unweighted (Levitt, 1978)	0.194752	0.4409	0.500499	0.0368074	0.330378	0.304295	0.402175	0.155613	0.284605	0.269301	0.112965	0.34286	0.264175	0.378841	0.0769285	0.273528	0.260619	0.0145967	0.379307	0.310616	0.245764	0.00136348	0.227701	0.233722	0.0281314	0.183571	0.284027	0.36397	0.0823469	0.226649	0.251472	0.00483504	0.305099	0.0344122	0.213554	0.428262	0.230112	0.247638	0.0999481	0.11382	0.240262	0.27339	0.0225896	0.0394253	0.208756	0.178392	0.0321845	0.281859
LEVM780105	Normalized frequency of beta-sheet, unweighted (Levitt, 1978)	0.373126	0.0090106	0.0281944	0.437261	0.0773195	0.0447894	0.260518	0.311205	0.0581518	0.0792339	0.00816366	0.0874691	0.0695357	0.10725	0.131787	0.0921086	0.0327439	0.354183	0.00693302	0.0201398	0.0233714	0.162648	0.0317544	0.0369381	0.13301	0.183249	0.0505182	0.124751	0.241503	0.00248849	0.0393454	0.425028	0.0633784	0.00169003	0.210741	0.0426271	0.0551717	0.05452	0.0449219	0.218596	0.0627638	0.0469173	0.344099	0.0359789	0.109891	0.098656	0.225014	0.0321807
LEVM780106	Normalized frequency of reverse turn, unweighted (Levitt, 1978)	0.686748	0.394394	0.435271	0.568524	0.483254	0.301921	0.76645	0.638812	0.381224	0.382614	0.193595	0.455419	0.3718	0.518479	0.335336	0.410242	0.275133	0.380477	0.347	0.255344	0.249509	0.228233	0.213357	0.234516	0.24972	0.580532	0.331394	0.516389	0.531498	0.0856314	0.231293	0.412032	0.426644	0.00816629	0.456545	0.475184	0.290714	0.242271	0.161474	0.587243	0.32921	0.278704	0.420579	0.128566	0.338404	0.303033	0.45468	0.277072
LEWP710101	Frequency of occurrence in beta-bends (Lewis et al., 1971)	0.397377	0.179575	0.165572	0.098773	0.142213	0.051123	0.243541	0.306284	0.0960506	0.0663651	0.00501604	0.0881225	0.0794905	0.138376	0.206374	0.114327	0.0623044	0.0512451	0.153691	0.0610982	0.0318576	0.153664	0.0284044	0.0238308	0.0127883	0.308109	0.0601803	0.102523	0.232129	0.00122885	0.0227851	0.0683731	0.198606	9.65134e-06	0.15265	0.107978	0.0675933	0.0185516	0.00758508	0.214951	0.0730894	0.0608088	0.051422	0.0404135	0.0583462	0.0872155	0.11457	0.0537612
LIFS790101	Conformational preference for all beta-strands (Lifson-Sander, 1979)	0.542839	0.0495976	0.0889935	0.660714	0.164793	0.0832919	0.425647	0.41432	0.114744	0.138891	0.0635859	0.15888	0.122544	0.183989	0.189027	0.152786	0.0614434	0.484783	0.0535707	0.0488413	0.0530166	0.280332	0.051893	0.0657198	0.226063	0.263226	0.0998263	0.229204	0.350601	0.000165592	0.0708675	0.624931	0.195137	0.00130681	0.297884	0.172498	0.0834224	0.0850317	0.0611402	0.34713	0.107736	0.0814036	0.406414	0.0296288	0.145894	0.13519	0.294134	0.0643037
LIFS790102	Conformational preference for parallel beta-strands (Lifson-Sander, 1979)	0.402981	0.0117035	0.0492605	0.535047	0.137089	0.0188167	0.15584	0.190173	0.041078	0.0629939	0.0423337	0.0944713	0.04057	0.120897	0.0434084	0.0633848	0.0141552	0.189091	0.0975939	0.0224397	0.0642209	0.562914	0.00828028	0.00878506	0.0855655	0.108486	0.0641763	0.14895	0.301973	0.00455714	0.00844558	0.344803	0.203262	0.104149	0.260083	0.0588568	0.0357913	0.0189286	0.00185311	0.21256	0.0503749	0.046988	0.308747	1.06818e-05	0.068385	0.125553	0.250492	0.0195915
LIFS790103	Conformational preference for antiparallel beta-strands (Lifson-Sander, 1979)	0.465104	0.0638381	0.0881868	0.519381	0.135346	0.106639	0.471229	0.440685	0.129947	0.148266	0.0562912	0.147335	0.142327	0.162435	0.261863	0.163664	0.0788853	0.522515	0.0240859	0.0520901	0.0323169	0.11312	0.071848	0.0937364	0.24736	0.282623	0.0897583	0.202344	0.268556	0.000580702	0.102239	0.58884	0.131601	0.0172656	0.22808	0.195786	0.0896686	0.109046	0.104209	0.308374	0.110912	0.0792079	0.335431	0.0609676	0.150612	0.104166	0.225028	0.0763352
MANP780101	Average surrounding hydrophobicity (Manavalan-Ponnuswamy, 1978)	0.578726	0.0053996	0.0217426	0.563278	0.0921185	0.0151823	0.196661	0.287678	0.0331684	0.0546591	0.130755	0.0744819	0.0411195	0.0609074	0.109023	0.0664064	0.0117149	0.274685	0.0480628	0.016359	0.013984	0.530908	0.00550238	0.0127203	0.178	0.1122	0.0398862	0.121182	0.294598	0.0287787	0.0090426	0.652216	0.121577	0.0829852	0.197317	0.16129	0.0520167	0.0264672	0.00436376	0.224464	0.0553016	0.0365959	0.386592	0.00560703	0.051884	0.0968412	0.23423	0.018811
MAXF760101	Normalized frequency of alpha-helix (Maxfield-Scheraga, 1976)	0.404425	0.44147	0.529571	0.0924535	0.361068	0.274844	0.528121	0.190328	0.263961	0.273175	0.187174	0.362582	0.235367	0.447416	0.0727599	0.252756	0.238015	0.0418362	0.359532	0.264799	0.260524	0.00770667	0.187834	0.21165	0.103877	0.271993	0.262538	0.44953	0.200977	0.155302	0.22021	0.0327881	0.358176	0.0144256	0.311404	0.44206	0.265843	0.19184	0.0642137	0.12921	0.228618	0.221068	0.103216	0.0265219	0.197926	0.171723	0.0388425	0.254444
MAXF760102	Normalized frequency of extended structure (Maxfield-Scheraga, 1976)	0.0967291	0.173453	0.118429	0.239747	0.0490284	0.129255	0.00205367	0.0242315	0.125742	0.0675765	0.0138417	0.0552541	0.100341	0.0256513	0.00133028	0.0617117	0.121357	0.207529	0.0798341	0.176141	0.0354017	0.16606	0.138739	0.137066	0.106612	0.00411197	0.103794	0.00112924	0.0873284	0.280119	0.140149	0.328289	0.0562724	0.143978	0.000404584	0.00302106	0.0582585	0.114644	0.0765874	0.0121384	0.0779432	0.123923	0.177359	0.0113676	0.0535391	0.0235133	0.103394	0.129302
MAXF760103	Normalized frequency of zeta R (Maxfield-Scheraga, 1976)	0.230517	0.0060432	0.00251727	0.000918641	0.000282486	0.0472517	0.000590784	0.0087651	0.0317751	0.0172247	0.0599895	0.0151129	0.0324939	0.00537346	0.00161116	0.0278653	0.0343481	0.000881096	0.00966599	0.0392943	3.06217e-05	0.0743677	0.0648851	0.0700339	0.0254231	0.00754238	0.0278878	0.00711211	0.123822	0.0618661	0.0586247	0.0131468	0.00327837	0.0581359	2.7615e-06	0.00221496	0.00712837	0.0536541	0.0460606	0.000572601	0.0138878	0.0482849	0.121026	0.0135158	0.0316867	0.0153597	0.0509896	0.0238381
MAXF760104	Normalized frequency of left-handed alpha-helix (Maxfield-Scheraga, 1976)	0.215701	0.0294053	0.0996421	0.160252	0.0181061	9.69725e-05	0.273144	0.0163055	0.000409699	0.000460221	0.0394895	0.0161781	0.00309953	0.111113	0.0123504	0.00151771	0.0123638	0.121907	0.0337785	0.00655653	0.0655228	0.0262545	0.0181339	0.0140674	0.0963568	0.0697536	0.000132291	0.208709	0.098721	0.0346903	0.00238199	0.134283	0.0403127	0.0151007	0.0809691	0.0873924	0.00313975	0.0125633	0.065065	0.0166522	0.00508544	0.00909164	0.0359614	0.0077851	0.00420686	0.00945872	0.0381009	0.0125157
MAXF760105	Normalized frequency of zeta L (Maxfield-Scheraga, 1976)	0.0814395	0.0085924	0.0332722	0.166721	0.00140118	0.00691926	0.208285	0.0107597	0.0111248	0.00766412	0.0771721	0.0182732	0.0215457	0.0943582	1.02277e-05	0.0127329	0.0189985	0.13384	0.0291925	0.0270035	0.0493276	0.0336463	0.0335706	0.0486155	0.214581	0.0853732	0.00519271	0.13226	0.162637	0.0425012	0.0237395	0.132573	0.00891541	0.025964	0.00535062	0.0602492	0.0282414	0.0461882	0.0697955	0.0426401	0.0196766	0.036604	0.0449437	1.70255e-05	0.0151612	0.029248	0.072698	0.0449227
MAXF760106	Normalized frequency of alpha region (Maxfield-Scheraga, 1976)	0.222865	0.121585	0.098732	0.314031	0.227585	0.231348	0.133728	0.392288	0.273967	0.296924	0.106984	0.203806	0.334144	0.117546	0.323102	0.412933	0.279427	0.186834	0.127527	0.246667	0.0201872	0.0564102	0.258938	0.260721	0.112468	0.185096	0.231829	0.0614361	0.116466	0.109219	0.243313	0.230595	0.18249	0.000581089	0.272868	0.324912	0.20666	0.290652	0.25357	0.225602	0.301387	0.311755	0.277661	0.0670045	0.323357	0.428325	0.0943809	0.347005
MCMT640101	Refractivity (McMeekin et al., 1964), Cited by Jones (1975)	0.156838	0.0254052	0.0274123	0.250477	0.0149508	0.0596224	0.212982	0.126979	0.0223176	0.0455268	0.0186815	0.0109539	0.0285786	0.00907178	0.0683254	0.0414243	0.0363817	0.454657	3.3968e-05	0.00593402	0.0392287	0.0133514	0.0226465	0.0212867	0.204407	0.0834069	0.0011482	0.005955	0.0224923	0.0215702	0.0355317	0.435503	0.0514029	0.017273	0.000896617	0.106422	0.00212695	0.0193777	0.0156989	0.0965064	0.0135645	0.00483345	0.0152359	0.0061459	0.0288785	0.00131832	0.0111706	0.0139165
MEEJ800101	Retention coefficient in HPLC, pH7.4 (Meek, 1980)	0.0206696	0.0806647	0.031012	0.468904	0.0194539	0.0297425	0.0121042	0.0368404	0.0505767	0.0106527	0.000189721	0.0133878	0.021602	0.0178244	0.0287308	0.0170389	0.0566324	0.491361	0.109985	0.086266	0.134742	0.000811578	0.0735749	0.0686374	0.185965	0.000295913	0.0745045	0.0225329	0.0216532	0.247593	0.05495	0.383162	0.0060794	0.0166892	0.000153348	0.00812609	0.0728206	0.0317561	0.0425908	0.0755982	0.0471029	0.0434678	0.13125	0.0595525	0.0202371	0.062738	0.016647	0.053856
MEEJ800102	Retention coefficient in HPLC, pH2.1 (Meek, 1980)	0.0788838	0.141003	0.065612	0.496263	0.0589376	0.054631	0.0107038	0.0075448	0.0862394	0.0352018	0.00405546	0.043274	0.04817	0.0484926	0.000578298	0.0397137	0.112661	0.499808	0.14001	0.119693	0.170207	0.00275954	0.106957	0.0870594	0.222479	0.0136233	0.121481	0.013202	0.00212787	0.384867	0.0637906	0.642229	0.00140109	0.0575961	0.00220166	0.0369474	0.12545	0.0403325	0.106873	0.00438534	0.0906469	0.0676841	0.104428	0.236523	0.0452868	0.0595588	0.0037976	0.0931457
MEEJ810101	Retention coefficient in NaClO4 (Meek-Rossetti, 1981)	0.286695	0.0480644	0.0136581	0.430578	0.00881635	0.0108691	0.047568	0.0484736	0.0229144	0.00150454	0.0122411	0.0157029	0.00893645	0.0225728	0.000329715	0.00351436	0.0359072	0.418911	0.0505905	0.0365531	0.131142	0.100032	0.0376744	0.0229046	0.16076	0.000649474	0.0414374	0.00152147	0.00996861	0.287807	0.0133979	0.749296	0.0123437	0.0667946	0.0264446	0.0620624	0.0189275	0.00555478	0.0528841	0.0100641	0.0167307	0.0182576	0.0766176	0.23433	0.00949568	0.00837458	0.00019127	0.0251252
MEEJ810102	Retention coefficient in NaH2PO4 (Meek-Rossetti, 1981)	0.257051	0.054308	0.0158602	0.392213	0.0123035	0.00806294	0.0402016	0.0348206	0.0198089	0.00101729	0.00737263	0.0138435	0.00655649	0.0241444	0.00028207	0.0021804	0.0342202	0.363342	0.0569648	0.0273474	0.133344	0.0705377	0.0283955	0.016278	0.141866	0.00426656	0.036874	0.00173131	0.00201706	0.282271	0.00748836	0.729567	0.0138223	0.0552533	0.0466311	0.0622412	0.0205003	0.00200244	0.0536798	0.00244626	0.0152042	0.0114203	0.0736566	0.272151	0.00667195	0.00446314	0.0078506	0.0192343
MEIH800101	Average reduced distance for C-alpha (Meirovitch et al., 1980)	0.368093	0.000149027	0.0111663	0.625536	0.0271557	0.0112888	0.190603	0.209392	0.00997141	0.0397191	0.0473232	0.0324517	0.023918	0.0348341	0.0892855	0.0422165	0.00228992	0.426307	0.0036404	0.00387579	0.00295677	0.263527	0.00112072	0.00307864	0.199008	0.0445777	0.012664	0.0509624	0.137794	0.063409	0.00832839	0.729407	0.0503414	0.0368177	0.181816	0.196886	0.012571	0.0266701	9.35276e-07	0.143931	0.0266435	0.0210819	0.229836	0.0290559	0.0310159	0.0508559	0.110364	0.00520048
MEIH800102	Average reduced distance for side chain (Meirovitch et al., 1980)	0.28485	0.010527	0.000487287	0.397452	0.00444945	4.9968e-05	0.0792641	0.133166	6.84427e-05	0.0109123	0.0432113	0.0126539	0.00540917	0.00681866	0.0647098	0.0128122	0.00139726	0.208419	1.18979e-06	3.41669e-05	0.00711124	0.290937	0.00127868	1.29431e-05	0.120418	0.00715795	0.00403975	0.0223066	0.0939478	0.0883554	7.06955e-05	0.576018	0.000738896	0.0455782	0.141535	0.126523	0.0131943	0.0135177	0.00428457	0.0814951	0.0168031	0.00992899	0.222882	0.0517312	0.0114035	0.0414401	0.0901245	1.30897e-08
MEIH800103	Average side chain orientation angle (Meirovitch et al., 1980)	0.344549	0.00584687	0.000214494	0.348359	0.0124073	0.000587763	0.0570699	0.165108	0.000221108	0.0200397	0.0507744	0.00848499	0.00955784	0.000975812	0.0757002	0.0154931	9.11565e-06	0.245214	6.42913e-05	2.30543e-06	0.0167024	0.245223	0.000461595	0.0011513	0.122423	0.0124838	0.00276275	0.00658469	0.0824586	0.076316	0.000454546	0.537078	0.00245269	0.0221737	0.0767845	0.098909	0.037646	0.0159798	1.26979e-05	0.0938734	0.0238214	0.00724301	0.226821	0.0280572	0.0145856	0.0564738	0.111506	0.00111425
MIYS850101	Effective partition energy (Miyazawa-Jernigan, 1985)	0.44248	0.000339204	0.00552359	0.650871	0.0241748	0.00844717	0.169805	0.190904	0.00541209	0.0324334	0.123781	0.0359621	0.0186215	0.0218001	0.0704807	0.0305611	0.00123481	0.447317	0.00408541	0.00162615	0.00490469	0.221194	0.000450359	0.00312426	0.324108	0.0420447	0.00689571	0.0483526	0.142978	0.0843676	0.00599509	0.834629	0.0305851	0.0496985	0.150067	0.236781	0.0139329	0.0203312	0.000563455	0.11803	0.0215697	0.0140469	0.344225	0.0567902	0.0249328	0.044334	0.0788802	0.00348263
NAGK730101	Normalized frequency of alpha-helix (Nagano, 1973)	0.235007	0.2538	0.305464	0.0126543	0.166642	0.173138	0.288126	0.086983	0.152941	0.146917	0.0224292	0.149407	0.149466	0.196622	0.0173432	0.160054	0.128967	0.00418187	0.196368	0.18115	0.0991927	0.000846984	0.121503	0.151514	0.000836651	0.0934876	0.136982	0.24081	0.0165853	0.0769103	0.147289	0.00804133	0.191348	0.0181615	0.203153	0.272893	0.142352	0.160406	0.0187397	0.024558	0.122201	0.171457	0.00875781	5.38309e-05	0.114188	0.125727	3.98391e-05	0.164111
NAGK730102	Normalized frequency of bata-structure (Nagano, 1973)	0.27835	0.000858339	0.00737997	0.444982	0.0276267	0.0133923	0.278592	0.157624	0.0165463	0.0317461	0.121053	0.131237	0.0295303	0.147869	0.0486243	0.0393028	0.00599968	0.249037	0.00431198	0.00959476	0.0842403	0.213246	0.00563913	0.00780792	0.239941	0.0567224	0.0194113	0.281424	0.289154	0.00995594	0.00411241	0.462785	0.0275515	0.0318268	0.160518	0.106769	0.0439215	0.0476276	0.000358842	0.148449	0.0240128	0.026984	0.568942	0.00354398	0.0538111	0.0615485	0.268218	0.0110709
NAGK730103	Normalized frequency of coil (Nagano, 1973)	0.469717	0.215309	0.283501	0.197362	0.200488	0.179101	0.417749	0.202374	0.168272	0.184697	0.0942582	0.206781	0.182197	0.261799	0.0468211	0.21277	0.123874	0.100757	0.184548	0.176724	0.136645	0.0551437	0.1165	0.158479	0.0761068	0.157543	0.152029	0.372115	0.142876	0.0293845	0.13375	0.181179	0.223969	0.000635471	0.373659	0.404401	0.142849	0.161639	0.0154942	0.101774	0.142692	0.195305	0.213548	0.0015845	0.16929	0.189958	0.071479	0.174728
NAKH900101	AA composition of total proteins (Nakashima et al., 1990)	0.000527293	0.0187879	0.0399331	0.10866	0.0492252	5.10341e-05	0.0106277	0.000968591	0.00617589	0.00333907	0.0481928	0.0212611	0.00250056	0.0273538	0.00600306	0.00214173	0.000522845	0.229985	0.06413	0.0144381	0.107165	0.0151247	7.2597e-05	9.6158e-05	0.218247	0.00110567	0.0219047	0.0180755	0.0217791	0.0300813	0.00106807	0.340976	0.0378412	0.0019655	0.0413955	0.105234	0.031909	0.000546522	0.000197114	0.000679537	0.0059263	0.00859468	0.0129935	0.0196485	0.00104497	0.0109697	0.0184739	0.00858072
NAKH900102	SD of AA composition of total proteins (Nakashima et al., 1990)	0.0193151	0.00150534	0.000848537	0.255692	0.00249379	0.0358673	0.0920739	0.0255044	0.00904299	0.0169958	0.0361008	0.00486149	0.0192247	0.00146738	0.00821554	0.0213226	0.0139342	0.321692	0.00903585	0.00364954	0.0297635	0.000390645	0.0332458	0.0273419	0.235642	0.00725742	0.00250601	0.00532801	0.0085611	0.00828545	0.0534988	0.470703	2.60691e-05	0.00175007	0.0219424	0.212863	0.00438473	0.0397496	0.0146254	0.00309064	0.00698753	0.0159977	0.0557505	0.0145727	0.0332762	0.0122709	0.00783385	0.00486582
NAKH900103	AA composition of mt-proteins (Nakashima et al., 1990)	0.0738109	0.000981808	0.00711423	0.0961011	0.0342415	0.000160676	0.00967851	0.03645	2.02287e-05	0.000985952	0.00183361	0.0563374	0.00101569	0.0232605	0.0130183	0.00202109	0.00358196	0.0130772	0.0487657	7.83111e-06	0.0314023	0.0373347	0.00416356	0.002928	0.0022614	0.00884694	0.00175426	0.0291363	0.0579785	0.0176358	0.00815679	0.0195763	0.00804033	0.00224695	0.0394744	0.00232344	0.00459834	0.000939828	0.00856575	0.0540959	0.000459586	0.00341386	0.129362	0.00128318	0.00176315	0.00981826	0.0689905	0.000242354
NAKH900104	Normalized composition of mt-proteins (Nakashima et al., 1990)	0.118455	0.0177242	0.00150684	0.469167	0.00425078	1.81099e-05	0.0603524	0.100289	0.00250127	0.00181044	0.0729687	0.028731	0.00102717	0.00216586	0.0720192	0.0021873	0.00323137	0.398007	0.00134458	0.00877962	0.014294	0.00197083	0.00481621	0.00233479	0.313526	0.0347965	0.00400866	0.00566436	0.0318131	0.0910303	0.00203342	0.50261	0.0014825	0.00334444	0.0104296	0.136193	0.00262316	0.00133918	0.00565337	0.133494	0.000132855	9.66163e-06	0.258701	0.0272135	0.00167719	0.000898721	0.0297026	0.00365277
NAKH900105	AA composition of mt-proteins from animal (Nakashima et al., 1990)	0.087242	0.00287246	0.00421508	0.0855959	0.0250303	0.00181535	0.0103742	0.0300728	0.00139037	5.32246e-06	7.67292e-05	0.0450007	2.65931e-09	0.0175582	0.00738996	0.000125152	0.00849659	0.01329	0.0392259	0.00101703	0.0280965	0.0363376	0.00964405	0.00573951	0.0070937	0.00636625	0.000124032	0.0318355	0.0575674	0.0280222	0.0132483	0.0268155	0.00452425	0.00365972	0.0344518	0.00040997	0.00302458	2.6418e-05	0.0157646	0.0436758	3.91207e-05	0.000555346	0.145217	0.00340344	3.1528e-05	0.0041452	0.062302	0.00221206
NAKH900106	Normalized composition from animal (Nakashima et al., 1990)	0.130142	0.0202158	0.00216187	0.397671	0.00249383	0.00053397	0.0560554	0.0814065	0.00573877	0.000302244	0.0928311	0.0201409	7.20182e-06	0.000933181	0.050139	0.000184372	0.00684488	0.351895	0.000572206	0.0143014	0.0117545	0.00221066	0.00991781	0.00383426	0.310958	0.0293994	0.00730157	0.00832572	0.0318796	0.0977471	0.00454528	0.458187	0.00215178	0.0054821	0.00821008	0.142963	0.00223044	0.000146536	0.0113085	0.107456	0.00113388	0.000650878	0.253771	0.0319366	1.44098e-05	4.57117e-05	0.0253382	0.00701141
NAKH900107	AA composition of mt-proteins from fungi and plant (Nakashima et al., 1990)	0.0331728	0.00124035	0.0173538	0.0935315	0.0598372	0.00563658	0.00627061	0.0502586	0.00799407	0.0126972	0.024835	0.0825165	0.0142531	0.0380891	0.0349352	0.0189905	0.00153642	0.0093587	0.0703377	0.00998265	0.0348381	0.0329447	0.00149276	0.000182726	0.00195193	0.0130683	0.015692	0.0172075	0.049163	0.000399097	0.000135956	0.00406438	0.0221741	2.3558e-05	0.0459665	0.0112084	0.00949628	0.0102309	9.51726e-05	0.0789273	0.00962908	0.0229279	0.064515	0.000938191	0.0203738	0.0357955	0.0786218	0.00583777
NAKH900108	Normalized composition from fungi and plant (Nakashima et al., 1990)	0.0519976	0.00570124	6.18877e-05	0.494504	0.0100476	0.0085759	0.0486671	0.126314	0.00160263	0.0127985	0.0119853	0.0491869	0.0133333	0.00747613	0.123387	0.0199184	0.00147882	0.376008	0.00508819	9.55186e-06	0.0176946	0.000439694	0.00171156	2.04367e-05	0.205079	0.0371473	0.000271407	1.55393e-05	0.0194794	0.0408294	0.00108009	0.429779	5.85347e-05	0.000125109	0.0114281	0.0697652	0.00306943	0.0112485	0.00128841	0.17108	0.00343418	0.00833754	0.170813	0.00840765	0.0230352	0.019079	0.0351778	0.000556666
NAKH900109	AA composition of membrane proteins (Nakashima et al., 1990)	0.0410331	4.93832e-07	0.00684717	0.000592965	0.0206731	0.00103802	0.00454218	0.0110862	0.00114185	0.00421088	0.0111296	0.0121884	0.00327897	0.00645147	0.00198839	0.00447117	0.00158744	0.0549286	0.0102162	0.00655393	0.0229679	0.042862	0.000850716	5.37807e-06	0.0704552	0.00768841	0.0110789	0.00761839	0.0221373	1.06508e-05	0.00104335	0.0242066	0.0189346	0.0185971	0.130263	0.00980746	0.0302246	0.00565515	0.00166602	0.000562395	0.00706127	0.0114807	0.0242541	0.000289211	0.00177556	0.0251385	0.0107325	0.00556764
NAKH900110	Normalized composition of membrane proteins (Nakashima et al., 1990)	0.151046	0.0486622	0.0182991	0.319214	0.00670416	0.00184201	0.00872905	0.0846428	0.00418121	0.00337638	0.0172203	0.00228346	0.00140877	0.0164928	0.0516715	0.0041008	0.00823143	0.22745	0.0654307	0.00339817	0.115526	0.020058	0.00445756	0.00061416	0.107801	0.0011067	0.0064334	0.00837536	0.000865946	0.119481	1.98406e-06	0.492606	2.42974e-06	0.0351018	0.141565	0.126787	0.0001403	0.00985119	0.00852698	0.0146925	0.000297925	0.00182734	0.190363	0.115213	0.000540865	0.00692601	0.00503992	6.73293e-05
NAKH900111	Transmembrane regions of non-mt-proteins (Nakashima et al., 1990)	0.205515	6.00616e-05	0.0113567	0.145523	0.0435818	0.00090467	0.0239822	0.0988644	0.00701123	0.0193001	0.00261741	0.044567	0.0160572	0.03097	0.0324644	0.0226364	1.38068e-05	0.0165579	0.0176864	0.0102747	0.0269002	0.192895	9.43698e-06	0.00122683	0.000384787	0.00589	0.0200983	0.050773	0.115253	0.00873684	9.61846e-07	0.0960967	0.0351338	0.0355207	0.208034	0.012367	0.0500774	0.0201665	0.000487855	0.0548667	0.0217628	0.026258	0.224138	0.00343396	0.0186765	0.059543	0.101449	0.00936549
NAKH900112	Transmembrane regions of mt-proteins (Nakashima et al., 1990)	0.213492	0.00101446	0.0246645	0.234838	0.0660283	0.00141584	0.0523403	0.0714473	0.00280383	0.00900222	0.0158472	0.0875965	0.00759602	0.0575138	0.0168226	0.0106359	0.00032699	0.0633717	0.0755943	0.00259664	0.0626512	0.103346	0.00085373	2.47248e-08	0.044479	0.0390205	0.0113954	0.0918838	0.142719	0.0175781	0.00133615	0.119905	0.0300206	0.00561372	0.0961384	0.016723	0.0206694	0.00605577	0.00503775	0.077518	0.00761192	0.0115374	0.311072	0.00193595	0.0109399	0.0324553	0.126581	0.00121405
NAKH900113	Ratio of average and computed composition (Nakashima et al., 1990)	0.0376422	0.031993	0.0247295	0.0187892	0.000658269	0.000186118	0.0572407	0.0037625	0.00109253	0.00344372	0.00252915	0.00771246	0.00694032	0.0497602	0.00341269	0.00692885	1.73492e-08	9.1981e-05	0.0136391	0.00215428	0.0443299	6.02937e-05	0.000823436	0.0111387	0.000451663	0.0190942	0.00148025	0.0287242	0.00925114	0.00658798	0.00514803	0.0264377	0.00392214	0.0167859	0.0558214	0.0146646	0.00774407	0.0120609	0.00594672	0.00744294	0.00786055	0.0167772	0.0508861	0.0371811	0.0053751	0.0361784	0.0409749	0.0113879
NAKH920101	AA composition of CYT of single-spanning proteins (Nakashima-Nishikawa, 1992)	0.0341063	0.0102572	0.0194909	0.302756	0.00502433	0.00585584	0.0649618	0.0530407	0.000274397	0.00356962	0.0549285	3.8798e-06	0.00348963	0.00114526	0.0483391	0.00868431	0.0038428	0.381937	0.0202833	0.00180205	0.0531786	0.00594036	0.00371577	0.0030332	0.242972	0.0309034	0.00288905	4.18618e-05	0.0036727	0.0335235	0.00627354	0.559374	0.0013459	1.36813e-05	0.00236446	0.1052	0.00557293	0.00668699	0.00542506	0.0507496	0.000743173	5.63866e-05	0.105938	0.0112853	0.0118353	0.00374576	0.0149795	1.92566e-05
NAKH920102	AA composition of CYT2 of single-spanning proteins (Nakashima-Nishikawa, 1992)	0.0707049	0.00118127	0.00240871	0.315185	0.000247422	0.0256714	0.133696	0.0863704	0.00599981	0.0129637	0.00889085	0.00700916	0.0128837	0.00642903	0.0442372	0.0208401	0.0146965	0.448839	0.00633496	6.51668e-06	0.015114	0.0209014	0.0159744	0.0105641	0.20631	0.0601688	3.35213e-05	0.0111119	0.026811	0.0206325	0.0144428	0.48894	0.000276443	0.0142161	8.55818e-06	0.0424586	0.000403127	0.0156316	0.0181972	0.0733341	0.00481587	0.00260469	0.110265	5.49647e-05	0.0453687	0.0152065	0.0633227	0.00147197
NAKH920103	AA composition of EXT of single-spanning proteins (Nakashima-Nishikawa, 1992)	0.00907449	0.000782257	0.000796731	0.340523	0.00592467	0.00742085	0.0505797	0.041887	0.0011394	0.00921563	0.203932	0.000546218	0.00676956	0.000868998	0.0863945	0.00599002	0.00461311	0.459005	0.0466249	0.000598472	0.0712988	0.0389795	0.00169743	0.00318755	0.460577	0.0141277	0.00140276	0.00213298	0.00244363	0.00373873	0.0138342	0.476013	0.00537024	0.00215095	0.00427459	0.346825	0.00140505	0.00593942	0.0129349	0.05813	0.00194896	2.66461e-05	0.108581	0.0083969	0.00289945	0.00232675	0.00122245	0.00203567
NAKH920104	AA composition of EXT2 of single-spanning proteins (Nakashima-Nishikawa, 1992)	0.0370099	0.00786625	0.00127423	0.322458	1.23774e-05	0.017423	0.0852936	0.0390843	0.00991269	0.0247624	0.249836	0.000241919	0.0156152	0.00557306	0.0492671	0.0190595	0.0160727	0.420217	0.0168807	0.00138025	0.0134637	0.0121404	0.0125498	0.0176057	0.442632	0.0563891	0.00487938	0.00697235	0.0130259	0.000230152	0.041588	0.507591	0.000833779	0.00699402	0.005933	0.360309	0.00351042	0.0142872	0.0294812	0.0343702	0.0168244	0.00168633	0.149758	0.000809801	0.0172889	0.00797844	0.00180339	0.0132029
NAKH920105	AA composition of MEM of single-spanning proteins (Nakashima-Nishikawa, 1992)	0.227543	3.4537e-05	0.0122287	0.177403	0.0580088	9.39611e-05	0.0349379	0.0884221	0.00596379	0.00983799	0.000785607	0.0552319	0.00861642	0.0423511	0.0239073	0.015377	0.000537605	0.017207	0.0397417	0.0059275	0.0560408	0.320485	0.0008851	2.24999e-07	6.32117e-05	0.0109772	0.0190501	0.0817721	0.178908	0.0144206	0.00176304	0.109216	0.0669129	0.0368894	0.151354	0.000673272	0.0325108	0.00774789	0.000905633	0.0721648	0.0139543	0.0166076	0.211869	0.00135582	0.0136003	0.0461661	0.168567	0.00277894
NAKH920106	AA composition of CYT of multi-spanning proteins (Nakashima-Nishikawa, 1992)	0.0053717	0.0549477	0.0712934	0.209425	0.0536273	0.00443987	0.0120832	0.00692638	0.0115315	0.00270138	0.0640929	0.0222605	0.00338078	0.0291051	0.0101621	0.00209162	0.00891244	0.256028	0.094277	0.020771	0.101401	0.004561	0.00352635	0.00149872	0.196311	0.00398594	0.018189	0.00837357	0.00811288	0.0658879	0.000123984	0.537266	0.0396151	0.00452881	0.00145527	0.114846	0.0209195	0.000242745	5.92773e-05	0.00169141	0.00374064	0.00801226	0.0529474	0.0378021	0.00102197	0.00133351	0.000381721	0.0121321
NAKH920107	AA composition of EXT of multi-spanning proteins (Nakashima-Nishikawa, 1992)	0.0176489	0.00497394	0.00132861	0.20814	0.00414941	0.00126771	0.0947582	0.0303313	1.88803e-06	0.0011915	0.137336	0.0017845	0.000160462	0.00172181	0.0376447	6.1453e-05	0.000120031	0.32398	0.019124	0.00576556	0.0170094	0.014676	0.000504681	4.03237e-06	0.293427	0.0510391	0.00318903	0.00688911	0.00506232	0.00476858	0.00242619	0.326203	0.0105176	0.00253426	0.00666345	0.260992	0.00334608	0.000212031	0.000257403	0.0456787	0.000166629	0.0042152	0.0595995	0.000327821	8.55938e-05	0.0137014	0.00243288	0.00153355
NAKH920108	AA composition of MEM of multi-spanning proteins (Nakashima-Nishikawa, 1992)	0.257303	0.000897177	0.0204035	0.243124	0.0546882	0.00251198	0.0562911	0.121289	0.00905545	0.0220563	0.00295464	0.0650582	0.0170998	0.0542199	0.0383342	0.0267566	8.46367e-05	0.0413245	0.0362731	0.0118883	0.0354925	0.267498	6.44844e-05	0.000483032	0.0073251	0.0202933	0.0249609	0.076133	0.148294	0.0164738	4.50974e-07	0.17541	0.0444596	0.0367525	0.223452	0.0184045	0.0397311	0.0169904	0.00270895	0.0903719	0.0234641	0.0296724	0.251222	0.00744869	0.0250232	0.0673091	0.133401	0.00710362
NISK800101	8 A contact number (Nishikawa-Ooi, 1980)	0.505434	0.00270551	0.00686182	0.395428	0.0604152	0.0112611	0.172535	0.298361	0.0266152	0.0509996	0.13619	0.0458236	0.0379902	0.029881	0.153964	0.0559683	0.0108374	0.24671	0.0142496	0.0104654	0.00282945	0.455317	0.00519871	0.0181459	0.151777	0.0859891	0.0336971	0.080455	0.238208	0.0241033	0.0122909	0.624599	0.0326353	0.0334798	0.119763	0.144173	0.0826231	0.0338278	0.0216878	0.206279	0.0659197	0.0244729	0.311954	1.4199e-08	0.0435495	0.0805184	0.254913	0.0173425
NISK860101	14 A contact number (Nishikawa-Ooi, 1986)	0.451296	0.00118018	0.0102901	0.593601	0.0445696	0.0185161	0.215371	0.287726	0.0197558	0.0549448	0.0753633	0.0466445	0.0387887	0.0322061	0.148742	0.0585318	0.0090228	0.461627	0.0054486	0.00692262	0.00207266	0.299685	0.00492916	0.0120359	0.229532	0.0772581	0.0181832	0.0559128	0.179696	0.0524823	0.0144524	0.792618	0.0447724	0.0179677	0.140359	0.186456	0.0387842	0.0395575	0.00830474	0.199275	0.0449797	0.0244735	0.287565	0.00809677	0.0446765	0.0622891	0.166525	0.012814
NOZY710101	Transfer energy, organic solvent/water (Nozaki-Tanford, 1971)	0.256799	0.00177659	0.00520386	0.638592	0.005772	0.0143196	0.15951	0.142617	0.00518541	0.0331184	0.011099	0.00571591	0.0186854	0.00305914	0.0454416	0.0284819	0.000206564	0.644271	0.0158502	2.58917e-05	0.0526505	0.0179991	0.00125657	0.00466904	0.225982	0.0195645	3.82652e-06	0.0101613	0.0156253	0.0940205	0.0163626	0.789066	0.06658	0.00711586	0.145966	0.17505	0.000742584	0.0239844	3.05978e-05	0.0508051	0.00235761	0.006219	0.141305	0.0696871	0.0156426	0.00667906	0.000130649	0.00356103
OOBM770101	Average non-bonded energy per atom (Oobatake-Ooi, 1977)	0.238259	0.0447559	0.0264315	0.165283	0.000480082	0.0147271	0.0089715	0.0976736	0.00384827	0.000287184	0.0884123	0.000187392	2.57759e-05	0.00391476	0.0443263	0.000426462	0.0138766	0.0443623	0.00273134	0.00440326	0.00384642	0.326946	0.0132201	0.00118416	0.0339847	0.000194288	0.000186274	0.010134	0.0523341	0.074449	0.00793401	0.370613	0.0151714	0.0961543	0.0708767	0.0585743	0.0273072	0.00260956	0.00296457	0.0449652	0.00749643	0.000605842	0.234964	0.0318638	0.000135862	0.0241912	0.100043	0.00246202
OOBM770102	Short and medium range non-bonded energy per atom (Oobatake-Ooi, 1977)	0.00595621	0.0311742	0.0406559	0.0639674	0.00330888	0.055724	0.0516698	0.000452685	0.0142625	0.0157915	0.05336	0.00112354	0.00996651	0.0139989	0.00107335	0.0133032	0.032399	0.259995	0.00383803	0.00170835	0.0204103	0.137905	0.0240299	0.00550523	0.0823265	0.0384913	2.82354e-05	0.00482316	0.00307524	0.00103947	0.0323231	0.00823402	0.0994386	0.110281	0.000772123	0.000228131	0.0262042	0.000657143	0.0180962	0.00238101	0.000110614	4.97687e-06	0.0334439	0.0141249	0.014632	0.00745111	0.0276764	0.00619697
OOBM770103	Long range non-bonded energy per atom (Oobatake-Ooi, 1977)	0.327168	0.0157145	0.00216197	0.524956	0.00572807	0.000592159	0.101767	0.180366	0.00046586	0.016057	0.0358559	0.00211474	0.0062867	0.000377559	0.106623	0.014821	0.000195795	0.468895	0.0144426	0.00279521	0.0416923	0.194312	0.000873748	0.000315584	0.219445	0.0315426	0.000146508	0.00517524	0.113901	0.108818	0.00192064	0.721854	0.0123082	0.0211034	0.0945304	0.102194	0.00590802	0.00784647	0.00233934	0.100746	0.00992924	0.00111984	0.218956	0.0148019	0.0115798	0.0161806	0.0748404	9.17073e-07
OOBM770104	Average non-bonded energy per residue (Oobatake-Ooi, 1977)	0.119994	0.00258739	0.01715	0.404711	0.0021227	0.0397141	0.180487	0.0880607	0.0084645	0.0290105	0.000109276	0.0020225	0.0181206	0.00348268	0.0472697	0.0281564	0.00783932	0.666145	0.0150937	8.51344e-05	0.0842138	0.0055562	0.00904574	0.00938384	0.246758	0.0369482	0.000352526	0.000364863	0.00305481	0.0566149	0.0359034	0.513413	0.0699074	0.0236396	0.0444639	0.152135	0.00994683	0.0167132	0.00540243	0.0334474	0.00103813	0.00256096	0.0133298	0.0168468	0.0165858	6.47214e-06	0.00976275	0.00340168
OOBM770105	Short and medium range non-bonded energy per residue (Oobatake-Ooi, 1977)	0.0728332	0.0163119	0.0415578	0.271339	0.00395964	0.0594773	0.199095	0.0520438	0.0132495	0.0277134	0.00171225	0.00766878	0.0208723	0.013286	0.0158624	0.0307389	0.0152517	0.518912	0.000559666	0.00264686	0.0456583	0.0277699	0.0187913	0.0136533	0.193703	0.0397114	2.0447e-06	0.00461757	3.85709e-06	0.029251	0.0444104	0.331622	0.0902835	0.0414399	0.0295788	0.152239	0.0170228	0.0181603	0.00290597	0.0171	0.000480767	0.00508152	5.77685e-05	0.0131887	0.0181143	2.45481e-07	0.0250732	0.0062355
OOBM850101	Optimized beta-structure-coil equilibrium constant (Oobatake et al., 1985)	0.520284	0.0715042	0.0885395	0.427182	0.164382	0.0269513	0.281652	0.425797	0.0746511	0.0745763	0.0439851	0.095997	0.0748209	0.111786	0.193702	0.0763067	0.0271046	0.278157	0.0762084	0.013639	0.0369735	0.171296	0.00705119	0.0124801	0.0852373	0.389207	0.0308197	0.146547	0.304265	0.00512848	0.00491982	0.333524	0.139552	0.0123511	0.12351	0.0622149	0.0597034	0.0115907	0.00366065	0.414805	0.041595	0.0253223	0.35364	0.0144878	0.0521192	0.0425412	0.292629	0.0255226
OOBM850102	Optimized propensity to form reverse turn (Oobatake et al., 1985)	0.116969	0.00270462	0.00863321	0.274053	0.0145943	0.0251028	0.129671	0.167521	0.0192831	0.0403595	0.0037642	0.000766085	0.0307518	0.00021536	0.319148	0.02633	0.00870483	0.473127	0.0291002	3.16765e-05	0.0631461	0.00236702	0.00441366	0.0209519	0.117369	0.0693969	4.49344e-06	0.000666273	0.00264342	0.0198886	0.0224917	0.38181	0.0232735	0.0252739	0.00745151	0.0985102	0.00466674	0.0210985	0.0258886	0.123172	0.00634802	0.00444071	0.0514222	0.000959103	0.0125348	0.00706703	0.00348099	0.00714511
OOBM850103	Optimized transfer energy parameter (Oobatake et al., 1985)	0.0535511	0.0157164	0.00320622	0.109552	0.00595542	6.12581e-05	0.000182618	0.00816531	0.00153258	0.000845235	0.00416433	0.00193614	0.00192813	0.0013971	0.0113201	0.00431281	0.00160113	0.00360736	0.00313259	0.00303709	0.0103265	0.0946593	0.000562535	1.25743e-05	0.00015815	0.00186568	0.00824739	0.000233692	0.00235935	0.0400781	7.33093e-05	0.11137	0.0107778	0.00386331	0.0430317	0.00881742	6.36013e-05	0.00104779	0.0041567	0.0237383	0.00830571	0.0243604	0.0254564	0.0812919	0.00839077	0.0163681	0.00228228	3.79094e-05
OOBM850104	Optimized average non-bonded energy per atom (Oobatake et al., 1985)	0.171618	0.0273098	0.0426801	0.222184	0.0947921	0.0500609	0.134045	0.219095	0.0587196	0.076204	6.86432e-06	0.0440091	0.0754049	0.0257042	0.164777	0.0659936	0.0362169	0.20335	0.0113402	0.0218429	1.98364e-06	0.0333721	0.0148923	0.0334192	0.0155996	0.136971	0.0171596	0.0379286	0.0553818	0.000895252	0.0141775	0.177392	0.0612575	0.00543205	0.0201063	0.0341515	0.0537815	0.0423232	0.00842669	0.269784	0.0399012	0.0536486	0.129205	0.00306663	0.0543284	0.0079199	0.134318	0.0317524
OOBM850105	Optimized side chain interaction parameter (Oobatake et al., 1985)	0.205903	0.000347192	0.000735356	0.187314	2.4067e-05	0.000245972	0.110239	0.0173892	0.000288824	0.00142373	0.181172	0.0140439	0.000103219	0.0148085	0.000832021	0.000659771	0.00312552	0.075985	0.00105226	0.000551623	0.00245726	0.184735	0.000317702	3.48045e-05	0.220545	0.000534464	0.0116005	0.0721109	0.0753152	0.0458364	0.00644206	0.456103	0.00114338	0.0278536	0.0619167	0.183639	0.00106776	0.00219154	0.00186959	0.00729346	0.00913897	0.00108481	0.0910744	0.0706484	0.00176591	0.00594742	0.0127438	0.00153607
PALJ810101	Normalized frequency of alpha-helix from LG (Palau et al., 1981)	0.190469	0.365099	0.426732	0.0277838	0.255934	0.25365	0.354468	0.134046	0.228131	0.225688	0.0657511	0.248039	0.21946	0.283918	0.0498362	0.22683	0.205443	0.0149644	0.290466	0.256657	0.158643	0.00225439	0.183186	0.19864	0.0101731	0.133451	0.216307	0.285916	0.0382923	0.15626	0.210939	0.00805151	0.268565	0.0241856	0.201963	0.382314	0.189104	0.220864	0.0644407	0.0735682	0.188941	0.230129	0.00729082	0.0135547	0.16164	0.142698	0.0130949	0.232065
PALJ810102	Normalized frequency of alpha-helix from CF (Palau et al., 1981)	0.313144	0.397082	0.494527	0.100888	0.338631	0.272326	0.483613	0.1543	0.26601	0.266506	0.165856	0.354542	0.238034	0.45404	0.0593757	0.250638	0.226027	0.0419472	0.328878	0.261157	0.280597	0.00019884	0.197573	0.215818	0.113347	0.237915	0.266776	0.463626	0.176958	0.177221	0.234055	0.0233449	0.376179	0.0136823	0.390154	0.488294	0.208126	0.201586	0.0681656	0.0893269	0.210128	0.238813	0.118773	0.0363791	0.204445	0.17789	0.0183391	0.247773
PALJ810103	Normalized frequency of beta-sheet from LG (Palau et al., 1981)	0.273577	0.00108027	0.00739951	0.420105	0.0518085	0.0242016	0.211606	0.259022	0.0353645	0.0490874	0.0157228	0.073912	0.0417126	0.0825367	0.134238	0.0602453	0.0204079	0.335346	0.00186945	0.00708638	0.0169759	0.201815	0.0171043	0.0171091	0.159901	0.152477	0.0314881	0.0951588	0.26763	0.00551701	0.0181812	0.4102	0.0389539	9.28364e-05	0.127767	0.0256002	0.0383973	0.0317632	0.0409604	0.223641	0.0431156	0.0235771	0.336898	0.03989	0.08038	0.0631147	0.247587	0.0143198
PALJ810104	Normalized frequency of beta-sheet from CF (Palau et al., 1981)	0.351899	0.01515	0.0350532	0.505384	0.0857816	0.0622935	0.316201	0.305721	0.0752768	0.106746	0.0203908	0.133117	0.0933043	0.143817	0.115611	0.133684	0.0455531	0.338292	0.0184715	0.0469665	0.0388021	0.284935	0.0482464	0.0467847	0.110863	0.124433	0.0680763	0.181068	0.231198	0.0009403	0.0497361	0.529398	0.142022	0.00639103	0.278001	0.0765556	0.0682771	0.107459	0.0381051	0.235235	0.0797984	0.0764473	0.332932	0.00519082	0.13024	0.145425	0.249048	0.0597372
PALJ810105	Normalized frequency of turn from LG (Palau et al., 1981)	0.608731	0.269413	0.349032	0.319842	0.334016	0.158442	0.570081	0.333754	0.188667	0.192025	0.106451	0.26771	0.169334	0.381128	0.108215	0.204017	0.127623	0.204067	0.324832	0.13459	0.229035	0.264772	0.0872057	0.121811	0.122232	0.362983	0.1911	0.454622	0.40716	0.0296531	0.103563	0.220069	0.299455	0.000183346	0.283696	0.307913	0.164482	0.10307	0.0421586	0.288748	0.168035	0.14534	0.195828	0.0501231	0.167176	0.177233	0.378195	0.124099
PALJ810106	Normalized frequency of turn from CF (Palau et al., 1981)	0.585612	0.265512	0.367099	0.443851	0.335484	0.16514	0.507979	0.34858	0.207825	0.21204	0.0798065	0.259702	0.196344	0.379442	0.145453	0.245248	0.12884	0.283558	0.230911	0.132287	0.18122	0.0663368	0.0913304	0.110205	0.157333	0.394731	0.177838	0.385825	0.414214	0.028507	0.118465	0.205095	0.508197	0.000894106	0.491978	0.342372	0.123754	0.103947	0.0416068	0.26305	0.147386	0.145621	0.279218	0.0498574	0.176069	0.17518	0.177635	0.163672
PALJ810107	Normalized frequency of alpha-helix in all-alpha class (Palau et al., 1981)	0.130261	0.0646549	0.0616242	0.0059642	0.124629	0.0457927	0.142517	0.156079	0.0779046	0.0702803	0.0269951	0.0673619	0.0612943	0.0519746	0.0873205	0.0703851	0.0569208	9.24261e-05	0.123376	0.0544036	0.0414553	0.118548	0.0312461	0.0559433	0.00820324	0.165319	0.0648824	0.102303	0.0279983	0.0120918	0.0318251	0.0346425	0.080547	0.00410907	0.0222977	0.0505283	0.101278	0.0485441	0.0216718	0.182687	0.0801496	0.0655048	0.00886776	0.0190521	0.0406402	0.0307382	0.162627	0.0462056
PALJ810108	Normalized frequency of alpha-helix in alpha+beta class (Palau et al., 1981)	0.266265	0.411481	0.461828	0.0148836	0.307653	0.245585	0.391596	0.136695	0.265959	0.222614	0.0179944	0.370096	0.213666	0.42984	0.0356466	0.229715	0.225292	0.0718962	0.451833	0.345784	0.394332	0.124548	0.226046	0.216478	0.0315225	0.15399	0.318152	0.450669	0.0647717	0.23633	0.202623	0.0124142	0.208266	0.023979	0.280183	0.130258	0.387056	0.250046	0.070082	0.0499044	0.259195	0.27946	0.000183635	0.0508938	0.200856	0.245166	0.0491246	0.235036
PALJ810109	Normalized frequency of alpha-helix in alpha/beta class (Palau et al., 1981)	0.191486	0.355252	0.373028	0.0183758	0.323811	0.219807	0.393807	0.0917034	0.222965	0.2102	0.246521	0.342732	0.178547	0.361727	0.0558948	0.170467	0.19671	0.00552278	0.365809	0.210196	0.297487	0.00128635	0.15621	0.180782	0.143479	0.239719	0.210449	0.431741	0.191722	0.172791	0.175756	0.00209345	0.245825	0.0420141	0.118389	0.360019	0.177101	0.12808	0.0663318	0.124246	0.171006	0.172778	0.111659	0.0430435	0.145255	0.0949346	0.03431	0.182358
PALJ810110	Normalized frequency of beta-sheet in all-beta class (Palau et al., 1981)	0.396405	0.0536939	0.0709482	0.506177	0.114723	0.0629682	0.350688	0.349751	0.0831094	0.121623	0.157463	0.133238	0.097415	0.18543	0.122358	0.129052	0.0775511	0.397985	0.0462283	0.0395805	0.0597758	0.225552	0.0540156	0.055562	0.268366	0.266583	0.0635847	0.203345	0.355094	0.00562282	0.0471419	0.424736	0.15774	0.0665528	0.263019	0.191229	0.0851762	0.0729078	0.0390511	0.250957	0.0791637	0.0528341	0.447674	0.0456927	0.109111	0.128741	0.276145	0.0677091
PALJ810111	Normalized frequency of beta-sheet in alpha+beta class (Palau et al., 1981)	0.0536205	0.00109839	0.00774182	0.608632	0.0131357	0.0498722	0.1304	0.109783	0.0280744	0.0513519	0.00924341	0.0625837	0.0534107	0.0630537	0.111693	0.0769199	0.0256996	0.516894	0.000247358	0.0153383	0.00250221	1.91421e-05	0.0311226	0.0177002	0.293948	0.0373779	0.0219875	0.0193846	0.0790241	0.00241874	0.0461858	0.4504	0.0432453	0.00700124	0.124369	0.158284	3.14215e-05	0.0634409	0.0277013	0.108452	0.030088	0.0442205	0.205682	0.000107836	0.0874705	0.0681464	0.036764	0.0259091
PALJ810112	Normalized frequency of beta-sheet in alpha/beta class (Palau et al., 1981)	0.241949	0.00173251	0.0148122	0.359659	0.0484217	0.0157157	0.157271	0.22893	0.022869	0.0613962	0.0108274	0.0155796	0.0360567	0.0454529	0.0595674	0.0550234	0.0086112	0.336936	3.76457e-05	0.00395424	0.00152064	0.22327	0.00718954	0.0128821	0.0133132	0.0720313	0.0195512	0.0472414	0.10401	0.00899948	0.0135549	0.324783	0.0433857	0.00314461	0.166626	0.0088405	0.0336362	0.0393626	0.020636	0.141247	0.0287328	0.0186639	0.106399	0.0167391	0.0521837	0.0748537	0.226896	0.0141884
PALJ810113	Normalized frequency of turn in all-alpha class (Palau et al., 1981)	0.253498	0.106901	0.128251	0.07364	0.208142	0.0301513	0.250591	0.20806	0.0728392	0.0550997	0.00915518	0.0854204	0.0405836	0.138789	0.113524	0.0549722	0.0322823	0.0790248	0.160527	0.0156967	0.111655	0.199001	0.00730115	0.0200981	0.00665983	0.297522	0.0641044	0.173864	0.282155	0.00562654	0.0145002	0.038432	0.193491	0.0119441	0.0452088	0.0246965	0.0644509	0.00864417	0.0396681	0.267635	0.0542319	0.0167692	0.0109036	0.159865	0.03106	0.0174629	0.376763	0.0177994
PALJ810114	Normalized frequency of turn in all-beta class (Palau et al., 1981)	0.586578	0.218489	0.292484	0.624522	0.270744	0.14782	0.511472	0.340405	0.149141	0.197188	0.324685	0.296445	0.163713	0.344144	0.110681	0.179615	0.116356	0.352886	0.30197	0.11616	0.177881	0.0882528	0.0917397	0.0969111	0.361441	0.332101	0.153009	0.394698	0.304148	0.0219738	0.0984124	0.460831	0.143629	0.0167005	0.255989	0.449287	0.112722	0.0948739	0.0209821	0.276061	0.13591	0.124229	0.499783	0.00337021	0.169283	0.209479	0.205966	0.122351
PALJ810115	Normalized frequency of turn in alpha+beta class (Palau et al., 1981)	0.574637	0.214333	0.294341	0.214069	0.271692	0.194396	0.459759	0.207935	0.191635	0.225474	0.0407208	0.263695	0.1793	0.365918	0.0457635	0.242488	0.158403	0.0809702	0.291423	0.198121	0.176269	0.280266	0.14403	0.144122	0.0620222	0.213591	0.252976	0.35389	0.290357	0.0225801	0.172563	0.192338	0.282477	0.00403474	0.443977	0.160324	0.196298	0.15066	0.0396077	0.134735	0.235982	0.196339	0.140374	0.0108884	0.236708	0.335096	0.195324	0.174718
PALJ810116	Normalized frequency of turn in alpha/beta class (Palau et al., 1981)	0.310894	0.132571	0.164299	0.10509	0.14802	0.0730538	0.319561	0.156057	0.0883262	0.0766442	0.0530554	0.115682	0.0740356	0.184206	0.0510309	0.0881812	0.0600932	0.0830409	0.126716	0.0620097	0.11752	0.196248	0.0321506	0.0587969	0.0625947	0.170413	0.0746181	0.273374	0.276106	0.012369	0.0357024	0.0798662	0.17899	8.59152e-05	0.109052	0.176169	0.0850572	0.0453831	0.0119928	0.143809	0.0714968	0.0733503	0.0968079	0.0186847	0.0672351	0.0451768	0.24835	0.0479696
PARJ860101	HPLC parameter (Parker et al., 1986)	0.344745	0.0079672	0.000838065	0.709318	0.0056431	1.14463e-05	0.137026	0.164047	0.000939842	0.00574155	0.0392916	0.00563245	0.00100512	0.00336798	0.0648094	0.00504974	0.00605918	0.616722	0.0045716	0.0087746	0.0339902	0.11164	0.0117545	0.00563463	0.294933	0.0351892	0.00508323	0.0143285	0.106615	0.163412	0.00257685	0.805222	0.0394168	0.0403562	0.0746254	0.150652	0.00104393	0.000206862	0.0139527	0.115675	0.000145579	0.000248505	0.242219	0.0696779	0.000865196	0.000175555	0.0463495	0.00348361
PLIV810101	Partition coefficient (Pliska et al., 1981)	0.403183	0.0267939	0.000917728	0.613231	0.000519568	0.0086042	0.103785	0.0816451	0.0136744	0.000535246	0.0658797	0.000773288	0.00501514	0.000802252	0.00622109	0.000444537	0.0282017	0.441159	0.000485686	0.0254562	0.0195907	0.177474	0.0345241	0.0234103	0.276558	0.0171049	0.0159128	0.0253096	0.10337	0.235808	0.0171753	0.786639	0.0330201	0.113279	0.0764755	0.126948	0.0117964	0.00643254	0.0647735	0.0425388	0.00849664	0.00783083	0.239379	0.143744	0.00239138	2.8776e-05	0.0289693	0.0217577
PONP800101	Surrounding hydrophobicity in folded form (Ponnuswamy et al., 1980)	0.516791	0.0032213	0.0118839	0.481672	0.0714569	0.0111981	0.188439	0.260217	0.023347	0.0466237	0.158939	0.0682498	0.0329183	0.058011	0.0946303	0.0538821	0.0102201	0.248789	0.0471271	0.0117535	0.0182684	0.557524	0.00533976	0.0125489	0.180285	0.0883973	0.0377079	0.123178	0.277459	0.0227006	0.00802625	0.624477	0.0483507	0.0869486	0.150123	0.156693	0.0595403	0.0283109	0.00691735	0.18901	0.0560594	0.0279814	0.360375	0.00127488	0.0479852	0.110405	0.282168	0.0140469
PONP800102	Average gain in surrounding hydrophobicity (Ponnuswamy et al., 1980)	0.487408	0.000357412	0.0040576	0.40753	0.0477427	0.00493685	0.161824	0.2346	0.0131165	0.0332501	0.173501	0.0518792	0.0209343	0.0392864	0.0884717	0.036068	0.00511073	0.199843	0.0294032	0.00612432	0.010163	0.548249	0.00200791	0.00734174	0.176607	0.0723801	0.0274799	0.100848	0.253066	0.0323233	0.00372835	0.607413	0.0188586	0.0913015	0.124769	0.140468	0.059447	0.0200887	0.00311987	0.164889	0.0486398	0.0183565	0.356786	0.00355233	0.0337366	0.0852021	0.259079	0.00688127
PONP800103	Average gain ratio in surrounding hydrophobicity (Ponnuswamy et al., 1980)	0.441502	0.000956841	0.000309343	0.370881	0.0243192	0.000816985	0.136603	0.202544	0.00412719	0.0207459	0.189177	0.0355364	0.0101601	0.0234116	0.0771351	0.0195113	0.000917211	0.179655	0.0105545	0.00124945	0.00252135	0.478052	5.06151e-05	0.00229786	0.197284	0.0552004	0.0147476	0.0759663	0.220157	0.0486587	0.000694288	0.603521	0.0033964	0.102789	0.115028	0.139068	0.050146	0.0121037	8.10368e-05	0.132668	0.0348939	0.00922697	0.372783	0.00992423	0.0188627	0.0534165	0.204479	0.00146908
PONP800104	Surrounding hydrophobicity in alpha-helix (Ponnuswamy et al., 1980)	0.237118	0.00171011	0.00297744	0.0940595	0.0344932	0.00283976	0.000455074	0.12914	0.0111269	0.0275883	0.0610076	0.0152355	0.0287043	0.000325189	0.0982184	0.0420802	0.00964218	0.0146191	0.015406	0.0145647	0.00122401	0.136446	0.00591807	0.0156582	0.00858642	0.0152545	0.0164732	0.00134853	0.0457014	0.00830569	0.00389713	0.176836	0.00114739	0.0161452	0.0461708	0.0255443	0.0756144	0.0269307	0.0107663	0.081245	0.0497763	0.0294661	0.216465	0.010544	0.0355063	0.147509	0.0705639	0.0333716
PONP800105	Surrounding hydrophobicity in beta-sheet (Ponnuswamy et al., 1980)	0.307699	0.00135058	0.000356356	0.138593	0.0237329	0.00466831	0.0493655	0.0594604	0.000557972	0.00467013	0.138937	0.00515837	6.95086e-05	0.0079339	0.001094	0.00138812	0.00393591	0.0659904	0.0345182	0.00142886	0.0204633	0.454233	0.00688475	0.000100528	0.0234874	0.00192948	0.00124188	0.0772417	0.0895082	0.0314583	0.00385435	0.251889	0.0184906	0.21816	0.0638567	0.0523531	0.0254485	0.00258654	0.00554079	0.00701306	0.00267153	0.000397514	0.107473	0.0144165	1.38067e-06	0.0449831	0.192203	8.36185e-06
PONP800106	Surrounding hydrophobicity in turn (Ponnuswamy et al., 1980)	0.465226	0.0132107	0.0233289	0.309235	0.0698916	0.0221367	0.174223	0.22262	0.0293549	0.0416307	0.245306	0.101118	0.035277	0.0718863	0.103545	0.0552371	0.0297284	0.124805	0.104624	0.0262535	0.0203695	0.434848	0.017673	0.0187639	0.262095	0.132053	0.0501087	0.109041	0.281157	0.0092662	0.0144495	0.425399	0.0405452	0.0988795	0.135747	0.238797	0.0585747	0.0239673	0.00354878	0.143364	0.0733581	0.045113	0.340752	2.43616e-05	0.0532407	0.105999	0.163246	0.0164895
PONP800107	Accessibility reduction ratio (Ponnuswamy et al., 1980)	0.434584	0.00171561	0.0303842	0.577019	0.0547407	0.0236098	0.167669	0.169083	0.0253865	0.0477909	0.0088012	0.0422931	0.0375297	0.0499101	0.0425073	0.0580786	0.00596606	0.333666	0.0138421	0.0147691	0.000286559	0.25264	0.00615337	0.0116773	0.133924	0.0497667	0.0284136	0.0743405	0.149292	0.0446141	0.0181695	0.540992	0.147812	0.0291037	0.300087	0.147648	0.0119081	0.0297728	2.08088e-06	0.0929067	0.0324937	0.0485808	0.236671	0.0319054	0.0539551	0.0736476	0.0638397	0.01291
PONP800108	Average number of surrounding residues (Ponnuswamy et al., 1980)	0.426016	0.00615021	0.000645062	0.344168	0.0222937	1.49094e-05	0.100696	0.197474	0.0020431	0.011544	0.0701965	0.0162036	0.00532274	0.00799381	0.078429	0.0149013	0.000102066	0.197101	0.00165128	2.02757e-05	2.64218e-05	0.520311	0.00122007	0.000201234	0.106023	0.0407402	0.0052141	0.0471062	0.214143	0.0738215	0.000272862	0.563467	0.0167339	0.0625179	0.0796542	0.04662	0.0325078	0.00531224	0.000819465	0.136651	0.0186192	0.00293015	0.268409	0.006862	0.0125041	0.0370286	0.226239	0.000142442
PRAM820101	Intercept in regression analysis (Prabhakaran-Ponnuswamy, 1982)	0.169957	0.0507034	0.0919852	0.160742	0.0494235	0.0766141	0.172095	0.143855	0.0465493	0.083383	0.000542046	0.0622118	0.0705848	0.0969578	0.133735	0.101305	0.0507199	0.25435	0.0197136	0.0369504	0.000352146	2.35762e-05	0.0505616	0.0444778	0.127373	0.0967293	0.067195	0.0257978	0.103614	0.000164875	0.119522	0.12722	0.0632267	0.0987798	0.294775	0.153721	0.0311714	0.0699775	0.0601833	0.0517853	0.0895075	0.0523814	0.0301323	0.0871981	0.0828359	0.109864	0.0130252	0.0513478
PRAM820102	Slope in regression analysis x 1.0E1 (Prabhakaran-Ponnuswamy, 1982)	0.0963067	0.101483	0.109017	0.307934	0.101976	0.0850683	0.310639	0.15246	0.0559817	0.060768	0.128746	0.141698	0.0424992	0.148953	0.0930042	0.0595119	0.0896709	0.31058	0.121238	0.0258325	0.0332978	0.0633468	0.0377041	0.0141191	0.301506	0.251774	0.0234569	0.110257	0.259839	0.00394255	0.0179398	0.206719	0.185273	0.0133014	3.24842e-05	0.109134	0.00527376	0.0103333	0.0110923	0.256229	0.026577	0.0158226	0.0862784	0.0107835	0.0495893	0.00314965	0.170176	0.022642
PRAM820103	Correlation coefficient in regression analysis (Prabhakaran-Ponnuswamy, 1982)	0.056209	0.0292907	0.0106934	0.10603	0.03575	0.0127781	0.0927591	0.0894671	0.0140025	0.0149985	0.292057	0.0758107	0.0109457	0.0427062	0.065502	0.0156635	0.0347147	0.0526137	0.0887887	0.0109708	0.0292011	0.175445	0.00856953	0.00287711	0.164711	0.0952975	0.00685663	0.0603074	0.161486	0.0032997	3.61444e-05	0.133871	0.0220543	0.102101	0.0280852	0.0684694	0.0182526	0.00235093	0.00177816	0.168231	0.0162972	0.00391317	0.123591	3.17951e-05	0.0112162	0.00539169	0.200115	0.00756907
PRAM900101	Hydrophobicity (Prabhakaran, 1990)	0.153823	0.116902	0.0718201	0.178619	0.0147008	0.0532729	0.0020196	0.0674811	0.0395612	0.0127482	0.0749581	0.00459675	0.0167983	0.0220364	0.0302587	0.00934528	0.057972	0.0580323	0.0326148	0.0392407	0.0221079	0.128252	0.0507673	0.0262512	0.0558624	4.16475e-05	0.0234076	0.00157169	0.014418	0.154821	0.0472702	0.390476	0.0580875	0.109619	0.0353769	0.0439789	4.52891e-05	0.00562784	0.0431094	0.0307474	0.00793586	0.00915424	0.296599	0.0721548	0.011652	3.75063e-05	0.031504	0.0309012
PRAM900102	Relative frequency in alpha-helix (Prabhakaran, 1990)	0.279998	0.490721	0.528273	0.0415571	0.375694	0.347351	0.508804	0.200251	0.332216	0.319571	0.201814	0.428909	0.305684	0.448441	0.100359	0.306922	0.306379	0.0121291	0.434443	0.364302	0.30561	0.0087824	0.272003	0.286444	0.071987	0.24551	0.333575	0.473858	0.134502	0.243281	0.287669	0.0199013	0.26305	0.0416554	0.234847	0.501333	0.306203	0.280424	0.115166	0.157734	0.29789	0.32202	0.0849426	0.043041	0.258986	0.223577	0.0570841	0.312394
PRAM900103	Relative frequency in beta-sheet (Prabhakaran, 1990)	0.317801	0.0160151	0.0520169	0.516007	0.0947303	0.0605216	0.213829	0.288983	0.0668488	0.108277	0.00106563	0.0712675	0.0906556	0.109363	0.110772	0.122476	0.0411151	0.435451	0.0145681	0.0291259	0.010648	0.0966948	0.0431711	0.0444879	0.0886229	0.153439	0.0617165	0.0792206	0.164231	0.000360232	0.0609711	0.369551	0.112635	0.00115948	0.322386	0.0636417	0.0373054	0.0739817	0.0477526	0.164294	0.0683211	0.0669143	0.22601	0.0377578	0.127163	0.158504	0.143176	0.0500362
PRAM900104	Relative frequency in reverse-turn (Prabhakaran, 1990)	0.648256	0.401412	0.449896	0.552299	0.465418	0.347036	0.736215	0.624098	0.392368	0.425287	0.167778	0.437364	0.405302	0.489153	0.322894	0.450071	0.312222	0.393995	0.321852	0.293262	0.196468	0.1828	0.25183	0.276767	0.235957	0.509502	0.3439	0.453659	0.430013	0.0976335	0.274889	0.408036	0.387742	0.0130209	0.474053	0.523179	0.313079	0.294873	0.173625	0.523409	0.360427	0.325716	0.376888	0.100242	0.373867	0.338711	0.377523	0.320855
PTIO830101	Helix-coil equilibrium constant (Ptitsyn-Finkelstein, 1983)	0.626723	0.610337	0.637712	0.449048	0.619839	0.606134	0.780578	0.754252	0.631454	0.666299	0.217224	0.613028	0.65703	0.526307	0.472041	0.665568	0.542996	0.350328	0.379978	0.53971	0.195296	0.0381882	0.49485	0.511576	0.251068	0.565594	0.526496	0.433746	0.296792	0.231063	0.529986	0.362387	0.430768	0.108645	0.51488	0.690265	0.494205	0.521231	0.382802	0.546746	0.568924	0.542761	0.370584	0.13224	0.577503	0.452528	0.19742	0.573165
PTIO830102	Beta-coil equilibrium constant (Ptitsyn-Finkelstein, 1983)	0.493724	0.0139497	0.0485282	0.633378	0.0927043	0.039564	0.303666	0.268045	0.048186	0.0762655	0.0314871	0.0966074	0.0553806	0.128949	0.068833	0.0888688	0.0228734	0.37232	0.0455618	0.0232851	0.0288941	0.349695	0.0214755	0.0196444	0.15951	0.163739	0.0500308	0.167418	0.251727	0.0177107	0.0262899	0.610845	0.155636	0.0320037	0.291132	0.0973445	0.0274665	0.0369123	0.0043931	0.208248	0.0500887	0.0462163	0.347259	0.000341722	0.0927167	0.123745	0.196731	0.0260735
QIAN880101	Weights for alpha-helix at the window position of -6 (Qian-Sejnowski, 1988)	0.0176369	0.260614	0.272757	0.0199738	0.167127	0.183775	0.0987602	0.0521719	0.158278	0.183417	0.00273201	0.111479	0.17117	0.159094	0.0266182	0.16901	0.170552	0.0282367	0.0846283	0.159651	0.0886356	0.0327055	0.126756	0.116803	0.00024765	0.0533471	0.15092	0.0968164	0.0609604	0.172549	0.166473	0.0214114	0.287008	0.013123	0.0977853	0.0618057	0.102435	0.132456	0.0733224	0.0465137	0.136603	0.124764	0.00836524	0.0185241	0.118615	0.068243	0.018314	0.224625
QIAN880102	Weights for alpha-helix at the window position of -5 (Qian-Sejnowski, 1988)	0.0140934	0.107184	0.191059	0.00624429	0.0224357	0.0363225	0.0669499	9.1023e-05	0.0270803	0.0304848	0.00254863	0.0110391	0.0227216	0.051777	0.0147671	0.014801	0.00803707	0.00215383	0.0464049	0.0561375	0.0162523	0.000267117	0.0115212	0.0104691	0.0233828	0.000316269	0.0314737	0.0500411	0.0234758	0.0126703	0.0236986	5.33335e-06	0.0325179	0.00206166	0.0799544	0.0885807	0.00613002	0.0196563	0.0140784	0.000865315	0.0114696	0.0493257	0.0315749	0.054829	0.0067637	0.00254625	0.0218795	0.0179733
QIAN880103	Weights for alpha-helix at the window position of -4 (Qian-Sejnowski, 1988)	0.0565869	0.17388	0.189927	0.0266772	0.160186	0.170238	0.0633738	0.0155078	0.16703	0.17413	0.0322872	0.147352	0.154588	0.113893	0.000210139	0.132337	0.141117	0.129637	0.183474	0.232658	0.132789	0.0363951	0.169948	0.157509	0.0729024	6.89371e-08	0.227319	0.138958	0.00112843	0.136832	0.168352	0.0136148	0.161308	0.00361969	0.260839	0.10962	0.252504	0.230013	0.0507113	0.00114926	0.189179	0.196812	0.00992585	0.00015277	0.12491	0.151995	2.45116e-05	0.188783
QIAN880104	Weights for alpha-helix at the window position of -3 (Qian-Sejnowski, 1988)	0.238975	0.201883	0.299347	0.098873	0.159613	0.155541	0.394823	0.0881768	0.139267	0.151495	0.132865	0.246484	0.121531	0.270214	0.0252457	0.125096	0.0910521	0.0239755	0.164434	0.164148	0.131729	0.0299656	0.0906419	0.0900585	0.119086	0.0883221	0.157979	0.315589	0.113069	0.0234417	0.1281	0.104656	0.256024	0.00585635	0.319769	0.387145	0.101616	0.118627	0.00969122	0.0728756	0.122934	0.146978	0.0734387	0.00228345	0.0970929	0.0550359	0.0115503	0.104475
QIAN880105	Weights for alpha-helix at the window position of -2 (Qian-Sejnowski, 1988)	0.366275	0.383769	0.493977	0.170414	0.396169	0.350217	0.543045	0.265248	0.317121	0.364848	0.180139	0.389787	0.301959	0.404592	0.083891	0.319522	0.266959	0.0557144	0.347261	0.316377	0.251792	0.0463251	0.260189	0.248299	0.0358478	0.212719	0.333347	0.464657	0.0964774	0.135885	0.276571	0.134926	0.422594	0.00610415	0.492175	0.518123	0.284465	0.308502	0.0975769	0.168414	0.278379	0.287297	0.0891298	0.0144288	0.269433	0.216065	0.0650664	0.305638
QIAN880106	Weights for alpha-helix at the window position of -1 (Qian-Sejnowski, 1988)	0.368768	0.485183	0.610993	0.232281	0.386586	0.382161	0.638538	0.259282	0.355038	0.401023	0.188201	0.406652	0.333403	0.524477	0.0917005	0.345418	0.306013	0.13043	0.308161	0.35386	0.2544	0.0454	0.273065	0.26752	0.161708	0.238009	0.370949	0.472121	0.233601	0.172711	0.324504	0.127692	0.412642	0.0154092	0.537976	0.549493	0.284251	0.290487	0.121182	0.181785	0.320928	0.317075	0.124615	0.0431348	0.300819	0.218421	0.0974093	0.31737
QIAN880107	Weights for alpha-helix at the window position of 0 (Qian-Sejnowski, 1988)	0.489259	0.611837	0.685554	0.209266	0.569408	0.453754	0.626837	0.521622	0.483637	0.485673	0.221032	0.515078	0.45041	0.563103	0.305088	0.478439	0.444884	0.100002	0.433181	0.455489	0.314415	0.0867658	0.35345	0.335455	0.117903	0.466493	0.460989	0.485341	0.394983	0.265215	0.339733	0.0815535	0.507097	0.0213928	0.502519	0.559893	0.437654	0.334214	0.223561	0.399388	0.440681	0.418716	0.21663	0.152637	0.404156	0.302984	0.21961	0.432603
QIAN880108	Weights for alpha-helix at the window position of 1 (Qian-Sejnowski, 1988)	0.397085	0.650495	0.635105	0.186485	0.591362	0.663313	0.640545	0.669354	0.667755	0.717814	0.173509	0.599264	0.709948	0.499579	0.426322	0.709956	0.659672	0.154274	0.401885	0.646849	0.19177	0.0446795	0.60342	0.611424	0.113153	0.469665	0.579111	0.362747	0.186122	0.377043	0.598913	0.132974	0.403836	0.0853314	0.510821	0.664884	0.601765	0.646531	0.438686	0.416061	0.650127	0.649441	0.216325	0.186539	0.600581	0.497432	0.157868	0.660566
QIAN880109	Weights for alpha-helix at the window position of 2 (Qian-Sejnowski, 1988)	0.426548	0.711427	0.622563	0.267278	0.680719	0.597313	0.651437	0.768921	0.710773	0.650332	0.165274	0.630882	0.732498	0.52912	0.575761	0.688912	0.619512	0.229544	0.498231	0.549174	0.22692	0.0408403	0.51706	0.525923	0.142888	0.682403	0.549414	0.375717	0.316696	0.350276	0.50981	0.129522	0.441314	0.0922413	0.379703	0.589524	0.518444	0.517558	0.451797	0.603973	0.607545	0.566018	0.267253	0.290452	0.56449	0.461234	0.274134	0.593659
QIAN880110	Weights for alpha-helix at the window position of 3 (Qian-Sejnowski, 1988)	0.288234	0.617316	0.525735	0.221865	0.509533	0.477735	0.537995	0.652484	0.55917	0.51854	0.17976	0.482624	0.582987	0.413712	0.586094	0.545943	0.490863	0.241354	0.310261	0.429136	0.158856	0.00359759	0.393902	0.398884	0.189051	0.534013	0.399683	0.287073	0.292724	0.303808	0.40127	0.0995828	0.361742	0.106692	0.263344	0.614143	0.3864	0.398351	0.390457	0.525641	0.456128	0.428964	0.232797	0.264385	0.415043	0.282239	0.185757	0.479861
QIAN880111	Weights for alpha-helix at the window position of 4 (Qian-Sejnowski, 1988)	0.369057	0.482067	0.438131	0.446941	0.527541	0.428827	0.540188	0.686255	0.514781	0.480302	0.245606	0.535027	0.55757	0.410277	0.566011	0.511835	0.415875	0.410113	0.312791	0.365436	0.181514	0.0188321	0.337864	0.370528	0.298319	0.534732	0.381433	0.322881	0.347002	0.238585	0.347265	0.244121	0.306157	0.0878437	0.241829	0.640677	0.382272	0.397101	0.388454	0.622755	0.427617	0.400727	0.403478	0.219479	0.424201	0.304058	0.297288	0.42363
QIAN880112	Weights for alpha-helix at the window position of 5 (Qian-Sejnowski, 1988)	0.201403	0.458061	0.497186	0.343987	0.481083	0.428132	0.526175	0.550279	0.419151	0.509059	0.0346517	0.404369	0.465211	0.355581	0.386875	0.439392	0.371374	0.445327	0.245652	0.318818	0.107513	0.010067	0.302822	0.319035	0.077745	0.388833	0.324241	0.217776	0.144803	0.212486	0.343463	0.144917	0.334442	0.0949055	0.215867	0.375242	0.314621	0.399616	0.323604	0.477026	0.358386	0.3295	0.081136	0.166467	0.339839	0.191619	0.221959	0.369129
QIAN880113	Weights for alpha-helix at the window position of 6 (Qian-Sejnowski, 1988)	0.0552944	0.183968	0.215953	0.207012	0.188266	0.211086	0.176418	0.296521	0.168937	0.23068	0.00138414	0.0996853	0.217322	0.0587284	0.269787	0.183228	0.163984	0.404475	0.0532759	0.117089	0.000298437	0.0109436	0.123897	0.148148	0.0313517	0.125815	0.0875365	0.0132108	0.00359273	0.0675089	0.165802	0.0860355	0.0810696	0.0788029	0.0090944	0.148038	0.0890109	0.170944	0.179749	0.247039	0.13206	0.148408	0.00543746	0.0345856	0.135373	0.0335769	0.0398421	0.1464
QIAN880114	Weights for beta-sheet at the window position of -6 (Qian-Sejnowski, 1988)	0.370369	0.000629057	0.0133264	0.433882	0.0136957	0.00634136	0.0788556	0.0255047	0.00468571	0.000223696	0.261401	0.00371255	0.00432994	0.0144921	2.4059e-06	0.00226776	0.0140642	0.229058	0.0133566	0.0122473	0.000806063	0.134798	0.0343287	0.0247391	0.308368	0.0111339	0.00149357	0.0500271	0.188282	0.0922042	0.012275	0.421793	0.0590397	0.158298	0.0273911	0.138602	0.000772447	0.0185631	0.0481949	0.0380172	0.00148479	0.0166726	0.174377	0.112203	0.00488684	1.70354e-06	0.0441366	0.00871459
QIAN880115	Weights for beta-sheet at the window position of -5 (Qian-Sejnowski, 1988)	0.441314	0.0504192	0.0794221	0.365709	0.0856498	0.0483991	0.20632	0.0898482	0.0486919	0.0740966	0.375926	0.101609	0.0556376	0.100831	0.00865321	0.0635486	0.0339867	0.187438	0.062545	0.0498432	0.0488704	0.195814	0.0211568	0.0416313	0.359727	0.0332428	0.0538903	0.194608	0.249722	0.000157393	0.0343845	0.401146	0.121652	0.0685886	0.122338	0.317459	0.0692786	0.0441796	0.00267565	0.0675706	0.0614137	0.0516515	0.340862	0.0420724	0.0561727	0.0676469	0.10779	0.0510114
QIAN880116	Weights for beta-sheet at the window position of -4 (Qian-Sejnowski, 1988)	0.330067	0.0559698	0.0954976	0.26387	0.0560553	0.0361294	0.20745	0.124654	0.0289145	0.0573729	0.185055	0.0665901	0.0388576	0.0624858	0.0218511	0.0559071	0.0199952	0.150826	0.0678334	0.0437071	0.00820564	0.18704	0.0101085	0.0162117	0.136906	0.0250794	0.0242436	0.109402	0.0832988	0.00718231	0.0167275	0.376647	0.131075	0.0631283	0.0943567	0.336453	0.0367	0.040881	0.00161264	0.075683	0.0346734	0.0410994	0.0849848	0.0691833	0.0208176	0.0306728	0.052859	0.0340225
QIAN880117	Weights for beta-sheet at the window position of -3 (Qian-Sejnowski, 1988)	0.0132132	0.042562	0.039515	0.155598	0.0215238	0.0180015	0.0418993	0.0027114	0.0160744	0.00603918	0.00312808	0.0407876	0.00735916	0.0160074	0.000672831	0.00751871	0.00861346	0.162528	0.0896912	0.0351093	0.031839	0.0438613	0.0107434	0.0141408	0.0909707	0.00124593	0.0225815	0.040167	0.00482926	0.00144949	0.00873816	0.0212604	0.00464333	0.0512774	0.00175165	0.000210111	0.0326716	0.0140734	0.000223096	0.014599	0.0195377	0.0191347	0.102879	0.00125095	0.00308252	0.00102737	0.00702065	0.00709682
QIAN880118	Weights for beta-sheet at the window position of -2 (Qian-Sejnowski, 1988)	0.260147	1.97737e-05	0.00199965	0.370408	0.0419896	0.0133489	0.0777873	0.212755	0.0207822	0.0363934	0.0628043	0.0461203	0.0341626	0.0331431	0.139679	0.0412269	0.019984	0.310272	1.19228e-05	0.0024445	0.000906997	0.101664	0.010094	0.0142598	0.282891	0.124502	0.0164169	0.0245109	0.296342	0.00335852	0.00920523	0.283926	0.0114114	0.00666823	0.097412	0.0490829	0.0474572	0.01527	0.038391	0.15212	0.0372221	0.0154699	0.459287	0.0373545	0.0594592	0.0519262	0.15396	0.012592
QIAN880119	Weights for beta-sheet at the window position of -1 (Qian-Sejnowski, 1988)	0.703621	0.111955	0.159903	0.556128	0.251589	0.118776	0.448457	0.48948	0.167299	0.191553	0.115492	0.220864	0.177443	0.256335	0.219576	0.195098	0.107479	0.417656	0.109958	0.0800554	0.103879	0.19998	0.0818289	0.1159	0.278828	0.398303	0.152867	0.279603	0.48508	0.00643504	0.105641	0.46168	0.188313	0.00198716	0.357494	0.198408	0.163498	0.101151	0.0926908	0.3658	0.169796	0.112836	0.529231	0.0904216	0.195942	0.202643	0.374811	0.106952
QIAN880120	Weights for beta-sheet at the window position of 0 (Qian-Sejnowski, 1988)	0.617922	0.115655	0.153088	0.69372	0.227571	0.152293	0.510891	0.52653	0.185511	0.218001	0.105194	0.235794	0.208689	0.252832	0.285863	0.231703	0.124996	0.56215	0.0879757	0.0935379	0.0667261	0.158481	0.107846	0.126212	0.333175	0.37041	0.1587	0.251384	0.392907	0.00636227	0.13946	0.635694	0.170844	0.00972168	0.338671	0.268483	0.145987	0.139702	0.120863	0.401851	0.183599	0.131909	0.502044	0.0720135	0.229324	0.215267	0.297051	0.12461
QIAN880121	Weights for beta-sheet at the window position of 1 (Qian-Sejnowski, 1988)	0.47948	0.127804	0.156759	0.525384	0.269605	0.205026	0.501436	0.514081	0.232469	0.277132	0.0498226	0.305448	0.253977	0.295935	0.276602	0.295065	0.177499	0.382921	0.129373	0.160373	0.110724	0.315196	0.168083	0.173311	0.152099	0.290081	0.238359	0.278399	0.333783	0.0328185	0.18461	0.51216	0.164303	0.0209302	0.308268	0.165008	0.231876	0.237948	0.19058	0.442274	0.266872	0.205474	0.348102	0.0944134	0.309573	0.308019	0.423164	0.17752
QIAN880122	Weights for beta-sheet at the window position of 2 (Qian-Sejnowski, 1988)	0.373267	0.0367649	0.057488	0.280375	0.165842	0.104586	0.156436	0.299816	0.121663	0.22987	0.00933956	0.100169	0.159766	0.0734959	0.103	0.184152	0.0865238	0.167306	0.054265	0.11065	0.0167233	0.364844	0.102247	0.135622	0.0134157	0.0436542	0.169008	0.075584	0.081556	0.0079757	0.136764	0.371793	0.0404977	2.07277e-05	0.289925	0.0754011	0.209584	0.199837	0.136108	0.133672	0.212372	0.153532	0.145614	0.0126474	0.190314	0.344682	0.194946	0.128614
QIAN880123	Weights for beta-sheet at the window position of 3 (Qian-Sejnowski, 1988)	0.00232817	0.00203261	0.00103404	0.00222015	0.0696557	0.0568179	0.00252826	0.103702	0.048436	0.0809533	0.0892839	0.0356105	0.0652925	0.00949044	0.0380124	0.0889981	0.0774912	3.55921e-06	0.0611488	0.0581937	0.00679686	0.0740993	0.0896912	0.0804735	0.0961689	0.0334823	0.0667289	5.89606e-06	0.00376521	0.0358729	0.0550082	0.000411644	0.00552964	0.0659968	0.00903565	0.0519089	0.0906302	0.100408	0.122907	0.0448434	0.0940525	0.101162	0.00307524	0.134644	0.115952	0.196871	0.148016	0.0602628
QIAN880124	Weights for beta-sheet at the window position of 4 (Qian-Sejnowski, 1988)	0.0834699	0.0487014	0.0686293	0.0876486	0.0172853	0.000759127	0.119493	0.0142601	0.000135527	0.00247164	0.182524	0.0322139	0.00276128	0.0702014	0.0172876	0.0033876	0.00393407	0.0534088	0.0359249	0.00255643	0.0622992	4.00952e-05	0.0241535	0.021739	0.206179	0.0608894	0.00299301	0.129664	0.256028	0.00516087	0.0244296	0.0306111	0.0648162	0.0130647	0.00278321	0.116082	0.00368998	0.0279072	0.0476514	0.0944061	0.00966422	0.0114246	0.0909996	0.0101801	0.0108268	0.0478618	0.0456935	0.00746743
QIAN880125	Weights for beta-sheet at the window position of 5 (Qian-Sejnowski, 1988)	0.198634	0.0555494	0.102463	0.389612	0.0656564	0.00917278	0.212382	0.087061	0.0125136	0.00726154	0.0732675	0.0734552	0.00636327	0.134477	0.0361078	0.0139113	0.00235697	0.240344	0.0810912	0.00264659	0.0773386	0.0721104	0.000740373	0.00254881	0.196187	0.113074	0.00416172	0.178008	0.37048	0.00395184	0.00266749	0.178826	0.207323	0.0327478	0.00866211	0.089444	0.00198126	0.00244878	0.0121027	0.168525	7.11662e-05	0.00150978	0.147794	0.00687086	0.00764845	0.000507527	0.158119	0.000472891
QIAN880126	Weights for beta-sheet at the window position of 6 (Qian-Sejnowski, 1988)	0.318717	0.145519	0.188461	0.288951	0.163633	0.123054	0.231336	0.250115	0.115454	0.139032	0.154789	0.146019	0.128566	0.101007	0.135585	0.143621	0.110067	0.200119	0.113771	0.119799	0.0132343	0.0638203	0.0603045	0.0707628	0.178765	0.150352	0.0696679	0.101568	0.168521	0.006899	0.0597384	0.231163	0.214041	0.00618309	0.0531783	0.291604	0.089749	0.0782763	0.015989	0.240738	0.1036	0.125537	0.172169	0.0160125	0.0894504	0.0440082	0.0803168	0.111149
QIAN880127	Weights for coil at the window position of -6 (Qian-Sejnowski, 1988)	0.0337011	0.179103	0.128206	0.168046	0.108817	0.137202	0.00195492	0.0433358	0.151151	0.108807	0.100794	0.060074	0.147023	0.0488736	0.0907211	0.132194	0.179644	0.0925958	0.0720052	0.166426	0.0570389	0.0593442	0.155903	0.145862	0.232546	0.0652755	0.138158	0.00749063	0.0101063	0.305628	0.131505	0.377676	0.0403011	0.132091	0.00258472	0.0117878	0.129165	0.119396	0.178591	0.0311128	0.146318	0.158495	0.0296603	0.255157	0.10635	0.0552156	0.00809811	0.176101
QIAN880128	Weights for coil at the window position of -5 (Qian-Sejnowski, 1988)	0.125451	0.0246217	0.0296516	0.0665597	0.00282637	0.0065798	0.00385443	0.00284399	0.00909651	0.000541715	0.271939	2.02672e-05	0.00314358	0.00640061	0.00366218	0.00348722	0.00300652	0.0782641	0.0106287	0.00954809	0.00520078	0.154767	0.00628251	0.00104802	0.263806	0.0105162	0.00829701	0.00374588	0.0957532	0.0493299	0.00401184	0.21669	0.000703122	0.116759	9.54224e-05	0.0366617	0.00635544	5.09172e-05	0.000600111	0.000708675	0.000136211	0.0124065	0.159592	0.0414968	0.00210789	0.00056694	0.0252307	0.00257225
QIAN880129	Weights for coil at the window position of -4 (Qian-Sejnowski, 1988)	1.66237e-05	0.0424366	0.0487633	0.1655	0.0564058	0.0480401	0.00260757	0.00446767	0.0804669	0.0683674	0.00125811	0.0402842	0.0666105	0.0274608	0.0184352	0.0535521	0.0521213	0.296968	0.0648213	0.1254	0.114957	0.00162178	0.0993933	0.110349	0.161604	0.0120671	0.170465	0.0412488	0.0350999	0.162434	0.128406	0.141663	0.0313398	0.00586606	0.206118	0.00284861	0.15429	0.128722	0.0759464	0.0545665	0.116189	0.108036	0.0241006	0.0350843	0.052662	0.119512	0.0195262	0.1108
QIAN880130	Weights for coil at the window position of -3 (Qian-Sejnowski, 1988)	0.232968	0.0839895	0.173251	0.339455	0.0947792	0.0717746	0.227507	0.0272555	0.0707907	0.0814805	0.150819	0.133249	0.0656929	0.213853	7.68974e-05	0.0731068	0.0353188	0.146793	0.074757	0.0663414	0.107089	0.00507622	0.0383991	0.0377591	0.289693	0.044737	0.079162	0.253324	0.193439	0.00676402	0.0680619	0.154215	0.310943	0.0325295	0.398917	0.314446	0.0129969	0.0426953	0.000140918	0.00703655	0.0397295	0.0704294	0.237154	0.0122259	0.0663282	0.0670718	0.000613704	0.0590001
QIAN880131	Weights for coil at the window position of -2 (Qian-Sejnowski, 1988)	0.746334	0.186486	0.248371	0.579275	0.338335	0.206337	0.418666	0.497666	0.266794	0.299473	0.174765	0.258342	0.289905	0.223356	0.231011	0.298223	0.174631	0.365724	0.153275	0.178893	0.0709084	0.122719	0.150617	0.21608	0.244638	0.332992	0.218858	0.255202	0.296781	0.0211902	0.191539	0.493716	0.332917	2.23431e-05	0.488237	0.427546	0.226808	0.195273	0.117319	0.301619	0.242001	0.222469	0.496309	0.0189401	0.252529	0.251652	0.141221	0.21956
QIAN880132	Weights for coil at the window position of -1 (Qian-Sejnowski, 1988)	0.704547	0.339055	0.441427	0.539099	0.446183	0.309694	0.732062	0.51447	0.348722	0.393798	0.171084	0.420271	0.338736	0.504808	0.234694	0.385026	0.262686	0.358959	0.284138	0.258209	0.220182	0.176558	0.22347	0.257038	0.27931	0.470925	0.358769	0.486396	0.494578	0.0730286	0.285097	0.394828	0.446746	0.0112549	0.635186	0.463813	0.282684	0.250159	0.159599	0.402029	0.343438	0.280238	0.389836	0.10456	0.34112	0.308308	0.303141	0.272276
QIAN880133	Weights for coil at the window position of 0 (Qian-Sejnowski, 1988)	0.766886	0.368419	0.439185	0.624671	0.487466	0.298052	0.719639	0.620078	0.377804	0.392561	0.190425	0.421165	0.362943	0.490827	0.289886	0.407525	0.268691	0.388074	0.323727	0.260381	0.228435	0.247862	0.217143	0.244832	0.255748	0.532037	0.344494	0.487291	0.52659	0.0782167	0.246179	0.442943	0.480215	0.00145481	0.543997	0.455458	0.283589	0.232994	0.164094	0.527535	0.332054	0.282136	0.440948	0.105677	0.347358	0.328872	0.379668	0.282849
QIAN880134	Weights for coil at the window position of 1 (Qian-Sejnowski, 1988)	0.683995	0.465804	0.504919	0.503496	0.568569	0.509876	0.780034	0.768813	0.561628	0.610808	0.153795	0.559014	0.588231	0.52477	0.402778	0.628522	0.469834	0.358216	0.356847	0.466056	0.210608	0.202063	0.438264	0.466206	0.189055	0.525129	0.510957	0.462933	0.35541	0.178052	0.464113	0.441562	0.407068	0.0394466	0.6173	0.539767	0.477453	0.500502	0.348925	0.545517	0.54806	0.504432	0.390541	0.151652	0.559989	0.523367	0.343775	0.491693
QIAN880135	Weights for coil at the window position of 2 (Qian-Sejnowski, 1988)	0.670635	0.440394	0.46165	0.522111	0.579944	0.451312	0.663648	0.771353	0.537149	0.546714	0.148911	0.526207	0.570309	0.459683	0.405864	0.589902	0.426205	0.366221	0.388846	0.4202	0.206093	0.196728	0.383912	0.422572	0.160652	0.543141	0.447988	0.422586	0.34827	0.166026	0.38382	0.400319	0.414397	0.0215187	0.507648	0.517206	0.426976	0.444528	0.320529	0.552638	0.48054	0.469029	0.413071	0.142079	0.507387	0.501729	0.357105	0.458528
QIAN880136	Weights for coil at the window position of 3 (Qian-Sejnowski, 1988)	0.327159	0.541812	0.395273	0.199034	0.530143	0.459713	0.49521	0.75152	0.589456	0.489484	0.0830668	0.504386	0.638943	0.350766	0.631376	0.54832	0.493997	0.236811	0.367795	0.396083	0.131148	0.068565	0.389077	0.407694	0.092181	0.640699	0.377292	0.232435	0.267541	0.233821	0.345135	0.124707	0.268349	0.126341	0.167226	0.381519	0.447482	0.423553	0.404113	0.667351	0.481195	0.433081	0.213987	0.279759	0.449959	0.340537	0.371173	0.437537
QIAN880137	Weights for coil at the window position of 4 (Qian-Sejnowski, 1988)	0.195639	0.34126	0.274318	0.2157	0.489468	0.377054	0.297347	0.671348	0.499499	0.537389	0.165057	0.408126	0.568268	0.268162	0.567797	0.493752	0.43131	0.18747	0.239589	0.343872	0.128885	0.00864196	0.380935	0.418102	0.0790482	0.393183	0.417852	0.165416	0.13147	0.325905	0.388205	0.127574	0.124036	0.108664	0.262699	0.366472	0.494429	0.468187	0.539932	0.524436	0.492773	0.396688	0.250227	0.388553	0.438484	0.411321	0.279781	0.446846
QIAN880138	Weights for coil at the window position of 5 (Qian-Sejnowski, 1988)	0.0442146	0.304163	0.2982	0.028035	0.324591	0.326843	0.210243	0.389508	0.298725	0.451536	0.0108892	0.235567	0.374968	0.153367	0.275808	0.346494	0.321916	0.114564	0.131083	0.261422	0.0410697	0.0090887	0.278552	0.315911	0.000579762	0.188176	0.234029	0.0583465	0.00370925	0.259638	0.293275	0.00759736	0.0617402	0.196205	0.0993542	0.166523	0.383589	0.399729	0.336904	0.301894	0.310405	0.274094	0.0110067	0.21765	0.255147	0.16883	0.113202	0.353029
QIAN880139	Weights for coil at the window position of 6 (Qian-Sejnowski, 1988)	0.128599	0.00439104	0.00220521	0.000339185	0.00257686	0.0114472	0.00649922	0.00341003	0.0058417	0.0156567	0.0986404	0.00380095	0.0135737	0.00377746	0.00646083	0.00558159	0.00735455	0.0538973	0.00690937	2.95941e-05	0.00880098	0.13522	0.00936291	0.0128828	0.0472258	0.00010921	0.000405366	0.0367198	0.124193	0.0582499	0.0125965	0.0210482	0.0446348	0.0837487	0.0501295	0.0136719	5.91103e-05	0.0182013	0.0684979	0.0075812	0.00050774	0.00165206	0.071709	0.0756481	0.0054957	0.00109986	0.000658017	0.00743195
RACS770101	Average reduced distance for C-alpha (Rackovsky-Scheraga, 1977)	0.444536	0.0196425	0.0574594	0.692674	0.0885985	0.0516684	0.246261	0.244754	0.044462	0.10097	0.0655357	0.0804119	0.069847	0.080971	0.0953512	0.103677	0.0265189	0.478376	0.0423328	0.0320308	0.000817202	0.22769	0.0209667	0.0273321	0.233921	0.0734193	0.0505262	0.0851641	0.164884	0.0205591	0.0440922	0.702517	0.125258	0.0172921	0.243839	0.276341	0.0353753	0.0657353	0.0081939	0.163381	0.0697672	0.0628536	0.233253	0.0146379	0.080244	0.124377	0.116759	0.0395435
RACS770102	Average reduced distance for side chain (Rackovsky-Scheraga, 1977)	0.327554	0.000186148	0.00567712	0.469529	0.0243968	0.00808535	0.124639	0.156368	0.0073326	0.0344218	0.0580967	0.0357366	0.0218355	0.0259885	0.0659469	0.0350231	0.00118346	0.249707	0.00999637	0.00669687	0.000489258	0.271585	0.0012179	0.00443475	0.140293	0.0175571	0.0200047	0.0473965	0.100118	0.0532303	0.00846314	0.607035	0.0169546	0.0366801	0.188794	0.190217	0.0232661	0.0331789	0.000280439	0.10036	0.0369231	0.0293873	0.224853	0.044492	0.0300508	0.073698	0.0952869	0.00569544
RACS770103	Side chain orientational preference (Rackovsky-Scheraga, 1977)	0.194046	0.0157142	0.00263778	0.268068	0.00954144	0.000432025	0.0288387	0.12075	0.000119231	0.0171163	0.0230049	0.00153818	0.00324196	6.98101e-05	0.0734573	0.00877759	0.00164318	0.172958	4.24253e-06	0.00113574	0.0234928	0.227914	0.00242742	9.48098e-06	0.0470634	0.00400864	0.00436996	0.000129275	0.0320085	0.0661039	0.000524097	0.415047	0.000627054	0.0280139	0.0875298	0.073589	0.0197205	0.0118888	0.000879869	0.0656198	0.0222849	0.00272556	0.0768486	0.00853605	0.00438377	0.0452964	0.0803669	1.91271e-06
RACS820101	Average relative fractional occurrence in A0(i) (Rackovsky-Scheraga, 1982)	0.0753423	0.000541149	0.00421169	0.293032	0.0109577	0.00237116	0.0572306	0.120899	0.00528358	0.0178029	0.0208598	0.0127237	0.0107647	0.00356091	0.0491887	0.0125091	4.86666e-05	0.0996025	0.00135128	0.00563626	0.00412718	0.132084	0.000322655	0.000113496	0.0082193	0.00561492	0.00130103	0.014739	0.0054785	0.0220697	0.00120083	0.333323	0.0120782	0.0809059	0.0122645	0.0530046	0.0040134	0.0101452	0.0105542	0.153948	0.00450993	0.0162429	0.0824419	0.121913	0.00497832	0.000534066	0.0695211	0.00193358
RACS820102	Average relative fractional occurrence in AR(i) (Rackovsky-Scheraga, 1982)	0.0339404	0.00889665	0.0257841	3.86855e-06	1.17691e-05	0.0372877	0.00998389	0.0168799	0.0202062	0.0238766	0.0931869	0.00686394	0.0364016	0.00179181	0.0217171	0.0471359	0.0546634	0.00580066	0.00355758	0.0261172	0.0112015	0.0166976	0.089874	0.0479999	0.0254943	0.00186331	0.0151215	0.0336814	0.0150795	0.0205721	0.0389843	0.00272207	0.00226618	0.0334074	0.000973903	0.0606567	0.0122294	0.087598	0.111402	0.000654406	0.0326652	0.0408022	0.00219501	0.0447767	0.0881994	0.0988509	0.0182594	0.0348612
RACS820103	Average relative fractional occurrence in AL(i) (Rackovsky-Scheraga, 1982)	0.0170454	0.0988206	0.102686	0.0127373	0.136242	0.0913969	0.000684977	0.00316114	0.105863	0.0828969	0.101436	0.0463552	0.0726232	0.0775587	0.0144115	0.0690547	0.0995406	0.0169459	0.146465	0.0887067	0.104855	0.0220048	0.100705	0.0726567	0.126037	0.0283796	0.11179	0.0149573	5.77779e-06	0.170417	0.0915002	0.174873	0.125979	0.0536341	0.0127351	0.102051	0.0228338	0.0405294	0.0876633	2.7292e-05	0.0588662	0.0613994	0.0696488	0.0976325	0.0936454	0.111701	0.0102377	0.0962281
RACS820104	Average relative fractional occurrence in EL(i) (Rackovsky-Scheraga, 1982)	0.0133027	0.0564648	0.102656	0.0982356	0.052162	0.0654142	0.0461633	0.0227962	0.0607133	0.0616189	0.0209926	0.0564108	0.0723577	0.0580229	0.0108002	0.0609509	0.0379673	0.0636903	0.0229568	0.0550862	0.0197692	0.108312	0.0480904	0.0531089	0.0545238	0.0182779	0.0425498	0.0478332	0.00132014	0.0458307	0.0694783	0.00688931	0.121071	7.31782e-05	0.173523	0.226702	0.00471586	0.0599319	0.0152932	0.00217791	0.0223193	0.0764554	0.0548557	0.000231545	0.042677	0.0232512	0.0419096	0.0636527
RACS820105	Average relative fractional occurrence in E0(i) (Rackovsky-Scheraga, 1982)	0.17179	0.00254985	0.0181443	0.560665	0.0136549	0.0408697	0.198564	0.123142	0.0212033	0.047795	0.0176619	0.0143052	0.0360571	0.0227366	0.0359448	0.0447414	0.0110379	0.582726	1.40621e-05	0.00496229	0.0121792	0.0225633	0.0195943	0.0253976	0.234804	0.0382367	0.0140012	0.0297561	0.00975195	0.0179451	0.0547923	0.647494	0.0192295	0.000174706	0.112378	0.254159	2.5562e-06	0.0415782	0.0165625	0.0416101	0.017648	0.0245352	0.0890118	0.00504484	0.0468385	0.0323801	0.00638527	0.0088592
RACS820106	Average relative fractional occurrence in ER(i) (Rackovsky-Scheraga, 1982)	0.208826	0.061494	0.109319	0.0550991	0.0278497	0.000647409	0.20189	0.0212889	0.000234249	0.000776799	0.0223328	0.0163478	0.0012488	0.14061	0.00571538	0.000638612	0.00785802	0.026735	0.030178	0.00114951	0.170997	0.0635454	0.0160347	0.0146002	0.0148076	0.0636576	0.00291827	0.257826	0.209344	0.00182709	0.00742471	0.0266691	0.0171775	0.00772423	0.0447861	0.00415434	0.00567929	0.0143353	0.0346743	0.0281783	0.00095761	0.0090503	0.0570466	0.00124464	0.000635008	0.000583775	0.190614	0.00290509
RACS820107	Average relative fractional occurrence in A0(i-1) (Rackovsky-Scheraga, 1982)	0.000225338	7.21844e-06	0.00860325	0.019833	8.41357e-05	0.0340437	0.00153727	0.0116194	0.0181181	0.0200806	0.114022	0.0067648	0.0293848	0.0207488	0.00766747	0.0348058	0.0352406	0.00182575	0.00400289	0.0218331	0.0419595	0.0157208	0.0580083	0.0609834	0.0817142	0.0049773	0.0111588	0.0342691	0.0730883	0.00391036	0.0541835	0.0121696	0.0311239	0.132751	0.0107924	0.0239042	0.0236739	0.0581195	0.0985015	0.000547516	0.0374183	0.0273638	0.0709521	0.00948203	0.0547314	0.093074	0.0022098	0.0313248
RACS820108	Average relative fractional occurrence in AR(i-1) (Rackovsky-Scheraga, 1982)	0.25333	0.60533	0.682059	0.127901	0.425799	0.550509	0.629391	0.286455	0.477728	0.498815	0.111052	0.475096	0.472646	0.511335	0.158758	0.454712	0.431264	0.0921489	0.333421	0.499432	0.242854	0.00754844	0.430471	0.413909	0.0981748	0.25642	0.436939	0.450862	0.0936044	0.302932	0.478571	0.063528	0.320983	0.14799	0.395182	0.603926	0.320072	0.433433	0.21123	0.203079	0.393659	0.470563	0.101492	0.0536667	0.419901	0.279898	0.0271917	0.449988
RACS820109	Average relative fractional occurrence in AL(i-1) (Rackovsky-Scheraga, 1982)	0.335289	0.25972	0.341993	0.104937	0.212192	0.0829024	0.494362	0.157372	0.1005	0.0916587	0.0761929	0.158153	0.0649809	0.317952	0.0319886	0.0655759	0.0527853	0.085361	0.203505	0.0530021	0.24761	0.0613162	0.0290395	0.0523741	0.0795571	0.295266	0.103879	0.419333	0.267806	0.0339719	0.0458376	0.050076	0.112105	0.00995934	0.110585	0.160624	0.0869669	0.0202189	0.0105182	0.166864	0.0643595	0.0427387	0.0811361	0.0664992	0.0561021	0.0177634	0.226425	0.0374219
RACS820110	Average relative fractional occurrence in EL(i-1) (Rackovsky-Scheraga, 1982)	0.390547	0.586198	0.60918	0.174457	0.479943	0.515255	0.719293	0.613724	0.516432	0.517997	0.00226969	0.455651	0.524978	0.539273	0.354594	0.556038	0.460986	0.190023	0.366119	0.442338	0.199257	0.017714	0.431944	0.40488	0.0277137	0.572203	0.436682	0.359364	0.169752	0.233481	0.440441	0.104604	0.256819	0.242396	0.421109	0.276755	0.366655	0.413107	0.292204	0.419495	0.450845	0.451891	0.0955115	0.261251	0.504535	0.440733	0.220873	0.435488
RACS820111	Average relative fractional occurrence in E0(i-1) (Rackovsky-Scheraga, 1982)	0.138544	0.0173982	0.00130677	0.491787	0.000905601	0.0241209	0.0701453	0.0789775	0.0242528	0.00409371	0.0178791	7.83792e-06	0.021794	0.0187779	0.0336776	0.00416234	0.0212905	0.43127	0.00167039	0.0674206	0.000592734	0.0793967	0.0475293	0.0649941	0.233461	0.114062	0.0196254	0.00937138	0.262015	0.104717	0.0412069	0.306762	0.0172254	0.0669628	0.0202957	0.00313687	0.0296332	0.0552678	0.0223409	0.104604	0.0177906	0.0524663	0.183013	0.00694665	0.00471203	0.00169891	0.148453	0.037662
RACS820112	Average relative fractional occurrence in ER(i-1) (Rackovsky-Scheraga, 1982)	0.103207	0.207744	0.119332	0.0361283	0.182181	0.348665	0.129325	0.234533	0.338419	0.330412	0.0181993	0.215432	0.35081	0.0850201	0.189335	0.356364	0.396427	0.0228581	0.11798	0.401811	0.0404822	0.0798061	0.429999	0.448573	0.00361667	0.0997621	0.333168	0.0616494	0.00441853	0.228997	0.382721	0.00540347	0.010839	0.199722	0.0847982	0.0687285	0.494184	0.41644	0.394033	0.110109	0.457528	0.391382	0.0218189	0.121809	0.367366	0.33816	0.0528577	0.377021
RACS820113	Value of theta(i) (Rackovsky-Scheraga, 1982)	0.26693	0.17382	0.305687	0.0958992	0.125325	0.0558203	0.36286	0.0455762	0.048883	0.0539115	0.0185996	0.146034	0.0377365	0.322018	0.00247883	0.0361544	0.0174899	0.0539487	0.13955	0.0425209	0.265786	0.0198791	0.0129964	0.0181415	0.0563295	0.115259	0.0545644	0.420107	0.23448	0.00958893	0.0185607	0.0142903	0.150413	0.000185588	0.216134	0.0871683	0.0343217	0.016009	0.00882044	0.0347353	0.0185207	0.032875	0.111077	0.00062614	0.0370452	0.0205427	0.101832	0.0238345
RACS820114	Value of theta(i-1) (Rackovsky-Scheraga, 1982)	0.11764	0.759544	0.813675	0.0823364	0.675186	0.791363	0.604767	0.42219	0.739528	0.752187	0.00680595	0.694681	0.726992	0.657274	0.283056	0.714423	0.695892	0.0573801	0.503854	0.721608	0.334097	0.000131411	0.681674	0.649761	0.0030056	0.38618	0.7146	0.397538	0.0858077	0.549593	0.686565	0.00429186	0.426252	0.294396	0.44877	0.291943	0.512418	0.670034	0.474412	0.392027	0.658812	0.703518	0.0311087	0.259385	0.672138	0.433364	0.16039	0.683643
RADA880101	Transfer free energy from chx to wat (Radzicka-Wolfenden, 1988)	0.23056	0.0935906	0.0478793	0.259888	0.00659966	0.0532748	0.00513266	0.0549253	0.0351773	0.0138445	0.068737	0.0057224	0.0177337	0.0184033	0.00560658	0.00976148	0.0673316	0.0820952	0.0161062	0.0367833	0.0155647	0.194324	0.0626537	0.0340318	0.0444445	0.000446894	0.0265839	0.0077218	0.0210613	0.186655	0.0543713	0.468067	0.00698543	0.197	0.0426241	0.0396351	0.00326923	0.0109071	0.0707329	0.0208169	0.0153533	0.0109166	0.27953	0.155251	0.0149832	4.61083e-05	0.0275736	0.0306743
RADA880102	Transfer free energy from oct to wat (Radzicka-Wolfenden, 1988)	0.211289	0.00773718	0.000265256	0.616728	0.00122582	0.00395041	0.136492	0.118306	0.000652708	0.0132541	0.0193308	0.00841119	0.0103666	0.00367256	0.0276842	0.0139427	0.0023423	0.5176	0.0110104	0.000401052	0.0215575	0.0280509	0.000198204	0.000630926	0.184096	0.00552153	0.000577586	0.0293983	0.0115487	0.0973931	0.00227002	0.762297	0.0111039	0.0175354	0.11431	0.171012	0.00192775	0.0197884	0.00412683	0.0567244	5.57382e-05	0.00577109	0.220087	0.100613	0.0101992	0.00745206	0.00996262	0.000124409
RADA880103	Transfer free energy from vap to chx (Radzicka-Wolfenden, 1988)	0.0711796	0.121055	0.139525	0.233042	0.0813704	0.217366	0.326284	0.153041	0.122598	0.140222	0.000730822	0.0749921	0.125989	0.0822269	0.124032	0.139661	0.148649	0.502717	0.0207504	0.0629718	0.00104013	0.0226261	0.138409	0.114601	0.188201	0.170331	0.0495845	0.0371591	0.0155291	0.0142503	0.168795	0.228145	0.147593	0.15287	0.0331622	0.181206	0.0100862	0.0971541	0.115603	0.113101	0.0621008	0.0662324	0.00282637	0.0358399	0.128952	0.020854	0.00235276	0.0838838
RADA880104	Transfer free energy from chx to oct (Radzicka-Wolfenden, 1988)	0.114339	0.117688	0.0682846	0.115874	0.0322502	0.0731722	0.0017641	0.00148856	0.0529105	0.0316994	0.0480769	0.0173841	0.0335204	0.0252414	0.0623876	0.033757	0.109306	0.00492172	0.0275852	0.0356934	0.00233714	0.202101	0.0739637	0.0438253	0.00505978	0.0970567	0.0302287	0.0144353	4.02055e-05	0.168466	0.0614945	0.28312	0.0173265	0.285621	0.0531314	0.00745691	0.0109942	0.0109506	0.129218	0.0210525	0.033246	0.0151068	0.154981	0.328011	0.0282561	0.000124445	0.00239987	0.0425817
RADA880105	Transfer free energy from vap to oct (Radzicka-Wolfenden, 1988)	0.0207302	0.161019	0.123639	0.000434773	0.0684877	0.146062	0.0694528	0.0464713	0.0993841	0.0800912	0.0266773	0.0443073	0.0797046	0.0556909	0.128317	0.0833398	0.160062	0.0772595	0.0323845	0.051609	4.78091e-05	0.195231	0.117224	0.079414	0.0219657	0.196699	0.0444972	0.000816038	0.00427627	0.1221	0.118716	0.0404111	0.0765773	0.327574	0.00332189	0.0158603	0.0102387	0.0358717	0.169225	0.0763229	0.0521291	0.0352199	0.0624404	0.295318	0.0686546	0.00273571	0.000802725	0.0694031
RADA880106	Accessible surface area (Radzicka-Wolfenden, 1988)	0.231108	0.361641	0.402766	0.365354	0.309446	0.498452	0.571534	0.366249	0.362838	0.424113	0.0142836	0.283244	0.380793	0.289386	0.236841	0.42147	0.409823	0.572642	0.140868	0.271965	0.0255536	0.00296347	0.371318	0.321323	0.229526	0.350681	0.238652	0.144423	0.108989	0.10916	0.409878	0.254432	0.365246	0.179063	0.223355	0.303077	0.143283	0.304763	0.275104	0.258304	0.273108	0.266129	0.0576883	0.0918757	0.387644	0.190688	0.0459507	0.33203
RADA880107	Energy transfer from out to in(95%buried) (Radzicka-Wolfenden, 1988)	0.101807	0.209721	0.142169	0.063378	0.0714476	0.148049	0.0222446	0.00257331	0.115972	0.0926113	0.01236	0.0566577	0.0901961	0.0738394	0.0389215	0.0730829	0.175796	0.000217296	0.0351529	0.0898086	0.0330406	0.220906	0.136727	0.0979592	1.8234e-05	0.0697667	0.0751524	0.0015684	0.00331375	0.278776	0.137921	0.236528	0.0736993	0.2426	0.0187885	0.000304427	0.036479	0.0541254	0.21273	0.022343	0.0690648	0.0446745	0.0796982	0.316714	0.0676574	0.00317679	1.76504e-06	0.108088
RADA880108	Mean polarity (Radzicka-Wolfenden, 1988)	0.340841	0.0208989	0.00447785	0.461839	0.00182941	0.00334928	0.0936397	0.130807	0.00323062	0.00105535	0.0936138	0.00607522	8.57022e-06	0.00194297	0.0428043	0.00191495	0.0091181	0.278981	0.000181227	0.00669361	0.0085601	0.339309	0.0117792	0.00517171	0.185642	0.0151698	0.000827644	0.0279401	0.10846	0.143819	0.00625055	0.719187	0.00130393	0.0978647	0.0653305	0.126177	0.00108774	0.000375381	0.0164618	0.0851229	0.00102362	8.55868e-06	0.244923	0.0681333	0.000795468	0.0146442	0.10758	0.00624207
RICJ880101	Relative preference value at N (Richardson-Richardson, 1988)	0.0572743	0.0121264	0.0197181	0.0106934	0.0395525	0.00705962	0.0475174	0.00798802	0.000238465	0.000105086	0.100863	0.0201231	0.00526724	0.0709458	0.00334015	0.00159184	0.000327816	9.22145e-05	0.0660172	0.00613493	0.112707	0.105535	0.0206247	0.0152672	0.0245365	0.0980186	0.00113297	0.107214	0.296114	1.42106e-05	0.0218082	0.00123662	0.087032	0.0462153	0.00276283	0.00248555	0.00686698	0.0210443	0.0157713	0.0734211	4.82017e-05	0.012724	0.0398124	0.0305137	0.00532263	0.00267509	0.259403	0.00457153
RICJ880102	Relative preference value at N (Richardson-Richardson, 1988)	0.0572743	0.0121264	0.0197181	0.0106934	0.0395525	0.00705962	0.0475174	0.00798802	0.000238465	0.000105086	0.100863	0.0201231	0.00526724	0.0709458	0.00334015	0.00159184	0.000327816	9.22145e-05	0.0660172	0.00613493	0.112707	0.105535	0.0206247	0.0152672	0.0245365	0.0980186	0.00113297	0.107214	0.296114	1.42106e-05	0.0218082	0.00123662	0.087032	0.0462153	0.00276283	0.00248555	0.00686698	0.0210443	0.0157713	0.0734211	4.82017e-05	0.012724	0.0398124	0.0305137	0.00532263	0.00267509	0.259403	0.00457153
RICJ880103	Relative preference value at N-cap (Richardson-Richardson, 1988)	0.543489	0.0237188	0.0507235	0.224019	0.0272998	5.9576e-05	0.171369	0.0961199	0.00111564	0.00413139	0.0765087	0.00308429	0.000376254	0.0371716	0.0109187	0.004144	0.000492744	0.20879	0.00421215	0.00120289	0.00639506	0.0933375	0.00776755	0.0024247	0.17569	0.0975275	1.50334e-05	0.0999635	0.282853	0.0487007	0.000807498	0.229353	0.117438	0.035335	0.0948474	0.103346	0.00436346	0.0068169	0.0141312	0.0332004	8.27606e-05	0.00248698	0.174817	0.00841094	0.000243192	0.0019096	0.0648697	2.40127e-06
RICJ880104	Relative preference value at N1 (Richardson-Richardson, 1988)	0.00138752	0.227558	0.148116	0.003191	0.193843	0.297015	0.0982692	0.176391	0.273304	0.29333	0.0407468	0.404569	0.335615	0.27918	0.25057	0.301064	0.3654	0.000937847	0.148279	0.327848	0.193175	0.00594728	0.331902	0.28953	0.0152855	0.0945675	0.278846	0.113155	0.0921005	0.485134	0.223043	0.0100671	0.00443293	0.09035	0.0549937	0.0670838	0.467	0.436314	0.286436	0.210603	0.347703	0.347634	0.147117	0.200509	0.355727	0.309836	0.245644	0.327521
RICJ880105	Relative preference value at N2 (Richardson-Richardson, 1988)	0.00328417	0.0627603	0.0346356	0.0571934	0.00107429	0.0529132	0.000232651	0.0760717	0.0661185	0.0373082	0.00104666	0.00128625	0.0560753	0.000210765	0.157372	0.0144495	0.0229515	0.0698966	0.000104615	0.0718682	0.00118348	0.0259185	0.0556502	0.0774489	0.062733	0.0903888	0.0454636	0.00816546	0.158092	0.0480264	0.104221	0.0120523	0.00693944	0.0168477	0.0362378	0.0197842	0.0253432	0.0749883	0.00712559	0.13772	0.0292713	0.0527026	0.0911697	0.0746803	0.0219117	0.0208885	0.14598	0.0543187
RICJ880106	Relative preference value at N3 (Richardson-Richardson, 1988)	0.0286917	0.054688	0.0617567	0.0383399	0.0243794	0.0593094	0.0526418	0.0277802	0.0701442	0.0300191	1.85794e-05	0.0223844	0.0389661	0.0453635	0.0993595	0.0367742	0.0356888	0.0621717	0.0625241	0.0815355	0.0742783	0.00578569	0.0772773	0.0873412	0.0227121	0.000467953	0.0646749	0.138533	0.0370502	0.0591886	0.119294	0.00930861	0.169575	0.00282182	0.137841	0.031326	0.00719894	0.0938058	0.00884061	0.140596	0.026246	0.0574111	0.044939	0.0119974	0.03255	0.0683587	0.168889	0.0620342
RICJ880107	Relative preference value at N4 (Richardson-Richardson, 1988)	0.309536	0.0618146	0.0959725	0.334865	0.0782733	0.0907996	0.295673	0.25971	0.0774571	0.113361	0.0394239	0.0741918	0.101815	0.0643504	0.176051	0.107928	0.05598	0.45175	0.00390298	0.0471451	0.000115817	0.0667751	0.0384149	0.0707689	0.217934	0.100441	0.0366411	0.0756044	0.128066	0.00094631	0.0663487	0.403814	0.152721	0.00749044	0.146436	0.304497	0.0730981	0.0978231	0.0377889	0.157665	0.0683975	0.0696071	0.131984	0.000114522	0.0681035	0.0183321	0.0651051	0.0582481
RICJ880108	Relative preference value at N5 (Richardson-Richardson, 1988)	0.0504038	0.346874	0.272641	0.0226329	0.247489	0.231071	0.23142	0.268747	0.253784	0.243294	0.146828	0.234674	0.241143	0.177804	0.333149	0.197904	0.269614	0.0142098	0.16822	0.230193	0.0881996	0.00523575	0.172339	0.182534	0.0383169	0.260554	0.215983	0.134527	0.112139	0.216437	0.160803	0.00522283	0.0712888	0.0384358	0.00749057	0.216263	0.27051	0.161267	0.154405	0.411565	0.274781	0.216462	0.0862941	0.0831346	0.162692	0.0384853	0.162008	0.200345
RICJ880109	Relative preference value at Mid (Richardson-Richardson, 1988)	0.192876	0.342872	0.394843	0.310462	0.277569	0.354475	0.505454	0.290545	0.298154	0.364941	0.19375	0.31464	0.30886	0.40396	0.214891	0.324314	0.288384	0.219857	0.0926649	0.253729	0.173982	0.000224671	0.244052	0.215059	0.19655	0.201371	0.27537	0.363225	0.232275	0.178797	0.261207	0.160282	0.312892	0.0452222	0.441785	0.536104	0.250892	0.283781	0.148835	0.281661	0.262254	0.251169	0.246477	0.0612862	0.303987	0.130831	0.122722	0.303641
RICJ880110	Relative preference value at C5 (Richardson-Richardson, 1988)	0.118774	0.149633	0.181638	0.324797	0.0813062	0.115983	0.187906	0.144401	0.0815361	0.127772	0.180589	0.0914417	0.122859	0.111413	0.112619	0.113204	0.0791641	0.348458	0.0420817	0.0666658	0.0116378	0.0975731	0.0681039	0.0803367	0.313825	0.0889919	0.0617362	0.0750614	0.0339461	0.0436431	0.113552	0.183286	0.0348659	0.0191569	0.121872	0.588462	0.0412466	0.0943149	0.0452368	0.0985666	0.0687781	0.0781696	0.162594	0.0070205	0.0831579	0.0689003	4.7148e-05	0.105085
RICJ880111	Relative preference value at C4 (Richardson-Richardson, 1988)	0.255122	0.0515587	0.0883336	0.564365	0.0715927	0.0940923	0.225751	0.246068	0.0636839	0.152755	0.0715088	0.0604798	0.114764	0.0572275	0.111648	0.124476	0.060571	0.522647	0.0163272	0.0491004	0.00701704	0.0112488	0.0490297	0.0629082	0.228747	0.0805549	0.0398005	0.0373527	0.0298473	0.00039335	0.0807225	0.531332	0.0603713	0.00210273	0.188385	0.420154	0.0460694	0.113531	0.0163174	0.137103	0.0721882	0.0869571	0.18066	0.0130223	0.0880818	0.0867893	0.0217239	0.0751842
RICJ880112	Relative preference value at C3 (Richardson-Richardson, 1988)	0.266861	0.351458	0.441591	0.167437	0.3216	0.265804	0.409917	0.238036	0.229333	0.219821	0.000182235	0.326458	0.223085	0.375712	0.113191	0.259806	0.21832	0.135765	0.371137	0.217534	0.16701	0.00554569	0.182593	0.13776	0.0345981	0.354384	0.200129	0.264382	0.216307	0.0802722	0.174289	0.0238596	0.396365	0.0216064	0.195674	0.124208	0.0862288	0.13485	0.0474888	0.172103	0.164635	0.199937	0.0688383	0.0361749	0.218395	0.191136	0.0698805	0.200296
RICJ880113	Relative preference value at C2 (Richardson-Richardson, 1988)	0.00444122	0.481088	0.391444	0.0579886	0.285004	0.228855	0.161133	0.102624	0.252382	0.201389	0.0212915	0.220248	0.196758	0.280222	0.152469	0.181813	0.283774	0.0229284	0.306248	0.224615	0.253625	0.0137882	0.207986	0.198479	0.00148715	0.276237	0.268212	0.14956	0.079494	0.463153	0.197567	0.194045	0.0628141	0.178065	0.0166499	0.069449	0.262774	0.122789	0.230735	0.141499	0.241924	0.166535	0.00225838	0.46393	0.153385	0.0765342	0.0847776	0.214968
RICJ880114	Relative preference value at C1 (Richardson-Richardson, 1988)	0.00328008	0.27364	0.175541	0.00608918	0.126545	0.158975	0.147098	0.169899	0.167702	0.12587	0.00963024	0.156735	0.162531	0.175631	0.261568	0.153344	0.185743	0.000842121	0.150592	0.147599	0.141883	0.0111553	0.166118	0.149287	0.00127968	0.215574	0.14791	0.109126	0.0372982	0.279808	0.129186	0.0230062	0.00034421	0.187499	0.0019497	0.0884162	0.145654	0.118711	0.195858	0.17035	0.153083	0.135445	0.0149369	0.356215	0.146468	0.107105	0.112381	0.141711
RICJ880115	Relative preference value at C-cap (Richardson-Richardson, 1988)	0.182591	0.0281188	0.0880523	0.0971782	0.0207013	0.00307521	0.289133	0.0133107	0.00187876	0.00505371	0.0110498	0.0231336	9.71773e-05	0.108241	0.0222585	0.000440986	0.00145507	0.0611279	0.0405948	1.26037e-07	0.0587205	0.0765466	0.0016791	0.00163834	0.0334242	0.0619505	0.00494281	0.200128	0.0580331	0.0281372	0.000689224	0.132922	0.0795733	0.0102202	0.0945972	0.0356335	0.000663972	0.0015497	0.0397044	0.00992757	8.49931e-05	0.000743966	0.00629155	0.0114216	3.73276e-07	0.00164456	0.0309707	0.00294388
RICJ880116	Relative preference value at C (Richardson-Richardson, 1988)	0.261201	0.0796801	0.102051	0.177526	0.138865	0.203648	0.225622	0.383851	0.189106	0.291412	0.000765054	0.110867	0.244737	0.052245	0.175178	0.276796	0.17955	0.136273	0.0552249	0.181446	0.00460918	0.0704888	0.19869	0.207351	0.00425305	0.151199	0.144019	0.0279583	0.000955847	0.00975208	0.216805	0.333592	0.0797875	0.0101627	0.327243	0.172376	0.175041	0.272756	0.0945049	0.148657	0.21827	0.242298	0.0665997	0.000383577	0.211324	0.222991	0.0123792	0.200738
RICJ880117	Relative preference value at C (Richardson-Richardson, 1988)	0.222513	0.0691298	0.0649735	0.0293166	0.0928103	0.0203692	0.0228288	0.100356	0.0396754	0.0412452	0.356599	0.110061	0.0418906	0.0677419	0.126248	0.0432293	0.0425221	0.0022128	0.180027	0.0674129	0.0997386	0.091945	0.031975	0.0339878	0.111382	0.0498736	0.0884108	0.0720775	0.15136	0.0449364	0.0226728	0.0208146	2.7359e-07	0.0363142	0.0478799	0.160847	0.125242	0.0218567	0.0336548	0.0474616	0.0910387	0.0528313	0.214148	0.0281999	0.04555	0.147095	0.0575287	0.0514512
ROBB760101	Information measure for alpha-helix (Robson-Suzuki, 1976)	0.406336	0.422557	0.52939	0.107527	0.343798	0.3003	0.571053	0.18	0.282194	0.289701	0.126346	0.328281	0.253583	0.452609	0.0397817	0.267951	0.231311	0.0383275	0.331391	0.284713	0.284552	0.0224196	0.210891	0.238034	0.0431781	0.207545	0.292282	0.52471	0.128068	0.15253	0.248292	0.0573464	0.354198	0.0103138	0.410279	0.441051	0.259625	0.237969	0.0602901	0.0958959	0.234885	0.256136	0.0782311	0.0124753	0.229358	0.201227	0.0413136	0.263285
ROBB760102	Information measure for N-terminal helix (Robson-Suzuki, 1976)	0.0604245	0.119085	0.076625	0.246433	0.165761	0.154993	0.175454	0.453547	0.193415	0.199265	0.0345173	0.243638	0.246047	0.149354	0.462666	0.210989	0.203147	0.305981	0.0281087	0.101953	0.0227704	0.0203018	0.141365	0.130483	0.143992	0.242796	0.111988	0.0331572	0.210773	0.179941	0.0989558	0.092536	0.0213862	0.0328869	0.0323487	0.0872375	0.269672	0.224255	0.274047	0.449614	0.181933	0.141983	0.26388	0.252943	0.207859	0.101863	0.284427	0.151707
ROBB760103	Information measure for middle helix (Robson-Suzuki, 1976)	0.497527	0.62453	0.705789	0.299385	0.642843	0.684421	0.690972	0.579198	0.659403	0.714672	0.146571	0.601769	0.681589	0.577629	0.320319	0.676864	0.602354	0.192943	0.38347	0.620407	0.267049	0.027286	0.574316	0.603931	0.126166	0.415284	0.624002	0.485472	0.23083	0.345614	0.602295	0.167426	0.436352	0.112282	0.673713	0.652413	0.571184	0.610639	0.389369	0.385984	0.625532	0.651994	0.287989	0.137608	0.656359	0.500052	0.162981	0.628178
ROBB760104	Information measure for C-terminal helix (Robson-Suzuki, 1976)	0.377014	0.814979	0.732722	0.118619	0.689068	0.760902	0.721876	0.700015	0.782058	0.784504	0.0997827	0.631416	0.7806	0.599966	0.468559	0.782191	0.77242	0.108109	0.505216	0.73519	0.299211	0.0487066	0.708121	0.713309	0.0426223	0.5721	0.732509	0.449943	0.210218	0.534097	0.718217	0.0750208	0.311815	0.181908	0.369564	0.450188	0.690518	0.669199	0.594686	0.494553	0.789959	0.706212	0.160227	0.328774	0.723419	0.600926	0.2796	0.736642
ROBB760105	Information measure for extended (Robson-Suzuki, 1976)	0.433908	0.00747866	0.0212519	0.446772	0.0625712	0.00538925	0.281649	0.22177	0.0135539	0.0225103	0.139273	0.109642	0.0123946	0.155455	0.0871221	0.0287607	0.00600405	0.252553	0.0442081	0.00176461	0.0888741	0.428747	0.000977713	0.000287954	0.282211	0.192582	0.0229799	0.221383	0.533631	0.0174397	0.000182961	0.429296	0.059087	0.0531554	0.126679	0.060277	0.0308615	0.0023542	0.000727786	0.240216	0.0243858	0.00477846	0.471172	0.015905	0.0374437	0.0551019	0.39639	0.00198209
ROBB760106	Information measure for pleated-sheet (Robson-Suzuki, 1976)	0.454899	0.061991	0.0874766	0.554464	0.170279	0.0849579	0.472363	0.37259	0.104328	0.133667	0.156982	0.289089	0.114641	0.308519	0.172688	0.142242	0.0814514	0.358075	0.0905186	0.0605537	0.157234	0.37155	0.058205	0.0562719	0.312008	0.264607	0.108676	0.347349	0.543307	0.00530247	0.048472	0.474716	0.133422	0.00788394	0.215141	0.137865	0.149918	0.0996034	0.0534066	0.395046	0.122431	0.0819024	0.57085	0.0461173	0.160399	0.152249	0.50105	0.0679844
ROBB760107	Information measure for extended without H-bond (Robson-Suzuki, 1976)	0.00200745	0.122904	0.118732	0.0194066	0.157226	0.256484	0.0392361	0.0505296	0.225615	0.243346	0.00466721	0.160178	0.281771	0.0697784	0.0428406	0.214308	0.210326	0.033266	0.0541305	0.223246	0.0249313	0.0293953	0.217075	0.250845	0.00222456	0.00322181	0.162149	0.0270634	0.00274104	0.189043	0.223412	0.00143377	0.111678	0.102331	0.046972	0.0519601	0.145151	0.32738	0.192245	0.0712139	0.180723	0.268828	0.00214787	0.00906956	0.212677	0.11197	0.01619	0.246207
ROBB760108	Information measure for turn (Robson-Suzuki, 1976)	0.456569	0.134375	0.245206	0.233708	0.218672	0.0468908	0.293024	0.138156	0.0765015	0.0766232	0.10193	0.188504	0.0609947	0.306376	0.027704	0.0844422	0.0311133	0.0423651	0.278408	0.0632039	0.258214	0.133565	0.0201818	0.0257502	0.0602777	0.199176	0.115382	0.391551	0.307315	0.00822802	0.0290426	0.0767034	0.302525	0.0420262	0.425456	0.230246	0.0631192	0.0266874	1.67764e-05	0.0928654	0.0635897	0.0703898	0.206868	0.00882193	0.0633587	0.122797	0.116859	0.0506122
ROBB760109	Information measure for N-terminal turn (Robson-Suzuki, 1976)	0.528665	0.294503	0.289746	0.111225	0.426243	0.232816	0.295388	0.385742	0.335032	0.325585	0.221723	0.283033	0.321703	0.265217	0.174882	0.314236	0.279793	0.0322501	0.255649	0.26081	0.218113	0.147559	0.212358	0.323157	0.0464804	0.339108	0.304594	0.335131	0.320087	0.159949	0.202517	0.059818	0.313398	0.000843556	0.368961	0.269724	0.428169	0.227707	0.167664	0.248718	0.326465	0.272412	0.351406	0.0973798	0.277425	0.284011	0.255594	0.308647
ROBB760110	Information measure for middle turn (Robson-Suzuki, 1976)	0.39428	0.130569	0.244939	0.245711	0.190447	0.0708986	0.290694	0.129783	0.0906941	0.0853633	0.0578168	0.205234	0.0813532	0.321233	0.0404422	0.104589	0.0408101	0.0596629	0.227297	0.0844747	0.23125	0.0782803	0.0377784	0.0405762	0.0923233	0.163239	0.139473	0.362886	0.301445	0.0133417	0.0539568	0.0794611	0.252523	0.00363208	0.482659	0.264247	0.0582219	0.0470917	0.00214629	0.0807264	0.0819857	0.106718	0.226907	0.0148412	0.0974496	0.151369	0.0852841	0.0608483
ROBB760111	Information measure for C-terminal turn (Robson-Suzuki, 1976)	0.000699985	0.0119874	0.000152143	2.72757e-06	0.00386039	0.130975	0.00560915	0.0759219	0.0807623	0.0939981	0.000983676	0.0119201	0.120766	0.00460333	0.146291	0.0962159	0.140727	0.0565591	0.0417531	0.0708181	0.0510484	0.0579404	0.15532	0.164259	0.0197403	0.0123381	0.0269724	0.021348	0.0178677	0.0605397	0.131034	0.0321254	0.0281053	0.270231	0.0096083	0.0106172	0.107265	0.167516	0.219187	0.0585026	0.0943648	0.0930523	0.0322673	0.0257905	0.136592	0.0369958	9.06095e-05	0.108395
ROBB760112	Information measure for coil (Robson-Suzuki, 1976)	0.743655	0.3525	0.425879	0.256486	0.352276	0.248594	0.586485	0.314948	0.260412	0.305983	0.230705	0.334283	0.243807	0.424536	0.0761588	0.292393	0.22576	0.102037	0.349979	0.266928	0.233465	0.220266	0.192223	0.227486	0.143624	0.29504	0.289865	0.472439	0.318801	0.0688696	0.211	0.2476	0.286452	0.00176067	0.428643	0.356811	0.304889	0.191467	0.0623874	0.178223	0.279471	0.23067	0.264923	0.0104905	0.260367	0.331891	0.187103	0.255081
ROBB760113	Information measure for loop (Robson-Suzuki, 1976)	0.50517	0.151884	0.259412	0.236661	0.235416	0.0669094	0.33038	0.163788	0.0989194	0.099917	0.107563	0.203783	0.0840698	0.319406	0.034191	0.113255	0.0481478	0.0489247	0.285266	0.0848415	0.255111	0.141648	0.0357903	0.0460676	0.0602966	0.212161	0.136697	0.416188	0.295804	0.0127781	0.0473587	0.0976392	0.315488	0.0335357	0.467665	0.266674	0.0857562	0.0467038	0.00103184	0.0980938	0.0856958	0.0950961	0.220152	0.00886868	0.0872757	0.158148	0.11914	0.0736858
ROBB790101	Hydration free energy (Robson-Osguthorpe, 1979)	0.335001	0.0206245	0.00490816	0.598101	0.000926249	2.44217e-05	0.088374	0.127363	0.00190892	0.000899253	0.0307937	0.00106983	0.000113103	1.89857e-07	0.0646489	0.00370089	0.00395863	0.558964	0.00638548	0.0127398	0.0508065	0.130126	0.00734484	0.00373596	0.330005	0.0308112	0.00641147	0.00256748	0.121103	0.168891	0.00133394	0.758146	0.00835298	0.0136825	0.0221832	0.0897691	0.00469824	0.000405072	0.00268543	0.0909696	2.63657e-05	0.00107462	0.222574	0.0482237	0.00492848	0.00700988	0.0484782	0.00605878
ROSG850101	Mean area buried on transfer (Rose et al., 1985)	0.278407	0.0298963	0.0630407	0.597048	0.0437881	0.078899	0.318028	0.209216	0.0374436	0.0800484	0.0299131	0.0446252	0.0558465	0.0486031	0.112219	0.0778246	0.0385106	0.78648	0.00274929	0.0110503	0.0182434	0.0163377	0.0271148	0.0274999	0.389649	0.117341	0.00996884	0.0314201	0.0890785	0.0264405	0.0548502	0.649682	0.132262	0.00560365	0.0907625	0.249842	0.00316298	0.0417172	0.0183513	0.133134	0.0251995	0.0201322	0.0946893	0.00218049	0.0555221	0.0155292	0.0220165	0.0243235
ROSG850102	Mean fractional area loss (Rose et al., 1985)	0.389057	0.00356938	2.34732e-05	0.400226	0.015298	0.00365085	0.112595	0.19833	0.00539839	0.0281337	0.0848356	0.0190345	0.0182828	0.00751692	0.100905	0.0308409	0.000913838	0.251712	0.000511043	0.00242704	0.00482993	0.329644	0.000927684	0.00701526	0.14812	0.0230956	0.0138575	0.0338018	0.113185	0.0620826	0.00795695	0.681811	0.00311889	0.0333548	0.136956	0.158475	0.0379853	0.0304302	0.00328503	0.103796	0.0407261	0.0172786	0.260574	0.0220264	0.0264624	0.0702386	0.118569	0.00467078
ROSM880101	Side chain hydropathy, uncorrected for solvation (Roseman, 1988)	0.172274	0.179287	0.106044	0.263965	0.04751	0.118442	0.000291655	0.0234608	0.10674	0.0535523	0.0459323	0.0510503	0.0683396	0.0714938	0.000318942	0.0486124	0.142378	0.121455	0.0792339	0.108187	0.081766	0.144626	0.141674	0.0984118	0.0584264	0.0132168	0.0945383	0.00281733	0.00677003	0.323266	0.118138	0.498249	0.0277827	0.230259	0.00624033	0.0244674	0.0334329	0.0503984	0.135733	0.00467399	0.0628297	0.0578882	0.199626	0.231697	0.0631833	0.0221699	0.00576666	0.0899874
ROSM880102	Side chain hydropathy, corrected for solvation (Roseman, 1988)	0.193318	0.13817	0.068751	0.219025	0.0317328	0.081129	0.00229434	0.0110746	0.0796678	0.0397117	0.0130703	0.0282561	0.0515422	0.0361549	0.00771606	0.039082	0.118347	0.0886195	0.042483	0.0788562	0.0479973	0.216545	0.111642	0.0787701	0.0330275	0.0164529	0.0674556	0.000249621	0.00742267	0.320528	0.096067	0.449704	0.0206975	0.167906	0.0179749	0.00813926	0.0214187	0.0333313	0.161105	0.00172554	0.046559	0.0357698	0.141543	0.270044	0.0401878	0.0121595	0.0149673	0.0814771
ROSM880103	Loss of Side chain hydropathy by helix formation (Roseman, 1988)	0.0045918	0.0122489	0.00441286	0.00769747	0.0497125	0.0143141	0.000302115	0.0639568	0.031205	0.0474551	0.0361099	0.0427955	0.0429598	0.0244732	0.063783	0.0286972	0.0398257	0.000887815	0.00100724	0.0219259	0.0424199	0.0397832	0.0146706	0.0277236	0.00225428	0.0238093	0.0325918	0.0153427	0.105168	0.092385	0.00423427	0.00386716	0.0010845	0.000886866	0.0020112	5.60445e-05	0.202521	0.0479842	0.0495999	0.119664	0.0603164	0.0352218	0.158942	0.0541164	0.0402053	0.018046	0.236174	0.0385664
SIMZ760101	Transfer free energy (Simon, 1976), Cited by Charton-Charton (1982)	0.139071	0.0814464	0.0223497	0.507608	0.0352333	0.0699448	0.0208514	0.00231601	0.101968	0.0520047	7.09937e-05	0.0552268	0.0780192	0.0263796	0.0226201	0.0631902	0.138658	0.534238	0.0664254	0.157991	0.105512	0.0149578	0.151285	0.145145	0.156021	0.0039767	0.142358	0.00411783	0.0111984	0.386126	0.0985685	0.537559	0.00587675	0.103676	0.000424186	0.0052775	0.166584	0.0981874	0.165118	0.000598446	0.136248	0.129821	0.0316086	0.241376	0.0740345	0.0796548	0.00101292	0.126847
SNEP660101	Principal component I (Sneath, 1966)	0.222928	0.297474	0.317869	0.229286	0.377235	0.1783	0.450791	0.406136	0.248523	0.211973	0.149071	0.553533	0.224863	0.528366	0.367573	0.227834	0.181006	0.0480829	0.403485	0.20159	0.389327	0.144254	0.128296	0.101448	0.140923	0.488274	0.25265	0.445814	0.511203	0.128318	0.0802702	0.0589134	0.180464	0.00855835	0.211113	0.220924	0.222762	0.132591	0.0716007	0.597149	0.219599	0.222243	0.422713	0.157186	0.216661	0.154838	0.488112	0.143047
SNEP660102	Principal component II (Sneath, 1966)	0.000198391	0.273341	0.225566	0.00147339	0.103627	0.326958	0.16886	0.00227236	0.229082	0.162737	0.000170583	0.189301	0.193082	0.177817	0.00106441	0.157201	0.265608	0.00356083	0.170517	0.224844	0.0585465	0.0765661	0.313476	0.22074	0.0271157	0.0517082	0.164061	0.0701615	0.00259183	0.199005	0.286802	0.0068122	0.12433	0.199567	0.0410595	0.0880167	0.0390287	0.18205	0.129345	0.000356512	0.127549	0.173721	0.033263	0.0391138	0.198634	0.105139	0.036975	0.17097
SNEP660103	Principal component III (Sneath, 1966)	0.0197797	0.0084547	0.00449689	0.290086	0.0263595	0.00053562	0.0261283	0.0716312	0.00645521	0.000888444	0.00430444	0.0317065	0.000192979	0.0352471	0.0840161	0.00063108	0.00227336	0.630144	0.156289	0.0226701	0.286586	0.0874298	0.00296511	0.00187514	0.180451	0.00265777	0.0468808	0.0756469	0.0114973	0.0835296	0.000556601	0.378267	0.0027471	0.0220215	0.000432226	0.0913123	0.031624	0.000287009	0.000325748	0.0232945	0.0115302	0.0104126	0.0113488	0.023134	0.000920409	0.0217756	0.0438808	0.00243015
SNEP660104	Principal component IV (Sneath, 1966)	0.042302	0.0291091	0.0699737	0.0463817	0.0424669	0.00339416	0.0122098	0.00137231	0.00647564	0.00126023	0.0110744	0.00730803	0.00143223	0.0389047	0.0133537	0.00346088	0.000561574	0.018715	0.0404853	0.0036356	0.0342404	0.00964665	0.00101756	0.00159622	0.000378642	0.00286104	0.00182492	0.0358882	0.134821	8.62432e-07	0.00146106	0.00974661	0.306761	0.0213432	0.019937	0.000339774	0.00640255	0.00496143	0.0123783	0.000197762	0.00138897	0.00125072	0.000333885	0.0118655	0.00104071	0.000610369	0.00779607	0.00228801
SUEM840101	Zimm-Bragg parameter s at 20 C (Sueki et al., 1984)	0.612941	0.302528	0.366206	0.655163	0.316312	0.203772	0.610746	0.467734	0.227551	0.261158	0.298645	0.302279	0.231841	0.328743	0.281944	0.245397	0.158682	0.512198	0.183721	0.138807	0.0924607	0.0295569	0.107553	0.124832	0.490318	0.434121	0.17337	0.312243	0.391989	0.0212791	0.152729	0.50055	0.319528	0.00931506	0.313802	0.597884	0.150269	0.121918	0.0744787	0.422521	0.182658	0.141373	0.407942	0.0289814	0.181011	0.115878	0.154037	0.166786
SUEM840102	Zimm-Bragg parameter sigma x 1.0E4 (Sueki et al., 1984)	0.0244346	0.065156	0.0273624	0.201535	0.0527534	0.019969	0.0120008	0.0573385	0.0470849	0.028995	0.103764	0.0128943	0.0405408	0.0103426	0.152837	0.0510085	0.0750625	0.17257	0.0658391	0.0519049	0.014021	0.00539949	0.0430441	0.0293993	0.295598	0.0861895	0.0427482	0.0104186	0.000191974	0.13469	0.0101813	0.356765	0.00483778	0.03657	0.000754609	0.0619694	0.0931846	0.021663	0.0600111	0.0445436	0.0619399	0.0476437	0.0578426	0.278752	0.0277527	0.0461889	0.0532618	0.054794
SWER830101	Optimal matching hydrophobicity (Sweet-Eisenberg, 1983)	0.384978	0.000929693	0.00414427	0.715407	0.0159288	0.00197087	0.17041	0.209092	0.000371225	0.0215354	0.108133	0.0296602	0.00782771	0.0221412	0.0655482	0.0179458	2.75462e-07	0.560487	0.000966361	0.000861663	0.00654903	0.134129	0.000485819	0.000388188	0.345074	0.0671263	2.50326e-07	0.0348207	0.13976	0.0998168	3.31017e-05	0.80852	0.0265784	0.0722478	0.110722	0.149552	0.00235729	0.00541368	0.00376711	0.127183	0.0032942	0.00043167	0.366477	0.0349912	0.0110783	0.0248508	0.0753915	0.000444898
TANS770101	Normalized frequency of alpha-helix (Tanaka-Scheraga, 1977)	0.281643	0.331998	0.453431	0.0702846	0.249905	0.202423	0.399011	0.0982443	0.179223	0.179559	0.0260144	0.209242	0.159305	0.333572	0.0206877	0.174137	0.137243	0.0373865	0.251029	0.182107	0.173827	1.82739e-05	0.117187	0.133204	0.0164936	0.140239	0.176625	0.327482	0.0765223	0.0914464	0.160114	0.0119472	0.315087	0.0277477	0.275046	0.285777	0.131431	0.1351	0.0253086	0.051165	0.130212	0.160147	0.011877	0.0052107	0.131979	0.11705	0.00547784	0.169167
TANS770102	Normalized frequency of isolated helix (Tanaka-Scheraga, 1977)	0.0469083	0.0593194	0.0451978	0.0158075	0.126551	0.0782198	0.00736887	0.129013	0.113518	0.143395	0.163868	0.118614	0.115388	0.0329083	0.104158	0.128122	0.144169	0.0161346	0.156022	0.166799	0.0195696	0.132907	0.128057	0.113881	0.00646325	0.0546154	0.155025	0.00721311	0.013789	0.0982827	0.0877623	0.0151037	0.0239498	0.0582291	0.0776673	0.076091	0.186639	0.108936	0.0937478	0.0683683	0.187355	0.161628	0.0751913	0.0192443	0.106014	0.174585	0.0251802	0.142647
TANS770103	Normalized frequency of extended structure (Tanaka-Scheraga, 1977)	0.153676	0.0661629	0.0270657	0.251795	0.00102178	0.0639612	0.0539963	0.0716813	0.052307	0.0288	0.0395207	1.03107e-05	0.0602921	0.00317185	0.0326555	0.0239959	0.0542309	0.182549	0.00391748	0.0980785	0.000330856	0.227228	0.0841901	0.0868945	0.172409	0.0853135	0.0336749	0.0205895	0.276201	0.161179	0.0920235	0.273433	0.000484858	0.0873746	0.000910316	0.000344393	0.0216856	0.0883687	0.0364601	0.104829	0.0296314	0.073843	0.205766	0.0053197	0.0222314	0.0200078	0.200181	0.0855265
TANS770104	Normalized frequency of chain reversal R (Tanaka-Scheraga, 1977)	0.290188	0.407378	0.398171	0.241745	0.499779	0.688353	0.46369	0.586774	0.632379	0.714959	0.00613622	0.462472	0.700627	0.325259	0.390758	0.776398	0.645245	0.238726	0.275263	0.616518	0.0632254	0.0699318	0.653196	0.646324	0.0352726	0.287283	0.547263	0.166741	0.0793107	0.261484	0.655213	0.225429	0.348361	0.191772	0.425529	0.307412	0.476061	0.710967	0.55249	0.365941	0.651131	0.676417	0.0850423	0.13969	0.713119	0.647772	0.162041	0.667655
TANS770105	Normalized frequency of chain reversal S (Tanaka-Scheraga, 1977)	0.16352	0.000292464	0.0178341	0.0562777	0.00698569	0.0739264	0.0398625	0.00167657	0.0387991	0.0423985	0.1261	0.000179063	0.0716654	0.0458912	0.022896	0.0592367	0.0795355	0.0084709	0.0252409	0.0722585	0.113561	0.0220571	0.132624	0.133573	0.106359	0.0534608	0.0162501	0.141671	0.302657	0.0461682	0.0958024	0.00203252	0.0337368	0.12224	0.0135012	0.00891201	0.0205974	0.157739	0.135955	0.00246874	0.0521765	0.0901735	0.11641	0.000294984	0.0690156	0.0481391	0.0613264	0.0730021
TANS770106	Normalized frequency of chain reversal D (Tanaka-Scheraga, 1977)	0.207111	0.081995	0.0314363	0.173147	0.00250694	0.0542922	0.000421106	0.0217767	0.0372916	0.0405377	0.000886892	0.0155382	0.0387633	0.0242115	0.00918899	0.0164457	0.0678792	0.0259343	0.000138002	0.0447872	0.032521	0.118338	0.0710892	0.0538905	0.0184947	0.00585099	0.0248277	0.000712858	0.0209351	0.207197	0.0634301	0.2054	5.19123e-06	0.0960167	0.0166995	0.0151117	0.0458319	0.0664956	0.0925966	0.0114693	0.0253245	0.0110727	0.0991801	0.110756	0.0184515	0.0017143	0.000194122	0.0568476
TANS770107	Normalized frequency of left-handed helix (Tanaka-Scheraga, 1977)	0.207176	0.000778749	0.0432794	0.186573	0.00505256	0.011107	0.137441	0.00144311	0.0144431	0.00172033	0.0118711	4.54755e-06	0.0172661	0.0326268	0.0743685	0.0154779	0.0497072	0.135741	0.0120896	0.0319919	0.0179713	0.0250665	0.0497824	0.038805	0.043222	0.011111	0.00654534	0.107958	0.0208984	0.0919845	0.0145694	0.158518	0.0171777	0.0632189	0.0746771	0.0372188	0.0183301	0.0265667	0.115393	0.000464315	0.0272947	0.0294821	0.0169286	0.0596254	0.0215391	0.015999	0.00511962	0.0339767
TANS770108	Normalized frequency of zeta R (Tanaka-Scheraga, 1977)	0.0751997	0.00688876	0.0163171	0.0220791	0.00201043	0.0437997	0.00542571	0.0459448	0.020756	0.0262571	0.117914	0.00604998	0.0298882	0.0288726	0.0753575	0.00874354	0.0117467	0.0447775	0.000696712	0.0135176	0.00433122	0.025584	0.0229196	0.0139211	0.00277017	0.0403268	0.0153495	0.00190093	0.014754	0.0181632	0.035186	0.00191642	0.00477631	0.0600671	0.0094581	0.0169035	0.000581562	0.0409005	0.00694492	0.00939956	0.00539619	0.0214732	0.0464036	0.00215376	0.0349824	0.00769456	0.00276103	0.00934109
TANS770109	Normalized frequency of coil (Tanaka-Scheraga, 1977)	0.0913088	0.0244247	0.06183	0.145877	0.00791092	0.000979525	0.218728	0.0355127	0.00222787	0.00093426	0.000499484	0.00992455	0.00824955	0.098962	0.00913711	0.0015788	0.00713756	0.181518	0.0115515	0.0162731	0.0259222	0.0280009	0.0234998	0.0359101	0.101956	0.119768	0.00294941	0.0904273	0.208722	0.0321304	0.0136458	0.0701294	0.0636025	0.000243773	0.02238	0.0205443	0.0165369	0.0319248	0.0351118	0.0702586	0.0105203	0.0229912	0.00840326	0.0132425	0.00581951	0.0261338	0.0943539	0.0236756
TANS770110	Normalized frequency of chain reversal (Tanaka-Scheraga, 1977)	0.770597	0.231471	0.321816	0.523374	0.379912	0.150079	0.512356	0.383732	0.211564	0.204283	0.137367	0.285156	0.189474	0.360026	0.15761	0.226125	0.12284	0.277539	0.294307	0.127182	0.187166	0.21061	0.0825269	0.113391	0.21793	0.433954	0.200438	0.403971	0.508261	0.0139638	0.108869	0.313018	0.479618	0.000136572	0.41951	0.32799	0.151509	0.0869692	0.0459738	0.332643	0.175703	0.15118	0.380106	0.0383165	0.188026	0.204989	0.26894	0.137067
VASM830101	Relative population of conformational state A (Vasquez et al., 1983)	0.00210743	0.0806065	0.0917897	0.00884444	0.0601954	0.0327001	0.0917045	0.00295451	0.0449475	0.0180565	0.0150742	0.075316	0.0168973	0.161809	0.00813729	0.0242912	0.0304639	0.000716923	0.107049	0.0373234	0.161139	0.116392	0.0169601	0.0082284	0.0214685	0.0092429	0.0502975	0.153839	0.200853	0.0390273	0.015283	0.010276	0.322922	0.0151583	0.0478265	0.0169925	0.00256531	0.00809881	0.00485636	0.00208319	0.0170616	0.0201844	0.00540827	0.0211797	0.0182466	0.00772037	0.090914	0.0171584
VASM830102	Relative population of conformational state C (Vasquez et al., 1983)	0.0392972	0.0118639	0.0205193	0.360803	0.00389489	0.0993077	0.0619921	0.0516741	0.0630265	0.0797537	0.000154169	0.0155903	0.0908412	0.0113423	0.0362491	0.105944	0.0520135	0.332906	0.00790958	0.0723789	0.035748	0.0197149	0.0899229	0.069544	0.158301	0.000369587	0.040097	2.04618e-05	0.00116896	0.000575574	0.140647	0.381198	0.0425615	0.0251524	0.13889	0.190586	0.000436239	0.0991811	0.0611174	0.00456204	0.0496695	0.100971	0.0432803	0.0181948	0.109107	0.0882597	0.0419379	0.0749774
VASM830103	Relative population of conformational state E (Vasquez et al., 1983)	0.0153346	0.0451247	0.0213419	0.399691	0.0589855	0.0111047	0.011695	0.000665168	0.032472	0.0125542	0.00111994	0.0278379	0.0200909	0.0142478	7.51475e-05	0.011173	0.0396287	0.369985	0.0872471	0.0456023	0.138859	0.0238999	0.0234623	0.0438754	0.184013	0.00256797	0.0484464	0.0262886	0.00666642	0.167358	0.00728098	0.484818	0.00474475	0.00762685	0.0061971	0.0303621	0.131696	0.0228942	0.0458097	0.000368253	0.0439343	0.0330331	0.0248098	0.132744	0.00934083	0.0128105	0.0667433	0.0375492
VELV850101	Electron-ion interaction potential (Veljkovic et al., 1985)	0.00487847	0.048739	0.0265285	0.00368543	0.000967272	0.0451062	0.0512184	0.00564273	0.0174589	0.0387375	0.062591	0.0164039	0.0288624	0.0379956	0.0227313	0.00903757	0.0328712	0.00628961	0.00713922	0.0271747	0.0142403	0.0371574	0.0450572	0.0424291	0.0701915	0.00210594	0.016277	0.0305038	0.00234728	0.0509703	0.0579434	0.00255114	0.035742	0.0325658	0.00748226	0.035392	0.0497596	0.056592	0.012511	0.00909476	0.0231134	0.0115905	0.0149869	0.000235065	0.0233019	0.00450491	0.00100655	0.0293239
VENT840101	Bitterness (Venanzi, 1984)	0.288916	0.0019566	0.0073954	0.541637	0.0128808	0.0087189	0.133917	0.128277	0.00429054	0.018857	0.00543103	0.0122663	0.0105074	0.012103	0.0189596	0.0245208	8.33272e-06	0.453421	0.000620911	0.000289017	0.0145738	0.127943	0.000329631	0.000238272	0.101886	0.0209517	0.000368255	0.0189518	0.0584725	0.101967	0.00353186	0.593177	0.118091	0.0181514	0.160071	0.0370833	0.00150878	0.00961378	0.00156177	0.0475008	0.00126125	0.00626361	0.103864	0.0504753	0.0182206	0.0169519	0.0160325	0.000848094
VHEG790101	Transfer free energy to lipophilic phase (von Heijne-Blomberg, 1979)	0.179844	0.0292802	0.00825112	0.263201	0.000337674	0.00221564	0.0309875	0.13349	0.00013631	0.00184318	0.0271217	0.00505786	0.00316391	0.000156843	0.0643872	0.00616256	0.0072126	0.102818	0.00727064	0.000529402	0.00748012	0.0716392	0.00391999	0.000199581	0.0386726	0.0112798	0.000415674	0.0166279	0.0145613	0.0690609	0.0029019	0.39536	7.04639e-05	0.0514252	0.145944	0.0826276	0.00296296	0.00717126	0.0104279	0.0704636	0.000650124	0.00725942	0.308894	0.0581606	0.00266738	0.00964709	0.0215475	7.09865e-05
WARP780101	Average interactions per side chain atom (Warme-Morgan, 1978)	0.166496	0.048245	0.0268375	0.172018	0.00254323	0.0599783	0.00241969	0.0514454	0.0231328	0.00299562	0.148682	0.00469416	0.00995624	0.0063863	0.0269516	0.00718294	0.0605474	0.0456067	0.0226854	0.0256994	0.00382387	0.214122	0.0669251	0.0234187	0.0553693	0.00462554	0.00355618	0.00688587	0.0624324	0.0845633	0.0335013	0.311742	0.0262137	0.158247	0.0574258	0.0828785	0.0114512	0.00264898	0.0197376	0.0276314	6.88328e-05	0.00875478	0.207622	0.0380077	0.0157203	0.000268444	0.0754705	0.0168963
WEBA780101	RF value in high salt chromatography (Weber-Lacey, 1978)	0.0901133	0.030147	0.0106837	0.330164	0.0229015	6.63227e-05	0.0475428	0.0276959	0.00489837	0.00039408	0.00518122	0.0174856	0.000148185	0.0303564	0.00811683	3.0191e-05	0.00975795	0.470853	0.118308	0.0156414	0.203143	0.00758456	0.00363801	0.000613869	0.215194	0.00137394	0.0279855	0.0145759	0.012475	0.159456	0.00344231	0.622399	0.00868834	8.98643e-05	0.0237158	0.128695	0.035307	0.000765909	0.00369595	0.000550591	0.0096467	0.00534129	0.0272223	0.142446	0.00136603	0.0152184	0.0829641	0.00513784
WERD780101	Propensity to be buried inside (Wertz-Scheraga, 1978)	0.400399	0.00492929	0.017637	0.523714	0.0370987	0.0335037	0.209113	0.288578	0.0255502	0.0733208	0.0579947	0.0383059	0.0512996	0.0214208	0.147213	0.0649243	0.0161028	0.445552	0.00372591	0.014979	0.0140719	0.219752	0.0133302	0.0240823	0.204603	0.0537086	0.0236541	0.030183	0.0776056	0.0391218	0.0323102	0.774223	0.0131837	0.00530889	0.121683	0.236266	0.0452873	0.0600922	0.0140606	0.166815	0.0590972	0.0402789	0.191408	0.0148642	0.0529192	0.0620322	0.0947615	0.0183769
WERD780102	Free energy change of epsilon(i) to epsilon(ex) (Wertz-Scheraga, 1978)	0.220037	0.0196645	0.00424499	0.0660429	0.0155542	0.0431267	0.0119544	0.0122265	0.0472239	0.0447282	0.117516	0.0207344	0.0501847	0.00196468	0.0999236	0.049676	0.058525	0.0746608	0.00838671	0.0638676	9.0556e-05	0.034087	0.0613176	0.0936426	0.23219	0.0011254	0.0489109	0.0271416	0.0808051	0.115948	0.0369537	0.102085	0.00368217	0.175977	0.00804455	0.0415585	0.0368281	0.071398	0.0913877	0.0808931	0.0592101	0.0672296	0.111383	0.0798716	0.0428197	0.0176076	0.0457496	0.0549473
WERD780103	Free energy change of alpha(Ri) to alpha(Rh) (Wertz-Scheraga, 1978)	0.00948313	0.059055	0.0519581	0.0071713	0.0508367	0.00938223	0.0415013	0.000927541	0.0243578	0.00535779	0.0111817	0.0124361	0.00532715	0.0546004	0.0151801	0.00112802	0.00811885	0.00012241	0.0368475	0.00510029	0.154651	0.0433471	0.00295007	0.015405	0.000106264	0.00944341	0.0268926	0.121735	0.100068	0.0585403	0.00611462	0.0347652	0.0302295	0.00380032	0.00676836	0.000656142	0.0196006	0.0001539	0.0322791	0.00133055	0.00713725	0.00072113	0.00337741	0.0802912	0.0051183	0.000325908	0.129448	0.00304712
WERD780104	Free energy change of epsilon(i) to alpha(Rh) (Wertz-Scheraga, 1978)	0.146272	0.000166581	0.00182059	0.0333171	0.00985724	0.00053511	0.00299584	0.141701	0.00328525	0.0146951	0.0600336	0.0195754	0.017195	0.0041966	0.131861	0.0200243	0.00915204	0.00291336	0.00109529	0.00672465	0.0009173	0.0817614	0.00288291	0.00591566	0.0239543	0.0465366	0.00839049	0.00470348	0.0893074	0.000174197	6.16111e-07	0.0593867	0.0385081	0.00632894	0.0353338	0.0164362	0.112649	0.0159405	0.0023873	0.100626	0.0404413	0.0201337	0.330238	0.00381062	0.0257373	0.0730389	0.126631	0.0135933
WOEC730101	Polar requirement (Woese, 1973)	0.214705	0.0694652	0.0300938	0.379238	0.001785	0.0374446	0.0496655	0.155332	0.0371985	0.00464293	0.11402	3.994e-05	0.0159256	0.00200652	0.104778	0.00509036	0.0366901	0.291586	0.0294213	0.0559773	0.0225792	0.135024	0.0570808	0.0396897	0.22623	0.0381873	0.0282337	0.00565239	0.143971	0.182572	0.051136	0.527135	0.0143529	0.0741872	0.00949588	0.053976	4.59567e-06	0.0169608	0.0199992	0.14529	0.00732957	0.0264333	0.375639	0.00989355	0.00963386	0.00644955	0.13606	0.0323931
WOLR810101	Hydration potential (Wolfenden et al., 1981)	0.151373	0.0770899	0.0493335	0.0887741	0.00386157	0.057087	0.00284932	0.0280792	0.024893	0.0117571	0.0594556	0.00282645	0.0120264	0.0158232	0.00194241	0.0078529	0.0560188	0.000149772	0.00566958	0.0165452	0.000687403	0.211222	0.0485177	0.0227539	0.00099468	0.00820096	0.00939395	0.00706889	0.0144936	0.0949837	0.0499854	0.197141	0.0206919	0.209718	0.0493993	0.00870408	0.00146298	0.00498837	0.0546129	0.00713608	0.00454901	0.00274534	0.243613	0.11292	0.0100722	0.0046105	0.033808	0.0156623
WOLS870101	Principal property value z1 (Wold et al., 1987)	0.283009	0.0550611	0.00873039	0.596297	0.00285808	0.0244048	0.0668085	0.0644219	0.0315558	0.00492199	0.0401043	0.00136422	0.0154208	0.000929864	0.00610358	0.00667719	0.0549012	0.430677	0.0244854	0.0498372	0.0405391	0.108687	0.0619212	0.0484356	0.241955	0.00494034	0.0364265	0.00818616	0.0745281	0.273809	0.037161	0.719458	0.0108538	0.112718	0.060539	0.0785265	0.0246954	0.0165334	0.0847214	0.0397294	0.0241583	0.0213333	0.243715	0.157385	0.0117738	0.00888151	0.0170181	0.0399413
WOLS870102	Principal property value z2 (Wold et al., 1987)	0.0274355	0.00793382	0.0129426	0.0423178	0.0132015	0.00550734	0.0447474	0.00589702	0.00158922	7.76689e-05	0.00619373	0.00574523	0.00196629	1.2411e-05	0.0036349	0.00246853	0.000154159	0.194547	0.0206423	0.00723678	0.0589472	0.136291	0.000482179	0.00444429	0.0792066	9.01471e-05	0.0210122	0.0102524	0.0255727	0.0131459	0.00203753	0.0444154	0.0166475	0.0346048	0.0274122	0.028895	0.0725227	0.00364885	0.00374309	8.63537e-05	0.0216465	0.0178051	0.0879749	0.0152295	0.00867542	0.0800121	0.0736406	0.00622355
WOLS870103	Principal property value z3 (Wold et al., 1987)	0.063427	0.280299	0.305832	0.0822333	0.320967	0.163927	0.17233	0.187295	0.204965	0.178828	0.00164607	0.217311	0.176513	0.286589	0.182534	0.177939	0.192954	0.113655	0.184476	0.113221	0.171497	0.0149252	0.115825	0.0959167	0.0457818	0.386889	0.156325	0.130128	0.394223	0.178339	0.109929	0.0225839	0.372776	0.0514288	0.13086	0.0212241	0.091508	0.0628454	0.15308	0.224365	0.128989	0.0999396	0.0761834	0.369247	0.149836	0.0751662	0.14665	0.154676
YUTK870101	Unfolding Gibbs energy in water, pH7.0 (Yutani et al., 1987)	0.301081	0.00196617	0.00386224	0.344633	0.0295242	0.000545784	0.0888502	0.0543565	0.00112011	0.0027085	0.0383581	0.039429	0.00345777	0.0270446	0.000100426	0.00761555	0.003261	0.100525	0.0724292	0.000919997	0.0261323	0.260998	0.0010832	6.23799e-06	0.0471987	0.0118654	0.00461754	0.12224	0.0512454	0.0630395	0.000954266	0.412816	0.0219528	0.0738445	0.111041	0.0732371	2.62936e-05	0.00321587	0.0278505	0.0433058	0.00136612	0.0126304	0.207439	0.103432	0.0115391	0.0524398	0.0825105	0.000109917
YUTK870102	Unfolding Gibbs energy in water, pH9.0 (Yutani et al., 1987)	0.132071	0.000624517	0.000998833	0.0728827	0.00584513	2.26294e-05	0.0589239	0.036277	0.000146235	0.000242984	0.0231203	0.0487053	0.00141803	0.0329733	0.000389237	0.00191647	0.00380063	0.00229301	0.040224	0.00223293	0.074053	0.181268	0.000544675	3.04663e-05	0.00658492	0.00180712	0.00136388	0.150886	0.0429483	0.0163507	0.00734895	0.125385	0.000874577	0.0522183	0.0536718	0.0276697	0.00246588	0.00436851	0.0264179	0.0225152	2.65379e-05	0.0123301	0.208536	0.0421244	0.00541852	0.0235007	0.0934421	0.000685603
YUTK870103	Activation Gibbs energy of unfolding, pH7.0 (Yutani et al., 1987)	0.0151496	0.0538382	0.0448023	0.000343227	0.0249032	0.0265743	0.00483068	0.00393915	0.0175219	0.0310582	0.00300231	0.0081594	0.0130866	0.0250961	0.0325104	0.0132768	0.0434421	0.0317425	0.0004429	0.0068387	5.55553e-09	0.0164376	0.014801	0.00649203	0.0272055	0.0287108	0.0156583	0.0107475	0.0673358	0.0469361	0.0219965	0.0521743	0.0328074	0.079971	0.000502987	0.0031072	0.0223604	0.00332547	0.0696002	0.0259002	0.0249685	0.000471041	0.0301392	0.172863	0.0109532	0.000315771	0.0180298	0.0164604
YUTK870104	Activation Gibbs energy of unfolding, pH9.0 (Yutani et al., 1987)	0.00913158	0.0575167	0.0466618	0.000560539	0.0288357	0.03086	0.00648498	0.00610174	0.0209455	0.0357818	0.00272277	0.00756041	0.0159753	0.022353	0.0347999	0.0163462	0.048826	0.0348676	0.000707203	0.00825209	0.000112187	0.0149743	0.0179846	0.0102141	0.0255396	0.0331011	0.0177065	0.0107092	0.0618083	0.0463479	0.0275695	0.0447378	0.0347328	0.0906721	0.0017432	0.0021189	0.0270754	0.00486009	0.0797849	0.0273342	0.029441	0.000888914	0.0331782	0.175495	0.0132022	3.63128e-05	0.0172626	0.0199628
ZASB820101	Dependence of partition coefficient on ionic strength (Zaslavsky et al., 1982)	0.0599251	0.000816427	0.00122672	0.311646	1.04569e-05	0.00425587	0.108396	0.191489	0.000957891	0.0153566	0.00711793	0.00177031	0.0102909	0.0061819	0.251319	0.0105104	0.00129016	0.54741	0.0767491	0.00578029	0.134466	0.00323698	0.000232052	0.000954445	0.137977	0.0413893	0.0100917	0.00609545	0.0110092	0.0438442	0.000741311	0.453464	4.21814e-06	0.00637165	0.00314762	0.0735886	0.00166309	0.0112065	0.0131099	0.17662	0.000493318	0.000422816	0.0680048	0.00101171	0.00247351	0.0124993	0.0466342	0.000157789
ZIMJ680101	Hydrophobicity (Zimmerman et al., 1968)	0.164936	0.0467246	0.0117185	0.354019	0.0179811	0.0918875	0.0122667	0.00087207	0.113085	0.0668365	0.0148446	0.0181541	0.0943087	0.00152674	0.0207468	0.0706312	0.129041	0.255381	0.00177777	0.134243	0.0106676	0.0861102	0.155617	0.183701	0.131086	0.000211019	0.107473	0.00166383	0.0777829	0.287478	0.147207	0.316809	1.36211e-05	0.189377	0.00145775	9.88712e-05	0.110006	0.132503	0.208685	0.00159975	0.115045	0.137865	0.0708488	0.159959	0.0698305	0.0212863	0.0236421	0.122556
ZIMJ680102	Bulkiness (Zimmerman et al., 1968)	0.23589	0.000114604	0.0190959	0.501278	0.0114746	0.000962617	0.228695	0.0521123	0.00308795	0.00020548	0.00145978	0.0124564	0.00526779	0.0514271	4.82936e-06	8.80232e-05	0.0148981	0.427986	0.00996568	0.0198634	0.00303482	0.126769	0.0270286	0.0323554	0.163189	0.0795876	0.0103583	0.0936463	0.177923	0.146997	0.0175965	0.412067	0.202716	0.062024	0.0500887	0.0244119	0.0445435	0.0183112	0.0698489	0.0680501	0.020141	0.0140411	0.0676239	0.0428095	0.00200611	0.00886165	0.0774567	0.0254144
ZIMJ680103	Polarity (Zimmerman et al., 1968)	0.0228872	0.164741	0.129752	0.0678485	0.039075	0.0867411	0.00673743	0.0253311	0.0597091	0.0373431	0.0957398	0.00399478	0.0437495	0.0359438	0.0482701	0.0290776	0.0713121	0.00282344	0.0638868	0.0545475	0.0205439	0.0589455	0.066596	0.0552075	0.0609213	0.000206413	0.0381109	0.00195799	0.0205884	0.126635	0.0826317	0.193666	0.0604489	0.0972901	0.00289424	0.0069491	0.00550192	0.0274692	0.0416877	0.0315635	0.0204146	0.0262812	0.260663	0.0349526	0.0326314	0.0218293	0.0137505	0.0536756
ZIMJ680104	Isoelectric point (Zimmerman et al., 1968)	0.0078782	0.052637	0.026999	0.0256501	0.0285146	0.00362351	0.0112223	0.0782763	0.00485301	0.00941382	0.0020479	0.00312211	0.00573216	0.0159784	0.191612	0.00450451	0.0171249	0.144321	2.27405e-08	0.00230943	9.43318e-06	0.0187291	0.000271424	0.00108337	0.0209376	0.12078	0.00196711	0.00694053	0.154182	0.0343358	0.00504255	0.0206152	0.010755	0.024442	0.104249	0.00389114	0.00757055	0.00288184	0.0368384	0.194214	0.000547098	0.00500621	0.000735591	0.237923	0.000378855	0.0224835	0.147928	0.00173545
ZIMJ680105	RF rank (Zimmerman et al., 1968)	0.149574	0.0955932	0.0244355	0.537546	0.0239339	0.0572314	0.0349701	0.0261127	0.0729574	0.0299026	0.0331705	0.00774209	0.0465178	0.00350934	0.00314509	0.0287766	0.103155	0.422943	0.0570414	0.0993256	0.0462193	0.01695	0.103727	0.0952806	0.303947	0.000500668	0.0782774	0.00194963	0.0641994	0.298367	0.070256	0.563618	0.0021322	0.10039	0.0470538	0.0767966	0.0873441	0.0478702	0.117747	0.013003	0.0723479	0.0561276	0.226301	0.119423	0.0388148	0.0356785	0.000327746	0.0826378
AURR980101	Normalized positional residue frequency at helix termini N4(Aurora-Rose, 1998)	0.0050125	0.022529	0.00836099	0.00920133	0.0399425	0.0252535	0.120102	0.182673	0.0466724	0.0520612	0.0955867	0.150635	0.0478261	0.0702138	0.167397	0.0477377	0.0439289	0.000114062	0.0235263	0.0383404	0.0739823	0.135053	0.0309114	0.0333246	0.00552615	0.0923169	0.0503769	0.0936188	0.0392603	0.0592718	0.0103249	0.0460831	0.0118073	7.82023e-08	0.000421566	0.0225229	0.182125	0.0809332	0.0437505	0.287194	0.0746407	0.0484837	0.121642	0.0574061	0.0377464	0.00527035	0.306831	0.0289244
AURR980102	Normalized positional residue frequency at helix termini N (Aurora-Rose, 1998)	0.265306	0.129604	0.118041	0.00176145	0.195136	0.127317	0.286211	0.223446	0.169331	0.137635	0.0222378	0.212289	0.139233	0.188826	0.0858626	0.157119	0.126512	0.00319723	0.194856	0.169717	0.219959	0.363395	0.118662	0.144715	0.00616684	0.165092	0.189982	0.316529	0.151761	0.056492	0.0940358	0.048963	0.06146	0.0379909	0.0751435	0.0174225	0.253898	0.142206	0.0931014	0.217402	0.197001	0.167614	0.0673347	0.0623774	0.168308	0.163741	0.406677	0.117064
AURR980103	Normalized positional residue frequency at helix termini N (Aurora-Rose, 1998)	0.125007	0.0318066	0.0231659	0.0594508	0.0706238	0.00355712	0.118577	0.190195	0.0236431	0.0195437	0.0811986	0.0795484	0.0077619	0.0785838	0.146026	0.020501	0.0238726	0.0072021	0.0693349	0.00782968	0.0469143	0.341825	0.00240026	6.42116e-06	0.0412364	0.258597	0.0204921	0.0645041	0.325138	0.000168777	0.00138885	0.054547	0.075146	0.0565772	0.0157806	0.00084193	0.0485753	0.000218396	0.00199341	0.318464	0.0294533	0.00336699	0.126463	0.056546	0.0105487	0.00227241	0.299303	0.00320739
AURR980104	Normalized positional residue frequency at helix termini N(Aurora-Rose, 1998)	0.3802	0.179397	0.104535	0.307242	0.172849	0.0691099	0.25789	0.549473	0.179306	0.143662	0.0528667	0.062712	0.179596	0.0746716	0.41531	0.151036	0.0959895	0.2809	0.0391817	0.0487889	0.00647365	0.138923	0.0427043	0.0602946	0.0497019	0.384136	0.064585	0.0707229	0.23142	0.01074	0.043257	0.284759	0.134577	0.000464006	0.0754458	0.122732	0.132551	0.0503573	0.0839865	0.482111	0.112252	0.0562501	0.191288	0.0745818	0.0891384	0.0576147	0.267688	0.0893198
AURR980105	Normalized positional residue frequency at helix termini Nc (Aurora-Rose, 1998)	0.416255	0.079604	0.0510692	0.131503	0.0910915	0.0118309	0.102831	0.369858	0.0493036	0.0471447	0.103391	0.0231362	0.0451924	0.0240893	0.242785	0.0552046	0.0299804	0.0909214	0.0357651	0.019265	0.00324968	0.240401	0.00500017	0.0137828	0.0452078	0.172793	0.0282914	0.0311495	0.229449	0.000213617	0.00513817	0.170779	0.0471208	0.0136601	0.0244807	0.091398	0.101141	0.00714688	0.0337139	0.255189	0.0604068	0.0155307	0.117341	0.0328496	0.0240838	0.0360949	0.208699	0.0303919
AURR980106	Normalized positional residue frequency at helix termini N1 (Aurora-Rose, 1998)	3.82091e-06	0.0100781	9.13461e-06	0.0129254	0.0309156	0.0469638	0.030506	0.162931	0.0536566	0.0880285	0.0210392	0.158096	0.0893628	0.0461416	0.16572	0.0846646	0.083061	0.0105472	0.00467	0.0613517	0.0315716	0.144591	0.070629	0.0681187	3.07276e-05	0.0133861	0.0563556	0.015316	0.0287016	0.155605	0.0303133	0.0308549	0.0183401	0.00255225	0.000423373	0.00135684	0.373965	0.295247	0.131229	0.186728	0.114678	0.0794394	0.0858046	0.0760116	0.095042	0.0915536	0.344285	0.0746587
AURR980107	Normalized positional residue frequency at helix termini N2 (Aurora-Rose, 1998)	0.00308262	0.0578905	0.0659635	0.0620246	0.000930489	0.0245554	0.0204355	0.0561004	0.0196935	0.00504278	0.00161181	0.00229775	0.0100459	0.0315247	0.0673126	0.00561485	0.00639001	0.0523857	0.0117234	0.0347892	0.0397999	0.110178	0.0235165	0.0320372	0.000230031	0.00998421	0.0248251	0.06929	0.020551	0.0362426	0.0628328	0.0459405	0.0472775	0.0357514	0.0938166	0.0882071	6.61508e-05	0.0185713	7.95663e-05	0.145635	0.00509907	0.0198204	0.0343308	0.00458528	0.00410945	0.01078	0.219408	0.0212464
AURR980108	Normalized positional residue frequency at helix termini N3 (Aurora-Rose, 1998)	0.380007	0.285158	0.38615	0.181779	0.324406	0.275152	0.437376	0.194125	0.280164	0.294532	0.146051	0.303716	0.255776	0.320419	0.100495	0.272448	0.217401	0.113255	0.188846	0.247089	0.13639	0.00409558	0.197776	0.243081	0.190033	0.212428	0.268638	0.322038	0.197971	0.0987508	0.276394	0.102266	0.440346	0.0309006	0.471183	0.479516	0.208073	0.221495	0.119946	0.110239	0.239952	0.25018	0.154226	0.0302614	0.223077	0.15604	0.011849	0.248217
AURR980109	Normalized positional residue frequency at helix termini N4 (Aurora-Rose, 1998)	0.468304	0.439883	0.514735	0.432971	0.429352	0.323767	0.563516	0.383839	0.337425	0.372238	0.350201	0.418413	0.331634	0.476618	0.238457	0.361148	0.296844	0.277765	0.302733	0.278004	0.215985	0.004449	0.227397	0.234405	0.40756	0.418111	0.307084	0.411545	0.420169	0.150746	0.263436	0.196813	0.412892	0.00965535	0.43154	0.669573	0.239291	0.210613	0.136802	0.322392	0.288837	0.268066	0.406076	0.0765456	0.293104	0.228206	0.118432	0.317072
AURR980110	Normalized positional residue frequency at helix termini N5 (Aurora-Rose, 1998)	0.248021	0.492517	0.582433	0.0988044	0.441425	0.323225	0.390709	0.176833	0.301406	0.334588	0.225067	0.414663	0.266074	0.480826	0.106185	0.269632	0.303805	0.0377931	0.386924	0.286443	0.309078	0.000393178	0.233691	0.206407	0.115365	0.266961	0.335598	0.353987	0.237442	0.25613	0.254818	0.00462583	0.386078	0.031505	0.371277	0.356499	0.29938	0.19684	0.133788	0.173325	0.278198	0.215818	0.0887186	0.10036	0.240404	0.180222	0.0538163	0.300517
AURR980111	Normalized positional residue frequency at helix termini C5 (Aurora-Rose, 1998)	0.245298	0.391531	0.517254	0.0848952	0.299028	0.226984	0.407574	0.0919572	0.216842	0.214284	0.0702577	0.313213	0.176581	0.497949	0.0405073	0.194082	0.173641	0.0393276	0.27462	0.207855	0.307703	0.0130417	0.157385	0.139431	0.105498	0.20122	0.237275	0.391329	0.225756	0.168436	0.19941	0.00132777	0.379026	0.0497503	0.444869	0.270979	0.135053	0.118975	0.0630988	0.0514164	0.156438	0.157221	0.0667079	0.0741998	0.173951	0.156431	0.00526643	0.197417
AURR980112	Normalized positional residue frequency at helix termini C4 (Aurora-Rose, 1998)	0.262045	0.415568	0.508718	0.202819	0.380829	0.327431	0.523554	0.205807	0.320792	0.339524	0.238685	0.364794	0.288171	0.421815	0.122911	0.286634	0.26424	0.17341	0.246572	0.258267	0.219895	0.0131189	0.231977	0.25952	0.278727	0.284869	0.28893	0.397986	0.21169	0.195302	0.309604	0.0724732	0.426783	0.0543764	0.367163	0.588567	0.187433	0.220199	0.1653	0.157193	0.234457	0.232495	0.153828	0.0908363	0.232282	0.129739	0.019963	0.278239
AURR980113	Normalized positional residue frequency at helix termini C3 (Aurora-Rose, 1998)	0.384103	0.308759	0.411061	0.477686	0.314793	0.261755	0.450364	0.350794	0.240936	0.323643	0.361366	0.295838	0.263751	0.273674	0.186156	0.256997	0.207894	0.354384	0.179529	0.207998	0.0824879	0.00422839	0.160316	0.180792	0.35974	0.240435	0.208685	0.249033	0.179949	0.0732446	0.210192	0.321936	0.294088	0.00141004	0.309348	0.718551	0.19653	0.204133	0.0989395	0.277015	0.215155	0.203657	0.270477	0.0100203	0.192014	0.112522	0.0579707	0.231818
AURR980114	Normalized positional residue frequency at helix termini C2 (Aurora-Rose, 1998)	0.429002	0.505891	0.612788	0.393386	0.485936	0.335273	0.593951	0.362611	0.343779	0.347452	0.182356	0.442419	0.322631	0.519355	0.220881	0.354108	0.287971	0.299715	0.392387	0.274841	0.253736	0.000853798	0.213021	0.213157	0.292642	0.474839	0.305237	0.424873	0.447351	0.153595	0.255022	0.114533	0.514851	0.0293877	0.30523	0.484242	0.186657	0.180894	0.133535	0.340401	0.263267	0.25197	0.257941	0.0933778	0.277302	0.197089	0.137669	0.299437
AURR980115	Normalized positional residue frequency at helix termini C1 (Aurora-Rose, 1998)	0.141303	0.538655	0.613702	0.021077	0.409828	0.37051	0.346099	0.151231	0.332507	0.32295	0.0899422	0.359764	0.293177	0.399942	0.112968	0.272309	0.323538	0.0188016	0.320603	0.319573	0.257418	0.0335215	0.264893	0.254595	0.0385449	0.222066	0.330201	0.291783	0.122572	0.332146	0.305162	0.00847094	0.347566	0.138622	0.21717	0.312515	0.279322	0.230859	0.18916	0.14913	0.274262	0.250616	0.0156345	0.12635	0.23737	0.125413	0.0162485	0.315514
AURR980116	Normalized positional residue frequency at helix termini Cc (Aurora-Rose, 1998)	0.0135711	0.515921	0.449565	0.00400865	0.320161	0.414206	0.224881	0.236795	0.368614	0.370559	0.0424033	0.376829	0.390124	0.306678	0.363061	0.365169	0.426403	0.0317959	0.277594	0.36883	0.120593	0.135007	0.378295	0.339262	0.0585574	0.270423	0.313013	0.100692	0.052378	0.423156	0.375543	0.0227381	0.151989	0.280466	0.111265	0.306072	0.25149	0.317847	0.347734	0.238398	0.331841	0.322434	0.0157221	0.325104	0.299348	0.203327	0.0137194	0.386271
AURR980117	Normalized positional residue frequency at helix termini C (Aurora-Rose, 1998)	0.151141	0.0101522	0.0488845	0.0917508	0.013199	0.00230808	0.206395	0.00383781	0.000832407	9.05774e-05	0.0660811	0.0246512	0.00828125	0.090309	0.0322796	0.00664033	0.0166069	0.0195696	0.0395612	0.00431215	0.0977408	0.143326	0.0200125	0.0181169	0.0491292	0.0324022	0.000968966	0.221409	0.0958302	0.0348024	0.0093463	0.120607	0.0260332	0.0599253	0.0415127	0.020263	0.000636346	0.015708	0.075163	0.0175174	0.00379199	0.00891914	0.0384848	0.0277262	0.00642378	0.0167217	0.073446	0.020515
AURR980118	Normalized positional residue frequency at helix termini C (Aurora-Rose, 1998)	0.00461892	0.00794715	0.0146887	0.0673161	2.07394e-05	0.0105539	0.00461706	0.00631273	0.000208566	0.000351552	0.000787517	0.000549216	0.00391285	9.97255e-05	0.0124453	0.00128683	5.9538e-05	0.185322	0.000392958	4.96142e-05	0.00535003	0.185244	0.000667633	0.00263312	0.0693706	0.0100144	0.00633581	0.000206946	0.00315884	0.000758236	0.00699582	0.0170099	0.0128828	0.0239757	0.00268395	0.0543998	0.0285807	0.00119359	6.69347e-07	0.0147855	0.0094125	8.30564e-06	4.69188e-05	0.0314909	0.00154547	0.00105658	0.0582452	0.00295542
AURR980119	Normalized positional residue frequency at helix termini C (Aurora-Rose, 1998)	0.262555	0.194021	0.145557	0.0790743	0.26159	0.345553	0.324848	0.529439	0.361938	0.409727	0.0538623	0.323937	0.416943	0.187509	0.296486	0.440565	0.366305	0.0605154	0.149844	0.360259	0.0880862	0.185789	0.394832	0.416817	0.0097569	0.210658	0.346436	0.178403	0.0500876	0.184094	0.34896	0.21406	0.0252208	0.0726452	0.202151	0.14918	0.501675	0.499289	0.379553	0.303993	0.452087	0.401587	0.189229	0.130643	0.438885	0.450819	0.266623	0.381592
AURR980120	Normalized positional residue frequency at helix termini C4 (Aurora-Rose, 1998)	0.210467	0.229846	0.269237	0.00374267	0.272322	0.213638	0.222865	0.603027	0.277199	0.277793	0.117757	0.350565	0.29922	0.256273	0.322052	0.29396	0.268024	0.000354107	0.204763	0.381501	0.244712	0.00828243	0.249574	0.259679	0.0088858	0.331546	0.283051	0.231852	0.1138	0.250492	0.207932	0.00752549	0.0133676	0.136781	0.143668	0.0945588	0.434754	0.277554	0.26687	0.336836	0.32717	0.382652	0.234412	0.32472	0.277293	0.284701	0.283516	0.289308
ONEK900101	Delta G values for the peptides extrapolated to 0 M urea (ONeil-DeGrado, 1990)	0.247048	0.852747	0.808494	0.104081	0.784188	0.930146	0.631474	0.638516	0.900809	0.948136	0.111933	0.767618	0.914686	0.649559	0.490852	0.883289	0.913354	0.090576	0.455564	0.863321	0.33144	0.000859032	0.869267	0.83376	0.0607399	0.483319	0.847787	0.41743	0.191632	0.698167	0.855532	0.0284458	0.390825	0.315231	0.531769	0.480419	0.805512	0.833268	0.753978	0.494694	0.885741	0.830407	0.177668	0.387471	0.861992	0.605853	0.194784	0.896861
ONEK900102	Helix formation parameters (delta delta G) (ONeil-DeGrado, 1990)	0.270043	0.804126	0.751795	0.0969089	0.750651	0.94937	0.598605	0.647263	0.914864	0.97287	0.0718772	0.723262	0.956767	0.585206	0.450617	0.928189	0.92347	0.0891792	0.426141	0.898675	0.278139	0.00590214	0.907652	0.902436	0.0315664	0.425314	0.856189	0.373909	0.129639	0.669792	0.901608	0.0435587	0.329595	0.325602	0.523936	0.428278	0.854525	0.915664	0.776467	0.452786	0.926828	0.889001	0.157957	0.329448	0.910055	0.693872	0.191554	0.941782
VINM940101	Normalized flexibility parameters (B-values), average (Vihinen et al., 1994)	0.332166	2.68742e-05	0.00135036	0.471892	0.0156213	0.0093769	0.199194	0.25636	0.0106603	0.0411414	0.0868475	0.0281135	0.0276111	0.0209945	0.175292	0.0425172	0.00378228	0.41703	0.00175992	0.00208964	0.0048096	0.209124	0.00277615	0.00947186	0.221304	0.0472705	0.0128854	0.0448568	0.147098	0.0445016	0.0158181	0.737086	0.00865065	0.00612501	0.122172	0.182866	0.0408817	0.0433812	0.019081	0.159889	0.0404089	0.0120463	0.257126	0.000412907	0.0310503	0.0448481	0.147254	0.00847142
VINM940102	Normalized flexibility parameters (B-values) for each residue surrounded by none rigid neighbours (Vihinen et al., 1994)	0.401002	0.000715894	0.00622322	0.504685	0.0202232	0.0070874	0.245442	0.22037	0.0071761	0.0296536	0.095081	0.0196749	0.0142398	0.0222725	0.0874729	0.028468	0.0014229	0.487556	1.25126e-08	4.97533e-05	0.00217105	0.230165	0.00023062	0.00347154	0.24315	0.0642393	0.0032936	0.0646544	0.152715	0.0655215	0.00635672	0.781442	0.0445256	0.0202823	0.0771596	0.152684	0.0138858	0.0150054	0.00414131	0.13694	0.0140533	0.00155563	0.196847	0.00748889	0.0157255	0.0178623	0.138658	0.00278061
VINM940103	Normalized flexibility parameters (B-values) for each residue surrounded by one rigid neighbours (Vihinen et al., 1994)	0.272859	0.0070056	0.0106151	0.41025	0.0290087	0.0485708	0.220554	0.273575	0.0385174	0.109012	0.0576086	0.0361073	0.0774701	0.0217053	0.127031	0.0932915	0.0324923	0.382945	1.74266e-07	0.0276323	0.0106786	0.169533	0.031989	0.0508409	0.112856	0.0393309	0.0283105	0.0397361	0.029359	0.0107166	0.0522607	0.700336	0.00878535	0.00363638	0.118657	0.206851	0.0830564	0.128034	0.0293166	0.151518	0.0736099	0.0541704	0.178639	0.0114219	0.0726777	0.0905589	0.116214	0.0468461
VINM940104	Normalized flexibility parameters (B-values) for each residue surrounded by two rigid neighbours (Vihinen et al., 1994)	0.114416	0.0216383	0.0152928	0.181055	4.22581e-05	0.000811412	0.0105552	0.151536	6.34937e-06	0.00753897	0.00123031	0.000725759	0.00698151	0.000485965	0.18581	0.0171692	0.000987072	0.121567	0.0187716	3.66309e-05	0.0234828	0.13116	0.000364607	0.000100143	0.0186117	0.00152403	0.00280586	0.00070705	0.044885	0.0373195	0.000472175	0.302522	0.00688354	0.00029924	0.0863075	0.0346417	0.0230547	0.0219818	0.0152933	0.0800536	0.0219994	0.00565673	0.112353	0.00166764	0.011731	0.0578843	0.0860746	0.0016067
MUNV940101	Free energy in alpha-helical conformation (Munoz-Serrano, 1994)	0.477801	0.79015	0.844515	0.158499	0.777855	0.76079	0.801308	0.52519	0.759592	0.760246	0.121646	0.778885	0.722802	0.758441	0.313145	0.749237	0.707351	0.0973954	0.588524	0.71424	0.398552	0.00845688	0.668215	0.666605	0.0843419	0.529195	0.73455	0.577193	0.239361	0.51954	0.708111	0.0591503	0.554039	0.194384	0.634066	0.541098	0.674998	0.683019	0.479038	0.353783	0.700271	0.679578	0.157138	0.241419	0.698717	0.591933	0.121992	0.721509
MUNV940102	Free energy in alpha-helical region (Munoz-Serrano, 1994)	0.359972	0.841325	0.910955	0.126123	0.748231	0.770898	0.768193	0.448929	0.730132	0.74911	0.146134	0.739218	0.687182	0.773882	0.256935	0.668344	0.690627	0.0726256	0.549877	0.697631	0.466734	0.00190559	0.653469	0.623411	0.0842005	0.463687	0.729486	0.62224	0.244366	0.54676	0.670975	0.0281226	0.482842	0.196564	0.599273	0.536381	0.61969	0.606508	0.435606	0.340805	0.65946	0.641348	0.158312	0.241348	0.667656	0.471508	0.13774	0.671686
MUNV940103	Free energy in beta-strand conformation (Munoz-Serrano, 1994)	0.643834	0.118564	0.148203	0.549392	0.257392	0.180481	0.471477	0.568113	0.209055	0.251804	0.0479745	0.220173	0.238828	0.217435	0.236915	0.269427	0.16436	0.457212	0.124972	0.121959	0.0559226	0.274781	0.1438	0.164803	0.160904	0.369012	0.163904	0.220721	0.291359	0.00855072	0.145836	0.560272	0.17233	0.00297735	0.310104	0.175989	0.183222	0.176626	0.124791	0.393739	0.20493	0.167144	0.376241	0.0608582	0.267136	0.28518	0.349786	0.153565
MUNV940104	Free energy in beta-strand region (Munoz-Serrano, 1994)	0.431961	0.583673	0.601717	0.267851	0.65562	0.74555	0.770298	0.746714	0.739666	0.787448	0.040718	0.665962	0.762909	0.61201	0.401217	0.803919	0.703545	0.228489	0.421856	0.675936	0.271823	0.0909217	0.702298	0.685138	0.0636535	0.549314	0.684262	0.450143	0.212154	0.382748	0.686633	0.209068	0.326625	0.202757	0.535767	0.33063	0.607904	0.711786	0.568815	0.524171	0.722897	0.714646	0.22777	0.298792	0.801412	0.687232	0.350544	0.680854
MUNV940105	Free energy in beta-strand region (Munoz-Serrano, 1994)	0.466034	0.645677	0.644111	0.258532	0.700895	0.764776	0.771569	0.822336	0.798179	0.831838	0.0613303	0.672886	0.821865	0.611712	0.475864	0.845412	0.741723	0.228116	0.424048	0.700239	0.268539	0.0591902	0.726784	0.733411	0.075615	0.626857	0.716111	0.44361	0.221669	0.427332	0.727096	0.191094	0.328073	0.219224	0.572518	0.393745	0.665704	0.727294	0.624457	0.555522	0.766857	0.739814	0.263889	0.358699	0.813942	0.691608	0.319743	0.731619
WIMW960101	Free energies of transfer of AcWl-X-LL peptides from bilayer interface to water (Wimley-White, 1996)	0.073567	0.0235184	0.0147203	0.383059	0.00374958	0.0001517	0.0696945	0.165397	0.000984836	0.00976231	0.0230833	0.000354179	0.00460633	0.0161067	0.162513	0.005017	0.000898273	0.508415	0.104759	0.00931899	0.173313	0.00766324	0.00201847	3.44085e-05	0.191122	0.00769658	0.0131719	0.012517	0.005861	0.10419	6.48301e-08	0.595949	0.00691658	0.000331379	0.00391724	0.0814661	0.00153324	0.0169337	0.00299687	0.125107	8.12425e-05	0.000483735	0.159384	0.0218359	0.00114837	0.00497058	0.021743	0.000222712
KIMC930101	Thermodynamic beta sheet propensity (Kim-Berg, 1993)	0.359195	0.227805	0.339433	0.398087	0.235382	0.209807	0.679892	0.266404	0.170451	0.208152	0.0207385	0.278612	0.158318	0.411164	0.0615725	0.194679	0.134445	0.334614	0.228535	0.127757	0.159985	0.100861	0.123791	0.0993254	0.138408	0.309626	0.162671	0.380345	0.214347	0.0178051	0.140267	0.313791	0.241618	0.0223788	0.266585	0.178006	0.0741976	0.119633	0.0356713	0.24219	0.129116	0.127741	0.104504	0.0302018	0.192693	0.139047	0.219981	0.105332
MONM990101	Turn propensity scale for transmembrane helices (Monne et al., 1999)	0.455407	0.013467	0.0371468	0.320475	0.0843591	0.0274372	0.211081	0.293884	0.0403345	0.102249	0.147373	0.0935994	0.0656827	0.0729519	0.0774435	0.073826	0.0178659	0.157335	0.0275641	0.0302138	0.0328962	0.181569	0.0194146	0.0413454	0.0843917	0.0885692	0.0588373	0.15369	0.0964743	0.00238256	0.0322369	0.47997	0.0101057	0.0234719	0.266495	0.155238	0.137383	0.0838028	0.0113017	0.154977	0.0801179	0.052171	0.397806	0.00067032	0.0638024	0.109018	0.170066	0.044056
BLAM930101	Alpha helix propensity of position 44 in T4 lysozyme (Blaber et al., 1993)	0.35218	0.825339	0.805381	0.170397	0.816869	0.946355	0.739622	0.700222	0.938201	0.975119	0.101061	0.829955	0.960799	0.727549	0.46379	0.951829	0.898397	0.13045	0.514438	0.895828	0.390055	0.013708	0.897171	0.886617	0.070295	0.515751	0.897122	0.523223	0.216094	0.655437	0.893693	0.081359	0.387408	0.306845	0.622249	0.502786	0.809187	0.895743	0.755452	0.502609	0.914898	0.897251	0.240602	0.37467	0.947125	0.770545	0.257444	0.919256
PARS000101	p-Values of mesophilic proteins based on the distributions of B values (Parthasarathy-Murthy, 2000)	0.439	0.0218098	0.0377156	0.635005	0.0730029	0.0544003	0.285761	0.350942	0.0576649	0.113898	0.142015	0.0724359	0.0898884	0.0581799	0.216906	0.117254	0.0357019	0.624133	0.00718895	0.0230062	2.68592e-05	0.0918148	0.0332279	0.0526216	0.343892	0.118382	0.0481759	0.0740695	0.159048	0.00761041	0.0780396	0.811557	0.0740189	0.000126703	0.203511	0.333165	0.0566903	0.0875185	0.0736377	0.184194	0.0813444	0.0385971	0.289128	0.00611286	0.0802053	0.102843	0.0961807	0.0562845
PARS000102	p-Values of thermophilic proteins based on the distributions of B values (Parthasarathy-Murthy, 2000)	0.0822021	0.0215045	0.0238179	0.222013	0.00168569	0.0108673	0.0459023	0.116936	0.00668815	0.00104801	0.0782477	0.000863601	0.000677103	0.00124346	0.0935876	1.12644e-07	0.00757783	0.208087	0.0354021	0.0180619	0.0220309	0.197023	0.0151697	0.00694632	0.0957254	0.00588068	0.00284504	0.000792191	0.0696594	0.0614741	0.0080787	0.408766	0.029267	0.0280533	0.00171358	0.0346613	0.0177203	0.000589741	0.00216123	0.115822	0.00182199	0.00892504	0.122462	0.000296326	0.000343896	0.00020339	0.198242	0.00597782
KUMS000101	Distribution of amino acid residues in the 18 non-redundant families of thermophilic proteins (Kumar et al., 2000)	0.00200656	0.0037852	0.0125428	0.0192957	0.0376879	5.90759e-05	0.0278361	0.00470051	0.00949786	0.00590617	0.0323018	0.00414162	0.00576828	0.00936991	0.0181081	0.00705265	0.000586942	0.108013	0.0340165	0.016555	0.0686034	0.012642	0.00173298	0.00256934	0.172596	0.0110968	0.0255759	0.0101521	0.00624213	0.0256024	0.000729056	0.129545	0.0803081	0.0203219	0.0817005	0.057124	0.0143739	0.00385654	0.00103498	0.0189123	0.00668023	0.0134102	0.00299313	0.00229052	0.00635047	0.0525697	0.0026226	0.0192659
KUMS000102	Distribution of amino acid residues in the 18 non-redundant families of mesophilic proteins (Kumar et al., 2000)	0.00102399	0.0026486	0.00795732	0.0516285	0.0292179	3.25886e-05	0.0386444	0.00305256	0.00800719	0.00481792	0.0356418	0.0048168	0.00553512	0.00516231	0.0121427	0.00512086	0.000480277	0.185531	0.029635	0.0187011	0.0659538	0.0172414	0.00160452	0.00232536	0.252774	0.0161625	0.0231462	0.00641227	0.0001248	0.0348203	1.2672e-07	0.180159	0.0380367	0.0276723	0.0570716	0.0708899	0.022875	0.00610581	0.000336064	0.0119094	0.00698232	0.0171024	0.00465569	0.00192183	0.00378931	0.0353925	0.00489545	0.0171827
KUMS000103	Distribution of amino acid residues in the alpha-helices in thermophilic proteins (Kumar et al., 2000)	0.119436	0.267571	0.338944	0.00893565	0.247942	0.204644	0.113218	0.0700125	0.168022	0.179365	0.0180266	0.176159	0.152663	0.2428	0.0262824	0.147616	0.164955	0.00896167	0.196575	0.188023	0.251617	0.000282672	0.15822	0.10651	0.016573	0.0555128	0.216082	0.217733	0.0672675	0.168894	0.121171	0.0193318	0.210715	0.0213104	0.309841	0.0771469	0.189537	0.122416	0.0499556	0.0433963	0.148275	0.147615	0.0240537	0.0308064	0.188947	0.15216	0.0235162	0.192034
KUMS000104	Distribution of amino acid residues in the alpha-helices in mesophilic proteins (Kumar et al., 2000)	0.119343	0.22273	0.28139	0.000740651	0.230682	0.146643	0.0980969	0.084623	0.147185	0.136826	0.0119387	0.177494	0.130117	0.224734	0.0405559	0.132214	0.12699	0.0372879	0.206051	0.171415	0.278446	0.0120978	0.117372	0.085043	0.0457604	0.0622985	0.191349	0.234692	0.0942775	0.14392	0.0782074	0.0383649	0.212597	0.00557195	0.285394	0.058441	0.179487	0.104176	0.0364759	0.056561	0.129524	0.142996	0.0312648	0.0377009	0.150692	0.136676	0.0565441	0.159769
TAKK010101	Side-chain contribution to protein stability (kJ/mol) (Takano-Yutani, 2001)	0.132484	0.0330149	0.00161152	0.552024	0.0140442	0.0202889	0.0679828	0.0260332	0.0410396	0.00756723	0.000429341	0.023185	0.0222133	0.00433148	0.00133334	0.0134674	0.0641721	0.602873	0.06024	0.0742101	0.0948865	0.00798537	0.0716625	0.0654353	0.14831	0.000143327	0.0739134	8.44311e-05	0.00911265	0.264692	0.0336911	0.559901	0.0294436	0.0638731	0.0226393	0.0468681	0.0921952	0.0256174	0.097397	0.00923168	0.0639161	0.0492757	0.0365784	0.166846	0.028061	0.0435377	0.000358329	0.0520778
FODM020101	Propensity of amino acids within pi-helices (Fodje-Al-Karadaghi, 2002)	0.158966	0.10902	0.135956	0.335878	0.169389	0.288933	0.308354	0.364584	0.225813	0.280653	0.00324996	0.163491	0.262211	0.0899412	0.260926	0.303895	0.212781	0.408732	0.0667873	0.186465	0.000565971	0.0354678	0.234913	0.225817	0.0517778	0.130137	0.153935	0.0369058	0.00852081	0.0187185	0.258386	0.418989	0.18105	0.101609	0.149271	0.171994	0.0838737	0.275212	0.213836	0.225277	0.196639	0.230092	0.0120912	0.0202469	0.266425	0.17755	0.0463295	0.193757
NADH010101	Hydropathy scale based on self-information values in the two-state model (5% accessibility) (Naderi-Manesh et al., 2001)	0.331081	0.000349434	0.00132313	0.346599	0.0323179	0.00144804	0.100496	0.184829	0.00570491	0.0331446	0.0930833	0.0253174	0.0179181	0.0111458	0.0364896	0.0226348	0.000189382	0.142276	0.00841195	0.00347765	0.00193739	0.323223	4.66289e-06	0.0035464	0.0354941	0.0236605	0.00676088	0.0724227	0.0552624	0.0381135	2.01603e-08	0.520864	0.00386117	0.111339	0.095283	0.0798246	0.052698	0.0264608	0.00297116	0.136252	0.0188411	0.0161133	0.303138	0.0650045	0.0168629	0.0479224	0.177424	0.00659258
NADH010102	Hydropathy scale based on self-information values in the two-state model (9% accessibility) (Naderi-Manesh et al., 2001)	0.32246	0.011818	0.00190846	0.290657	0.00805207	7.80763e-08	0.0697963	0.136242	0.00103155	0.0178727	0.090267	0.0147138	0.00796023	0.00366292	0.0439128	0.0144888	0.00105079	0.108972	7.41232e-05	0.00113878	0.000423707	0.349302	0.000156971	0.00195181	0.0667212	0.00346304	0.0118066	0.0401265	0.0633782	0.0650567	0.00138158	0.573653	1.18138e-05	0.0693901	0.163769	0.10136	0.0410372	0.0243281	0.000418633	0.0645727	0.029209	0.0120385	0.255859	0.0550026	0.012742	0.0573627	0.0987388	0.00150635
NADH010103	Hydropathy scale based on self-information values in the two-state model (16% accessibility) (Naderi-Manesh et al., 2001)	0.371447	0.00227885	9.00376e-05	0.324829	0.0173682	0.00468674	0.117144	0.169124	0.00752004	0.0382622	0.0869644	0.0237189	0.0205315	0.00989579	0.0453663	0.0312385	0.00098989	0.156104	0.00134971	0.00690934	0.000263656	0.370858	0.0021623	0.0102662	0.0748091	0.0107887	0.0191699	0.0551169	0.0647221	0.0522393	0.00925138	0.645024	0.00377506	0.0551043	0.166764	0.114685	0.0560755	0.0436486	0.000450932	0.081608	0.0431709	0.0223571	0.243273	0.0521525	0.0272984	0.0756286	0.117173	0.00866169
NADH010104	Hydropathy scale based on self-information values in the two-state model (20% accessibility) (Naderi-Manesh et al., 2001)	0.396335	0.000288945	0.00147177	0.335153	0.0241369	0.0107658	0.142968	0.175855	0.0127853	0.0500081	0.0836852	0.0289786	0.0283003	0.01431	0.0399643	0.0408613	0.00381114	0.179802	0.00345943	0.0113438	5.72943e-05	0.368327	0.00574402	0.0174623	0.0790476	0.0150695	0.0235333	0.0653253	0.0634046	0.0459487	0.0160234	0.667809	0.00868116	0.0445671	0.16396	0.119597	0.061426	0.0537967	0.00155297	0.0841323	0.0496802	0.0283454	0.230714	0.0521253	0.0366085	0.0863323	0.122906	0.0140935
NADH010105	Hydropathy scale based on self-information values in the two-state model (25% accessibility) (Naderi-Manesh et al., 2001)	0.438031	0.00967617	0.0210994	0.348771	0.0646776	0.0362392	0.216531	0.205996	0.0355058	0.0949616	0.0850492	0.0553725	0.0568288	0.0401835	0.0246309	0.0714719	0.0223442	0.209194	0.0265672	0.0311623	0.00518156	0.380245	0.020451	0.0401484	0.0601868	0.0394482	0.033749	0.116017	0.0688909	0.0182895	0.0254837	0.619624	0.0353303	0.0481	0.132076	0.104809	0.0920959	0.0800454	0.00270272	0.119881	0.0609231	0.0475059	0.225396	0.0518882	0.0638363	0.110924	0.191919	0.0388255
NADH010106	Hydropathy scale based on self-information values in the two-state model (36% accessibility) (Naderi-Manesh et al., 2001)	0.435618	0.0201882	0.0347646	0.211479	0.0804979	0.0622067	0.232069	0.157552	0.059893	0.115854	0.0644071	0.0690412	0.074529	0.0592701	0.00623937	0.0939502	0.0436224	0.114675	0.0479924	0.0598203	0.0192171	0.394229	0.0471024	0.0749018	0.0313532	0.0405408	0.066489	0.150259	0.0625385	0.00524415	0.0589137	0.470795	0.0642828	0.0236969	0.169487	0.0783903	0.113097	0.104391	0.0100933	0.0712344	0.0929981	0.0732876	0.148121	0.0337248	0.0924898	0.149758	0.168541	0.061878
NADH010107	Hydropathy scale based on self-information values in the two-state model (50% accessibility) (Naderi-Manesh et al., 2001)	0.181518	0.0759106	0.0718584	0.0073446	0.0702642	0.107132	0.160396	0.020065	0.102034	0.117149	0.00581166	0.0470195	0.0993767	0.060189	0.0417399	0.0886444	0.0801822	0.00248212	0.0691183	0.112223	0.0490089	0.182966	0.0953783	0.127334	0.0128365	0.00813915	0.0774747	0.153	0.000601585	0.0103551	0.097064	0.0853255	0.0859823	0.00163144	0.0733798	0.00699612	0.105898	0.123059	0.01041	0.000422912	0.0826291	0.0921847	0.00364017	0.042506	0.0986798	0.12916	0.0554267	0.100745
MONM990201	Averaged turn propensities in a transmembrane helix (Monne et al., 1999)	0.546109	0.0346668	0.0688866	0.35608	0.125204	0.0427058	0.222338	0.319999	0.062731	0.126228	0.160542	0.122584	0.0925144	0.105768	0.099652	0.103489	0.032573	0.137813	0.0604064	0.0550326	0.050146	0.24796	0.0295575	0.0535683	0.0848203	0.111297	0.087153	0.182383	0.162289	0.000340079	0.0395942	0.45224	0.0404159	0.0363076	0.365099	0.210389	0.170905	0.096027	0.0104518	0.181113	0.111115	0.0828422	0.462589	0.000988413	0.0913659	0.160964	0.195653	0.0670635
KOEP990101	Alpha-helix propensity derived from designed sequences (Koehl-Levitt, 1999)	0.153659	0.155069	0.288004	0.176605	0.116417	0.0284847	0.299879	0.0477209	0.0244221	0.0225042	0.0125502	0.104998	0.0104376	0.248033	0.00888767	0.0165618	0.00800217	0.138421	0.176351	0.00943259	0.124212	0.000560119	0.000859229	1.41612e-05	0.115066	0.17966	0.024927	0.199555	0.208359	0.000581279	0.00497708	0.0194218	0.212529	0.000401726	0.0892409	0.103863	0.000168002	0.00118193	0.00696286	0.0765528	0.00301401	0.00361032	0.00966063	0.0152446	0.00708781	0.000182965	0.0357816	0.00262626
KOEP990102	Beta-sheet propensity derived from designed sequences (Koehl-Levitt, 1999)	0.273014	0.0146513	0.00260582	0.409545	0.00720055	0.0193166	0.0584008	0.070179	0.0126789	0.000403506	0.10957	3.60736e-05	0.0072943	0.00336634	0.00196023	0.000936719	0.0168909	0.255066	0.000256199	0.0338227	0.000182593	0.186619	0.0381929	0.0292678	0.103837	0.0400037	0.010023	0.0281414	0.126336	0.112054	0.0266239	0.44273	0.0354202	0.19105	0.0272011	0.0152907	0.000295313	0.012757	0.0396246	0.0688701	0.00452034	0.0302021	0.195201	0.0467295	0.00441193	0.00252512	0.153555	0.00965141
CEDJ970101	Composition of amino acids in extracellular proteins (percent) (Cedano et al., 1997)	0.00104581	0.00499857	0.00949515	0.156188	0.0228309	0.00212951	0.0292578	0.000308447	0.00217954	0.000934488	0.0228025	0.00944842	0.00102788	0.00576809	0.00324624	0.000372656	6.54289e-05	0.31546	0.0301068	0.0105892	0.0812778	0.0248466	0.000100583	3.47084e-05	0.287822	0.00953096	0.0125969	0.00892279	0.00217673	0.030734	0.00469483	0.295576	0.0045705	0.014117	0.018579	0.107786	0.0420829	0.00146853	0.000319249	0.00100954	0.00406274	0.0064652	0.00427804	0.00904614	9.64756e-06	0.00714662	0.019076	0.00690293
CEDJ970102	Composition of amino acids in anchored proteins (percent) (Cedano et al., 1997)	1.74408e-06	0.00376691	0.0156873	0.170025	0.0224769	0.0031433	0.0235091	0.00676664	0.00020769	0.000153055	0.0780486	0.0080769	0.000181908	0.00959812	0.0207246	0.000256172	0.00191406	0.316778	0.0443258	0.0045921	0.0814637	0.0229459	0.00196149	0.00167313	0.298805	0.00987926	0.00704713	0.00939351	0.00613388	0.0103998	0.00852945	0.368358	0.0184743	0.00633911	0.0247873	0.165977	0.015482	0.000570645	0.00683926	0.00853934	0.000211598	0.00192457	0.0269717	0.00546216	0.000828464	0.00357635	0.00848297	0.000775778
CEDJ970103	Composition of amino acids in membrane proteins (percent) (Cedano et al., 1997)	0.0464794	0.00202294	0.0190515	0.00236271	0.0389033	0.000659239	0.000227841	0.0152682	0.00150603	0.00366025	0.0269262	0.0239806	0.00205485	0.0206579	0.00119455	0.0032333	0.00104353	0.0682926	0.0364816	0.00549731	0.0533084	0.0828141	0.00160613	0.000656728	0.100501	5.89944e-05	0.0124591	0.0200677	0.0469869	6.8378e-05	0.00453734	0.0549447	0.0201617	0.0167299	0.0913547	0.043595	0.032337	0.00152634	0.00368685	0.00750522	0.0057435	0.00835057	0.0148014	0.00149855	0.00157081	0.0177472	0.048071	0.00246827
CEDJ970104	Composition of amino acids in intracellular proteins (percent) (Cedano et al., 1997)	0.000310231	0.0121914	0.028079	0.146067	0.029138	0.000914486	0.0232649	0.0102985	0.00196037	4.06922e-05	0.051434	0.00726875	6.46178e-05	0.0130313	0.0318802	8.69683e-06	0.00022116	0.295469	0.055896	0.00974808	0.0943823	0.0120555	0.000329249	0.000213545	0.259689	0.0063052	0.0111912	0.0142479	0.0056891	0.0207706	0.00423019	0.354795	0.0338837	0.0123554	0.0298754	0.112061	0.0159874	0.000513565	0.0070229	0.0165465	0.000651057	0.00427573	0.0218262	0.00232134	0.000140109	0.00679769	0.00129166	0.00379247
CEDJ970105	Composition of amino acids in nuclear proteins (percent) (Cedano et al., 1997)	0.0412801	0.0145726	0.020314	0.225662	0.0071784	0.0112851	0.0501532	0.0290154	0.00200716	0.00524659	0.0379023	0.000254444	0.00822536	0.00229988	0.018781	0.0160785	0.00366256	0.239535	0.0142702	0.000591729	0.0469422	0.0106603	0.0126255	0.0128746	0.161041	0.00175229	1.16115e-06	0.000868525	0.0028586	0.0335078	0.0236616	0.538162	6.23929e-05	2.85481e-09	0.00666083	0.137421	0.00483837	0.0238283	0.00707207	0.00846373	0.00397278	0.00717355	0.0660341	0.0422685	0.0202192	0.0213826	0.000137752	0.0021144
FUKS010101	Surface composition of amino acids in intracellular proteins of thermophiles (percent) (Fukuchi-Nishikawa, 2001)	0.00853164	0.0339125	0.0378191	0.161553	0.0269034	0.0065062	0.0700851	0.0525186	0.00686711	0.000804896	0.101356	0.00436859	0.000718323	0.000501752	0.092837	0.000743041	0.0113033	0.130317	0.0709229	0.0111115	0.00756701	0.0381905	0.00680354	0.00448873	0.189281	5.89727e-08	0.00331108	0.017829	0.0324752	0.0456525	0.00331135	0.355088	0.0825626	0.00232488	0.00560934	0.0982756	0.000872626	0.00616052	0.000215987	0.0669513	2.32126e-05	0.00138557	0.200243	0.000432853	8.21415e-05	0.00386746	0.0697745	0.0113779
FUKS010102	Surface composition of amino acids in intracellular proteins of mesophiles (percent) (Fukuchi-Nishikawa, 2001)	0.0677029	0.0479502	0.0396695	0.322159	0.0179355	0.0111679	0.0835591	0.0920693	0.0160333	0.00191617	0.0879226	4.27978e-08	0.00448689	0.00178348	0.0946848	0.00185338	0.0168558	0.309636	0.0562285	0.0307789	0.0501837	0.092341	0.0190661	0.0144227	0.266788	0.00748909	0.0180508	0.00216848	0.0558112	0.140877	0.0132554	0.577225	0.0422047	0.0200404	0.000832507	0.08971	0.00260828	0.000595357	0.00269551	0.0963369	0.0023659	0.0106233	0.205182	0.0108512	0.00159961	0.00666357	0.0813948	0.0244287
FUKS010103	Surface composition of amino acids in extracellular proteins of mesophiles (percent) (Fukuchi-Nishikawa, 2001)	0.406889	9.11301e-06	0.00361822	0.437471	0.00518222	0.00126866	0.166769	0.137481	7.87142e-05	0.00485895	0.118139	0.00741812	0.00141042	0.0115534	0.0632637	0.00811263	3.93169e-05	0.413356	0.000760296	0.00214472	0.0117671	0.161159	0.00155377	0.000172033	0.377444	0.0541697	7.12113e-07	0.0302866	0.172157	0.093905	0.000832342	0.643354	0.0222685	0.0244634	0.0523994	0.229777	0.000112717	8.97416e-05	0.00110661	0.0713201	0.00371096	1.65778e-05	0.168859	0.0174135	0.00411802	0.00867442	0.048054	0.00119625
FUKS010104	Surface composition of amino acids in nuclear proteins (percent) (Fukuchi-Nishikawa, 2001)	0.111613	0.0556051	0.0458423	0.311962	0.0166783	0.00678488	0.041409	0.0821501	0.00870842	5.17654e-05	0.0967504	0.000677352	0.000489263	0.00669211	0.116574	3.35567e-05	0.0131035	0.271824	0.0637227	0.015899	0.0595941	0.0727653	0.0085182	0.00268515	0.247458	0.00019142	0.00623284	0.00014959	0.0371115	0.113701	0.000471404	0.637058	0.0333818	0.00962255	0.0299187	0.14673	3.18443e-10	0.00272744	0.000289377	0.045504	0.000470079	0.00193412	0.205194	0.0220102	3.41023e-05	0.00185398	0.0273459	0.00838905
FUKS010105	Interior composition of amino acids in intracellular proteins of thermophiles (percent) (Fukuchi-Nishikawa, 2001)	0.160089	0.00391952	0.0301827	0.0716779	0.0724121	2.92352e-07	0.0178237	0.0454994	0.00811464	0.0122461	0.00138447	0.0402315	0.00718051	0.0588116	0.00342912	0.0144928	0.000244188	0.00031448	0.0591075	0.00915647	0.0944997	0.257131	0.000634875	4.55016e-05	0.0230839	0.00590198	0.0283604	0.0850494	0.15722	0.000696552	0.00099695	0.00575104	0.122183	0.0701442	0.205715	0.00275218	0.0291799	0.00431632	0.00164127	0.0261481	0.0123594	0.0142837	0.0759879	0.000469782	0.0105053	0.056407	0.130922	0.00627932
FUKS010106	Interior composition of amino acids in intracellular proteins of mesophiles (percent) (Fukuchi-Nishikawa, 2001)	0.139228	0.00548391	0.0291664	0.0486915	0.0726094	0.000301186	0.0135421	0.0525981	0.0125458	0.0174441	0.0010577	0.0516895	0.0134526	0.0595792	0.0142939	0.0192724	6.08973e-06	0.0056237	0.0517933	0.0157003	0.106499	0.187476	6.41555e-07	0.00098342	0.0191108	0.00403388	0.042444	0.0887351	0.140606	0.000698762	5.57678e-06	0.00275313	0.07009	0.0393671	0.213652	0.000214686	0.0532284	0.0121862	8.29543e-05	0.0347081	0.0243898	0.024409	0.110845	0.0035311	0.0171213	0.0649557	0.125354	0.0123561
FUKS010107	Interior composition of amino acids in extracellular proteins of mesophiles (percent) (Fukuchi-Nishikawa, 2001)	0.0354805	0.00072927	0.00182072	0.0215783	0.0212373	1.05965e-06	0.000285201	0.0313568	0.00728944	0.0146645	0.000928848	0.0207663	0.0121342	0.0132809	0.014213	0.0157353	9.85488e-05	0.00891596	0.0024188	0.012771	0.0332313	0.0806991	0.000929537	0.0021651	0.0311553	0.00597316	0.0310496	0.0180318	0.0291343	0.00189482	0.00135011	0.003197	0.0163607	0.0250381	0.193097	0.000871699	0.0403801	0.0239561	0.00534302	0.00695103	0.0212428	0.0228903	0.0615827	0.0020603	0.0144322	0.0550254	0.035599	0.0137204
FUKS010108	Interior composition of amino acids in nuclear proteins (percent) (Fukuchi-Nishikawa, 2001)	0.198387	0.00403555	0.0304551	0.103316	0.0594227	0.00179098	0.0436508	0.0801053	0.0084162	0.0154923	0.000101824	0.0708967	0.0121256	0.0602179	0.0176733	0.0193305	1.76107e-05	0.00174115	0.0522874	0.0133747	0.0675004	0.249281	1.70434e-05	0.000384653	0.00252013	0.0103936	0.0256878	0.0863771	0.147835	0.00624678	0.000146199	0.0512491	0.0617558	0.0257377	0.186222	0.000917531	0.0442644	0.0142599	0.00142348	0.0497641	0.0186542	0.0223553	0.161398	0.000217013	0.0146879	0.0466239	0.127599	0.00629214
FUKS010109	Entire chain composition of amino acids in intracellular proteins of thermophiles (percent) (Fukuchi-Nishikawa, 2001)	0.0477981	0.027251	0.0627615	0.013556	0.0899177	0.00303968	0.0016076	6.42084e-06	0.0137897	0.00940714	0.0631058	0.0138188	0.00589749	0.0299309	0.0213256	0.0104979	0.00378704	0.0726348	0.123126	0.0187733	0.0790262	0.043463	0.00151978	0.001635	0.166398	0.00239303	0.024185	0.0227389	0.0305369	0.00899462	0.000154478	0.142565	0.181272	0.0213737	0.0718623	0.0662553	0.0131256	6.72292e-05	0.00141258	0.00578183	0.00590953	0.0117744	0.0206195	0.000807578	0.00574527	0.0436995	0.00570913	0.0159918
FUKS010110	Entire chain composition of amino acids in intracellular proteins of mesophiles (percent) (Fukuchi-Nishikawa, 2001)	0.0173508	0.0341383	0.0636014	0.0456124	0.0829412	0.00672798	0.00299661	2.98175e-05	0.0256621	0.0163793	0.0291651	0.0329816	0.0165035	0.0468999	0.00658323	0.0177693	0.00744037	0.173309	0.101386	0.0411031	0.140676	0.0192212	0.00815482	0.00934153	0.189648	0.000134379	0.054373	0.0458238	0.0240149	0.045349	0.00439278	0.210141	0.102041	0.00367136	0.114115	0.0343732	0.044308	0.0101436	0.00129725	0.00298933	0.0216027	0.033516	0.00351904	0.0107671	0.0160049	0.0599881	0.00999902	0.0324176
FUKS010111	Entire chain composition of amino acids in extracellular proteins of mesophiles (percent) (Fukuchi-Nishikawa, 2001)	0.0771865	0.000394485	8.84928e-05	0.112093	0.00229851	0.000625527	0.0754252	0.0134375	0.0026166	0.00113356	0.0575818	0.00142938	0.00246671	2.99816e-05	0.00598407	0.000803855	4.64101e-06	0.222244	0.000191012	0.0111072	0.035435	0.00490259	0.0021985	0.00154929	0.253654	0.0390335	0.0125795	0.000641646	0.0207889	0.0512063	3.62093e-05	0.231536	0.000143398	2.18991e-05	0.0195155	0.106542	0.0152176	0.00890831	0.00450163	0.0146361	0.0031364	0.0109136	0.012454	0.0120041	0.00116708	0.00851411	0.000124772	0.0103106
FUKS010112	Entire chain compositino of amino acids in nuclear proteins (percent) (Fukuchi-Nishikawa, 2001)	0.00970197	0.0511012	0.091075	0.0900809	0.0842597	0.0095407	0.000565148	3.72959e-05	0.0202221	0.0107741	0.0839135	0.0538042	0.0107238	0.064817	0.0124703	0.0115696	0.00856292	0.200856	0.138621	0.0354679	0.144953	0.0329744	0.00568114	0.00307079	0.236006	0.00291982	0.0329813	0.0515054	0.0342972	0.0308179	2.49423e-05	0.336962	0.107571	0.00255349	0.0437178	0.108233	0.0284293	0.00350096	0.00169422	2.1971e-05	0.00935905	0.0232892	0.0229883	0.00722259	0.00837965	0.0189255	0.02379	0.017984
MITS020101	Amphiphilicity index (Mitaku et al., 2002)	0.00578711	0.0143431	0.0134721	0.0871149	0.00422377	0.034752	0.0521255	0.0388156	0.0199293	0.0275496	0.00276154	0.00297052	0.0206839	0.00312237	0.0426725	0.0184894	0.0184614	0.317091	0.0308016	0.000633713	0.0632891	0.0935863	0.0154704	0.025108	0.0474916	0.029886	0.000537359	0.00593731	0.013496	1.91024e-06	0.0423651	0.108963	0.0531	0.0532243	0.00424045	0.0323039	0.00245839	0.0107778	0.0521852	0.0154856	0.000342611	0.000218715	0.00592188	0.00117581	0.00662868	0.0138619	0.031436	0.0137026
TSAJ990101	Volumes including the crystallographic waters using the ProtOr (Tsai et al., 1999)	0.129579	0.0400456	0.0811653	0.459921	0.0331971	0.0675649	0.259042	0.105515	0.0236563	0.0463361	0.00284258	0.0278704	0.0295139	0.0488774	0.0517799	0.0438619	0.0284496	0.729518	0.00197561	0.00241695	0.0146234	0.0112595	0.01518	0.00924732	0.334291	0.121299	0.000675555	0.0181552	0.0707106	0.0173777	0.0328454	0.346955	0.184063	0.018624	0.0347756	0.139603	0.00629506	0.00974256	0.00623912	0.0864381	0.00243365	0.00327096	0.0269127	0.000246245	0.0275427	6.34386e-06	0.0012594	0.0106424
TSAJ990102	Volumes not including the crystallographic waters using the ProtOr (Tsai et al., 1999)	0.123658	0.0419893	0.0833092	0.44532	0.0337375	0.0703269	0.256896	0.101523	0.0247673	0.0471723	0.00228188	0.0281353	0.0303085	0.0496526	0.0498801	0.0448739	0.0302968	0.71796	0.00225288	0.00283629	0.0140774	0.0132938	0.0166846	0.0101105	0.328551	0.120757	0.000869866	0.0177441	0.0684727	0.0154203	0.0349713	0.331742	0.186777	0.0213504	0.0342823	0.136873	0.00630675	0.0101709	0.00715831	0.0830361	0.00266124	0.00354204	0.0233527	7.84636e-05	0.0285694	4.57699e-07	0.000842473	0.0115012
COSI940101	Electron-ion interaction potential values (Cosic, 1994)	0.00488229	0.0487231	0.0265146	0.00368002	0.000970248	0.0451016	0.0512337	0.00564708	0.0174543	0.0387214	0.0626625	0.0164143	0.028859	0.0380158	0.0227298	0.00903618	0.0328693	0.00629693	0.00713815	0.0271707	0.0142602	0.0371902	0.0450623	0.0424308	0.0702807	0.0021034	0.0162725	0.0305389	0.00234167	0.0509844	0.0579436	0.00255475	0.0357418	0.0325514	0.00748585	0.0354494	0.0497285	0.0565945	0.0125094	0.00910412	0.0231025	0.011591	0.0150243	0.000236364	0.0233036	0.00451001	0.00100765	0.0293179
PONP930101	Hydrophobicity scales (Ponnuswamy, 1993)	0.529852	0.0158202	0.03536	0.596911	0.10805	0.0388045	0.255615	0.353574	0.0601182	0.0971647	0.106416	0.102762	0.0774138	0.0874229	0.194985	0.104284	0.0289534	0.357393	0.0336017	0.0317257	0.0129684	0.414905	0.0208211	0.0329524	0.205733	0.129832	0.0732883	0.122429	0.302122	0.0110528	0.0371375	0.691065	0.0912298	0.0144489	0.226536	0.186487	0.090507	0.0635713	0.0346295	0.285466	0.102794	0.0598506	0.383368	0.00089547	0.0921983	0.126015	0.25948	0.0402318
WILM950101	Hydrophobicity coefficient in RP-HPLC, C18 with 0.1%TFA/MeCN/H2O (Wilce et al. 1995)	0.202546	0.0427888	0.00809793	0.3261	0.00360815	0.00444214	0.032356	0.0295316	0.0117388	0.000926354	0.000375538	0.00070677	0.00342562	0.000300842	0.00173129	6.37667e-05	0.0223269	0.191286	0.013345	0.00942848	0.0371537	0.0732141	0.0152836	0.0180921	0.119674	0.00015761	0.0134733	0.00112182	0.0368145	0.211474	0.00910496	0.483196	0.0182111	0.0295524	0.093294	0.0146743	0.0137713	0.00140763	0.0582287	0.0100179	0.00620752	0.00177329	0.141464	0.178575	8.04059e-05	0.00157124	2.53818e-05	0.0114139
WILM950102	Hydrophobicity coefficient in RP-HPLC, C8 with 0.1%TFA/MeCN/H2O (Wilce et al. 1995)	0.217192	0.00307429	0.00263786	0.237319	0.000962253	0.000922174	0.0687327	0.106955	9.2151e-05	0.00952574	0.0338231	0.000124301	0.00272557	0.000244086	0.0464111	0.0105979	0.00291334	0.254978	0.019155	0.000574609	0.0555768	0.042071	0.00305418	0.00138494	0.023304	0.00750503	0.00168834	7.06698e-06	0.0222572	0.124985	0.000140211	0.359419	0.0301154	0.00421708	0.117863	0.0161185	0.000771043	0.00504266	0.00771257	0.0479521	0.000972594	0.000665531	0.0316463	0.0465356	0.00279708	0.00383291	0.00654706	6.65116e-06
WILM950103	Hydrophobicity coefficient in RP-HPLC, C4 with 0.1%TFA/MeCN/H2O (Wilce et al. 1995)	0.0323081	0.0385329	0.0448196	0.00918599	0.0131903	0.0272823	0.00393632	3.49356e-05	0.0250725	0.0320213	0.0285338	0.00752263	0.0261689	0.0116678	0.0028053	0.0217394	0.0328608	0.0054162	0.000913033	0.033586	0.000492641	0.0925593	0.0248295	0.0115601	0.0130853	6.1873e-05	0.013118	0.00572847	0.000540294	0.0598856	0.01998	0.124878	0.0875242	0.00911161	0.0465972	0.00630456	0.012045	0.0172079	0.0125951	0.000411258	0.011504	0.0202227	0.00554465	0.0108569	0.0125203	0.000516866	0.0288218	0.0444699
WILM950104	Hydrophobicity coefficient in RP-HPLC, C18 with 0.1%TFA/2-PrOH/MeCN/H2O (Wilce et al. 1995)	0.0838492	0.004545	0.0132066	0.102629	0.0513705	0.024349	0.053459	0.0533696	0.0175234	0.0142353	0.0174157	0.0351287	0.010921	0.0213877	0.0275132	0.0177449	0.0180376	0.0381625	0.0525842	0.00889996	0.000247163	0.16707	0.00604934	0.00207481	0.00697824	0.0890646	0.0126726	0.00931507	0.0639586	0.0151716	0.000623807	0.076634	0.0243974	0.00629112	1.73718e-05	0.00885421	0.00500648	0.000269617	0.000204847	0.156727	0.0183344	0.0224021	0.0241666	0.00525188	0.0399371	0.00813412	0.118489	0.000756245
KUHL950101	Hydrophilicity scale (Kuhn et al., 1995)	0.139682	0.14045	0.0955864	0.216807	0.0317869	0.0882008	0.000304884	0.0364225	0.0764164	0.0368395	0.035429	0.0290309	0.0438797	0.0497918	0.00490321	0.0306866	0.0938339	0.0806085	0.0505807	0.0725869	0.0545624	0.237595	0.102705	0.0746625	0.0355507	0.00687321	0.0647082	0.00118527	0.0193761	0.255554	0.10916	0.395178	0.0436091	0.217423	0.000890782	0.00875505	0.0110572	0.0338707	0.104109	0.0221858	0.0342345	0.0316987	0.218531	0.170832	0.0343873	0.00849782	0.0486975	0.0658205
GUOD860101	Retention coefficient at pH 2 (Guo et al., 1986)	0.351081	0.0189847	1.48126e-05	0.563909	0.00130793	0.000740383	0.0972138	0.0697638	0.00262109	0.00204475	0.0549797	0.00358201	6.16482e-05	0.000844604	0.00445367	0.000867776	0.0139977	0.372677	0.00334523	0.00671121	0.0247822	0.128419	0.0124872	0.00626484	0.247691	0.00435808	0.00349943	0.0193156	0.0624773	0.190696	0.00153376	0.772035	0.0461795	0.073477	0.124197	0.124827	0.00336236	1.18061e-06	0.0369057	0.030192	0.000774319	0.000305589	0.209974	0.175968	2.61739e-05	0.000660608	0.00460464	0.00566037
JURD980101	Modified Kyte-Doolittle hydrophobicity scale (Juretic et al., 1998)	0.392318	0.00510418	0.000364487	0.314124	0.0262879	0.000865038	0.0713444	0.13926	0.000497664	0.00953679	0.080584	0.0285684	0.00372408	0.0188417	0.02777	0.00936137	0.0026089	0.0750547	0.018404	0.00040175	0.0108151	0.46264	0.00343692	0.000252733	0.0504998	0.022913	0.00830617	0.0784804	0.138686	0.0623178	0.00316104	0.430633	0.00459177	0.128372	0.16172	0.0563726	0.0327699	0.00492608	0.0135862	0.0962732	0.0139345	0.00896844	0.347168	0.0444659	0.00926109	0.0526844	0.170077	5.27274e-05
BASU050101	Interactivity scale obtained from the contact matrix (Bastolla et al., 2005)	0.521381	0.00525846	0.0257399	0.630699	0.0548292	0.0101857	0.255836	0.287066	0.0149234	0.0395852	0.0713982	0.0653094	0.024875	0.0688215	0.105986	0.0475846	0.00352647	0.414617	0.019759	0.00476841	0.00487832	0.349847	0.000835483	0.00161035	0.210856	0.119321	0.0130497	0.107644	0.268279	0.0598118	0.00240308	0.731214	0.099486	0.0460984	0.181053	0.130502	0.0241728	0.015751	2.09811e-05	0.215335	0.0236728	0.0128653	0.347343	0.00873489	0.0316585	0.0531109	0.198168	0.00738876
BASU050102	Interactivity scale obtained by maximizing the mean of correlation coefficient over single-domain globular proteins (Bastolla et al., 2005)	0.48819	0.00671116	0.0248079	0.583969	0.0432282	0.0306003	0.271603	0.278624	0.0243503	0.0607702	0.0419532	0.0475853	0.0415837	0.0373254	0.103567	0.0628642	0.0113648	0.49504	0.00516894	0.0111816	0.00291851	0.242951	0.00854624	0.0144701	0.205022	0.0809695	0.0138239	0.0654988	0.131408	0.0615511	0.0184595	0.83635	0.066053	0.00766623	0.13234	0.153691	0.0280302	0.0393685	0.00318113	0.175475	0.0341653	0.0244852	0.231513	0.0267701	0.0479565	0.0484532	0.115938	0.0158502
BASU050103	Interactivity scale obtained by maximizing the mean of correlation coefficient over pairs of sequences sharing the TIM barrel fold (Bastolla et	0.392154	0.00332541	0.000962789	0.55269	0.0187701	9.5115e-05	0.178749	0.179391	0.000794773	0.0118818	0.0594515	0.0323265	0.00464894	0.0331732	0.047708	0.0155245	0.00150531	0.330905	0.00467517	0.000156571	0.00264986	0.402444	0.00234963	0.000724198	0.149727	0.0398339	0.00213592	0.093138	0.188447	0.0987411	0.000749969	0.72265	0.038651	0.0742037	0.126243	0.0789034	0.00708299	0.00636252	0.00478661	0.137822	0.00592395	0.00216584	0.296626	0.0308061	0.0113839	0.0345829	0.198723	9.26268e-06
SUYM030101	Linker propensity index (Suyama-Ohara, 2003)	0.133488	0.0241895	0.00960201	0.182351	0.0436089	0.160026	0.0878259	0.234333	0.124397	0.188828	0.0668559	0.0472736	0.188317	0.00113329	0.215565	0.196545	0.147122	0.261255	0.000155891	0.120803	0.0421252	0.0235562	0.163794	0.205105	0.120015	0.0147408	0.0808731	0.00030237	1.22322e-07	0.0126303	0.206926	0.44805	0.0125801	0.0370556	0.0482402	0.238924	0.142807	0.261696	0.225872	0.0986653	0.178694	0.157336	0.0861689	3.07386e-05	0.172616	0.147424	0.00812417	0.173397
PUNT030101	Knowledge-based membrane-propensity scale from 1D_Helix in MPtopo databases (Punta-Maritan, 2003)	0.37217	0.00701167	6.12238e-05	0.452919	0.0105184	2.91018e-05	0.0771629	0.202979	0.000383769	0.0172242	0.0843309	0.0115719	0.0106158	0.00235654	0.0976329	0.0182616	0.00141252	0.253062	0.000136469	2.27581e-06	0.0117429	0.12305	0.00105537	0.000451555	0.134249	0.0291708	0.00204945	0.0191496	0.0458595	0.0815373	0.000557989	0.650454	0.000382104	0.0478099	0.183569	0.203851	0.0153771	0.0139965	0.00293978	0.095142	0.0128054	0.00889748	0.321471	0.0467557	0.00932628	0.0458666	0.0367114	0.00140916
PUNT030102	Knowledge-based membrane-propensity scale from 3D_Helix in MPtopo databases (Punta-Maritan, 2003)	0.421386	0.000158705	0.00322618	0.453836	0.0325776	0.00199039	0.180711	0.26793	0.00948693	0.0233456	0.132187	0.0495996	0.0213632	0.0325658	0.147846	0.0306394	0.000200275	0.264831	0.00238211	0.00138157	0.00512712	0.218226	6.56594e-05	0.00298201	0.177142	0.0904528	0.00843835	0.111161	0.196904	0.0479467	0.000559652	0.628252	0.028883	0.032322	0.157983	0.182583	0.0384116	0.0199443	0.00010198	0.205953	0.0210159	0.0136017	0.471922	0.00657059	0.0189672	0.02864	0.177554	0.00425751
GEOR030101	Linker propensity from all dataset (George-Heringa, 2003)	0.0224258	0.0982306	0.046029	0.000368177	0.147185	0.230108	0.0398269	0.136254	0.283906	0.253867	0.00383932	0.112205	0.296614	0.0369786	0.0845802	0.258806	0.248247	0.00560705	0.0595221	0.288297	0.0454034	0.0616506	0.295077	0.351687	0.0514068	0.0237478	0.264289	0.0514023	0.0057774	0.228529	0.262895	0.0216152	0.00385133	0.0642089	0.040981	0.0235392	0.315519	0.346538	0.320684	0.0889014	0.310827	0.33133	0.0304419	0.0364835	0.30186	0.27792	0.0884998	0.288383
GEOR030102	Linker propensity from 1-linker dataset (George-Heringa, 2003)	0.0415078	0.163121	0.120738	0.074716	0.230599	0.34326	0.101986	0.186938	0.391989	0.399198	0.0208377	0.17052	0.431125	0.093842	0.0897862	0.372554	0.330234	0.0423893	0.0843701	0.349813	0.0627828	0.0078824	0.403234	0.465874	0.000442102	0.050612	0.351568	0.0902505	0.00286309	0.313465	0.420442	0.0760329	0.0366689	0.0589789	0.159711	0.143373	0.31043	0.472786	0.433129	0.0803489	0.368834	0.416102	0.0747501	0.0691495	0.407808	0.384968	0.0472133	0.400843
GEOR030103	Linker propensity from 2-linker dataset (George-Heringa, 2003)	0.000360326	0.088967	0.0321955	0.0490176	0.0841334	0.143868	0.0292308	0.0520487	0.197536	0.143354	0.00934126	0.14008	0.188009	0.0607376	0.0406441	0.145406	0.169881	0.126851	0.0552261	0.242685	0.121283	0.130984	0.192212	0.212873	0.076162	0.00293296	0.196979	0.0948518	0.00184754	0.221625	0.126741	0.00632975	0.00104712	0.0320399	0.012527	0.000635491	0.309247	0.2503	0.159099	0.0712287	0.223498	0.244021	0.019245	0.0200336	0.184964	0.140251	0.153379	0.18108
GEOR030104	Linker propensity from 3-linker dataset (George-Heringa, 2003)	0.0128582	0.0363466	0.00529868	0.00149654	0.0733953	0.126146	0.0033413	0.0935829	0.138461	0.139628	0.000451885	0.0471845	0.153368	0.00396821	0.0957955	0.153088	0.176144	0.0148866	0.0466409	0.163937	0.000831291	0.0782113	0.178223	0.196352	0.0412087	0.0293997	0.138163	0.000182863	0.00420851	0.0944154	0.131722	0.0151142	0.00339093	0.050718	0.000956527	0.00136382	0.208797	0.174898	0.181918	0.0899176	0.217349	0.191919	0.0114565	0.01933	0.191506	0.224876	0.0828212	0.160888
GEOR030105	Linker propensity from small dataset (linker length is less than six residues) (George-Heringa, 2003)	0.0627862	0.107633	0.0592563	0.164619	0.0548407	0.0978314	0.00393355	0.000593859	0.107185	0.0484257	0.07133	0.0281203	0.071424	0.0242435	0.000525426	0.0638287	0.107988	0.0858442	0.0706522	0.103074	0.0653003	0.0731139	0.122832	0.114767	0.210806	0.0223531	0.0791734	0.0174572	0.0684007	0.207112	0.12109	0.209147	0.0710059	0.124946	0.016013	0.044493	0.0188462	0.0610843	0.134606	1.38662e-06	0.0482791	0.0634532	0.132645	0.092082	0.0601104	0.0311857	0.00121785	0.101589
GEOR030106	Linker propensity from medium dataset (linker length is between six and 14 residues) (George-Heringa, 2003)	0.00120487	0.0513132	0.0108048	0.0419389	0.0803561	0.150007	0.00528188	0.0762897	0.194733	0.152389	0.000122831	0.0772805	0.194495	0.014048	0.072712	0.176543	0.192234	0.0896831	0.0410803	0.228716	0.0312125	0.0899548	0.226922	0.263329	0.108831	0.0101182	0.199927	0.0167489	0.00753389	0.186991	0.170704	0.000780418	0.00150766	0.0707003	0.00937009	3.0397e-05	0.278974	0.247821	0.248354	0.0602233	0.254488	0.257576	0.00607293	0.0463268	0.218365	0.207767	0.0872614	0.202564
GEOR030107	Linker propensity from long dataset (linker length is greater than 14 residues) (George-Heringa, 2003)	0.223887	0.0982708	0.125435	0.403743	0.207268	0.179954	0.177574	0.208588	0.195885	0.298834	0.12776	0.128744	0.243322	0.0976862	0.047588	0.206077	0.134013	0.25265	0.0621389	0.160006	0.0471414	0.0339657	0.156697	0.229238	0.0784278	0.036839	0.186381	0.146143	0.0178745	0.0827875	0.204031	0.349177	0.0525595	0.00132158	0.21628	0.285197	0.183981	0.2611	0.153006	0.100891	0.188774	0.211829	0.239303	4.59292e-05	0.22251	0.243843	0.0703489	0.202423
GEOR030108	Linker propensity from helical (annotated by DSSP) dataset (George-Heringa, 2003)	0.151117	0.293647	0.401877	0.127874	0.207803	0.182439	0.324535	0.12615	0.152945	0.174981	0.101913	0.24319	0.144484	0.28355	0.0877746	0.15376	0.138028	0.156466	0.174372	0.14028	0.0909721	0.0292735	0.111853	0.0985693	0.250208	0.191403	0.132826	0.164217	0.148841	0.079698	0.156278	0.020235	0.32883	0.0445923	0.267702	0.402835	0.0701518	0.0991588	0.0651242	0.0839363	0.106278	0.105644	0.0364724	0.0628551	0.0983074	0.0548891	6.04636e-05	0.139358
GEOR030109	Linker propensity from non-helical (annotated by DSSP) dataset (George-Heringa, 2003)	0.232553	0.63257	0.5896	0.0734064	0.63895	0.792754	0.447113	0.484845	0.822695	0.796111	0.105315	0.607152	0.824815	0.425976	0.312709	0.769876	0.758785	0.0340797	0.398432	0.844875	0.253023	0.0221296	0.78969	0.82408	0.0167189	0.256518	0.775544	0.34308	0.0652076	0.583345	0.794822	0.0565898	0.297093	0.197028	0.386439	0.408243	0.706643	0.807332	0.692645	0.314032	0.797622	0.842481	0.116286	0.185722	0.768206	0.605607	0.121318	0.80295
ZHOH040101	The stability scale from the knowledge-based atom-atom potential (Zhou-Zhou, 2004)	0.332838	5.04497e-05	0.00933977	0.60057	0.00857284	0.0165609	0.217246	0.17808	0.00481246	0.0322588	0.0255507	0.0115852	0.0156509	0.00790695	0.0635305	0.0276699	0.0015347	0.636022	0.00482211	8.65021e-05	0.0456865	0.0715139	0.00091522	0.00246122	0.272699	0.0422946	6.78183e-06	0.0159376	0.0513155	0.110176	0.00977493	0.845244	0.0567097	0.00582657	0.0826261	0.155284	0.000286973	0.0160815	0.000151786	0.0968758	0.00464612	0.00323072	0.141126	0.0653852	0.0156606	0.00513177	0.0178928	0.00224305
ZHOH040102	The relative stability scale extracted from mutation experiments (Zhou-Zhou, 2004)	0.233673	0.00439693	0.0394413	0.694549	0.0277873	0.030539	0.259166	0.123047	0.00938391	0.0322009	0.00560267	0.0351856	0.0165196	0.041897	0.0352323	0.030811	0.00349185	0.740703	0.00387991	0.000288306	0.0111191	0.0247916	0.00200696	0.00118059	0.31869	0.0691158	0.000715829	0.0356417	0.0775293	0.0788241	0.0127201	0.659325	0.164343	0.000812668	0.0926919	0.151426	0.00715474	0.00981482	0.000444367	0.0956073	0.00153625	0.00423874	0.0777639	0.0303377	0.0197661	0.00241933	0.0159948	0.00131254
ZHOH040103	Buriability (Zhou-Zhou, 2004)	0.391591	0.00234619	0.000777301	0.488124	0.00524411	0.00239405	0.176252	0.174851	0.00113029	0.0193659	0.0559513	0.00909447	0.00721736	0.00562505	0.0501618	0.0165147	0.000328393	0.380435	0.00271544	3.45949e-07	0.0184508	0.240769	0.000347031	0.000323489	0.172596	0.0211649	0.00032026	0.0337657	0.0707542	0.120089	0.001682	0.840553	0.0199176	0.0374992	0.104933	0.131798	0.00750073	0.0128928	0.00263181	0.091462	0.00765602	0.0026421	0.19328	0.0795097	0.00904429	0.0143736	0.0635417	0.000279025
BAEK050101	Linker index (Bae et al., 2005)	0.383489	0.0377833	0.0373846	0.310136	0.0789894	0.11542	0.256288	0.364492	0.108078	0.16463	0.0363394	0.0897941	0.149659	0.0471496	0.221392	0.181979	0.0905135	0.283607	0.0135962	0.0940772	0.000342317	0.22644	0.095125	0.119436	0.088941	0.0754171	0.0949351	0.0601972	0.0690305	0.000136302	0.124914	0.624394	0.0314663	0.0141724	0.145783	0.178115	0.153971	0.185141	0.107743	0.207937	0.169735	0.126374	0.162477	8.64528e-05	0.160642	0.17709	0.141145	0.111254
HARY940101	Mean volumes of residues buried in protein interiors (Harpaz et al., 1994)	0.1457	0.0521536	0.0898483	0.471925	0.0393673	0.0684934	0.271513	0.118275	0.0252874	0.0496595	0.0184332	0.0426045	0.0309603	0.0678048	0.0526761	0.0491858	0.0343271	0.710874	0.0101731	0.00387922	0.00390802	0.0081062	0.020167	0.00926642	0.384178	0.140908	0.00214316	0.0278914	0.0967661	0.0100666	0.0345805	0.358289	0.169502	0.0104345	0.0344013	0.14595	0.00403417	0.00939373	0.00953832	0.0916634	0.00401882	0.00225756	0.0439685	0.000683235	0.0323424	0.00273604	0.00448002	0.0151117
PONJ960101	Average volumes of residues (Pontius et al., 1996)	0.112851	0.0474015	0.0849689	0.400352	0.0299578	0.0823274	0.252418	0.0872416	0.0285064	0.0527791	0.00761717	0.0369662	0.034184	0.0573963	0.0350764	0.0522063	0.0388425	0.643277	0.00574231	0.00718949	0.00837595	0.0186524	0.0309618	0.0156302	0.34106	0.104637	0.00369335	0.0196281	0.051138	0.00844231	0.0521303	0.331302	0.162922	0.024875	0.0437098	0.142113	0.00536386	0.0158915	0.0136687	0.0552624	0.00542553	0.0049315	0.0198268	7.81015e-05	0.0379119	0.00377822	0.00045441	0.0188021
DIGM050101	Hydrostatic pressure asymmetry index, PAI (Di Giulio, 2005)	0.0720807	0.0501833	0.0450921	0.150378	0.0491742	0.0367119	0.0444208	0.0133775	0.0448406	0.0410893	0.0838277	0.0127561	0.041675	0.0104874	0.00913305	0.027085	0.05339	0.172312	0.0571445	0.0709797	0.027281	0.000580655	0.0492433	0.0422114	0.200225	0.0139238	0.0686058	0.00630198	0.0119936	0.156846	0.0314581	0.401803	0.00270379	0.0103087	0.00759261	0.0552277	0.0722188	0.0417502	0.043096	0.0121694	0.0552768	0.0678144	0.110444	0.0524758	0.0333543	0.0417397	0.000782626	0.0589274
WOLR790101	Hydrophobicity index (Wolfenden et al., 1979)	0.114421	0.118218	0.0812649	0.0704282	0.0188764	0.0999261	0.013507	0.00668162	0.05555	0.0354723	0.0500822	0.0151955	0.0359888	0.0337809	0.00147462	0.0292155	0.101288	0.000403154	0.0172187	0.0406707	0.00365492	0.201286	0.0888892	0.0523955	0.00020069	0.0283231	0.0291978	0.00185708	0.00689109	0.138418	0.0891048	0.175253	0.036562	0.259109	0.0241322	0.00145641	0.00148397	0.0213294	0.0984186	7.4612e-05	0.0220872	0.0165029	0.202481	0.161636	0.0326796	1.79924e-05	0.0195706	0.0410473
OLSK800101	Average internal preferences (Olsen, 1980)	0.300615	0.0194937	0.00275759	0.251273	0.00927163	0.00784952	0.014934	0.0606059	0.00127242	0.000765419	0.0572571	0.00505203	1.63844e-05	0.00342489	0.00639403	0.00141515	0.0104891	0.0388017	0.00981274	0.000690178	0.00260963	0.374903	0.0105349	0.00336443	0.0335312	0.00361771	0.00281113	0.0357466	0.088804	0.0669582	0.00834874	0.300811	2.55517e-05	0.151286	0.140155	0.0441164	0.0107307	6.08888e-05	0.0276642	0.0311161	0.00487111	0.0040549	0.277207	0.0680802	0.00317537	0.0571001	0.0907624	0.00132871
KIDA850101	Hydrophobicity-related index (Kidera et al., 1985)	0.124547	0.197415	0.139013	0.237618	0.0915371	0.101343	0.000704781	0.00808718	0.109403	0.0527516	0.0415835	0.0676399	0.0650186	0.110162	0.00113897	0.0536291	0.141459	0.142128	0.135052	0.107161	0.164599	0.11644	0.120589	0.0828779	0.086412	0.0561192	0.112801	0.0198353	0.00264899	0.377045	0.0929264	0.621146	0.05783	0.157306	0.0028191	0.0374724	0.0411771	0.0327695	0.129986	9.14363e-05	0.0654362	0.0598632	0.110917	0.341943	0.0635494	0.028787	0.00185651	0.0942831
GUYH850102	Apparent partition energies calculated from Wertz-Scheraga index (Guy, 1985)	0.383747	0.00398936	0.0146641	0.455803	0.0458251	0.0312516	0.200499	0.274114	0.029707	0.0665892	0.0402773	0.0353399	0.0486568	0.0181333	0.152076	0.0606866	0.0141313	0.393636	0.00468462	0.0136734	0.007288	0.261908	0.0117224	0.0267506	0.149584	0.0522176	0.0276728	0.0369355	0.0810863	0.0339089	0.0312231	0.710426	0.0178479	0.00104476	0.0918643	0.180152	0.0467889	0.0549759	0.0243729	0.175875	0.0594366	0.0382748	0.149001	0.00632282	0.0513813	0.0508567	0.123751	0.0157756
GUYH850104	Apparent partition energies calculated from Janin index (Guy, 1985)	0.189839	0.0575442	0.0373216	0.117006	0.00160268	0.0129088	0.00351018	0.0548785	0.00429733	6.90902e-05	0.0503912	5.66461e-06	0.00016677	0.00677197	0.0266536	0.000194816	0.0172135	0.0133525	0.00627272	0.00159187	0.00769457	0.304047	0.0085422	0.000754057	0.0199327	0.00597633	0.000903013	0.00568746	0.0202787	0.0837767	0.00401252	0.349811	0.0256575	0.0686624	0.102678	0.0532717	0.0152396	0.00438927	0.00685937	0.0134248	0.00901158	0.0031636	0.176894	0.0765566	0.000505853	0.0302075	0.0387757	0.00325471
GUYH850105	Apparent partition energies calculated from Chothia index (Guy, 1985)	0.216046	0.0480476	0.0188109	0.142289	4.35182e-05	0.0126267	0.00288672	0.0324331	0.00477573	0.000273135	0.0188449	1.39289e-05	0.00034103	0.00371528	5.51195e-06	7.27395e-05	0.0236244	0.00885396	0.000121928	0.00121942	0.00169929	0.245678	0.0106371	0.00191415	0.000693192	0.00604217	1.91395e-05	0.0148037	0.00119215	0.0926205	0.00682174	0.304027	0.00727223	0.12518	0.173151	0.0336651	0.00234917	0.001486	0.0376951	0.0015812	0.000453785	0.00412983	0.160397	0.149249	0.000262577	0.0431795	0.0141625	0.00297064
JACR890101	Weights from the IFH scale (Jacobs-White, 1989)	0.10637	0.13662	0.0987359	0.10457	0.0332524	0.0701453	0.000720859	0.0204327	0.0493285	0.0295542	0.068705	0.0113857	0.0277745	0.0405289	0.00157464	0.0200512	0.0813162	0.00937672	0.0311959	0.0396051	0.0195592	0.10417	0.0567805	0.0318058	0.0190155	0.00967658	0.033344	0.00127658	0.000425049	0.158728	0.0558143	0.330099	0.0612839	0.158649	0.0319344	0.0302152	0.0068354	0.0100105	0.0749855	0.00167346	0.0214396	0.0118831	0.224467	0.157932	0.0228346	0.000443637	0.00173007	0.0396447
COWR900101	Hydrophobicity index, 3.0 pH (Cowan-Whittaker, 1990)	0.239813	0.11185	0.0474139	0.286641	0.0163082	0.0633044	0.00508136	0.00553018	0.0556989	0.023685	0.0706811	0.00953341	0.0412476	0.0171421	0.0126774	0.0281423	0.0936549	0.0901221	0.0228081	0.0547326	0.0299219	0.216854	0.0846798	0.0646227	0.110696	0.0143422	0.0404923	0.00251412	0.0357862	0.29054	0.0648153	0.518332	0.000531182	0.222803	0.0608832	0.024277	0.0199544	0.0295862	0.143815	2.47895e-06	0.0322391	0.0310461	0.183442	0.302658	0.0303511	0.00456333	0.00130217	0.0581994
BLAS910101	Scaled side chain hydrophobicity values (Black-Mould, 1991)	0.217563	0.109088	0.050673	0.434894	0.0160578	0.0618852	0.0173418	0.0628035	0.0616666	0.0180466	0.0729296	0.0103803	0.0346556	0.0205487	0.0102859	0.0192757	0.0820579	0.25921	0.0460946	0.0733912	0.054484	0.14121	0.0892991	0.0698528	0.153483	0.000173539	0.0598158	0.000425265	0.0428247	0.293351	0.0747682	0.654954	0.00276126	0.184325	0.0167663	0.0354419	0.0213116	0.0302482	0.0900751	0.038616	0.0355682	0.041393	0.279918	0.164939	0.0287247	0.012444	0.0257819	0.0546143
CASG920101	Hydrophobicity scale from native protein structures (Casari-Sippl, 1992)	0.294307	0.00231677	0.000627989	0.3835	0.0144859	0.00731586	0.105127	0.249364	0.0111599	0.0380671	0.056141	0.0116794	0.0283249	0.00119633	0.199199	0.0399519	0.00392321	0.291721	0.00226186	0.00289672	0.0233135	0.221988	0.00284416	0.0119098	0.118118	0.0352779	0.0122401	0.0103926	0.0638639	0.045831	0.0131716	0.678588	3.92807e-05	0.00320115	0.0677793	0.132767	0.0441332	0.038346	0.0214383	0.172592	0.0466651	0.0185619	0.20476	0.00638161	0.0321751	0.0496912	0.118943	0.00855871
CORJ870101	NNEIG index (Cornette et al., 1987)	0.400755	5.02138e-05	0.00123756	0.380986	0.046469	0.00786077	0.138018	0.286703	0.020121	0.0461097	0.100331	0.0447241	0.0343375	0.0262481	0.183663	0.0495303	0.00892396	0.227585	0.00545622	0.00716675	0.000993535	0.422025	0.00399395	0.0124442	0.135889	0.0768734	0.0310352	0.0565491	0.233843	0.0238152	0.0085952	0.564101	0.00922178	0.0211148	0.109012	0.0999276	0.0876758	0.0347531	0.0234928	0.229453	0.0678573	0.0233059	0.333119	0.000985607	0.0456683	0.0815179	0.274414	0.0133762
CORJ870102	SWEIG index (Cornette et al., 1987)	0.38366	0.000788334	0.00438763	0.716826	0.0158865	0.00229184	0.17234	0.210053	0.000462742	0.022243	0.107626	0.0298637	0.00828353	0.02225	0.0663414	0.0186457	5.7235e-06	0.56663	0.000904426	0.000745331	0.00700177	0.129979	0.000349335	0.000284265	0.348276	0.0675236	1.77159e-06	0.0342961	0.137778	0.0988281	9.43069e-05	0.811716	0.0272151	0.0701546	0.111071	0.152145	0.00230959	0.00583401	0.00340996	0.126718	0.00344437	0.000499883	0.363226	0.0347161	0.0115177	0.025065	0.0729406	0.000559352
CORJ870103	PRIFT index (Cornette et al., 1987)	0.448556	0.0114319	0.0289509	0.563119	0.0973414	0.0266832	0.173753	0.331872	0.0339032	0.0827588	0.128156	0.0962501	0.0545348	0.0593646	0.182985	0.076651	0.0252815	0.35328	0.0561757	0.021445	0.00150105	0.384716	0.0136578	0.0156291	0.243522	0.110142	0.0475768	0.0501209	0.257076	0.0173164	0.0190353	0.624986	0.0555698	0.0400273	0.155612	0.178614	0.0730193	0.0443342	0.0213927	0.243273	0.0824496	0.0394935	0.299742	0.00055197	0.0607351	0.113651	0.209481	0.0259115
CORJ870104	PRILS index (Cornette et al., 1987)	0.464905	0.00607694	0.0216944	0.589335	0.0770765	0.0110524	0.172702	0.297152	0.0163047	0.0471354	0.16125	0.0873635	0.0290553	0.0600607	0.156734	0.049561	0.0111641	0.358876	0.0565503	0.00746372	0.00350163	0.390632	0.00281949	0.00298371	0.298017	0.126886	0.0241483	0.0605569	0.31464	0.0342268	0.00355045	0.628139	0.0655699	0.071009	0.135453	0.173085	0.0427375	0.0174585	0.00373332	0.231997	0.0458795	0.0172509	0.350233	5.13842e-06	0.0347563	0.0770938	0.215392	0.0101074
CORJ870105	ALTFT index (Cornette et al., 1987)	0.572041	0.0238909	0.0507398	0.601405	0.0780719	0.0367748	0.274945	0.346058	0.0433161	0.0712327	0.115389	0.0985043	0.0684907	0.100671	0.205048	0.0928593	0.0237126	0.467134	0.0327929	0.0213431	0.00935393	0.193559	0.018607	0.0278967	0.357401	0.160949	0.0510645	0.115751	0.332453	0.0146924	0.0382496	0.652309	0.0622095	0.00390111	0.271543	0.312007	0.0551804	0.0483768	0.0239849	0.192287	0.0758793	0.0449138	0.426432	0.00854419	0.0779014	0.125312	0.155148	0.0309293
CORJ870106	ALTLS index (Cornette et al., 1987)	0.63552	0.0387732	0.0662769	0.589667	0.0956376	0.0586481	0.313446	0.384009	0.0666716	0.0974664	0.137127	0.118719	0.0961031	0.112368	0.213467	0.123861	0.0407632	0.443219	0.0469135	0.041278	0.0128746	0.208934	0.0371093	0.0522424	0.347359	0.173163	0.0747734	0.138269	0.301472	0.00752815	0.0639533	0.704029	0.0649294	0.00205579	0.293058	0.356384	0.0776936	0.0731672	0.0375552	0.200943	0.10601	0.0703899	0.43868	0.0061357	0.107367	0.1645	0.150247	0.0519547
CORJ870107	TOTFT index (Cornette et al., 1987)	0.554846	0.0201122	0.0437206	0.622683	0.0977535	0.0336517	0.234295	0.359154	0.0423003	0.082868	0.144194	0.107554	0.0672353	0.0881006	0.201514	0.0915323	0.027287	0.425647	0.0529973	0.0237351	0.00735595	0.306272	0.0176038	0.0234282	0.320065	0.149631	0.055038	0.0912407	0.321697	0.0149291	0.0293975	0.672669	0.0630492	0.0220428	0.225787	0.261008	0.0724859	0.0493472	0.0233562	0.231799	0.0867275	0.0455408	0.407081	0.00364976	0.0753876	0.135605	0.201018	0.0323423
CORJ870108	TOTLS index (Cornette et al., 1987)	0.594355	0.0226208	0.0467912	0.616216	0.0972337	0.0317633	0.248138	0.354101	0.0400893	0.0757425	0.169783	0.111437	0.0623328	0.0942043	0.184155	0.0873508	0.0259476	0.406948	0.0640491	0.0230729	0.01142	0.31919	0.0161683	0.0213865	0.337264	0.162978	0.0508957	0.108139	0.333608	0.0169192	0.0248545	0.681459	0.0660135	0.0303234	0.220409	0.27372	0.0676914	0.0423814	0.0154417	0.22561	0.0788917	0.0424318	0.434458	0.00158344	0.0714187	0.133969	0.202855	0.02998
MIYS990101	Relative partition energies derived by the Bethe approximation (Miyazawa-Jernigan, 1999)	0.457843	2.58966e-07	0.0102843	0.666594	0.0302629	0.00963152	0.189429	0.206852	0.00631888	0.0330637	0.0859804	0.048979	0.0198042	0.0325535	0.0686918	0.0344707	0.00122604	0.462915	0.00819067	0.00278336	0.00103508	0.260705	0.000527615	0.00218572	0.286348	0.0466009	0.00704443	0.0605838	0.165096	0.0874102	0.00397787	0.844049	0.0492096	0.0427547	0.162702	0.191634	0.0154439	0.0222183	0.000948026	0.128328	0.0197136	0.0144585	0.337882	0.0482077	0.0264249	0.0476575	0.102122	0.00415335
MIYS990102	Optimized relative partition energies - method A (Miyazawa-Jernigan, 1999)	0.458294	5.64231e-07	0.0101337	0.661182	0.0310516	0.0101816	0.189291	0.209578	0.00689445	0.033862	0.0841506	0.0498424	0.0206716	0.0327672	0.0719908	0.0358185	0.00150913	0.45813	0.00845551	0.00311594	0.00103914	0.265176	0.000715076	0.00253407	0.28378	0.0480943	0.00777306	0.0601135	0.167614	0.0859571	0.00445323	0.839507	0.0496819	0.0408891	0.163757	0.189872	0.0162685	0.0230383	0.000630705	0.130861	0.0211783	0.0154304	0.336811	0.0457637	0.0278326	0.0494063	0.103964	0.00449549
MIYS990103	Optimized relative partition energies - method B (Miyazawa-Jernigan, 1999)	0.457588	0.00277676	0.0131235	0.546554	0.0511107	0.0228885	0.233994	0.274999	0.0252435	0.0655331	0.151759	0.0823005	0.0460267	0.0541042	0.132971	0.065204	0.0130349	0.3626	0.0163546	0.0155905	0.00231665	0.333956	0.0111642	0.0198141	0.259972	0.0683218	0.0379128	0.0970851	0.204768	0.0324142	0.0243419	0.797885	0.0310051	0.0270488	0.180824	0.223599	0.0656319	0.0594747	0.0130164	0.18025	0.0687653	0.0345836	0.365561	0.00605878	0.0556432	0.0924191	0.181665	0.0205391
MIYS990104	Optimized relative partition energies - method C (Miyazawa-Jernigan, 1999)	0.438593	0.000772468	0.00788271	0.560695	0.0368907	0.0183262	0.217182	0.267765	0.0189906	0.058189	0.136885	0.0576425	0.0384934	0.0343859	0.137234	0.056496	0.00898334	0.405578	0.00504318	0.00949006	0.000425915	0.283008	0.00752909	0.015284	0.268789	0.0585993	0.025174	0.0671448	0.167914	0.0454566	0.0216897	0.841464	0.0275108	0.0243317	0.161397	0.221978	0.0491185	0.0501942	0.011331	0.16677	0.0550843	0.0250678	0.327617	0.0111647	0.0446535	0.070916	0.139512	0.0156143
MIYS990105	Optimized relative partition energies - method D (Miyazawa-Jernigan, 1999)	0.370696	0.00559955	0.000307653	0.503101	0.0122409	0.00278461	0.119658	0.214032	0.00292612	0.0262625	0.116035	0.0225738	0.0147753	0.00512175	0.117744	0.0267517	0.000521911	0.359548	6.57143e-05	0.000499614	0.0138525	0.271685	0.000208801	0.00280254	0.237606	0.0260293	0.00503534	0.0216364	0.123165	0.0827988	0.00415516	0.80481	0.00842871	0.0412828	0.107167	0.165908	0.0254596	0.024388	0.00251523	0.124018	0.0265026	0.00830398	0.29531	0.0282815	0.0190116	0.0443059	0.10019	0.00301374
ENGD860101	Hydrophobicity index (Engelman et al., 1986)	0.153807	0.116644	0.071636	0.178685	0.0146247	0.0530407	0.0020624	0.0676705	0.0393671	0.0126497	0.0750355	0.0045334	0.0166652	0.0219227	0.030452	0.00925994	0.0577515	0.0581753	0.0325748	0.0390829	0.0220489	0.12802	0.0505551	0.0260833	0.0560377	4.56938e-05	0.0232792	0.00159633	0.0144639	0.154471	0.047037	0.390539	0.0579658	0.109191	0.0355111	0.044225	4.01452e-05	0.00554383	0.0428657	0.0308716	0.00785463	0.00906452	0.296786	0.0718572	0.0115595	3.54327e-05	0.0315462	0.03076
FASG890101	Hydrophobicity index (Fasman, 1989)	0.343812	0.00945547	0.00195748	0.380436	0.00588293	0.000255409	0.0957036	0.141076	0.000287793	0.00946541	0.0879343	0.016882	0.0051624	0.00438801	0.0567161	0.0130384	0.00037583	0.213748	0.000860562	0.000110677	0.00480023	0.378569	0.000554769	0.000186701	0.154678	0.00946438	0.00252845	0.0325763	0.111273	0.0969594	2.0121e-05	0.678505	0.00262491	0.0556371	0.0783767	0.119227	0.0159749	0.0124332	0.0017057	0.0900553	0.0157824	0.00691279	0.242317	0.0625569	0.0117146	0.0392791	0.118077	2.56325e-05
[truncated: 16 more columns]
