# Supplementary material for: The genetic landscape of a physical interaction
Source: eLife. 2018 Apr 11;7:e32472. doi: 10.7554/eLife.32472 (PMC5896888; doi:10.7554/eLife.32472)
Supplement: Supplementary file 3. [file elife-32472-supp3.xlsx]

## Sheet: Sheet1
Table S3 - Data from the restricted trans library
column	description
id1	id of Fos mutant
id2	id of Jun mutant
pos1	position of Fos mutant
pos2	position of Jun mutant
wt1	wt Fos amino acid
wt2	wt Jun amino acid
mut1	mutated Fos amino acid
mut2	mutated Jun amino acid
s1_i1	number of unique UMIs in the input of replicate 1 for Fos single mutant
s1_i2	number of unique UMIs in the input of replicate 2 for Fos single mutant
s1_i3	number of unique UMIs in the input of replicate 3 for Fos single mutant
s1_o1	number of unique UMIs in the output of replicate 1 for Fos single mutant
s1_o2	number of unique UMIs in the output of replicate 2 for Fos single mutant
s1_o3	number of unique UMIs in the output of replicate 3 for Fos single mutant
s2_i1	number of unique UMIs in the input of replicate 1 for Jun single mutant
s2_i2	number of unique UMIs in the input of replicate 2 for Jun single mutant
s2_i3	number of unique UMIs in the input of replicate 3 for Jun single mutant
s2_o1	number of unique UMIs in the output of replicate 1 for Jun single mutant
s2_o2	number of unique UMIs in the output of replicate 2 for Jun single mutant
s2_o3	number of unique UMIs in the output of replicate 3 for Jun single mutant
do_i1	number of unique UMIs in the input of replicate 1 for the double mutant
do_i2	number of unique UMIs in the input of replicate 2 for the double mutant
do_i3	number of unique UMIs in the input of replicate 3 for the double mutant
do_o1	number of unique UMIs in the output of replicate 1 for the double mutant
do_o2	number of unique UMIs in the output of replicate 2 for the double mutant
do_o3	number of unique UMIs in the output of replicate 3 for the double mutant
s1_ppi1	PPI score in replicate 1 for Fos single mutant
s1_ppi2	PPI score in replicate 2 for Fos single mutant
s1_ppi3	PPI score in replicate 3 for Fos single mutant
s1_mean	PPI score averaged across replicate for Fos single mutant
s2_ppi1	PPI score in replicate 1 for Jun single mutant
s2_ppi2	PPI score in replicate 2 for Jun single mutant
s2_ppi3	PPI score in replicate 3 for Jun single mutant
s2_mean	PPI score averaged across replicate for Jun single mutant
do_ppi1	PPI score in replicate 1 for the double mutant
do_ppi2	PPI score in replicate 2 for the double mutant
do_ppi3	PPI score in replicate 3 for the double mutant
do_mean	PPI score averaged across replicate for the double mutant
epi_mult1	epistasis score in replicate 1, calculated from the multiplicative model
epi_mult2	epistasis score in replicate 2, calculated from the multiplicative model
epi_mult3	epistasis score in replicate 3, calculated from the multiplicative model
mepi_mult	epistasis score from the multiplicative model averaged across replicates
p_mult	p-value from the one-sample t-test between the three replicate epistasis scores
fdr_mult	average FDR associated with this p-value threshold, calculated by 1,000 permutations
fdrsd_mult	standard deviation to the mean of the FDR associated with this p-value threshold, calculated by 1,000 permutations
hit_mult	significant epistasis score at the p-value threshold associated with a FDR of 0.2
epi_thermo1	epistasis score in replicate 1, calculated from the thermodynamic model
epi_thermo2	epistasis score in replicate 2, calculated from the thermodynamic model
epi_thermo3	epistasis score in replicate 3, calculated from the thermodynamic model
mepi_thermo	epistasis score from the thermodynamic model averaged across replicates
p_thermo	p-value from the one-sample t-test between the three replicate epistasis scores
fdr_thermo	average FDR associated with this p-value threshold, calculated by 10,000 permutations
fdrsd_thermo	standard deviation to the mean of the FDR associated with this p-value threshold, calculated by 10,000 permutations
hit_thermo	significant epistasis score at the p-value threshold associated with a FDR of 0.2

## Sheet: Table3.txt
id1	id2	pos1	pos2	wt1	wt2	mut1	mut2	s1_i1	s1_i2	s1_i3	s1_o1	s1_o2	s1_o3	s2_i1	s2_i2	s2_i3	s2_o1	s2_o2	s2_o3	do_i1	do_i2	do_i3	do_o1	do_o2	do_o3	s1_ppi1	s1_ppi2	s1_ppi3	s1_mppi	s2_ppi1	s2_ppi2	s2_ppi3	s2_mppi	do_ppi1	do_ppi2	do_ppi3	do_mppi	epi1_mult	epi2_mult	epi3_mult	mepi_mult	p_mult	fdr_mult	fdrsd_mult	hit_mult	epi1	epi2	epi3	mepi
1aA	1aM	1	1	T	I	A	M	1238	1703	1287	4870	6213	5045	437	560	517	953	1136	1090	81	82	60	179	152	163	1.01633	1.01944	1.02196	1.01924	0.947934	0.950288	0.950951	0.949724	0.949471	0.939665	0.979976	0.956371	-0.0139468	-0.0290923	0.00814451	-0.0116315	0.394544	0.645104	5.33332e-05	FALSE	-0.0206771	-0.0367925	-0.000476932	-0.0193155
1aA	1aN	1	1	T	I	A	N	1238	1703	1287	4870	6213	5045	723	1028	859	1653	1924	1881	34	42	26	70	48	47	1.01633	1.01944	1.02196	1.01924	0.953413	0.940799	0.95529	0.949834	0.941262	0.882687	0.933338	0.919095	-0.0277251	-0.0763972	-0.0429282	-0.0490168	0.0763069	0.20579	5.94773e-05	FALSE	-0.0337808	-0.0854805	-0.0508195	-0.0566936
1aA	1aS	1	1	T	I	A	S	1238	1703	1287	4870	6213	5045	1338	1980	1542	1919	2597	2171	38	47	47	56	104	83	1.01633	1.01944	1.02196	1.01924	0.899345	0.898913	0.904722	0.900993	0.902492	0.960527	0.930664	0.931228	-0.0115435	0.0441439	0.00607635	0.0128922	0.514892	0.770833	4.69948e-05	FALSE	-0.0238741	0.0293208	-0.0098941	-0.00148248
1aA	1aT	1	1	T	I	A	T	1238	1703	1287	4870	6213	5045	1641	2121	1745	3637	4182	3726	38	44	39	128	148	86	1.01633	1.01944	1.02196	1.01924	0.949809	0.946939	0.952404	0.949717	0.998344	1.00987	0.956091	0.9881	0.0330209	0.0445227	-0.0172253	0.0201061	0.400051	0.651957	5.30706e-05	FALSE	0.0265205	0.0363309	-0.0256031	0.0124161
1aA	1bD	1	2	T	A	A	D	1238	1703	1287	4870	6213	5045	247	317	289	580	638	624	27	33	31	89	115	96	1.01633	1.01944	1.02196	1.01924	0.956509	0.949358	0.95368	0.953182	0.995835	1.01404	0.99497	1.00161	0.0237015	0.0462272	0.020349	0.0300926	0.0657901	0.192887	6.15203e-05	TRUE	0.0180305	0.0383901	0.0121859	0.0228689
1aA	1bG	1	2	T	A	A	G	1238	1703	1287	4870	6213	5045	3710	4834	4160	8672	10250	9231	140	170	151	426	457	459	1.01633	1.01944	1.02196	1.01924	0.955979	0.955504	0.956809	0.956097	0.986558	0.983459	0.992841	0.987619	0.0149641	0.00938457	0.015023	0.0131239	0.0196993	0.126454	7.85657e-05	TRUE	0.00922701	0.00245689	0.00738872	0.00635754
1aA	1bP	1	2	T	A	A	P	1238	1703	1287	4870	6213	5045	1859	2565	2148	2521	2986	2465	31	35	34	70	96	65	1.01633	1.01944	1.02196	1.01924	0.892851	0.88486	0.881314	0.886342	0.951972	0.985829	0.939747	0.959183	0.0445374	0.0837715	0.0390812	0.0557967	0.0581447	0.182639	6.26176e-05	TRUE	0.0315132	0.0671649	0.0197121	0.0394634
1aA	1bR	1	2	T	A	A	R	1238	1703	1287	4870	6213	5045	1684	2121	1764	5102	5980	5435	20	41	38	106	134	72	1.01633	1.01944	1.02196	1.01924	0.986056	0.989072	0.994387	0.989838	1.0509	1.00648	0.938723	0.9987	0.0487377	-0.00181764	-0.0774991	-0.010193	0.807195	0.941328	2.80862e-05	FALSE	0.0468669	-0.00357296	-0.0785252	-0.0117438
1aA	1bT	1	2	T	A	A	T	1238	1703	1287	4870	6213	5045	1423	1894	1637	4076	5004	4433	104	107	98	458	423	417	1.01633	1.01944	1.02196	1.01924	0.97955	0.981416	0.979611	0.980192	1.02942	1.02889	1.03135	1.02989	0.033873	0.0284044	0.0302292	0.0308356	0.00270661	0.0935349	0.000162981	TRUE	0.0311459	0.0254397	0.0265493	0.0277117
1aA	1bV	1	2	T	A	A	V	1238	1703	1287	4870	6213	5045	1142	1409	1203	1573	1864	1498	46	52	39	85	101	89	1.01633	1.01944	1.02196	1.01924	0.894658	0.899924	0.890663	0.895082	0.928725	0.945168	0.960017	0.944637	0.0194531	0.027754	0.0497972	0.0323348	0.0702448	0.197813	6.03354e-05	TRUE	0.00662051	0.0130621	0.0317579	0.0171468
1aA	1cA	1	3	T	R	A	A	1238	1703	1287	4870	6213	5045	1166	1438	1271	5685	6702	5748	53	74	49	349	471	431	1.01633	1.01944	1.02196	1.01924	1.04122	1.04829	1.03833	1.04261	1.07607	1.085	1.11449	1.09185	0.0178384	0.0163418	0.0533645	0.0291816	0.137359	0.287236	5.65899e-05	FALSE	0.0236395	0.0244877	0.0606244	0.0362506
1aA	1cG	1	3	T	R	A	G	1238	1703	1287	4870	6213	5045	4865	6294	5186	15396	17956	15465	367	479	385	1593	1865	1508	1.01633	1.01944	1.02196	1.01924	0.991109	0.990462	0.990648	0.99074	1.02775	1.0271	1.02187	1.02557	0.0204477	0.0173888	0.00946696	0.0157678	0.0404614	0.157979	6.64714e-05	TRUE	0.0192492	0.0158548	0.00776277	0.0142889
1aA	1cP	1	3	T	R	A	P	1238	1703	1287	4870	6213	5045	2138	2889	2316	4188	4726	4266	177	222	127	508	526	438	1.01633	1.01944	1.02196	1.01924	0.935489	0.924939	0.935489	0.931972	0.979779	0.968584	1.0073	0.98522	0.0290097	0.0256682	0.051267	0.035315	0.0480557	0.167198	6.42779e-05	TRUE	0.0207787	0.0143398	0.0400984	0.0250723
1aA	1cW	1	3	T	R	A	W	1238	1703	1287	4870	6213	5045	1081	1358	1197	4114	4612	3874	17	32	14	79	110	58	1.01633	1.01944	1.02196	1.01924	1.0125	1.011	1.00002	1.00784	1.03566	1.01242	1.02829	1.02546	0.00661965	-0.0182239	0.00631157	-0.00176422	0.850139	0.955165	2.44892e-05	FALSE	0.00833657	-0.0164232	0.00631516	-0.000590503
1aA	1dP	1	4	T	L	A	P	1238	1703	1287	4870	6213	5045	968	1270	1204	269	320	261	75	104	111	21	11	13	1.01633	1.01944	1.02196	1.01924	0.709055	0.704555	0.690511	0.701374	0.709931	0.602288	0.62002	0.64408	-0.0107058	-0.11596	-0.0856534	-0.0707732	0.152035	0.309309	5.67732e-05	FALSE	-0.0364062	-0.147188	-0.121819	-0.101805
1aA	1dQ	1	4	T	L	A	Q	1238	1703	1287	4870	6213	5045	648	833	747	1157	1454	1186	62	74	69	102	96	81	1.01633	1.01944	1.02196	1.01924	0.924746	0.932582	0.91848	0.925269	0.915255	0.89762	0.883912	0.898929	-0.0245962	-0.0530868	-0.0547362	-0.0441397	0.0457796	0.164408	6.48697e-05	TRUE	-0.0340868	-0.0633439	-0.0686046	-0.0553451
1aA	1dR	1	4	T	L	A	R	1238	1703	1287	4870	6213	5045	1804	2380	1873	1697	2070	1594	17	26	12	12	7	17	1.01633	1.01944	1.02196	1.01924	0.850441	0.850514	0.847087	0.849347	0.817145	0.712362	0.905432	0.811646	-0.0471875	-0.154682	0.0397445	-0.0540416	0.437928	0.694576	5.13299e-05	FALSE	-0.0643903	-0.175318	0.01584	-0.0746227
1aA	1dV	1	4	T	L	A	V	1238	1703	1287	4870	6213	5045	982	1318	1178	780	977	906	49	82	63	64	105	69	1.01633	1.01944	1.02196	1.01924	0.830828	0.831683	0.835496	0.832669	0.888496	0.896083	0.875969	0.88685	0.0440976	0.0482359	0.0221276	0.0381537	0.0422519	0.159803	6.58133e-05	TRUE	0.025183	0.0256042	-0.00318695	0.0158668
1aA	1eA	1	5	T	E	A	A	1238	1703	1287	4870	6213	5045	849	1011	881	6135	7212	5912	40	54	36	188	249	248	1.01633	1.01944	1.02196	1.01924	1.08684	1.09844	1.08351	1.0896	1.03697	1.04703	1.08651	1.05684	-0.0676275	-0.0727547	-0.0207884	-0.0537235	0.0830829	0.214907	5.87395e-05	FALSE	-0.0549632	-0.0555082	-0.00443251	-0.0383013
1aA	1eG	1	5	T	E	A	G	1238	1703	1287	4870	6213	5045	2104	2607	2346	6800	8050	6847	99	100	88	363	417	260	1.01633	1.01944	1.02196	1.01924	0.993548	0.999786	0.988185	0.99384	1.00818	1.03518	0.989587	1.01098	-0.00159594	0.0159653	-0.0202961	-0.00197557	0.867742	0.961874	2.2965e-05	FALSE	-0.00246747	0.0159307	-0.0224447	-0.00299382
1aA	1eK	1	5	T	E	A	K	1238	1703	1287	4870	6213	5045	436	609	490	1586	1879	1741	126	175	146	615	728	742	1.01633	1.01944	1.02196	1.01924	1.00726	0.999692	1.01071	1.00589	1.04135	1.0349	1.05169	1.04265	0.0176377	0.015778	0.0187873	0.017401	0.00252893	0.0928599	0.000166686	TRUE	0.0186304	0.0157281	0.0207714	0.0183766
1aA	1eR	1	5	T	E	A	R	1238	1703	1287	4870	6213	5045	1996	2657	2376	10092	12140	10962	87	104	99	579	499	433	1.01633	1.01944	1.02196	1.01924	1.04544	1.04595	1.04061	1.044	1.0773	1.05171	1.0345	1.0545	0.0147861	-0.0145663	-0.0289629	-0.00958106	0.534273	0.787761	4.58823e-05	FALSE	0.021202	-0.00682878	-0.0212565	-0.00229442
1aA	1eV	1	5	T	E	A	V	1238	1703	1287	4870	6213	5045	1272	1553	1423	4300	4976	4588	16	28	28	79	130	99	1.01633	1.01944	1.02196	1.01924	0.99876	1.00414	0.999585	1.00083	1.04269	1.04784	1.01015	1.03356	0.0276116	0.0241804	-0.0113881	0.013468	0.392977	0.642749	5.33627e-05	FALSE	0.0274433	0.0248544	-0.0114642	0.0136112
1aA	1fD	1	6	T	E	A	D	1238	1703	1287	4870	6213	5045	368	568	507	1164	1510	1341	48	55	43	262	305	264	1.01633	1.01944	1.02196	1.01924	0.99105	0.982146	0.976914	0.98337	1.05431	1.06877	1.07333	1.06547	0.0470749	0.0675324	0.0749605	0.0631893	0.0169682	0.122382	8.22485e-05	TRUE	0.0458686	0.0646823	0.070804	0.0604516
1aA	1fG	1	6	T	E	A	G	1238	1703	1287	4870	6213	5045	4072	5415	4560	7856	9442	8269	188	245	198	501	579	448	1.01633	1.01944	1.02196	1.01924	0.933726	0.932459	0.933698	0.933294	0.97118	0.96828	0.959038	0.966166	0.0222023	0.0176986	0.00483902	0.0149133	0.10319	0.240844	5.73233e-05	FALSE	0.0137623	0.00742407	-0.00661902	0.00485578
1aA	1fR	1	6	T	E	A	R	1238	1703	1287	4870	6213	5045	1754	2274	1830	3765	4369	3736	187	276	290	791	841	869	1.01633	1.01944	1.02196	1.01924	0.946098	0.943886	0.947266	0.94575	1.02475	0.998221	0.991203	1.00473	0.0631992	0.0359906	0.0231375	0.0407758	0.074616	0.203327	5.96455e-05	FALSE	0.0562449	0.0273541	0.0139011	0.0325
1aA	1fV	1	6	T	E	A	V	1238	1703	1287	4870	6213	5045	1643	2153	1913	3323	3582	3275	20	45	25	42	97	65	1.01633	1.01944	1.02196	1.01924	0.939199	0.926929	0.927109	0.931079	0.943558	0.957441	0.974951	0.95865	-0.0109821	0.0124974	0.0274846	0.00966663	0.47886	0.737202	4.89964e-05	FALSE	-0.0187704	0.00144599	0.0149722	-0.00078406
1aA	1gQ	1	7	T	K	A	Q	1238	1703	1287	4870	6213	5045	324	386	314	853	909	807	30	31	30	130	145	107	1.01633	1.01944	1.02196	1.01924	0.969771	0.967863	0.973625	0.97042	1.02755	1.04871	1.01114	1.02914	0.0419395	0.0620376	0.0161402	0.0400391	0.0946919	0.229359	5.78481e-05	FALSE	0.0379459	0.0569745	0.0114054	0.0354419
1aA	1gR	1	7	T	K	A	R	1238	1703	1287	4870	6213	5045	1650	2223	1771	7884	9324	8238	123	184	130	817	966	814	1.01633	1.01944	1.02196	1.01924	1.03888	1.03587	1.04155	1.03877	1.07708	1.06232	1.07558	1.07166	0.0212237	0.00631614	0.0111581	0.0128993	0.0989578	0.234693	5.73541e-05	FALSE	0.026685	0.0123084	0.0190483	0.0193472
1aA	2aA	1	8	T	V	A	A	1238	1703	1287	4870	6213	5045	1203	1620	1434	2271	2618	2464	59	87	61	161	196	146	1.01633	1.01944	1.02196	1.01924	0.931205	0.923503	0.92753	0.927413	0.973928	0.962644	0.965474	0.967348	0.0275127	0.0211918	0.0175775	0.022094	0.0168332	0.122236	8.24197e-05	TRUE	0.0187754	0.00966433	0.0051319	0.0111905
1aA	2aG	1	8	T	V	A	G	1238	1703	1287	4870	6213	5045	3200	4122	3519	744	826	730	24	33	24	11	6	6	1.01633	1.01944	1.02196	1.01924	0.688376	0.67757	0.685473	0.683807	0.767072	0.666113	0.706836	0.71334	0.0674514	-0.0246259	0.00631181	0.0163791	0.606434	0.843264	4.12865e-05	FALSE	0.0413959	-0.0563226	-0.0299538	-0.0149602
1aA	2aL	1	8	T	V	A	L	1238	1703	1287	4870	6213	5045	1612	2093	1873	3587	4355	3744	69	109	103	280	301	298	1.01633	1.01944	1.02196	1.01924	0.950271	0.95328	0.944852	0.949468	1.01994	0.986625	0.987185	0.997916	0.0541453	0.0148183	0.0215863	0.0301833	0.130765	0.278573	5.6625e-05	FALSE	0.0477017	0.00756016	0.0119498	0.0224039
1aA	2aW	1	8	T	V	A	W	1238	1703	1287	4870	6213	5045	785	1026	902	755	906	763	19	24	19	27	33	34	1.01633	1.01944	1.02196	1.01924	0.853013	0.852301	0.846393	0.850569	0.898275	0.904473	0.932178	0.911642	0.0313291	0.0356076	0.0672004	0.0447124	0.0584477	0.182988	6.25747e-05	TRUE	0.0143615	0.0151693	0.0432097	0.0242468
1aA	2bR	1	9	T	K	A	R	1238	1703	1287	4870	6213	5045	2296	3111	2601	9630	11442	10054	185	212	201	844	1043	982	1.01633	1.01944	1.02196	1.01924	1.02377	1.02039	1.02035	1.0215	1.03352	1.05466	1.04717	1.04512	-0.00697319	0.0144433	0.00441051	0.0039602	0.587633	0.830357	4.25406e-05	FALSE	-0.00367629	0.0178072	0.00821215	0.00744768
1aA	2cH	1	10	T	T	A	H	1238	1703	1287	4870	6213	5045	190	217	176	614	604	637	20	32	13	99	106	105	1.01633	1.01944	1.02196	1.01924	0.993536	0.987558	1.01282	0.997972	1.04298	1.00806	1.10473	1.05192	0.0332141	0.00130929	0.0696653	0.0347295	0.220701	0.409118	5.80382e-05	FALSE	0.0323408	-0.000686626	0.0720456	0.0345666
1aA	2cI	1	10	T	T	A	I	1238	1703	1287	4870	6213	5045	282	317	299	912	1158	1020	29	34	18	74	128	108	1.01633	1.01944	1.02196	1.01924	0.993624	1.01959	1.00605	1.00642	0.966148	1.02314	1.07069	1.01999	-0.0437058	-0.0162671	0.0425561	-0.00580558	0.840726	0.953352	2.53313e-05	FALSE	-0.0445672	-0.0130375	0.0436725	-0.00464405
1aA	2cN	1	10	T	T	A	N	1238	1703	1287	4870	6213	5045	580	748	643	2191	2552	2211	33	29	16	111	83	60	1.01633	1.01944	1.02196	1.01924	1.01164	1.01154	1.00696	1.01004	0.99818	0.990841	1.01688	1.00197	-0.0299816	-0.0403575	-0.012184	-0.0275077	0.0789869	0.209489	5.91351e-05	FALSE	-0.0283841	-0.0384676	-0.0108988	-0.0259168
1aA	2cS	1	10	T	T	A	S	1238	1703	1287	4870	6213	5045	1597	2142	2018	6110	7282	7026	54	78	56	284	315	295	1.01633	1.01944	1.02196	1.01924	1.01311	1.01112	1.00838	1.01087	1.05001	1.03141	1.05579	1.04574	0.0203456	0.000635993	0.0252704	0.0154173	0.177061	0.344033	5.69131e-05	FALSE	0.0221477	0.00245643	0.0268208	0.0171416
1aA	2dV	1	11	T	L	A	V	1238	1703	1287	4870	6213	5045	675	973	800	173	198	194	33	36	26	16	25	11	1.01633	1.01944	1.02196	1.01924	0.699675	0.679382	0.703349	0.694135	0.773593	0.823995	0.767069	0.788219	0.0624892	0.131409	0.0482761	0.0807248	0.0879927	0.219661	5.79378e-05	FALSE	0.0365941	0.0997257	0.0124634	0.0495944
1aA	2eR	1	12	T	K	A	R	1238	1703	1287	4870	6213	5045	1454	1761	1527	6173	6871	6340	69	114	97	388	544	397	1.01633	1.01944	1.02196	1.01924	1.02518	1.02735	1.02854	1.02702	1.05776	1.05107	1.0269	1.04524	0.01584	0.00375184	-0.024227	-0.00154505	0.908314	0.974032	1.90837e-05	FALSE	0.0193365	0.00828984	-0.0188617	0.00292154
1aA	2fD	1	13	T	A	A	D	1238	1703	1287	4870	6213	5045	272	401	332	639	939	816	22	31	14	78	90	58	1.01633	1.01944	1.02196	1.01924	0.956563	0.967197	0.968513	0.964091	1.00428	0.992523	1.02829	1.00837	0.0320958	0.00652853	0.03851	0.0257114	0.119103	0.262509	5.69925e-05	FALSE	0.0264315	0.00136382	0.0328836	0.0202263
1aA	2fG	1	13	T	A	A	G	1238	1703	1287	4870	6213	5045	2667	3498	2987	5373	5988	5471	66	78	62	163	168	148	1.01633	1.01944	1.02196	1.01924	0.938745	0.930287	0.934843	0.934625	0.96236	0.957348	0.96517	0.961626	0.00828095	0.00898016	0.00980003	0.00902038	0.00235995	0.0909689	0.000168011	TRUE	0.00043835	-0.00160064	-0.00147313	-0.000878473
1aA	2fP	1	13	T	A	A	P	1238	1703	1287	4870	6213	5045	3247	4368	3473	106	113	132	62	93	61	6	2	4	1.01633	1.01944	1.02196	1.01924	0.460747	0.436385	0.491173	0.462769	0.586746	0.414616	0.553616	0.518326	0.118473	-0.0302507	0.0516573	0.0466265	0.391588	0.640952	5.34608e-05	FALSE	0.115352	-0.0255199	0.0362452	0.0420257
1aA	2fR	1	13	T	A	A	R	1238	1703	1287	4870	6213	5045	1760	2185	1759	5920	7151	5973	85	101	81	398	464	319	1.01633	1.01944	1.02196	1.01924	0.99818	1.00664	1.00552	1.00345	1.03653	1.04659	1.02249	1.03521	0.022049	0.0203896	-0.00510693	0.0124439	0.292464	0.51218	5.70913e-05	FALSE	0.021802	0.0214724	-0.00408846	0.013062
1aA	2fS	1	13	T	A	A	S	1238	1703	1287	4870	6213	5045	1488	1921	1604	4354	4905	4089	46	54	59	101	207	170	1.01633	1.01944	1.02196	1.01924	0.982021	0.977394	0.972694	0.97737	0.948722	1.02526	0.986715	0.986901	-0.0493391	0.0288748	-0.0073374	-0.00926724	0.721506	0.905643	3.41673e-05	FALSE	-0.0517422	0.0252817	-0.0122352	-0.0128986
1aA	2fT	1	13	T	A	A	T	1238	1703	1287	4870	6213	5045	640	956	730	2103	2470	2248	25	11	33	67	68	52	1.01633	1.01944	1.02196	1.01924	0.99547	0.978785	0.994327	0.989527	0.971835	1.08157	0.917617	0.990339	-0.0398947	0.0837572	-0.0985434	-0.018227	0.76674	0.925709	3.09998e-05	FALSE	-0.0405077	0.0803809	-0.0995804	-0.0199024
1aA	2fV	1	13	T	A	A	V	1238	1703	1287	4870	6213	5045	798	1066	951	2368	2565	2359	51	66	53	189	286	274	1.01633	1.01944	1.02196	1.01924	0.983648	0.9704	0.969566	0.974538	1.00941	1.03971	1.05364	1.03426	0.00970018	0.0504488	0.0627876	0.0409788	0.125098	0.270855	5.65889e-05	FALSE	0.00751119	0.0457744	0.0573442	0.0368766
1aA	2gP	1	14	T	Q	A	P	1238	1703	1287	4870	6213	5045	1199	1539	1359	90	126	116	55	53	46	2	5	5	1.01633	1.01944	1.02196	1.01924	0.557288	0.572114	0.583803	0.571068	0.473254	0.588815	0.611476	0.557848	-0.0931373	0.00558118	0.0148547	-0.0242338	0.555732	0.806012	4.44612e-05	FALSE	-0.113612	-0.0213794	-0.017693	-0.0508949
1aA	2gT	1	14	T	Q	A	T	1238	1703	1287	4870	6213	5045	967	1188	975	2690	3410	2837	35	51	36	147	228	154	1.01633	1.01944	1.02196	1.01924	0.976158	0.991182	0.987837	0.985059	1.02393	1.04338	1.03196	1.03309	0.0318247	0.0329368	0.0224305	0.029064	0.0128915	0.114544	8.91253e-05	TRUE	0.0286556	0.0315178	0.0202195	0.0267976
1aA	3aS	1	15	T	N	A	S	1238	1703	1287	4870	6213	5045	1802	2375	2001	718	839	659	49	68	57	49	44	65	1.01633	1.01944	1.02196	1.01924	0.750836	0.744365	0.738392	0.744531	0.857531	0.815669	0.880591	0.851263	0.0944301	0.0568366	0.125986	0.0924174	0.0437269	0.161847	6.54462e-05	TRUE	0.0702227	0.0272647	0.091816	0.0631011
1aA	3aT	1	15	T	N	A	T	1238	1703	1287	4870	6213	5045	1341	1932	1585	3915	4971	4401	13	22	12	48	60	68	1.01633	1.01944	1.02196	1.01924	0.981758	0.978296	0.982477	0.980844	1.00899	0.985157	1.06415	1.01943	0.0111947	-0.0121523	0.0600994	0.0197139	0.452175	0.709364	5.04479e-05	FALSE	0.00875709	-0.0156048	0.0569288	0.0166937
1aA	3bA	1	16	T	S	A	A	1238	1703	1287	4870	6213	5045	739	977	883	3757	4550	4052	31	39	38	236	243	244	1.01633	1.01944	1.02196	1.01924	1.04607	1.0482	1.04	1.04476	1.09289	1.08249	1.07846	1.08461	0.0297296	0.013924	0.0156263	0.01976	0.0586608	0.183458	6.26231e-05	TRUE	0.0362386	0.0220544	0.0232124	0.0271685
1aA	3bL	1	16	T	S	A	L	1238	1703	1287	4870	6213	5045	1062	1364	1098	3932	4038	3653	34	44	31	153	197	124	1.01633	1.01944	1.02196	1.01924	1.00931	0.994821	1.00318	1.00244	1.03193	1.04356	1.02427	1.03325	0.00613351	0.0294033	-0.000934117	0.0115342	0.335195	0.569607	5.57554e-05	FALSE	0.00740861	0.0285671	-0.000348755	0.0118757
1aA	3bT	1	16	T	S	A	T	1238	1703	1287	4870	6213	5045	779	870	833	2653	2970	2646	46	74	41	187	243	188	1.01633	1.01944	1.02196	1.01924	0.999619	1.01161	0.997879	1.00304	1.02015	1.00703	1.03991	1.02236	0.00419875	-0.0242352	0.0201183	2.72961e-05	0.998512	0.999558	2.40254e-06	FALSE	0.00414697	-0.0223338	0.0197294	0.000514195
1aA	3cA	1	17	T	E	A	A	1238	1703	1287	4870	6213	5045	1491	1914	1764	5233	5988	5502	27	34	20	114	132	94	1.01633	1.01944	1.02196	1.01924	1.00311	1.00133	0.99579	1.00008	1.02454	1.02676	1.04274	1.03135	0.00504521	0.00597248	0.0250799	0.0120325	0.206671	0.387583	5.75353e-05	FALSE	0.00546884	0.00618816	0.0243094	0.0119888
1aA	3cG	1	17	T	E	A	G	1238	1703	1287	4870	6213	5045	2465	3124	2701	4639	5388	4608	78	124	105	203	325	220	1.01633	1.01944	1.02196	1.01924	0.930846	0.93117	0.926712	0.929576	0.968436	0.980473	0.950239	0.966383	0.022385	0.0312055	0.00317891	0.0189231	0.149462	0.306066	5.69525e-05	FALSE	0.0136054	0.0207491	-0.00939661	0.00831929
1aA	3cK	1	17	T	E	A	K	1238	1703	1287	4870	6213	5045	430	573	575	1275	1543	1394	43	83	54	260	318	243	1.01633	1.01944	1.02196	1.01924	0.983558	0.983661	0.966942	0.978054	1.06618	1.0252	1.03776	1.04305	0.0665557	0.0224249	0.0495823	0.0461876	0.0694571	0.196714	6.0421e-05	TRUE	0.0643549	0.019813	0.0436839	0.0426172
1aA	3cR	1	17	T	E	A	R	1238	1703	1287	4870	6213	5045	1942	2444	2068	5381	6223	5347	27	37	20	92	77	92	1.01633	1.01944	1.02196	1.01924	0.975701	0.977065	0.974315	0.975694	0.999679	0.953299	1.04027	0.99775	0.00804053	-0.0427557	0.0445647	0.00328315	0.908692	0.974031	1.90188e-05	FALSE	0.00481202	-0.0464	0.0399508	-0.000545735
1aA	3cV	1	17	T	E	A	V	1238	1703	1287	4870	6213	5045	1154	1312	1186	3726	4219	3628	15	19	13	50	56	56	1.01633	1.01944	1.02196	1.01924	0.993435	1.00457	0.993565	0.997189	0.99713	0.994301	1.03276	1.00806	-0.0125314	-0.0297893	0.0173746	-0.00831538	0.607473	0.843562	4.12295e-05	FALSE	-0.0134182	-0.0290459	0.0161991	-0.00875501
1aA	3dP	1	18	T	L	A	P	1238	1703	1287	4870	6213	5045	2171	2999	2447	104	96	111	38	58	51	4	2	3	1.01633	1.01944	1.02196	1.01924	0.505213	0.461478	0.511425	0.492705	0.596495	0.470242	0.541178	0.535972	0.0830299	-0.000204747	0.0185235	0.0337829	0.312181	0.539154	5.63662e-05	FALSE	0.0700015	-0.00466556	-0.00219175	0.0210481
1aA	3dR	1	18	T	L	A	R	1238	1703	1287	4870	6213	5045	1877	2387	2027	146	222	145	17	14	19	8	7	2	1.01633	1.01944	1.02196	1.01924	0.561417	0.587134	0.563576	0.570709	0.770131	0.785293	0.607802	0.721076	0.199544	0.186747	0.0318514	0.139381	0.122603	0.267444	5.67345e-05	FALSE	0.178635	0.158344	0.00165661	0.112878
1aA	3eG	1	19	T	A	A	G	1238	1703	1287	4870	6213	5045	2281	2976	2602	3296	3927	3294	38	51	31	83	81	52	1.01633	1.01944	1.02196	1.01924	0.900211	0.899624	0.892553	0.897463	0.948116	0.921458	0.924775	0.93145	0.0332012	0.00434976	0.0126232	0.0167247	0.190503	0.363155	5.70216e-05	FALSE	0.0209641	-0.0103811	-0.00514272	0.00181341
1aA	3eR	1	19	T	A	A	R	1238	1703	1287	4870	6213	5045	1371	1857	1662	7126	8861	7577	451	658	597	2767	3729	3348	1.01633	1.01944	1.02196	1.01924	1.04864	1.05106	1.03925	1.04632	1.06787	1.07132	1.06296	1.06738	0.00210058	-0.000164463	0.000892265	0.000942793	0.286337	0.503785	5.70318e-05	FALSE	0.00898618	0.00846787	0.008332	0.00859535
1aA	3eS	1	19	T	A	A	S	1238	1703	1287	4870	6213	5045	871	1210	927	2329	2838	2335	67	59	79	211	214	216	1.01633	1.01944	1.02196	1.01924	0.971573	0.967388	0.971322	0.970094	0.990543	1.01875	0.980712	0.996669	0.00310097	0.0325605	-0.0119377	0.00790791	0.606617	0.843334	4.12992e-05	FALSE	-0.000661124	0.027425	-0.0170753	0.00322954
1aA	3eT	1	19	T	A	A	T	1238	1703	1287	4870	6213	5045	1316	1691	1380	3339	4087	3400	48	41	61	16	21	13	1.01633	1.01944	1.02196	1.01924	0.965488	0.970924	0.968789	0.9684	0.730147	0.788132	0.68856	0.735613	-0.251111	-0.201662	-0.301501	-0.251425	0.0128871	0.114587	8.91696e-05	TRUE	-0.255651	-0.206256	-0.307079	-0.256329
1aA	3eV	1	19	T	A	A	V	1238	1703	1287	4870	6213	5045	889	1130	913	1993	2208	1940	101	152	112	374	419	425	1.01633	1.01944	1.02196	1.01924	0.951136	0.945874	0.951846	0.949619	1.00932	0.986417	1.01824	1.00466	0.0426514	0.0221588	0.0454908	0.036767	0.037716	0.155297	6.79021e-05	TRUE	0.0363144	0.0138117	0.0370194	0.0290485
1aA	3fA	1	20	T	S	A	A	1238	1703	1287	4870	6213	5045	1041	1210	1085	4233	4675	4052	45	70	65	335	435	362	1.01633	1.01944	1.02196	1.01924	1.02018	1.02619	1.01641	1.02093	1.09029	1.08218	1.06216	1.07821	0.0534552	0.0360457	0.0234355	0.0376455	0.0495079	0.169634	6.41138e-05	TRUE	0.0562453	0.0403876	0.0264909	0.0410413
1aA	3fL	1	20	T	S	A	L	1238	1703	1287	4870	6213	5045	1353	1789	1542	4439	5411	4829	13	29	22	80	95	83	1.01633	1.01944	1.02196	1.01924	0.99529	0.997348	0.996252	0.996297	1.06822	1.00675	1.01757	1.03085	0.0566716	-0.00998165	-0.000552693	0.0153791	0.537117	0.790416	4.5726e-05	FALSE	0.0560343	-0.0104107	-0.00123904	0.0147949
1aA	3fP	1	20	T	S	A	P	1238	1703	1287	4870	6213	5045	1167	1521	1310	79	79	83	154	242	210	6	19	10	1.01633	1.01944	1.02196	1.01924	0.545309	0.518501	0.549681	0.537831	0.481253	0.567179	0.516985	0.521806	-0.0729632	0.0386006	-0.0447659	-0.0263762	0.513484	0.769579	4.71135e-05	FALSE	-0.0920579	0.0195476	-0.0729498	-0.0484867
1aA	3gK	1	21	T	T	A	K	1238	1703	1287	4870	6213	5045	1493	2083	1651	5569	6612	5401	15	31	23	91	86	69	1.01633	1.01944	1.02196	1.01924	1.01017	1.00304	1.00125	1.00482	1.06656	0.987167	0.991335	1.01502	0.0398952	-0.0353657	-0.0318988	-0.0091231	0.74566	0.916448	3.25289e-05	FALSE	0.0412894	-0.0348716	-0.0316692	-0.00841715
1aA	3gP	1	21	T	T	A	P	1238	1703	1287	4870	6213	5045	3170	3954	3452	1445	1700	1542	85	116	70	36	35	56	1.01633	1.01944	1.02196	1.01924	0.766438	0.767509	0.773289	0.769079	0.757915	0.725786	0.840006	0.774569	-0.0210426	-0.0566394	0.0497375	-0.00931484	0.793844	0.937007	2.90349e-05	FALSE	-0.0444516	-0.0847801	0.0180864	-0.0370484
1aA	3gR	1	21	T	T	A	R	1238	1703	1287	4870	6213	5045	2011	2827	2329	8903	10184	8899	164	209	155	727	866	757	1.01633	1.01944	1.02196	1.01924	1.03003	1.01794	1.01903	1.02234	1.03019	1.03443	1.04713	1.03725	-0.0166736	-0.00329607	0.00572493	-0.00474824	0.541432	0.794315	4.54836e-05	FALSE	-0.0124856	-0.000341361	0.00927528	-0.0011839
1aA	3gS	1	21	T	T	A	S	1238	1703	1287	4870	6213	5045	1239	1635	1365	2002	2627	2190	65	110	65	166	193	168	1.01633	1.01944	1.02196	1.01924	0.913168	0.922822	0.919679	0.918556	0.966245	0.933191	0.974272	0.957902	0.0381608	-0.00756643	0.0343985	0.0216643	0.277422	0.490927	5.71751e-05	FALSE	0.027351	-0.0191881	0.0207168	0.00962658
1aA	4aD	1	22	T	A	A	D	1238	1703	1287	4870	6213	5045	200	241	206	71	77	73	39	22	27	1	2	2	1.01633	1.01944	1.02196	1.01924	0.737449	0.732531	0.74678	0.73892	0.432744	0.584451	0.567571	0.528255	-0.316751	-0.162317	-0.195606	-0.224891	0.0408849	0.158317	6.62884e-05	TRUE	-0.341543	-0.192492	-0.229246	-0.254427
1aA	4aG	1	22	T	A	A	G	1238	1703	1287	4870	6213	5045	1380	1857	1461	322	420	299	11	21	40	10	13	11	1.01633	1.01944	1.02196	1.01924	0.688791	0.69183	0.683923	0.688181	0.846479	0.810455	0.717749	0.791561	0.146437	0.105179	0.0188088	0.0901418	0.138707	0.288623	5.63538e-05	FALSE	0.120386	0.0736598	-0.0174829	0.0588544
1aA	4aP	1	22	T	A	A	P	1238	1703	1287	4870	6213	5045	7100	9309	7871	217	300	236	394	480	412	7	19	15	1.01633	1.01944	1.02196	1.01924	0.453106	0.462271	0.464023	0.4598	0.390205	0.486495	0.48625	0.454316	-0.0703021	0.015239	0.0120378	-0.0143418	0.659414	0.877027	3.81895e-05	FALSE	-0.0713091	0.0105194	0.00553963	-0.0184167
1aA	4aT	1	22	T	A	A	T	1238	1703	1287	4870	6213	5045	475	654	547	324	351	321	26	28	18	30	35	25	1.01633	1.01944	1.02196	1.01924	0.813172	0.793637	0.80453	0.80378	0.874123	0.893244	0.903165	0.890177	0.0476687	0.0841826	0.0809694	0.0709402	0.026022	0.137896	7.38121e-05	TRUE	0.027343	0.0580276	0.0522281	0.0458662
1aA	4aV	1	22	T	A	A	V	1238	1703	1287	4870	6213	5045	795	1122	980	2433	2942	2660	55	64	50	168	188	172	1.01633	1.01944	1.02196	1.01924	0.987224	0.980524	0.979876	0.982541	0.987003	0.993906	1.007	0.995971	-0.0163467	-0.00567516	0.00561196	-0.00546995	0.479182	0.737432	4.89793e-05	FALSE	-0.0180626	-0.00877961	0.0019791	-0.00828769
1aA	4bH	1	23	T	N	A	H	1238	1703	1287	4870	6213	5045	695	987	719	2377	3128	2402	12	20	12	46	53	36	1.01633	1.01944	1.02196	1.01924	1.00011	1.00285	1.00365	1.0022	1.01334	0.981771	0.991335	0.99548	-0.00311175	-0.0405697	-0.0343551	-0.0260122	0.153951	0.311738	5.6814e-05	FALSE	-0.00309663	-0.0401063	-0.0336822	-0.0256284
1aA	4bI	1	23	T	N	A	I	1238	1703	1287	4870	6213	5045	464	601	485	1489	1691	1445	18	14	11	75	69	56	1.01633	1.01944	1.02196	1.01924	0.992724	0.988831	0.990545	0.9907	1.023	1.05487	1.05188	1.04325	0.0140637	0.0468244	0.0395872	0.0334918	0.0778734	0.207876	5.93944e-05	FALSE	0.0130816	0.0450307	0.0378644	0.0319922
1aA	4bS	1	23	T	N	A	S	1238	1703	1287	4870	6213	5045	1410	1776	1580	5333	6436	5702	23	25	28	105	166	128	1.01633	1.01944	1.02196	1.01924	1.01178	1.01864	1.01249	1.01431	1.0336	1.08999	1.03956	1.05438	0.00528829	0.0515465	0.00483755	0.0205575	0.315817	0.543709	5.6357e-05	FALSE	0.00690568	0.0546183	0.00715569	0.0228932
1aA	4bT	1	23	T	N	A	T	1238	1703	1287	4870	6213	5045	1048	1397	1246	3855	4355	3937	47	54	48	189	254	204	1.01633	1.01944	1.02196	1.01924	1.00855	1.00091	0.997273	1.00224	1.01889	1.04937	1.03121	1.03316	-0.00614142	0.02901	0.0120417	0.0116368	0.370235	0.615088	5.4271e-05	FALSE	-0.00497046	0.0291575	0.0115419	0.0119096
1aA	4cK	1	24	T	M	A	K	1238	1703	1287	4870	6213	5045	536	720	527	1851	2334	1887	20	44	28	89	159	127	1.01633	1.01944	1.02196	1.01924	1.00123	1.00551	1.01159	1.00611	1.03063	1.01831	1.03866	1.0292	0.0130454	-0.00674461	0.00485797	0.00371959	0.583506	0.827349	4.26741e-05	FALSE	0.013213	-0.00584617	0.00700774	0.00479152
1aA	4cL	1	24	T	M	A	L	1238	1703	1287	4870	6213	5045	1820	2281	2110	6202	7148	6973	84	136	113	424	537	495	1.01633	1.01944	1.02196	1.01924	0.999688	1.00152	1.00241	1.00121	1.04524	1.02875	1.03468	1.03622	0.0292252	0.00776479	0.0102543	0.0157481	0.145753	0.300193	5.68595e-05	FALSE	0.0291828	0.0080122	0.0106981	0.0159644
1aA	4cS	1	24	T	M	A	S	1238	1703	1287	4870	6213	5045	1127	1616	1338	3374	4124	3214	112	139	113	425	530	479	1.01633	1.01944	1.02196	1.01924	0.984673	0.977331	0.965887	0.975964	1.01216	1.02464	1.03091	1.02257	0.011402	0.0283114	0.0438189	0.0278441	0.0968775	0.23254	5.76973e-05	FALSE	0.00934835	0.0247085	0.0377379	0.0239316
1aA	4cT	1	24	T	M	A	T	1238	1703	1287	4870	6213	5045	1513	1979	1755	5670	6435	6033	105	122	115	517	615	589	1.01633	1.01944	1.02196	1.01924	1.01071	1.00588	1.00692	1.00784	1.04236	1.05753	1.05257	1.05082	0.0151436	0.0321049	0.0235398	0.0235961	0.0404641	0.157943	6.64669e-05	TRUE	0.0166127	0.0330626	0.0248191	0.0248314
1aA	4dI	1	25	T	L	A	I	1238	1703	1287	4870	6213	5045	407	536	505	811	1066	871	62	51	64	156	186	141	1.01633	1.01944	1.02196	1.01924	0.937472	0.947956	0.927961	0.937796	0.964519	1.0194	0.955987	0.979968	0.0117342	0.0530168	0.00765071	0.0241339	0.237708	0.435241	5.81631e-05	FALSE	0.00373945	0.0449739	-0.00472632	0.0146623
1aA	4dR	1	25	T	L	A	R	1238	1703	1287	4870	6213	5045	2002	2625	2298	64	83	63	53	77	53	1	7	2	1.01633	1.01944	1.02196	1.01924	0.458316	0.460028	0.453771	0.457371	0.397179	0.584451	0.490352	0.490661	-0.0686231	0.115482	0.0266177	0.0244922	0.690226	0.892606	3.64258e-05	FALSE	-0.0710858	0.111499	0.0241122	0.0215085
1aA	4eE	1	26	T	R	A	E	1238	1703	1287	4870	6213	5045	551	714	637	156	189	153	19	11	13	8	6	4	1.01633	1.01944	1.02196	1.01924	0.711217	0.710365	0.702253	0.707945	0.757235	0.795544	0.730609	0.761129	0.0344009	0.071373	0.0129369	0.0395703	0.146268	0.301153	5.69455e-05	FALSE	0.00875305	0.0403185	-0.0229115	0.00872001
1aA	4eG	1	26	T	R	A	G	1238	1703	1287	4870	6213	5045	2346	2960	2639	1060	1067	945	71	84	89	72	84	46	1.01633	1.01944	1.02196	1.01924	0.765416	0.746745	0.747976	0.753379	0.859152	0.866955	0.789991	0.838699	0.0812342	0.105696	0.0255915	0.0708407	0.0960758	0.231279	5.77263e-05	FALSE	0.0577691	0.0762567	-0.00796902	0.0420189
1aA	4eM	1	26	T	R	A	M	1238	1703	1287	4870	6213	5045	548	740	604	340	422	362	79	94	106	102	106	116	1.01633	1.01944	1.02196	1.01924	0.802185	0.800786	0.806943	0.803304	0.887159	0.881109	0.875875	0.881381	0.0718708	0.0647605	0.051214	0.0626151	0.00923357	0.106078	9.87615e-05	TRUE	0.0507324	0.0392125	0.0227212	0.0375554
1aA	4eS	1	26	T	R	A	S	1238	1703	1287	4870	6213	5045	1615	2134	1932	1329	1696	1429	45	46	43	60	62	84	1.01633	1.01944	1.02196	1.01924	0.834931	0.83989	0.831026	0.835282	0.890887	0.902121	0.942219	0.911742	0.042318	0.0459078	0.0929456	0.0603905	0.0658247	0.192916	6.15129e-05	TRUE	0.0237493	0.0241265	0.0671052	0.038327
1aA	4eT	1	26	T	R	A	T	1238	1703	1287	4870	6213	5045	1354	1702	1383	772	818	773	81	72	75	59	68	64	1.01633	1.01944	1.02196	1.01924	0.792386	0.780633	0.798951	0.790657	0.820785	0.860221	0.847395	0.8428	0.0154555	0.0644158	0.0309009	0.0369241	0.125072	0.270867	5.66116e-05	FALSE	-0.00636344	0.0372256	0.001598	0.0108201
1aA	4eW	1	26	T	R	A	W	1238	1703	1287	4870	6213	5045	551	787	665	164	189	161	17	19	16	2	3	2	1.01633	1.01944	1.02196	1.01924	0.717016	0.698896	0.703163	0.706358	0.609392	0.649492	0.627478	0.628787	-0.119336	-0.0629877	-0.0911247	-0.0911493	0.0304021	0.143961	7.06539e-05	TRUE	-0.144829	-0.0943603	-0.126944	-0.122044
1aA	4fA	1	27	T	E	A	A	1238	1703	1287	4870	6213	5045	928	1174	1039	2478	2712	2613	23	38	31	82	115	98	1.01633	1.01944	1.02196	1.01924	0.971413	0.965596	0.971142	0.969384	1.00493	0.997415	0.99733	0.999891	0.0176478	0.0130521	0.00486462	0.0118548	0.0867074	0.218971	5.83296e-05	FALSE	0.0138652	0.00764358	-0.000304351	0.00706814
1aA	4fG	1	27	T	E	A	G	1238	1703	1287	4870	6213	5045	1370	1900	1537	4189	5341	4274	25	34	34	92	119	106	1.01633	1.01944	1.02196	1.01924	0.987121	0.988722	0.982645	0.986163	1.0086	1.01455	0.995739	1.0063	0.00535709	0.00660919	-0.0084833	0.00116099	0.832626	0.950193	2.59777e-05	FALSE	0.00362754	0.00479816	-0.0116239	-0.00106606
1aA	4fR	1	27	T	E	A	R	1238	1703	1287	4870	6213	5045	699	974	783	1398	1797	1583	56	74	74	175	252	179	1.01633	1.01944	1.02196	1.01924	0.9379	0.939111	0.946149	0.941054	0.989647	1.01132	0.966686	0.989217	0.0364268	0.0539562	-0.000238269	0.0300482	0.200558	0.377724	5.7299e-05	FALSE	0.0284831	0.04463	-0.00966003	0.021151
1aA	4fV	1	27	T	E	A	V	1238	1703	1287	4870	6213	5045	687	862	856	1427	1643	1790	59	76	66	194	201	216	1.01633	1.01944	1.02196	1.01924	0.942289	0.942947	0.950014	0.945083	0.995547	0.981537	1.0013	0.992794	0.0378669	0.0202632	0.0304229	0.0295177	0.0285987	0.140939	7.1601e-05	TRUE	0.0304504	0.0114904	0.0216446	0.0211951
1aA	4gE	1	28	T	Q	A	E	1238	1703	1287	4870	6213	5045	506	612	555	1555	1689	1825	19	38	14	61	164	72	1.01633	1.01944	1.02196	1.01924	0.987706	0.986554	1.00184	0.992033	0.992778	1.03923	1.05304	1.02835	-0.0110617	0.033503	0.0292069	0.0172161	0.348961	0.587078	5.48929e-05	FALSE	-0.0127136	0.031348	0.0295454	0.0160599
1aA	4gK	1	28	T	Q	A	K	1238	1703	1287	4870	6213	5045	1252	1559	1506	4194	4788	4262	37	48	60	165	226	197	1.01633	1.01944	1.02196	1.01924	0.997703	0.99915	0.984656	0.993836	1.03088	1.04949	1.00167	1.02734	0.0168781	0.030919	-0.00460994	0.0143957	0.298147	0.520384	5.69692e-05	FALSE	0.0165666	0.0307812	-0.00739153	0.0133188
1aA	4gL	1	28	T	Q	A	L	1238	1703	1287	4870	6213	5045	985	1371	1197	2212	2883	2630	55	97	68	221	335	272	1.01633	1.01944	1.02196	1.01924	0.951335	0.954525	0.955677	0.953845	1.0188	1.01298	1.02427	1.01868	0.0519221	0.0398992	0.0476102	0.0464772	0.00567629	0.0981049	0.000117254	TRUE	0.0456095	0.0328259	0.0397842	0.0394065
1aA	4gP	1	28	T	Q	A	P	1238	1703	1287	4870	6213	5045	3209	4155	3490	850	947	898	119	162	144	28	27	20	1.01633	1.01944	1.02196	1.01924	0.703495	0.692736	0.710135	0.702122	0.689762	0.655862	0.63954	0.661721	-0.0252241	-0.050338	-0.086187	-0.0539164	0.0928863	0.226538	5.78818e-05	FALSE	-0.0510465	-0.0818408	-0.121757	-0.0848814
1aA	4gR	1	28	T	Q	A	R	1238	1703	1287	4870	6213	5045	2148	2909	2345	5413	6538	5629	83	111	88	342	447	361	1.01633	1.01944	1.02196	1.01924	0.964698	0.962363	0.965807	0.964289	1.02171	1.03107	1.02716	1.02665	0.0412551	0.0500059	0.040148	0.043803	0.00502827	0.0986255	0.000125357	TRUE	0.0366144	0.0441072	0.0340534	0.0382583
1aA	4gT	1	28	T	Q	A	T	1238	1703	1287	4870	6213	5045	1294	1756	1457	3536	4367	3743	94	152	134	420	540	456	1.01633	1.01944	1.02196	1.01924	0.974089	0.974287	0.973577	0.973984	1.0311	1.01631	1.00577	1.01772	0.0411015	0.0230828	0.010811	0.0249984	0.104726	0.243204	5.72325e-05	FALSE	0.0376641	0.0190076	0.00606777	0.0209132
1aA	5aE	1	29	T	V	A	E	1238	1703	1287	4870	6213	5045	575	737	687	164	201	186	66	94	50	8	9	6	1.01633	1.01944	1.02196	1.01924	0.712072	0.713882	0.715962	0.713972	0.612853	0.590556	0.622804	0.608738	-0.11085	-0.1372	-0.108879	-0.118976	0.0058367	0.0986879	0.000116339	TRUE	-0.136476	-0.168138	-0.144211	-0.149608
1aA	5aG	1	29	T	V	A	G	1238	1703	1287	4870	6213	5045	1704	2369	2007	102	110	97	240	332	270	5	13	11	1.01633	1.01944	1.02196	1.01924	0.531046	0.505298	0.518684	0.518342	0.408668	0.485218	0.499124	0.464337	-0.131052	-0.029901	-0.0309488	-0.0639671	0.196772	0.371983	5.71452e-05	FALSE	-0.148256	-0.0462276	-0.0533211	-0.0826017
1aA	5aL	1	29	T	V	A	L	1238	1703	1287	4870	6213	5045	1186	1484	1409	1135	1521	1216	72	72	49	125	62	63	1.01633	1.01944	1.02196	1.01924	0.852434	0.869856	0.848688	0.856993	0.921494	0.849338	0.894327	0.888386	0.0551356	-0.037424	0.027004	0.0149052	0.640942	0.866778	3.91869e-05	FALSE	0.0381149	-0.05585	0.00329937	-0.00481189
1aA	5aW	1	29	T	V	A	W	1238	1703	1287	4870	6213	5045	824	1015	870	52	44	29	117	168	128	10	4	5	1.01633	1.01944	1.02196	1.01924	0.537172	0.497203	0.476149	0.503508	0.572343	0.426607	0.494308	0.497753	0.0263975	-0.0802588	0.00770368	-0.0153859	0.685886	0.891099	3.67345e-05	FALSE	0.00834697	-0.0947357	-0.00305515	-0.0298146
1aA	5bG	1	30	T	A	A	G	1238	1703	1287	4870	6213	5045	1239	1621	1453	2845	3399	3063	61	115	77	230	295	228	1.01633	1.01944	1.02196	1.01924	0.953914	0.954188	0.950937	0.953013	1.01142	0.97794	0.989838	0.993066	0.0419232	0.00520698	0.0180208	0.021717	0.181009	0.349396	5.67874e-05	FALSE	0.0359295	-0.00191635	0.00939695	0.0144701
1aA	5bP	1	30	T	A	A	P	1238	1703	1287	4870	6213	5045	3647	4761	4152	165	156	118	161	211	168	5	14	7	1.01633	1.01944	1.02196	1.01924	0.498585	0.464227	0.457892	0.473568	0.454959	0.547351	0.501697	0.501336	-0.05177	0.0741017	0.0337506	0.0186941	0.66443	0.879277	3.79294e-05	FALSE	-0.063555	0.0687516	0.0295948	0.0115972
1aA	5bR	1	30	T	A	A	R	1238	1703	1287	4870	6213	5045	1714	2367	2039	5770	6789	6059	63	95	81	294	379	339	1.01633	1.01944	1.02196	1.01924	0.998275	0.991093	0.990244	0.993204	1.03614	1.02997	1.02945	1.03186	0.0215633	0.0196139	0.0174657	0.0195476	0.00364465	0.092635	0.000138132	TRUE	0.0213292	0.0181805	0.0156884	0.0183994
1aA	5bS	1	30	T	A	A	S	1238	1703	1287	4870	6213	5045	1365	1718	1464	3063	3597	3289	39	40	25	95	130	76	1.01633	1.01944	1.02196	1.01924	0.951245	0.954012	0.958224	0.954494	0.960762	1.00582	0.992851	0.986476	-0.0060213	0.033263	0.0135869	0.0136096	0.352974	0.592951	5.50171e-05	FALSE	-0.0123449	0.0261135	0.00619292	0.00665382
1aA	5bT	1	30	T	A	A	T	1238	1703	1287	4870	6213	5045	1355	1883	1563	3341	4302	3264	22	34	19	76	102	107	1.01633	1.01944	1.02196	1.01924	0.962171	0.964294	0.949859	0.958775	1.00127	0.996386	1.06344	1.02037	0.0233843	0.013351	0.0927229	0.0431528	0.225894	0.417331	5.80967e-05	FALSE	0.0184237	0.00774464	0.0839187	0.0366957
1aA	5bV	1	30	T	A	A	V	1238	1703	1287	4870	6213	5045	843	1007	951	1391	1630	1640	19	31	23	31	55	42	1.01633	1.01944	1.02196	1.01924	0.915599	0.923694	0.927944	0.922413	0.914293	0.934503	0.934497	0.927764	-0.0162615	-0.00714376	-0.0138222	-0.0124092	0.0450002	0.163366	6.50442e-05	TRUE	-0.0267976	-0.0186448	-0.0262019	-0.0238814
1aA	5cK	1	31	T	Q	A	K	1238	1703	1287	4870	6213	5045	1039	1406	1216	3595	4448	4132	13	17	13	57	51	41	1.01633	1.01944	1.02196	1.01924	1.00146	1.00264	1.0056	1.00323	1.02892	0.996386	0.99706	1.00745	0.0111007	-0.0257416	-0.0306183	-0.0150864	0.37055	0.615279	5.42368e-05	FALSE	0.0112989	-0.0253123	-0.0295852	-0.0145329
1aA	5cL	1	31	T	Q	A	L	1238	1703	1287	4870	6213	5045	1313	1659	1559	4633	5741	5047	58	82	70	285	356	294	1.01633	1.01944	1.02196	1.01924	1.00373	1.01321	1.00005	1.00566	1.04213	1.03993	1.02986	1.0373	0.0220022	0.00702735	0.00784717	0.0122922	0.127206	0.273477	5.65404e-05	FALSE	0.0225106	0.00919401	0.00785665	0.0131871
1aA	5cP	1	31	T	Q	A	P	1238	1703	1287	4870	6213	5045	3923	5083	4484	1212	1412	1198	52	80	88	26	46	40	1.01633	1.01944	1.02196	1.01924	0.721339	0.716048	0.714442	0.717276	0.777161	0.801759	0.775283	0.784734	0.0440398	0.0717938	0.0451533	0.0536623	0.0274075	0.138907	7.21597e-05	TRUE	0.0186752	0.0409322	0.00975696	0.0231215
1aA	5cR	1	31	T	Q	A	R	1238	1703	1287	4870	6213	5045	2009	2589	2184	6266	7363	6812	62	95	71	285	311	264	1.01633	1.01944	1.02196	1.01924	0.989423	0.990093	0.99579	0.991769	1.03439	1.00667	1.01591	1.01899	0.0288099	-0.00266389	-0.00174442	0.00813386	0.513952	0.769941	4.70782e-05	FALSE	0.0273864	-0.00425671	-0.00251498	0.00687158
1aA	5cT	1	31	T	Q	A	T	1238	1703	1287	4870	6213	5045	1451	1954	1615	4463	5255	4504	17	52	35	92	200	136	1.01633	1.01944	1.02196	1.01924	0.987807	0.983508	0.982979	0.984765	1.05332	1.02566	1.02095	1.03331	0.0493771	0.0230357	0.0163899	0.0296009	0.0989074	0.234634	5.73842e-05	FALSE	0.0477386	0.0203997	0.0133088	0.027149
1aA	5dH	1	32	T	L	A	H	1238	1703	1287	4870	6213	5045	841	1074	929	47	92	59	44	39	40	7	1	3	1.01633	1.01944	1.02196	1.01924	0.523082	0.577445	0.549953	0.55016	0.644384	0.435338	0.568993	0.549572	0.112758	-0.15333	0.0069646	-0.0112025	0.898121	0.970578	2.00538e-05	FALSE	0.0967323	-0.180837	-0.0212618	-0.0351222
1aA	5dR	1	32	T	L	A	R	1238	1703	1287	4870	6213	5045	1872	2341	2093	136	162	146	25	40	24	3	5	2	1.01633	1.01944	1.02196	1.01924	0.5535	0.552306	0.560695	0.5555	0.611688	0.621969	0.581056	0.604904	0.0491474	0.0589284	0.00804953	0.0387085	0.131029	0.278788	5.65845e-05	FALSE	0.0290895	0.0343534	-0.0217558	0.0138957
1aA	5dS	1	32	T	L	A	S	1238	1703	1287	4870	6213	5045	1753	2082	1868	73	92	76	80	107	87	2	8	2	1.01633	1.01944	1.02196	1.01924	0.488972	0.49946	0.498968	0.4958	0.429808	0.561419	0.433609	0.474945	-0.0671506	0.052252	-0.0763154	-0.0304047	0.539244	0.792193	4.55277e-05	FALSE	-0.0769957	0.0372451	-0.0938929	-0.0445478
1aA	5dV	1	32	T	L	A	V	1238	1703	1287	4870	6213	5045	1028	1372	1189	163	194	153	57	71	43	15	18	10	1.01633	1.01944	1.02196	1.01924	0.643996	0.636492	0.630799	0.637096	0.702738	0.705279	0.698556	0.702191	0.0482229	0.056416	0.0539063	0.0528484	0.00209644	0.0933302	0.000183576	TRUE	0.0223957	0.025187	0.0181503	0.021911
1aH	1aN	1	1	T	I	H	N	494	622	566	1603	2056	1822	723	1028	859	1653	1924	1881	13	18	14	12	12	19	0.994014	1.00781	0.999404	1.00041	0.953413	0.940799	0.95529	0.949834	0.84825	0.819186	0.900517	0.855984	-0.0994564	-0.128961	-0.0542042	-0.0942073	0.0493432	0.169463	6.41515e-05	TRUE	-0.0973111	-0.132543	-0.0539972	-0.0946171
1aH	1aS	1	1	T	I	H	S	494	622	566	1603	2056	1822	1338	1980	1542	1919	2597	2171	123	132	153	196	170	206	0.994014	1.00781	0.999404	1.00041	0.899345	0.898913	0.904722	0.900993	0.911555	0.896761	0.899608	0.902641	0.0175932	-0.00917215	-0.00457534	0.0012819	0.890954	0.969179	2.07143e-05	FALSE	0.0218996	-0.0149838	-0.00416181	0.000918014
1aH	1aT	1	1	T	I	H	T	494	622	566	1603	2056	1822	1641	2121	1745	3637	4182	3726	19	19	12	50	51	28	0.994014	1.00781	0.999404	1.00041	0.949809	0.946939	0.952404	0.949717	0.969721	0.983282	0.962562	0.971855	0.0255976	0.0289481	0.0107245	0.0217568	0.0603233	0.185338	6.21624e-05	TRUE	0.0278984	0.0257153	0.0109442	0.0215193
1aH	1aV	1	1	T	I	H	V	494	622	566	1603	2056	1822	826	1259	981	2537	2978	2849	52	69	29	123	178	139	0.994014	1.00781	0.999404	1.00041	0.987642	0.968384	0.987618	0.981215	0.957356	0.978604	1.04498	0.993647	-0.0243741	0.00265645	0.0579511	0.0120778	0.667547	0.880885	3.77924e-05	FALSE	-0.0237811	0.00068463	0.0580106	0.011638
1aH	1bG	1	2	T	A	H	G	494	622	566	1603	2056	1822	3710	4834	4160	8672	10250	9231	69	118	101	179	208	172	0.994014	1.00781	0.999404	1.00041	0.955979	0.955504	0.956809	0.956097	0.968063	0.933738	0.926506	0.942769	0.0178058	-0.0292284	-0.0297333	-0.0137186	0.475891	0.733827	4.90943e-05	FALSE	0.0198395	-0.0319653	-0.0295329	-0.0138862
1aH	1bS	1	2	T	A	H	S	494	622	566	1603	2056	1822	898	1124	1009	2722	2986	2598	21	18	11	58	61	28	0.994014	1.00781	0.999404	1.00041	0.986113	0.982063	0.973837	0.980671	0.975326	1.01075	0.972524	0.986199	-0.00488401	0.0210131	-0.000733499	0.00513188	0.588215	0.830703	4.24823e-05	FALSE	-0.00421884	0.0198784	-0.000609703	0.00501662
1aH	1bV	1	2	T	A	H	V	494	622	566	1603	2056	1822	1142	1409	1203	1573	1864	1498	26	26	20	29	25	23	0.994014	1.00781	0.999404	1.00041	0.894658	0.899924	0.890663	0.895082	0.870192	0.862334	0.881555	0.871361	-0.0191103	-0.0446185	-0.00857727	-0.024102	0.153069	0.310611	5.67809e-05	FALSE	-0.0146346	-0.0503796	-0.00811204	-0.0243754
1aH	1cG	1	3	T	R	H	G	494	622	566	1603	2056	1822	4865	6294	5186	15396	17956	15465	93	119	86	340	340	352	0.994014	1.00781	0.999404	1.00041	0.991109	0.990462	0.990648	0.99074	1.00784	0.990638	1.0269	1.00846	0.0226649	-0.00755936	0.0368454	0.017317	0.316983	0.5454	5.62934e-05	FALSE	0.0230932	-0.00816791	0.0368905	0.0172719
1aH	1cP	1	3	T	R	H	P	494	622	566	1603	2056	1822	2138	2889	2316	4188	4726	4266	146	145	123	286	334	231	0.994014	1.00781	0.999404	1.00041	0.935489	0.924939	0.935489	0.931972	0.935493	0.965259	0.93771	0.946154	0.00560367	0.0330966	0.00277812	0.0138261	0.289018	0.507494	5.70026e-05	FALSE	0.00850654	0.0286388	0.00306971	0.013405
1aH	1dQ	1	4	T	L	H	Q	494	622	566	1603	2056	1822	648	833	747	1157	1454	1186	39	50	51	23	28	45	0.994014	1.00781	0.999404	1.00041	0.924746	0.932582	0.91848	0.925269	0.796302	0.798644	0.851224	0.81539	-0.122909	-0.141221	-0.0667092	-0.110279	0.038925	0.156364	6.70962e-05	TRUE	-0.119571	-0.145261	-0.0663487	-0.110393
1aH	1dV	1	4	T	L	H	V	494	622	566	1603	2056	1822	982	1318	1178	780	977	906	108	159	160	135	167	186	0.994014	1.00781	0.999404	1.00041	0.830828	0.831683	0.835496	0.832669	0.883404	0.872738	0.882793	0.879645	0.0575495	0.0345595	0.0477945	0.0466345	0.0198032	0.126628	7.84147e-05	TRUE	0.0640141	0.0257823	0.048436	0.0460775
1aH	1eG	1	5	T	E	H	G	494	622	566	1603	2056	1822	2104	2607	2346	6800	8050	6847	27	37	30	77	86	89	0.994014	1.00781	0.999404	1.00041	0.993548	0.999786	0.988185	0.99384	0.979042	0.966322	0.990055	0.978473	-0.0085594	-0.0412723	0.00245938	-0.0157908	0.352227	0.591774	5.49544e-05	FALSE	-0.00824776	-0.0412861	0.00251618	-0.0156725
1aH	1eQ	1	5	T	E	H	Q	494	622	566	1603	2056	1822	273	409	344	1169	1325	1282	45	35	32	277	229	161	0.994014	1.00781	0.999404	1.00041	1.02617	1.00544	1.01617	1.01593	1.06825	1.08825	1.05053	1.06901	0.0482233	0.0749611	0.0349677	0.0527174	0.0463449	0.164874	6.46169e-05	TRUE	0.0469136	0.0753133	0.0348876	0.0523715
1aH	1eR	1	5	T	E	H	R	494	622	566	1603	2056	1822	1996	2657	2376	10092	12140	10962	80	122	78	399	600	485	0.994014	1.00781	0.999404	1.00041	1.04544	1.04595	1.04061	1.044	1.04385	1.05462	1.07478	1.05775	0.00467382	0.000502324	0.0347865	0.0133209	0.342715	0.579257	5.52541e-05	FALSE	0.00235493	0.00358985	0.0345805	0.0135084
1aH	1fA	1	6	T	E	H	A	494	622	566	1603	2056	1822	736	1024	856	2237	2753	2404	32	43	47	106	144	129	0.994014	1.00781	0.999404	1.00041	0.986427	0.983469	0.983779	0.984558	0.996403	1.00935	0.981151	0.995633	0.0158813	0.0181955	-0.00204206	0.0106783	0.236919	0.433977	5.82447e-05	FALSE	0.0165317	0.0171483	-0.00196445	0.0105718
1aH	1fD	1	6	T	E	H	D	494	622	566	1603	2056	1822	368	568	507	1164	1510	1341	26	25	13	77	58	57	0.994014	1.00781	0.999404	1.00041	0.99105	0.982146	0.976914	0.98337	0.983418	0.966103	1.03478	0.994768	-0.00169997	-0.0237139	0.0584502	0.0110121	0.697727	0.894793	3.57722e-05	FALSE	-0.00126887	-0.0248435	0.0585598	0.0108158
1aH	1fG	1	6	T	E	H	G	494	622	566	1603	2056	1822	4072	5415	4560	7856	9442	8269	55	57	37	86	98	81	0.994014	1.00781	0.999404	1.00041	0.933726	0.932459	0.933698	0.933294	0.909362	0.9308	0.955261	0.931807	-0.018775	-0.0089411	0.0221193	-0.00186559	0.893566	0.969486	2.0482e-05	FALSE	-0.0157997	-0.0129882	0.0224183	-0.00212321
1aH	1fR	1	6	T	E	H	R	494	622	566	1603	2056	1822	1754	2274	1830	3765	4369	3736	33	53	44	115	160	105	0.994014	1.00781	0.999404	1.00041	0.946098	0.943886	0.947266	0.94575	1.00228	0.997125	0.965134	0.988181	0.0618495	0.0458668	0.0184329	0.0420497	0.0801261	0.211207	5.90488e-05	FALSE	0.0643087	0.0424598	0.0186747	0.0418144
1aH	2aG	1	8	T	V	H	G	494	622	566	1603	2056	1822	3200	4122	3519	744	826	730	26	50	55	2	7	5	0.994014	1.00781	0.999404	1.00041	0.688376	0.67757	0.685473	0.683807	0.560127	0.63532	0.591018	0.595488	-0.124129	-0.0475413	-0.0940472	-0.0885725	0.0578291	0.182244	6.26491e-05	TRUE	-0.115783	-0.0593842	-0.0931893	-0.0894522
1aH	2bT	1	9	T	K	H	T	494	622	566	1603	2056	1822	747	1142	875	1976	2418	1948	27	33	26	41	110	75	0.994014	1.00781	0.999404	1.00041	0.970322	0.955334	0.957185	0.960947	0.905967	1.0088	0.986844	0.967203	-0.0585468	0.0460042	0.0302297	0.00589569	0.872929	0.963529	2.2525e-05	FALSE	-0.0571514	0.0432573	0.0304284	0.00551145
1aH	2dC	1	11	T	L	H	C	494	622	566	1603	2056	1822	444	629	510	105	129	94	24	27	28	1	5	4	0.994014	1.00781	0.999404	1.00041	0.690348	0.680301	0.671937	0.680862	0.489038	0.668274	0.642766	0.600026	-0.197177	-0.0173395	-0.0287713	-0.081096	0.297752	0.519877	5.69454e-05	FALSE	-0.188829	-0.0291851	-0.0279171	-0.0819769
1aH	2dS	1	11	T	L	H	S	494	622	566	1603	2056	1822	1551	2167	1836	227	258	241	26	29	27	5	3	3	0.994014	1.00781	0.999404	1.00041	0.634711	0.616232	0.633076	0.628006	0.66637	0.599674	0.613993	0.626679	0.0354589	-0.0213707	-0.0187058	-0.00153922	0.941317	0.983867	1.52295e-05	FALSE	0.0433604	-0.0324606	-0.0178886	-0.00232958
1aH	2eR	1	12	T	K	H	R	494	622	566	1603	2056	1822	1454	1761	1527	6173	6871	6340	67	69	79	315	268	299	0.994014	1.00781	0.999404	1.00041	1.02518	1.02735	1.02854	1.02702	1.03701	1.02681	1.01794	1.02725	0.0179651	-0.00855927	-0.00998668	-0.000193606	0.984939	0.996036	7.69676e-06	FALSE	0.0167065	-0.00675184	-0.0101297	-5.83729e-05
1aH	2fG	1	13	T	A	H	G	494	622	566	1603	2056	1822	2667	3498	2987	5373	5988	5471	53	57	58	104	82	107	0.994014	1.00781	0.999404	1.00041	0.938745	0.930287	0.934843	0.934625	0.935692	0.9098	0.935666	0.927053	0.00256606	-0.027753	0.00138046	-0.0079355	0.507457	0.764456	4.75438e-05	FALSE	0.00533427	-0.0319196	0.00167473	-0.00830353
1aH	2fR	1	13	T	A	H	R	494	622	566	1603	2056	1822	1760	2185	1759	5920	7151	5973	29	35	28	123	118	95	0.994014	1.00781	0.999404	1.00041	0.99818	1.00664	1.00552	1.00345	1.02506	1.01014	1.00542	1.01354	0.0328598	-0.0043627	0.000503719	0.00966694	0.494943	0.751973	4.81761e-05	FALSE	0.0329482	-0.00393238	0.00047669	0.00983083
1aH	3aS	1	15	T	N	H	S	494	622	566	1603	2056	1822	1802	2375	2001	718	839	659	42	59	49	24	27	9	0.994014	1.00781	0.999404	1.00041	0.750836	0.744365	0.738392	0.744531	0.792644	0.77486	0.671539	0.746348	0.046302	0.0246815	-0.0664131	0.00152347	0.968824	0.991363	1.10964e-05	FALSE	0.054314	0.013421	-0.065581	0.000718006
1aH	3cA	1	17	T	E	H	A	494	622	566	1603	2056	1822	1491	1914	1764	5233	5988	5502	20	31	16	76	114	62	0.994014	1.00781	0.999404	1.00041	1.00311	1.00133	0.99579	1.00008	1.01232	1.02037	1.02064	1.01778	0.0152184	0.0112241	0.0254396	0.017294	0.0550101	0.178085	6.30674e-05	TRUE	0.0150666	0.0113098	0.02546	0.0172788
1aH	3cG	1	17	T	E	H	G	494	622	566	1603	2056	1822	2465	3124	2701	4639	5388	4608	118	116	147	171	201	239	0.994014	1.00781	0.999404	1.00041	0.930846	0.93117	0.926712	0.929576	0.900545	0.931719	0.9212	0.917821	-0.0247287	-0.00672399	-0.0049597	-0.0121375	0.194597	0.369142	5.712e-05	FALSE	-0.0216361	-0.0108421	-0.00463212	-0.0123701
1aH	3cK	1	17	T	E	H	K	494	622	566	1603	2056	1822	430	573	575	1275	1543	1394	58	75	72	127	227	205	0.994014	1.00781	0.999404	1.00041	0.983558	0.983661	0.966942	0.978054	0.948405	0.997429	0.98535	0.977061	-0.0292649	0.00608579	0.0189839	-0.00139842	0.931597	0.981241	1.6496e-05	FALSE	-0.0284797	0.00505043	0.0191391	-0.00143007
1aH	3cR	1	17	T	E	H	R	494	622	566	1603	2056	1822	1942	2444	2068	5381	6223	5347	99	77	89	250	297	294	0.994014	1.00781	0.999404	1.00041	0.975701	0.977065	0.974315	0.975694	0.964939	1.02599	1.00236	0.997766	-0.0049212	0.0412983	0.0286293	0.0216688	0.25668	0.46169	5.77542e-05	FALSE	-0.00377139	0.0398549	0.0287509	0.0216115
1aH	3cV	1	17	T	E	H	V	494	622	566	1603	2056	1822	1154	1312	1186	3726	4219	3628	37	63	62	179	210	247	0.994014	1.00781	0.999404	1.00041	0.993435	1.00457	0.993565	0.997189	1.04032	1.0088	1.02381	1.02431	0.0528327	-0.00361287	0.0308355	0.0266851	0.245752	0.445868	5.77728e-05	FALSE	0.0531498	-0.00331748	0.0308666	0.0268996
1aH	3eG	1	19	T	A	H	G	494	622	566	1603	2056	1822	2281	2976	2602	3296	3927	3294	11	38	28	43	43	47	0.994014	1.00781	0.999404	1.00041	0.900211	0.899624	0.892553	0.897463	1.0156	0.881518	0.924854	0.940659	0.120782	-0.0251318	0.0328318	0.0428275	0.418945	0.674384	5.21929e-05	FALSE	0.125057	-0.0309079	0.0332902	0.0424798
1aH	3eR	1	19	T	A	H	R	494	622	566	1603	2056	1822	1371	1857	1662	7126	8861	7577	46	60	56	301	312	282	0.994014	1.00781	0.999404	1.00041	1.04864	1.05106	1.03925	1.04632	1.07534	1.06119	1.05063	1.06239	0.0329756	0.00191867	0.0120062	0.0156335	0.22955	0.42264	5.81387e-05	FALSE	0.0304854	0.00536497	0.0118074	0.0158859
1aH	3eT	1	19	T	A	H	T	494	622	566	1603	2056	1822	1316	1691	1380	3339	4087	3400	47	69	73	125	173	178	0.994014	1.00781	0.999404	1.00041	0.965488	0.970924	0.968789	0.9684	0.970948	0.975247	0.967602	0.971266	0.0112397	-0.00325982	-0.000609981	0.00245663	0.636906	0.864186	3.94421e-05	FALSE	0.0128529	-0.00507811	-0.000463146	0.00243721
1aH	3eV	1	19	T	A	H	V	494	622	566	1603	2056	1822	889	1130	913	1993	2208	1940	40	37	48	96	142	97	0.994014	1.00781	0.999404	1.00041	0.951136	0.945874	0.951846	0.949619	0.95904	1.0254	0.946099	0.976848	0.0135978	0.0721415	-0.00518018	0.026853	0.368011	0.612571	5.44171e-05	FALSE	0.0158415	0.0688478	-0.0049581	0.0265771
1aH	3fF	1	20	T	S	H	F	494	622	566	1603	2056	1822	694	971	789	2227	2557	2102	93	97	77	308	334	217	0.994014	1.00781	0.999404	1.00041	0.99272	0.981029	0.977741	0.98383	0.99638	1.01262	0.984177	0.997726	0.00960201	0.0239318	0.0070183	0.0135174	0.123914	0.26932	5.66853e-05	FALSE	0.00995333	0.022733	0.00712409	0.0132701
1aH	3fL	1	20	T	S	H	L	494	622	566	1603	2056	1822	1353	1789	1542	4439	5411	4829	62	78	112	229	290	352	0.994014	1.00781	0.999404	1.00041	0.99529	0.997348	0.996252	0.996297	1.00903	1.02166	0.996661	1.00912	0.0196958	0.0165269	0.00100249	0.0124084	0.164734	0.327352	5.68251e-05	FALSE	0.0199238	0.0163565	0.00102067	0.0124337
1aH	3gA	1	21	T	T	H	A	494	622	566	1603	2056	1822	1267	1712	1370	2739	3481	2936	31	56	31	93	130	82	0.994014	1.00781	0.999404	1.00041	0.946921	0.950562	0.952823	0.950102	0.984914	0.966175	0.976923	0.976004	0.0436615	0.00818944	0.0246672	0.025506	0.130565	0.278245	5.65528e-05	FALSE	0.0460858	0.00516517	0.024885	0.0253787
1aH	3gP	1	21	T	T	H	P	494	622	566	1603	2056	1822	3170	3954	3452	1445	1700	1542	32	35	31	15	20	19	0.994014	1.00781	0.999404	1.00041	0.766438	0.767509	0.773289	0.769079	0.769678	0.801025	0.809505	0.793403	0.00782716	0.0275218	0.0366768	0.0240086	0.10606	0.245329	5.71858e-05	FALSE	0.0156293	0.0167479	0.03746	0.023279
1aH	3gR	1	21	T	T	H	R	494	622	566	1603	2056	1822	2011	2827	2329	8903	10184	8899	39	57	64	171	227	211	0.994014	1.00781	0.999404	1.00041	1.03003	1.01794	1.01903	1.02234	1.02892	1.02976	1.00214	1.02027	0.00504643	0.00386624	-0.0162832	-0.00245685	0.756559	0.921514	3.17645e-05	FALSE	0.00353737	0.00504192	-0.0163777	-0.00259948
1aH	3gS	1	21	T	T	H	S	494	622	566	1603	2056	1822	1239	1635	1365	2002	2627	2190	42	65	51	107	87	86	0.994014	1.00781	0.999404	1.00041	0.913168	0.922822	0.919679	0.918556	0.965962	0.9013	0.925378	0.93088	0.0582599	-0.0287292	0.0062465	0.0119257	0.683472	0.890173	3.68017e-05	FALSE	0.0620498	-0.033301	0.00660222	0.0117837
1aH	4aP	1	22	T	A	H	P	494	622	566	1603	2056	1822	7100	9309	7871	217	300	236	123	134	111	3	3	2	0.994014	1.00781	0.999404	1.00041	0.453106	0.462271	0.464023	0.4598	0.426945	0.419355	0.405716	0.417339	-0.0234481	-0.0465266	-0.0580307	-0.0426684	0.0523656	0.173931	6.35474e-05	TRUE	-0.0237962	-0.0476978	-0.0579601	-0.0431514
1aH	4bS	1	23	T	N	H	S	494	622	566	1603	2056	1822	1410	1776	1580	5333	6436	5702	28	34	33	140	132	132	0.994014	1.00781	0.999404	1.00041	1.01178	1.01864	1.01249	1.01431	1.04414	1.02676	1.02427	1.03173	0.0384196	0.000161536	0.0123844	0.0169885	0.271057	0.482445	5.73198e-05	FALSE	0.0378389	0.00138387	0.0123228	0.0171819
1aH	4dR	1	25	T	L	H	R	494	622	566	1603	2056	1822	2002	2625	2298	64	83	63	39	33	49	2	1	3	0.994014	1.00781	0.999404	1.00041	0.458316	0.460028	0.453771	0.457371	0.513114	0.455019	0.545758	0.50463	0.0575416	-0.00860127	0.0922579	0.0470661	0.252591	0.456241	5.78476e-05	FALSE	0.0576125	-0.00951062	0.0922434	0.0467818
1aH	4eG	1	26	T	R	H	G	494	622	566	1603	2056	1822	2346	2960	2639	1060	1067	945	52	89	68	28	34	39	0.994014	1.00781	0.999404	1.00041	0.765416	0.746745	0.747976	0.753379	0.785754	0.753586	0.801903	0.780414	0.0249197	0.0010085	0.0543733	0.0267672	0.224977	0.415991	5.8096e-05	FALSE	0.0327371	-0.0102082	0.0551944	0.0259077
1aH	4eS	1	26	T	R	H	S	494	622	566	1603	2056	1822	1615	2134	1932	1329	1696	1429	27	21	25	16	7	16	0.994014	1.00781	0.999404	1.00041	0.834931	0.83989	0.831026	0.835282	0.79686	0.737524	0.814458	0.782947	-0.0330728	-0.108926	-0.0160725	-0.0526904	0.206173	0.386706	5.75436e-05	FALSE	-0.0267173	-0.117386	-0.0154187	-0.0531739
1aH	4fA	1	27	T	E	H	A	494	622	566	1603	2056	1822	928	1174	1039	2478	2712	2613	55	97	111	149	260	218	0.994014	1.00781	0.999404	1.00041	0.971413	0.965596	0.971142	0.969384	0.973087	0.983115	0.942831	0.966345	0.00748897	0.00997772	-0.0277322	-0.00342185	0.805098	0.94041	2.82433e-05	FALSE	0.0088348	0.00783837	-0.0275961	-0.00364098
1aH	4fG	1	27	T	E	H	G	494	622	566	1603	2056	1822	1370	1900	1537	4189	5341	4274	11	13	23	63	49	62	0.994014	1.00781	0.999404	1.00041	0.987121	0.988722	0.982645	0.986163	1.05989	1.02328	0.979087	1.02075	0.0786773	0.0268342	-0.00297279	0.0341796	0.288287	0.506678	5.70028e-05	FALSE	0.0792948	0.0261159	-0.00288986	0.0341736
1aH	4gR	1	28	T	Q	H	R	494	622	566	1603	2056	1822	2148	2909	2345	5413	6538	5629	160	186	146	406	500	401	0.994014	1.00781	0.999404	1.00041	0.964698	0.962363	0.965807	0.964289	0.9655	0.983456	0.98123	0.976729	0.00657629	0.0135773	0.0159981	0.0120505	0.050803	0.171896	6.40471e-05	TRUE	0.00822481	0.0112449	0.0161584	0.011876
1aH	4gT	1	28	T	Q	H	T	494	622	566	1603	2056	1822	1294	1756	1457	3536	4367	3743	25	21	27	52	33	48	0.994014	1.00781	0.999404	1.00041	0.974089	0.974287	0.973577	0.973984	0.942448	0.920205	0.931428	0.93136	-0.0258104	-0.0616917	-0.0415691	-0.0430237	0.0536064	0.175762	6.33058e-05	TRUE	-0.0245867	-0.0633053	-0.0414441	-0.043112
1aH	5aG	1	29	T	V	H	G	494	622	566	1603	2056	1822	1704	2369	2007	102	110	97	74	147	94	6	6	1	0.994014	1.00781	0.999404	1.00041	0.531046	0.505298	0.518684	0.518342	0.566231	0.490108	0.34539	0.467243	0.0383642	-0.0191361	-0.172985	-0.0512523	0.501895	0.758707	4.77217e-05	FALSE	0.0430418	-0.0245575	-0.172549	-0.0513548
1aH	5aL	1	29	T	V	H	L	494	622	566	1603	2056	1822	1186	1484	1409	1135	1521	1216	55	59	53	57	59	67	0.994014	1.00781	0.999404	1.00041	0.852434	0.869856	0.848688	0.856993	0.861672	0.866955	0.892391	0.873673	0.0143406	-0.0096949	0.0442081	0.0162846	0.405898	0.659577	5.28162e-05	FALSE	0.0202006	-0.0168872	0.0448116	0.0160416
1aH	5bG	1	30	T	A	H	G	494	622	566	1603	2056	1822	1239	1621	1453	2845	3399	3063	19	23	21	53	68	42	0.994014	1.00781	0.999404	1.00041	0.953914	0.954188	0.950937	0.953013	0.976477	0.994666	0.944913	0.972019	0.0282732	0.0330256	-0.00545777	0.0186137	0.264201	0.472537	5.73931e-05	FALSE	0.0303968	0.0302119	-0.00523175	0.018459
1aH	5bP	1	30	T	A	H	P	494	622	566	1603	2056	1822	3647	4761	4152	165	156	118	30	64	25	2	3	3	0.994014	1.00781	0.999404	1.00041	0.498585	0.464227	0.457892	0.473568	0.543535	0.506414	0.622804	0.557584	0.0479339	0.0385618	0.165185	0.0838934	0.175646	0.341734	5.67272e-05	FALSE	0.0508288	0.0371658	0.165205	0.0843999
1aH	5bR	1	30	T	A	H	R	494	622	566	1603	2056	1822	1714	2367	2039	5770	6789	6059	22	37	21	94	145	83	0.994014	1.00781	0.999404	1.00041	0.998275	0.991093	0.990244	0.993204	1.02592	1.02787	1.0229	1.02556	0.0336192	0.0290334	0.0332463	0.0319663	0.00210914	0.0922293	0.000180948	TRUE	0.0337029	0.0284647	0.0332933	0.0318203
1aH	5bS	1	30	T	A	H	S	494	622	566	1603	2056	1822	1365	1718	1464	3063	3597	3289	26	31	35	54	97	84	0.994014	1.00781	0.999404	1.00041	0.951245	0.954012	0.958224	0.954494	0.942276	1.00135	0.965787	0.969804	-0.0032748	0.0398848	0.00813371	0.0149146	0.36742	0.611752	5.44122e-05	FALSE	-0.00103576	0.0370608	0.00832785	0.0147843
1aH	5bV	1	30	T	A	H	V	494	622	566	1603	2056	1822	843	1007	951	1391	1630	1640	52	39	42	1	2	7	0.994014	1.00781	0.999404	1.00041	0.915599	0.923694	0.927944	0.922413	0.399387	0.517	0.660415	0.525601	-0.510731	-0.413908	-0.266977	-0.397205	0.030382	0.143968	7.0699e-05	TRUE	-0.507035	-0.418433	-0.266654	-0.397374
1aH	5cE	1	31	T	Q	H	E	494	622	566	1603	2056	1822	781	1097	867	2786	3368	2864	69	82	64	297	335	294	0.994014	1.00781	0.999404	1.00041	1.00499	0.999111	1.00236	1.00216	1.02677	1.03277	1.04012	1.03322	0.0277957	0.0258529	0.0383515	0.0306667	0.015658	0.119918	8.42484e-05	TRUE	0.0275514	0.0257957	0.03834	0.0305624
1aH	5cL	1	31	T	Q	H	L	494	622	566	1603	2056	1822	1313	1659	1559	4633	5741	5047	46	60	54	203	219	181	0.994014	1.00781	0.999404	1.00041	1.00373	1.01321	1.00005	1.00566	1.02966	1.01949	1.00403	1.01773	0.0319432	-0.00163262	0.00457576	0.0116288	0.376623	0.62307	5.40412e-05	FALSE	0.031761	-0.000770946	0.0045755	0.0118552
1aH	5cR	1	31	T	Q	H	R	494	622	566	1603	2056	1822	2009	2589	2184	6266	7363	6812	29	24	15	102	74	47	0.994014	1.00781	0.999404	1.00041	0.989423	0.990093	0.99579	0.991769	1.00336	0.999614	0.996313	0.999762	0.019857	0.00178859	0.00111631	0.0075873	0.341888	0.578283	5.53417e-05	FALSE	0.0203656	0.00115673	0.00113671	0.007553
1aH	5dV	1	32	T	L	H	V	494	622	566	1603	2056	1822	1028	1372	1189	163	194	153	20	38	28	7	9	6	0.994014	1.00781	0.999404	1.00041	0.643996	0.636492	0.630799	0.637096	0.735805	0.697261	0.689188	0.707418	0.0956633	0.0557978	0.0587641	0.0700751	0.0318907	0.145752	6.96965e-05	TRUE	0.103695	0.0443039	0.059578	0.0691923
1aI	1aM	1	1	T	I	I	M	291	449	326	1728	2269	1857	437	560	517	953	1136	1090	21	30	27	105	130	128	1.06408	1.05782	1.06475	1.06222	0.947934	0.950288	0.950951	0.949724	1.04414	1.03971	1.04372	1.04253	0.035464	0.0344744	0.0312009	0.0337131	0.00145679	0.0949574	0.000224569	TRUE	0.00716288	0.0102697	0.00419545	0.00720936
1aI	1aT	1	1	T	I	I	T	291	449	326	1728	2269	1857	1641	2121	1745	3637	4182	3726	68	71	51	206	180	229	1.06408	1.05782	1.06475	1.06222	0.949809	0.946939	0.952404	0.949717	0.986045	0.976554	1.03751	1.00004	-0.0246298	-0.0251376	0.0234374	-0.00877669	0.640477	0.866712	3.92105e-05	FALSE	-0.0519392	-0.0509213	-0.00278815	-0.0352162
1aI	1bD	1	2	T	A	I	D	291	449	326	1728	2269	1857	247	317	289	580	638	624	28	31	29	90	149	104	1.06408	1.05782	1.06475	1.06222	0.956509	0.949358	0.95368	0.953182	0.992913	1.05192	1.01177	1.01887	-0.024891	0.0476664	-0.00365859	0.00637225	0.795225	0.937222	2.89386e-05	FALSE	-0.048639	0.0230225	-0.0291983	-0.0182716
1aI	1bG	1	2	T	A	I	G	291	449	326	1728	2269	1857	3710	4834	4160	8672	10250	9231	57	85	88	255	325	363	1.06408	1.05782	1.06475	1.06222	0.955979	0.955504	0.956809	0.956097	1.03125	1.02496	1.02779	1.028	0.0140067	0.0142111	0.0090353	0.0124177	0.0180692	0.124212	8.06468e-05	TRUE	-0.0100241	-0.00752089	-0.0148181	-0.0107877
1aI	1bP	1	2	T	A	I	P	291	449	326	1728	2269	1857	1859	2565	2148	2521	2986	2465	21	33	41	69	160	115	1.06408	1.05782	1.06475	1.06222	0.892851	0.88486	0.881314	0.886342	0.995462	1.05294	0.983635	1.01068	0.0453955	0.11692	0.0452584	0.0691912	0.101218	0.238282	5.74853e-05	FALSE	-0.0110001	0.0632195	-0.0174741	0.0115818
1aI	1bS	1	2	T	A	I	S	291	449	326	1728	2269	1857	898	1124	1009	2722	2986	2598	14	14	13	72	60	92	1.06408	1.05782	1.06475	1.06222	0.986113	0.982063	0.973837	0.980671	1.04741	1.03841	1.08959	1.05847	-0.00189481	-0.000440091	0.0527035	0.0167895	0.448603	0.705808	5.06216e-05	FALSE	-0.00959223	-0.00933308	0.0381291	0.00640126
1aI	1cW	1	3	T	R	I	W	291	449	326	1728	2269	1857	1081	1358	1197	4114	4612	3874	11	21	15	65	125	135	1.06408	1.05782	1.06475	1.06222	1.0125	1.011	1.00002	1.00784	1.06351	1.07711	1.11712	1.08591	-0.0138673	0.00765312	0.0523476	0.0153778	0.512991	0.769281	4.72082e-05	FALSE	-0.00685357	0.0131904	0.0523587	0.0195651
1aI	1eR	1	5	T	E	I	R	291	449	326	1728	2269	1857	1996	2657	2376	10092	12140	10962	40	30	39	175	236	221	1.06408	1.05782	1.06475	1.06222	1.04544	1.04595	1.04061	1.044	1.02866	1.10996	1.06415	1.06759	-0.0837706	0.00353323	-0.0438389	-0.0413587	0.242868	0.442051	5.79131e-05	FALSE	-0.0578979	0.0270649	-0.0205133	-0.0171154
1aI	1fA	1	6	T	E	I	A	291	449	326	1728	2269	1857	736	1024	856	2237	2753	2404	14	28	13	102	186	99	1.06408	1.05782	1.06475	1.06222	0.986427	0.983469	0.983779	0.984558	1.0878	1.09004	1.09799	1.09194	0.0381568	0.049705	0.0505136	0.0461251	0.00740351	0.101433	0.00010597	TRUE	0.0306324	0.0415028	0.0414334	0.0378562
1aI	1fD	1	6	T	E	I	D	291	449	326	1728	2269	1857	368	568	507	1164	1510	1341	24	28	24	107	125	122	1.06408	1.05782	1.06475	1.06222	0.99105	0.982146	0.976914	0.98337	1.03085	1.04322	1.05171	1.04193	-0.0237101	0.00428173	0.0115453	-0.00262767	0.829649	0.948599	2.61694e-05	FALSE	-0.0286826	-0.00457062	-0.00133442	-0.0115292
1aI	1fG	1	6	T	E	I	G	291	449	326	1728	2269	1857	4072	5415	4560	7856	9442	8269	20	31	36	115	121	115	1.06408	1.05782	1.06475	1.06222	0.933726	0.932459	0.933698	0.933294	1.06035	1.02739	0.998525	1.02876	0.066788	0.0410193	0.00437306	0.0373935	0.174944	0.340962	5.67541e-05	FALSE	0.031044	0.00848996	-0.031793	0.00258034
1aI	1gE	1	7	T	K	I	E	291	449	326	1728	2269	1857	639	854	742	1142	1380	1271	27	24	24	85	99	123	1.06408	1.05782	1.06475	1.06222	0.924854	0.923494	0.927174	0.925174	0.990503	1.0339	1.05265	1.02568	0.00638183	0.0570124	0.0654409	0.042945	0.145286	0.299433	5.68381e-05	FALSE	-0.0339429	0.0203751	0.0258611	0.00409776
1aI	2aG	1	8	T	V	I	G	291	449	326	1728	2269	1857	3200	4122	3519	744	826	730	15	19	33	15	17	25	1.06408	1.05782	1.06475	1.06222	0.688376	0.67757	0.685473	0.683807	0.857531	0.853851	0.833768	0.848383	0.125042	0.137103	0.103912	0.122019	0.00626015	0.0996212	0.000113305	TRUE	-0.00938742	0.0181464	-0.0330781	-0.00810638
1aI	2aL	1	8	T	V	I	L	291	449	326	1728	2269	1857	1612	2093	1873	3587	4355	3744	31	49	25	211	294	168	1.06408	1.05782	1.06475	1.06222	0.950271	0.95328	0.944852	0.949468	1.07991	1.07805	1.08367	1.08054	0.0687393	0.0696487	0.0776407	0.0720096	0.00153852	0.0927709	0.000213629	TRUE	0.0416748	0.0468604	0.0473752	0.0453035
1aI	2bE	1	9	T	K	I	E	291	449	326	1728	2269	1857	651	877	751	2109	2497	2324	12	16	24	50	115	77	1.06408	1.05782	1.06475	1.06222	0.993824	0.990228	0.994887	0.99298	1.023	1.09932	0.999021	1.04045	-0.0345069	0.0518398	-0.0602813	-0.0143161	0.713905	0.901741	3.4642e-05	FALSE	-0.0379427	0.0469732	-0.0631587	-0.0180427
1aI	2bT	1	9	T	K	I	T	291	449	326	1728	2269	1857	747	1142	875	1976	2418	1948	78	130	84	404	604	436	1.06408	1.05782	1.06475	1.06222	0.970322	0.955334	0.957185	0.960947	1.04823	1.04792	1.0541	1.05008	0.0157308	0.0373488	0.0349404	0.02934	0.0502851	0.171004	6.40858e-05	TRUE	-0.000590749	0.015536	0.01129	0.00874508
1aI	2cP	1	10	T	T	I	P	291	449	326	1728	2269	1857	2379	3005	2503	190	229	239	11	12	23	1	4	5	1.06408	1.05782	1.06475	1.06222	0.564479	0.563667	0.596641	0.574929	0.579497	0.737524	0.690835	0.669285	-0.0211557	0.141265	0.0555636	0.0585577	0.338246	0.573256	5.55275e-05	FALSE	-0.160393	0.0239722	-0.0905189	-0.0756467
1aI	2cS	1	10	T	T	I	S	291	449	326	1728	2269	1857	1597	2142	2018	6110	7282	7026	19	22	21	106	147	107	1.06408	1.05782	1.06475	1.06222	1.01311	1.01112	1.00838	1.01087	1.05685	1.09073	1.05198	1.06652	-0.0211862	0.0211455	-0.0216921	-0.00724426	0.660574	0.877606	3.81023e-05	FALSE	-0.0138261	0.0267434	-0.0169456	-0.00134278
1aI	2eE	1	12	T	K	I	E	291	449	326	1728	2269	1857	689	737	693	337	387	304	33	47	13	101	98	33	1.06408	1.05782	1.06475	1.06222	0.774609	0.791064	0.771214	0.778962	0.987233	0.953527	0.972209	0.970989	0.162986	0.116723	0.151061	0.14359	0.00919887	0.106168	9.89819e-05	TRUE	0.0549496	0.026852	0.040362	0.0407212
1aI	2eR	1	12	T	K	I	R	291	449	326	1728	2269	1857	1454	1761	1527	6173	6871	6340	38	33	25	211	225	201	1.06408	1.05782	1.06475	1.06222	1.02518	1.02735	1.02854	1.02702	1.0563	1.09311	1.1042	1.08454	-0.0345741	0.00635693	0.00906693	-0.0063834	0.695451	0.894341	3.5915e-05	FALSE	-0.0203636	0.020238	0.0253737	0.00841602
1aI	2fG	1	13	T	A	I	G	291	449	326	1728	2269	1857	2667	3498	2987	5373	5988	5471	50	35	54	225	184	269	1.06408	1.05782	1.06475	1.06222	0.938745	0.930287	0.934843	0.934625	1.03193	1.06248	1.04939	1.04793	0.0330253	0.078399	0.0540237	0.0551493	0.0521331	0.173568	6.36189e-05	TRUE	-0.000104058	0.0448698	0.0184597	0.0210751
1aI	2fP	1	13	T	A	I	P	291	449	326	1728	2269	1857	3247	4368	3473	106	113	132	42	71	57	3	3	1	1.06408	1.05782	1.06475	1.06222	0.460747	0.436385	0.491173	0.462769	0.551534	0.494185	0.402663	0.482794	0.0612614	0.0325676	-0.120312	-0.0088277	0.889908	0.968826	2.08262e-05	FALSE	0.003475	0.0351725	-0.221394	-0.0609156
1aI	3cA	1	17	T	E	I	A	291	449	326	1728	2269	1857	1491	1914	1764	5233	5988	5502	26	26	26	136	142	165	1.06408	1.05782	1.06475	1.06222	1.00311	1.00133	0.99579	1.00008	1.04938	1.06697	1.07712	1.06449	-0.0180152	0.00774406	0.0168507	0.00219321	0.853073	0.955938	2.41654e-05	FALSE	-0.0162779	0.00840948	0.0144806	0.00220408
1aI	3cQ	1	17	T	E	I	Q	291	449	326	1728	2269	1857	552	893	664	1956	2556	2160	40	62	54	326	415	303	1.06408	1.05782	1.06475	1.06222	1.00422	0.990849	1.0006	0.998558	1.10079	1.09094	1.06302	1.08492	0.0322227	0.0427943	-0.00236954	0.0242158	0.217795	0.404544	5.79497e-05	FALSE	0.0345813	0.0382356	-0.00202826	0.0235962
1aI	3cR	1	17	T	E	I	R	291	449	326	1728	2269	1857	1942	2444	2068	5381	6223	5347	11	13	12	55	77	61	1.06408	1.05782	1.06475	1.06222	0.975701	0.977065	0.974315	0.975694	1.04414	1.07653	1.05171	1.05746	0.00591781	0.0429679	0.0143133	0.0210663	0.201125	0.378692	5.73722e-05	FALSE	-0.00748175	0.031628	1.53148e-06	0.00804925
1aI	3cV	1	17	T	E	I	V	291	449	326	1728	2269	1857	1154	1312	1186	3726	4219	3628	13	20	26	92	92	146	1.06408	1.05782	1.06475	1.06222	0.993435	1.00457	0.993565	0.997189	1.08442	1.04674	1.06311	1.06476	0.0273284	-0.0159066	0.00521299	0.00554494	0.700315	0.895571	3.55165e-05	FALSE	0.0236766	-0.0136154	0.0015941	0.0038851
1aI	3dR	1	18	T	L	I	R	291	449	326	1728	2269	1857	1877	2387	2027	146	222	145	12	28	18	15	22	5	1.06408	1.05782	1.06475	1.06222	0.561417	0.587134	0.563576	0.570709	0.883404	0.838543	0.718899	0.813615	0.28601	0.21746	0.118833	0.207434	0.0505944	0.171483	6.40912e-05	TRUE	0.147506	0.0958064	-0.0226434	0.0735565
1aI	3dV	1	18	T	L	I	V	291	449	326	1728	2269	1857	567	819	627	23	26	40	20	12	19	2	4	1	1.06408	1.05782	1.06475	1.06222	0.485929	0.4605	0.550468	0.498966	0.590548	0.737524	0.528444	0.618838	0.0734792	0.250397	-0.0576659	0.0887368	0.424898	0.681232	5.20374e-05	FALSE	-0.0197794	0.207209	-0.195503	-0.00269103
1aI	3fF	1	20	T	S	I	F	291	449	326	1728	2269	1857	694	971	789	2227	2557	2102	12	18	17	77	63	49	1.06408	1.05782	1.06475	1.06222	0.99272	0.981029	0.977741	0.98383	1.07307	1.01455	0.986754	1.02479	0.0167326	-0.0232063	-0.054292	-0.0202552	0.428324	0.68468	5.17956e-05	FALSE	0.0126847	-0.0326066	-0.0667157	-0.0288792
1aI	3fT	1	20	T	S	I	T	291	449	326	1728	2269	1857	1044	1347	1090	3202	3865	2975	31	45	21	194	249	187	1.06408	1.05782	1.06475	1.06222	0.987477	0.99114	0.98051	0.986376	1.07017	1.06851	1.1159	1.08486	0.0194102	0.0200604	0.0719023	0.0371243	0.166333	0.329477	5.68596e-05	FALSE	0.0124642	0.0156459	0.0610095	0.0297065
1aI	3gR	1	21	T	T	I	R	291	449	326	1728	2269	1857	2011	2827	2329	8903	10184	8899	65	51	61	333	326	333	1.06408	1.05782	1.06475	1.06222	1.03003	1.01794	1.01903	1.02234	1.04696	1.08551	1.05988	1.06412	-0.0490782	0.00870384	-0.0251323	-0.0218356	0.32248	0.553187	5.6257e-05	FALSE	-0.03209	0.0177693	-0.0143053	-0.00954201
1aI	4aP	1	22	T	A	I	P	291	449	326	1728	2269	1857	7100	9309	7871	217	300	236	48	57	70	2	2	5	1.06408	1.05782	1.06475	1.06222	0.453106	0.462271	0.464023	0.4598	0.489038	0.472291	0.563407	0.508245	0.00689659	-0.0167089	0.0693396	0.0198424	0.520381	0.775712	4.66434e-05	FALSE	-0.0362444	-0.0625258	0.00411529	-0.0315516
1aI	4bK	1	23	T	N	I	K	291	449	326	1728	2269	1857	725	938	754	3202	3764	3221	11	29	26	5	34	36	1.06408	1.05782	1.06475	1.06222	1.02976	1.03066	1.0318	1.03074	0.76611	0.885695	0.902812	0.851539	-0.329636	-0.204554	-0.195795	-0.243328	0.0301409	0.143426	7.065e-05	TRUE	-0.312807	-0.18897	-0.177599	-0.226459
1aI	4bS	1	23	T	N	I	S	291	449	326	1728	2269	1857	1410	1776	1580	5333	6436	5702	15	28	18	66	164	79	1.06408	1.05782	1.06475	1.06222	1.01178	1.01864	1.01249	1.01431	1.02932	1.07521	1.03489	1.04647	-0.0472961	-0.00233471	-0.0431516	-0.0309275	0.163861	0.326248	5.69721e-05	FALSE	-0.040687	0.00708767	-0.0360656	-0.0232217
1aI	4cK	1	24	T	M	I	K	291	449	326	1728	2269	1857	536	720	527	1851	2334	1887	23	35	36	201	274	158	1.06408	1.05782	1.06475	1.06222	1.00123	1.00551	1.01159	1.00611	1.10889	1.10939	1.03489	1.08439	0.0434936	0.0457353	-0.0421948	0.0156781	0.642317	0.867617	3.90832e-05	FALSE	0.0441813	0.0485033	-0.0356213	0.0190211
1aI	4cL	1	24	T	M	I	L	291	449	326	1728	2269	1857	1820	2281	2110	6202	7148	6973	19	30	23	86	135	103	1.06408	1.05782	1.06475	1.06222	0.999688	1.00152	1.00241	1.00121	1.0326	1.04416	1.0372	1.03799	-0.0311472	-0.0152773	-0.0301119	-0.0255122	0.0380814	0.15532	6.75507e-05	TRUE	-0.0313211	-0.0145141	-0.0287503	-0.0248618
1aI	4dR	1	25	T	L	I	R	291	449	326	1728	2269	1857	2002	2625	2298	64	83	63	11	13	19	1	2	1	1.06408	1.05782	1.06475	1.06222	0.458316	0.460028	0.453771	0.457371	0.579497	0.646432	0.528444	0.584791	0.0918114	0.159804	0.0452928	0.0989695	0.0967642	0.232344	5.7691e-05	FALSE	0.0384415	0.117331	-0.000699457	0.0516911
1aI	4eG	1	26	T	R	I	G	291	449	326	1728	2269	1857	2346	2960	2639	1060	1067	945	21	18	37	47	54	50	1.06408	1.05782	1.06475	1.06222	0.765416	0.746745	0.747976	0.753379	0.950942	0.996386	0.900028	0.949119	0.136477	0.206463	0.103623	0.148854	0.0390873	0.156428	6.70141e-05	TRUE	0.0250728	0.102856	-0.0153943	0.0375115
1aI	4eK	1	26	T	R	I	K	291	449	326	1728	2269	1857	671	914	823	1909	2376	2019	14	12	11	95	60	77	1.06408	1.05782	1.06475	1.06222	0.978763	0.979507	0.968298	0.975523	1.07955	1.05657	1.08834	1.07482	0.0380681	0.020425	0.05735	0.0386144	0.0685081	0.195105	6.03348e-05	TRUE	0.0263393	0.0102789	0.0397387	0.0254523
1aI	4eM	1	26	T	R	I	M	291	449	326	1728	2269	1857	548	740	604	340	422	362	11	16	26	32	52	39	1.06408	1.05782	1.06475	1.06222	0.802185	0.800786	0.806943	0.803304	0.981346	1.00582	0.911976	0.966379	0.127756	0.158728	0.052786	0.11309	0.0693842	0.196689	6.04745e-05	TRUE	0.0304649	0.0721969	-0.0437481	0.0196379
1aI	4fR	1	27	T	E	I	R	291	449	326	1728	2269	1857	699	974	783	1398	1797	1583	15	24	12	58	77	85	1.06408	1.05782	1.06475	1.06222	0.9379	0.939111	0.946149	0.941054	1.01434	1.0043	1.0897	1.03611	0.0163364	0.0108845	0.082288	0.036503	0.252634	0.456251	5.78348e-05	FALSE	-0.0172341	-0.0185622	0.052714	0.00563922
1aI	4gE	1	28	T	Q	I	E	291	449	326	1728	2269	1857	506	612	555	1555	1689	1825	26	29	17	146	138	71	1.06408	1.05782	1.06475	1.06222	0.987706	0.986554	1.00184	0.992033	1.0576	1.05074	1.02921	1.04585	0.00660179	0.00714095	-0.0374914	-0.00791621	0.645997	0.869832	3.88332e-05	FALSE	-0.000217732	0.000458272	-0.0364527	-0.0120707
1aI	4gH	1	28	T	Q	I	H	291	449	326	1728	2269	1857	918	1211	942	2555	3042	2612	11	22	11	76	99	36	1.06408	1.05782	1.06475	1.06222	0.976217	0.975469	0.982319	0.978002	1.08164	1.04416	1.0013	1.04236	0.0428662	0.0122836	-0.0446244	0.00350847	0.903672	0.972485	1.95495e-05	FALSE	0.0297481	0.000165293	-0.0545149	-0.00820052
1aI	4gP	1	28	T	Q	I	P	291	449	326	1728	2269	1857	3209	4155	3490	850	947	898	131	139	106	18	18	13	1.06408	1.05782	1.06475	1.06222	0.703495	0.692736	0.710135	0.702122	0.627392	0.626132	0.625297	0.626274	-0.121184	-0.106659	-0.130817	-0.119553	0.0034315	0.0907787	0.000139927	TRUE	-0.251936	-0.223013	-0.261578	-0.245509
1aI	5bP	1	30	T	A	I	P	291	449	326	1728	2269	1857	3647	4761	4152	165	156	118	57	77	68	2	3	5	1.06408	1.05782	1.06475	1.06222	0.498585	0.464227	0.457892	0.473568	0.469112	0.484628	0.566726	0.506822	-0.0614234	-0.00644103	0.0791865	0.00377404	0.934907	0.981846	1.60736e-05	FALSE	-0.16723	-0.0550682	0.024977	-0.0657736
1aI	5cP	1	31	T	Q	I	P	291	449	326	1728	2269	1857	3923	5083	4484	1212	1412	1198	110	158	122	56	80	55	1.06408	1.05782	1.06475	1.06222	0.721339	0.716048	0.714442	0.717276	0.77925	0.786775	0.774341	0.780122	0.0116867	0.0293238	0.0136406	0.018217	0.0824454	0.213951	5.87014e-05	FALSE	-0.114149	-0.082144	-0.115909	-0.104067
1aI	5dH	1	32	T	L	I	H	291	449	326	1728	2269	1857	841	1074	929	47	92	59	34	64	54	27	45	33	1.06408	1.05782	1.06475	1.06222	0.523082	0.577445	0.549953	0.55016	0.830802	0.825459	0.80917	0.82181	0.2742	0.214625	0.22361	0.237478	0.00604183	0.0999978	0.000115864	TRUE	0.150862	0.0944391	0.0859408	0.110414
1aN	1bR	1	2	T	A	N	R	203	318	204	405	499	394	1684	2121	1764	5102	5980	5435	48	73	49	85	137	60	0.937614	0.920036	0.940915	0.932855	0.986056	0.989072	0.994387	0.989838	0.92379	0.941121	0.888741	0.917884	-0.000750313	0.0311385	-0.0468931	-0.00550161	0.83073	0.949142	2.60851e-05	FALSE	0.0057162	0.0375091	-0.0443808	-0.000385169
1aN	1bT	1	2	T	A	N	T	203	318	204	405	499	394	1423	1894	1637	4076	5004	4433	24	37	38	28	72	60	0.937614	0.920036	0.940915	0.932855	0.97955	0.981416	0.979611	0.980192	0.875404	0.945389	0.917848	0.912881	-0.0430356	0.0424505	-0.0038821	-0.00148905	0.957422	0.988757	1.29872e-05	FALSE	-0.0336619	0.0531201	0.0050134	0.00815719
1aN	1cG	1	3	T	R	N	G	203	318	204	405	499	394	4865	6294	5186	15396	17956	15465	28	38	19	45	56	28	0.937614	0.920036	0.940915	0.932855	0.991109	0.990462	0.990648	0.99074	0.912544	0.912639	0.909949	0.911711	-0.0167343	0.00137798	-0.0221665	-0.0125076	0.220953	0.409425	5.80384e-05	FALSE	-0.0125742	0.00695372	-0.0180072	-0.00787589
1aN	1cP	1	3	T	R	N	P	203	318	204	405	499	394	2138	2889	2316	4188	4726	4266	28	36	27	27	56	61	0.937614	0.920036	0.940915	0.932855	0.935489	0.924939	0.935489	0.931972	0.853314	0.919009	0.958868	0.910397	-0.0238145	0.0680313	0.0786524	0.0409564	0.335062	0.569469	5.57666e-05	FALSE	0.00336009	0.106153	0.104563	0.0713587
1aN	1fG	1	6	T	E	N	G	203	318	204	405	499	394	4072	5415	4560	7856	9442	8269	38	56	56	35	58	32	0.937614	0.920036	0.940915	0.932855	0.933726	0.932459	0.933698	0.933294	0.847995	0.871089	0.801483	0.840189	-0.0274797	0.0131934	-0.077047	-0.0304444	0.363594	0.606892	5.4644e-05	FALSE	0.00033767	0.0480981	-0.0505117	-0.000691955
1aN	1fR	1	6	T	E	N	R	203	318	204	405	499	394	1754	2274	1830	3765	4369	3736	34	29	24	35	41	36	0.937614	0.920036	0.940915	0.932855	0.946098	0.943886	0.947266	0.94575	0.860892	0.907751	0.911976	0.893539	-0.0261837	0.0393412	0.0206791	0.0112789	0.621289	0.852791	4.03677e-05	FALSE	-0.00299038	0.0690975	0.0423535	0.0361535
1aN	2aE	1	8	T	V	N	E	203	318	204	405	499	394	739	949	793	151	238	183	21	27	16	3	4	2	0.937614	0.920036	0.940915	0.932855	0.673401	0.704003	0.697672	0.691692	0.631904	0.641985	0.627478	0.633789	0.000513208	-0.00572281	-0.0289728	-0.0113941	0.331849	0.565144	5.58562e-05	FALSE	0.0595887	0.0656464	0.0306698	0.0519683
1aN	2bQ	1	9	T	K	N	Q	203	318	204	405	499	394	972	1256	1094	3031	3655	3210	21	12	31	46	33	34	0.937614	0.920036	0.940915	0.932855	0.989399	0.992799	0.988795	0.990331	0.948449	0.986135	0.87613	0.936904	0.020774	0.072724	-0.0542424	0.0130852	0.756489	0.921607	3.17793e-05	FALSE	0.0257195	0.076953	-0.0492748	0.0177992
1aN	2dS	1	11	T	L	N	S	203	318	204	405	499	394	1551	2167	1836	227	258	241	29	40	26	1	2	4	0.937614	0.920036	0.940915	0.932855	0.634711	0.616232	0.633076	0.628006	0.467096	0.514017	0.65125	0.544121	-0.128018	-0.0529379	0.05558	-0.041792	0.515053	0.770763	4.69713e-05	FALSE	-0.0754134	0.000169117	0.106445	0.0104002
1aN	2eR	1	12	T	K	N	R	203	318	204	405	499	394	1454	1761	1527	6173	6871	6340	14	20	15	54	52	49	0.937614	0.920036	0.940915	0.932855	1.02518	1.02735	1.02854	1.02702	1.01405	0.979527	1.00108	0.998222	0.0528321	0.0343283	0.0333158	0.0401587	0.0240542	0.134556	7.5089e-05	TRUE	0.0403563	0.0171896	0.0198088	0.0257849
1aN	3aS	1	15	T	N	N	S	203	318	204	405	499	394	1802	2375	2001	718	839	659	27	25	18	3	2	2	0.937614	0.920036	0.940915	0.932855	0.750836	0.744365	0.738392	0.744531	0.602764	0.56939	0.613993	0.595382	-0.101231	-0.115453	-0.0807714	-0.0991516	0.0101488	0.107475	9.52057e-05	TRUE	-0.0378603	-0.0414122	-0.0195857	-0.0329527
1aN	3dP	1	18	T	L	N	P	203	318	204	405	499	394	2171	2999	2447	104	96	111	69	92	75	3	4	1	0.937614	0.920036	0.940915	0.932855	0.505213	0.461478	0.511425	0.492705	0.493973	0.497552	0.371243	0.454256	0.0202776	0.072975	-0.109965	-0.0055707	0.927738	0.979867	1.69283e-05	FALSE	0.0314191	0.0583106	-0.0959539	-0.00207471
1aN	3eE	1	19	T	A	N	E	203	318	204	405	499	394	366	521	368	1145	1619	1150	25	30	41	44	49	39	0.937614	0.920036	0.940915	0.932855	0.989774	1.00053	0.996008	0.995438	0.923078	0.924757	0.859828	0.902554	-0.00494789	0.00422987	-0.0773311	-0.0260164	0.419343	0.674779	5.21938e-05	FALSE	-0.000174252	0.00391191	-0.0755395	-0.023934
1aN	3eG	1	19	T	A	N	G	203	318	204	405	499	394	2281	2976	2602	3296	3927	3294	63	85	64	54	57	34	0.937614	0.920036	0.940915	0.932855	0.900211	0.899624	0.892553	0.897463	0.839657	0.819877	0.793136	0.817557	-0.00439389	-0.00781008	-0.0466809	-0.0196283	0.28477	0.501726	5.70982e-05	FALSE	0.0345909	0.0401378	-0.00726816	0.0224869
1aN	3eR	1	19	T	A	N	R	203	318	204	405	499	394	1371	1857	1662	7126	8861	7577	18	26	30	54	139	100	0.937614	0.920036	0.940915	0.932855	1.04864	1.05106	1.03925	1.04632	0.984914	1.06445	1.0034	1.01759	0.00169454	0.0974398	0.0255541	0.0415628	0.285464	0.502411	5.70374e-05	FALSE	-0.0233115	0.064083	0.00666946	0.0158137
1aN	3eS	1	19	T	A	N	S	203	318	204	405	499	394	871	1210	927	2329	2838	2335	28	40	22	29	55	50	0.937614	0.920036	0.940915	0.932855	0.971573	0.967388	0.971322	0.970094	0.861599	0.904473	0.959548	0.90854	-0.0493612	0.0144406	0.045617	0.00356548	0.910168	0.974258	1.88518e-05	FALSE	-0.0365197	0.0326324	0.0579448	0.0180192
1aN	3fC	1	20	T	S	N	C	203	318	204	405	499	394	545	725	618	1725	2088	1659	49	77	78	113	110	138	0.937614	0.920036	0.940915	0.932855	0.991127	0.991577	0.978611	0.987105	0.954414	0.908976	0.930876	0.931422	0.0251191	-0.0033106	0.0100858	0.0106314	0.324746	0.556672	5.61937e-05	FALSE	0.029271	0.00162424	0.0194008	0.0167653
1aN	3fL	1	20	T	S	N	L	203	318	204	405	499	394	1353	1789	1542	4439	5411	4829	14	12	12	14	31	32	0.937614	0.920036	0.940915	0.932855	0.99529	0.997348	0.996252	0.996297	0.857531	0.978769	0.97785	0.93805	-0.075668	0.0611729	0.0404613	0.0086554	0.857737	0.957668	2.3758e-05	FALSE	-0.0734482	0.0627442	0.0421444	0.0104801
1aN	3gP	1	21	T	T	N	P	203	318	204	405	499	394	3170	3954	3452	1445	1700	1542	78	92	74	5	4	3	0.937614	0.920036	0.940915	0.932855	0.766438	0.767509	0.773289	0.769079	0.538987	0.497552	0.49856	0.5117	-0.179637	-0.208584	-0.229039	-0.205753	0.00481652	0.0975081	0.000126499	TRUE	-0.116813	-0.134731	-0.168991	-0.140178
1aN	3gR	1	21	T	T	N	R	203	318	204	405	499	394	2011	2827	2329	8903	10184	8899	35	39	21	93	85	71	0.937614	0.920036	0.940915	0.932855	1.03003	1.01794	1.01903	1.02234	0.970842	0.958742	1.00502	0.978202	0.00506665	0.022196	0.0462021	0.0244882	0.176521	0.343219	5.68585e-05	FALSE	-0.0099323	0.0111419	0.037331	0.0128469
1aN	3gS	1	21	T	T	N	S	203	318	204	405	499	394	1239	1635	1365	2002	2627	2190	47	72	65	30	44	65	0.937614	0.920036	0.940915	0.932855	0.913168	0.922822	0.919679	0.918556	0.805475	0.808935	0.865554	0.826655	-0.0507242	-0.0400951	0.000214022	-0.0302018	0.190954	0.363851	5.702e-05	FALSE	-0.0158191	-0.00109244	0.0314547	0.00484775
1aN	4aP	1	22	T	A	N	P	203	318	204	405	499	394	7100	9309	7871	217	300	236	155	198	188	6	5	5	0.937614	0.920036	0.940915	0.932855	0.453106	0.462271	0.464023	0.4598	0.480503	0.43354	0.450297	0.45478	0.0556645	0.00823323	0.0136899	0.0258625	0.226488	0.417974	5.80964e-05	FALSE	0.0422662	-0.00598721	0.00668053	0.0143199
1aN	4aS	1	22	T	A	N	S	203	318	204	405	499	394	2128	2673	2309	1344	1715	1421	27	29	29	9	16	6	0.937614	0.920036	0.940915	0.932855	0.804248	0.814671	0.809974	0.809631	0.730147	0.79689	0.68517	0.737403	-0.0239273	0.0473639	-0.0769469	-0.0178368	0.669475	0.882164	3.76771e-05	FALSE	0.0356128	0.116858	-0.0205199	0.0439836
1aN	4fG	1	27	T	E	N	G	203	318	204	405	499	394	1370	1900	1537	4189	5341	4274	68	97	77	93	131	86	0.937614	0.920036	0.940915	0.932855	0.987121	0.988722	0.982645	0.986163	0.893833	0.902356	0.87821	0.891467	-0.0317059	-0.00730388	-0.046376	-0.0284619	0.129805	0.277171	5.65242e-05	FALSE	-0.0257223	-0.000733647	-0.038764	-0.02174
1aN	4fR	1	27	T	E	N	R	203	318	204	405	499	394	699	974	783	1398	1797	1583	55	70	68	128	107	124	0.937614	0.920036	0.940915	0.932855	0.9379	0.939111	0.946149	0.941054	0.955473	0.916947	0.934337	0.935585	0.0760835	0.0529307	0.044091	0.0577017	0.0262552	0.137979	7.3368e-05	TRUE	0.10237	0.0848763	0.0661768	0.0844745
1aN	4gK	1	28	T	Q	N	K	203	318	204	405	499	394	1252	1559	1506	4194	4788	4262	55	39	50	83	61	87	0.937614	0.920036	0.940915	0.932855	0.997703	0.99915	0.984656	0.993836	0.905245	0.919654	0.928969	0.917956	-0.0302162	0.000400435	0.00249049	-0.00910844	0.479697	0.737721	4.89444e-05	FALSE	-0.0291291	0.000906081	0.00924426	-0.00632624
1aN	4gL	1	28	T	Q	N	L	203	318	204	405	499	394	985	1371	1197	2212	2883	2630	21	40	44	24	71	69	0.937614	0.920036	0.940915	0.932855	0.951335	0.954525	0.955677	0.953845	0.873013	0.934556	0.917065	0.908212	-0.0189717	0.0563591	0.0178542	0.0184139	0.486322	0.744155	4.86418e-05	FALSE	0.0021845	0.0810428	0.0363656	0.0398643
1aN	4gR	1	28	T	Q	N	R	203	318	204	405	499	394	2148	2909	2345	5413	6538	5629	36	36	38	31	40	62	0.937614	0.920036	0.940915	0.932855	0.964698	0.962363	0.965807	0.964289	0.840193	0.879368	0.921603	0.880388	-0.0643227	-0.00604087	0.01286	-0.0191679	0.496006	0.753133	4.8145e-05	FALSE	-0.0485788	0.0147336	0.0274117	-0.0021445
1aN	4gT	1	28	T	Q	N	T	203	318	204	405	499	394	1294	1756	1457	3536	4367	3743	15	28	13	29	44	32	0.937614	0.920036	0.940915	0.932855	0.974089	0.974287	0.973577	0.973984	0.93397	0.920205	0.968685	0.940953	0.0206492	0.0238251	0.0526324	0.0323689	0.086197	0.218398	5.83165e-05	FALSE	0.0324081	0.0383749	0.0640372	0.0449401
1aN	5bG	1	30	T	A	N	G	203	318	204	405	499	394	1239	1621	1453	2845	3399	3063	59	79	60	60	104	47	0.937614	0.920036	0.940915	0.932855	0.953914	0.954188	0.950937	0.953013	0.859479	0.899347	0.837596	0.865474	-0.0349245	0.0214589	-0.0571552	-0.0235403	0.420299	0.675928	5.21853e-05	FALSE	-0.0147892	0.046307	-0.0368474	-0.00177653
1aN	5bR	1	30	T	A	N	R	203	318	204	405	499	394	1714	2367	2039	5770	6789	6059	37	49	52	32	56	61	0.937614	0.920036	0.940915	0.932855	0.998275	0.991093	0.990244	0.993204	0.840697	0.882687	0.88383	0.869071	-0.0952998	-0.0291544	-0.0479054	-0.0574532	0.100056	0.236394	5.74412e-05	FALSE	-0.0944824	-0.0239409	-0.0435693	-0.0539975
1aN	5cR	1	31	T	Q	N	R	203	318	204	405	499	394	2009	2589	2184	6266	7363	6812	13	13	11	15	20	18	0.937614	0.920036	0.940915	0.932855	0.989423	0.990093	0.99579	0.991769	0.874123	0.917707	0.921938	0.904589	-0.0535742	0.00678547	-0.0150162	-0.0206016	0.363383	0.606806	5.46536e-05	FALSE	-0.0486399	0.0125727	-0.0131273	-0.0163981
1aP	1aF	1	1	T	I	P	F	4281	5575	4575	8386	10162	8900	729	930	806	1424	1634	1355	31	31	25	18	39	32	0.935492	0.937686	0.941741	0.938306	0.935165	0.933355	0.925029	0.931183	0.794499	0.894002	0.893817	0.860773	-0.0803402	0.0188085	0.0226796	-0.0129507	0.737868	0.912908	3.29903e-05	FALSE	-0.0522414	0.0467326	0.051803	0.0154314
1aP	1aL	1	1	T	I	P	L	4281	5575	4575	8386	10162	8900	615	886	723	1571	2035	1950	37	47	39	66	75	65	0.935492	0.937686	0.941741	0.938306	0.966273	0.964921	0.979149	0.970114	0.924635	0.922014	0.924039	0.923562	0.0206939	0.0172215	0.00193417	0.0132832	0.147625	0.303359	5.69452e-05	FALSE	0.0362386	0.0328568	0.0109077	0.0266677
1aP	1aM	1	1	T	I	P	M	4281	5575	4575	8386	10162	8900	437	560	517	953	1136	1090	34	30	18	43	39	21	0.935492	0.937686	0.941741	0.938306	0.947934	0.950288	0.950951	0.949724	0.88476	0.897865	0.883203	0.888609	-0.00202479	0.00679341	-0.0123471	-0.00252617	0.692678	0.893388	3.62408e-05	FALSE	0.0211316	0.0283388	0.00770171	0.0190574
1aP	1aN	1	1	T	I	P	N	4281	5575	4575	8386	10162	8900	723	1028	859	1653	1924	1881	58	94	79	130	128	136	0.935492	0.937686	0.941741	0.938306	0.953413	0.940799	0.95529	0.949834	0.951112	0.903328	0.927746	0.927395	0.0592015	0.021154	0.0281097	0.0361551	0.0906565	0.223637	5.78828e-05	FALSE	0.0801467	0.0463352	0.046535	0.0576723
1aP	1aS	1	1	T	I	P	S	4281	5575	4575	8386	10162	8900	1338	1980	1542	1919	2597	2171	198	198	180	189	217	192	0.935492	0.937686	0.941741	0.938306	0.899345	0.898913	0.904722	0.900993	0.852137	0.87775	0.872943	0.86761	0.0108063	0.0348524	0.0209291	0.0221959	0.0860765	0.218289	5.83283e-05	FALSE	0.0511683	0.0741914	0.0563994	0.0605863
1aP	1aT	1	1	T	I	P	T	4281	5575	4575	8386	10162	8900	1641	2121	1745	3637	4182	3726	71	88	73	113	111	95	0.935492	0.937686	0.941741	0.938306	0.949809	0.946939	0.952404	0.949717	0.911413	0.89431	0.895713	0.900479	0.0228741	0.00637958	-0.00120544	0.00934942	0.318954	0.548372	5.63529e-05	FALSE	0.0452799	0.0292262	0.0183031	0.0309364
1aP	1aV	1	1	T	I	P	V	4281	5575	4575	8386	10162	8900	826	1259	981	2537	2978	2849	23	59	36	45	60	50	0.935492	0.937686	0.941741	0.938306	0.987642	0.968384	0.987618	0.981215	0.935352	0.868935	0.903165	0.902484	0.0114206	-0.0391053	-0.026916	-0.0182002	0.354385	0.595073	5.49928e-05	FALSE	0.0173455	-0.0249223	-0.0215082	-0.00969499
1aP	1aY	1	1	T	I	P	Y	4281	5575	4575	8386	10162	8900	611	835	594	1354	1533	1154	12	27	20	19	23	13	0.935492	0.937686	0.941741	0.938306	0.949794	0.938532	0.941588	0.943305	0.910813	0.848064	0.816233	0.85837	0.0222883	-0.0319841	-0.0704989	-0.0267316	0.425265	0.681406	5.19487e-05	FALSE	0.0447003	-0.0059574	-0.0470483	-0.00276847
1aP	1bD	1	2	T	A	P	D	4281	5575	4575	8386	10162	8900	247	317	289	580	638	624	35	45	37	72	60	45	0.935492	0.937686	0.941741	0.938306	0.956509	0.949358	0.95368	0.953182	0.941167	0.900848	0.887965	0.909993	0.0463598	0.0106484	-0.0101548	0.0156178	0.443843	0.700831	5.10482e-05	FALSE	0.0660318	0.0325571	0.00887653	0.0358218
1aP	1bG	1	2	T	A	P	G	4281	5575	4575	8386	10162	8900	3710	4834	4160	8672	10250	9231	346	443	363	374	455	377	0.935492	0.937686	0.941741	0.938306	0.955979	0.955504	0.956809	0.956097	0.866553	0.870104	0.869887	0.868848	-0.0277577	-0.0258585	-0.0311797	-0.0282653	0.0030203	0.090813	0.000149375	TRUE	-0.00786643	-0.00637772	-0.0133295	-0.00919123
1aP	1bP	1	2	T	A	P	P	4281	5575	4575	8386	10162	8900	1859	2565	2148	2521	2986	2465	86	149	92	46	64	61	0.935492	0.937686	0.941741	0.938306	0.892851	0.88486	0.881314	0.886342	0.784981	0.767395	0.818508	0.790295	-0.0502742	-0.0623252	-0.0114616	-0.0413537	0.114525	0.256797	5.70988e-05	FALSE	-0.00794573	-0.0189413	0.030474	0.00119565
1aP	1bR	1	2	T	A	P	R	4281	5575	4575	8386	10162	8900	1684	2121	1764	5102	5980	5435	75	103	97	122	183	143	0.935492	0.937686	0.941741	0.938306	0.986056	0.989072	0.994387	0.989838	0.913944	0.934669	0.909992	0.919535	-0.00850366	0.00723	-0.0264638	-0.00924582	0.442428	0.699293	5.11374e-05	FALSE	-0.00183718	0.0123194	-0.023984	-0.00450059
1aP	1bS	1	2	T	A	P	S	4281	5575	4575	8386	10162	8900	898	1124	1009	2722	2986	2598	35	44	33	47	71	40	0.935492	0.937686	0.941741	0.938306	0.986113	0.982063	0.973837	0.980671	0.891712	0.923327	0.887579	0.900873	-0.0307883	0.00246066	-0.0295236	-0.0192837	0.218287	0.405302	5.79445e-05	FALSE	-0.0241484	0.0107108	-0.0183697	-0.0106024
1aP	1bT	1	2	T	A	P	T	4281	5575	4575	8386	10162	8900	1423	1894	1637	4076	5004	4433	101	108	118	136	151	133	0.935492	0.937686	0.941741	0.938306	0.97955	0.981416	0.979611	0.980192	0.892029	0.90644	0.879254	0.892575	-0.0243314	-0.0138199	-0.0432852	-0.0271455	0.0877911	0.219549	5.79877e-05	FALSE	-0.0146695	-0.00528195	-0.0345034	-0.0181516
1aP	1bV	1	2	T	A	P	V	4281	5575	4575	8386	10162	8900	1142	1409	1203	1573	1864	1498	81	75	83	47	62	29	0.935492	0.937686	0.941741	0.938306	0.894658	0.899924	0.890663	0.895082	0.794419	0.844529	0.745162	0.794703	-0.0425262	0.000682519	-0.093612	-0.0451519	0.239403	0.437589	5.80957e-05	FALSE	-0.000736881	0.0397167	-0.0541481	-0.00505612
1aP	1cA	1	3	T	R	P	A	4281	5575	4575	8386	10162	8900	1166	1438	1271	5685	6702	5748	248	288	275	832	1009	955	0.935492	0.937686	0.941741	0.938306	1.04122	1.04829	1.03833	1.04261	0.997876	1.01466	1.00809	1.00688	0.0238197	0.0316996	0.0302539	0.0285911	0.00709929	0.102555	0.000109547	TRUE	0.00219082	0.00691466	0.0120838	0.00706309
1aP	1cG	1	3	T	R	P	G	4281	5575	4575	8386	10162	8900	4865	6294	5186	15396	17956	15465	263	341	296	518	705	535	0.935492	0.937686	0.941741	0.938306	0.991109	0.990462	0.990648	0.99074	0.936123	0.952525	0.933322	0.940657	0.00894892	0.0237826	0.000387632	0.0110397	0.247591	0.448747	5.78009e-05	FALSE	0.0132383	0.0282357	0.00449331	0.0153224
1aP	1cL	1	3	T	R	P	L	4281	5575	4575	8386	10162	8900	969	1237	1139	4175	4754	4369	99	121	85	245	266	206	0.935492	0.937686	0.941741	0.938306	1.02689	1.02557	1.01947	1.02398	0.962597	0.959757	0.966904	0.963086	0.00195231	-0.00190207	0.00682412	0.00229145	0.45989	0.717443	5.0077e-05	FALSE	-0.0118337	-0.014565	-0.00214119	-0.00951331
1aP	1cP	1	3	T	R	P	P	4281	5575	4575	8386	10162	8900	2138	2889	2316	4188	4726	4266	326	403	258	243	360	275	0.935492	0.937686	0.941741	0.938306	0.935489	0.924939	0.935489	0.931972	0.823461	0.853662	0.87286	0.849994	-0.0516823	-0.0136403	-0.00812842	-0.0244837	0.215652	0.401052	5.78372e-05	FALSE	-0.0237055	0.0172676	0.0174631	0.00367507
1aP	1cQ	1	3	T	R	P	Q	4281	5575	4575	8386	10162	8900	233	266	214	818	1059	919	44	74	44	131	151	111	0.935492	0.937686	0.941741	0.938306	1.00314	1.02972	1.0324	1.02176	0.984032	0.950981	0.971497	0.968837	0.0456003	-0.0145763	-0.000758815	0.0100884	0.635049	0.863352	3.95599e-05	FALSE	0.044052	-0.0293968	-0.0159818	-0.000442211
1aP	1cW	1	3	T	R	P	W	4281	5575	4575	8386	10162	8900	1081	1358	1197	4114	4612	3874	159	271	168	253	273	258	0.935492	0.937686	0.941741	0.938306	1.0125	1.011	1.00002	1.00784	0.911387	0.867821	0.91467	0.897959	-0.0357964	-0.0801784	-0.0270896	-0.0476881	0.10112	0.238205	5.75145e-05	FALSE	-0.0420534	-0.0854975	-0.0270983	-0.0515497
1aP	1dM	1	4	T	L	P	M	4281	5575	4575	8386	10162	8900	389	456	365	1443	1656	1450	230	253	248	626	736	686	0.935492	0.937686	0.941741	0.938306	1.00953	1.01889	1.02348	1.0173	0.973627	0.992761	0.982042	0.98281	0.0292213	0.0373576	0.0181847	0.0282545	0.0365579	0.15332	6.82167e-05	TRUE	0.0244748	0.0281	0.00730361	0.0199595
1aP	1dP	1	4	T	L	P	P	4281	5575	4575	8386	10162	8900	968	1270	1204	269	320	261	58	97	55	18	12	10	0.935492	0.937686	0.941741	0.938306	0.709055	0.704555	0.690511	0.701374	0.721862	0.620748	0.670377	0.670995	0.0585462	-0.0399031	0.0200937	0.0129123	0.69632	0.894189	3.58014e-05	FALSE	0.122343	0.0222555	0.0786324	0.0744104
1aP	1dQ	1	4	T	L	P	Q	4281	5575	4575	8386	10162	8900	648	833	747	1157	1454	1186	95	125	104	132	171	179	0.935492	0.937686	0.941741	0.938306	0.924746	0.932582	0.91848	0.925269	0.895669	0.903872	0.927722	0.909088	0.0305768	0.0294032	0.0627512	0.0409104	0.0644988	0.190606	6.14964e-05	TRUE	0.0624877	0.0576066	0.0939953	0.0713632
1aP	1dR	1	4	T	L	P	R	4281	5575	4575	8386	10162	8900	1804	2380	1873	1697	2070	1594	177	260	160	77	113	84	0.935492	0.937686	0.941741	0.938306	0.850441	0.850514	0.847087	0.849347	0.761021	0.768782	0.791781	0.773861	-0.0345598	-0.0287329	-0.00595563	-0.0230828	0.118145	0.261346	5.70547e-05	FALSE	0.0186294	0.0230068	0.0437526	0.0284629
1aP	1dS	1	4	T	L	P	S	4281	5575	4575	8386	10162	8900	1059	1415	1159	909	1145	944	21	40	39	20	21	11	0.935492	0.937686	0.941741	0.938306	0.839821	0.842011	0.842062	0.841298	0.851873	0.791041	0.720647	0.787854	0.0662274	0.00149947	-0.0723572	-0.00154345	0.972749	0.992562	1.03537e-05	FALSE	0.121591	0.054968	-0.0216789	0.0516267
1aP	1dV	1	4	T	L	P	V	4281	5575	4575	8386	10162	8900	982	1318	1178	780	977	906	36	48	28	25	31	21	0.935492	0.937686	0.941741	0.938306	0.830828	0.831683	0.835496	0.832669	0.815251	0.815445	0.832617	0.821104	0.0380176	0.0355876	0.0457959	0.0398004	0.00593057	0.0990737	0.000115949	TRUE	0.0950501	0.0909723	0.0976748	0.0945658
1aP	1eA	1	5	T	E	P	A	4281	5575	4575	8386	10162	8900	849	1011	881	6135	7212	5912	233	323	308	1270	1635	1514	0.935492	0.937686	0.941741	0.938306	1.08684	1.09844	1.08351	1.0896	1.05415	1.05802	1.04787	1.05335	0.0374155	0.0280311	0.0274864	0.0309777	0.0106506	0.109412	9.45659e-05	TRUE	-0.0113896	-0.0263422	-0.0147885	-0.0175068
1aP	1eD	1	5	T	E	P	D	4281	5575	4575	8386	10162	8900	471	640	541	1290	1423	1134	19	26	15	21	35	33	0.935492	0.937686	0.941741	0.938306	0.974354	0.961094	0.950287	0.961912	0.869135	0.901975	0.955825	0.908978	-0.0423653	0.000770824	0.0609006	0.0064354	0.84976	0.955047	2.45308e-05	FALSE	-0.0303643	0.017987	0.0811954	0.0229394
1aP	1eG	1	5	T	E	P	G	4281	5575	4575	8386	10162	8900	2104	2607	2346	6800	8050	6847	241	314	279	300	361	345	0.935492	0.937686	0.941741	0.938306	0.993548	0.999786	0.988185	0.99384	0.882922	0.883388	0.889864	0.885391	-0.046535	-0.0540971	-0.04075	-0.0471274	0.00665661	0.101667	0.000112149	TRUE	-0.0434091	-0.0539957	-0.0355846	-0.0443298
1aP	1eK	1	5	T	E	P	K	4281	5575	4575	8386	10162	8900	436	609	490	1586	1879	1741	23	35	26	78	58	76	0.935492	0.937686	0.941741	0.938306	1.00726	0.999692	1.01071	1.00589	0.999129	0.926462	0.988361	0.971317	0.0568465	-0.0109355	0.0365372	0.0274827	0.30463	0.529239	5.6747e-05	FALSE	0.0532445	-0.0107896	0.0316772	0.0247107
1aP	1eQ	1	5	T	E	P	Q	4281	5575	4575	8386	10162	8900	273	409	344	1169	1325	1282	39	48	34	96	102	83	0.935492	0.937686	0.941741	0.938306	1.02617	1.00544	1.01617	1.01593	0.961976	0.955759	0.967734	0.961823	0.00200134	0.0129736	0.0107652	0.00858005	0.124621	0.270351	5.66444e-05	FALSE	-0.011402	0.0103678	0.00335971	0.000775167
1aP	1eR	1	5	T	E	P	R	4281	5575	4575	8386	10162	8900	1996	2657	2376	10092	12140	10962	104	120	118	286	318	339	0.935492	0.937686	0.941741	0.938306	1.04544	1.04595	1.04061	1.044	0.974825	0.981771	0.986378	0.980991	-0.00317374	0.000998974	0.00639068	0.0014053	0.662169	0.878302	3.8023e-05	FALSE	-0.027172	-0.0225015	-0.0129303	-0.0208679
1aP	1eV	1	5	T	E	P	V	4281	5575	4575	8386	10162	8900	1272	1553	1423	4300	4976	4588	153	209	176	300	357	332	0.935492	0.937686	0.941741	0.938306	0.99876	1.00414	0.999585	1.00083	0.935604	0.930032	0.938216	0.934617	0.00127265	-0.0115365	-0.0031351	-0.00446632	0.356547	0.59816	5.48798e-05	FALSE	0.00187923	-0.0135162	-0.0029503	-0.00486243
1aP	1fA	1	6	T	E	P	A	4281	5575	4575	8386	10162	8900	736	1024	856	2237	2753	2404	196	223	186	309	298	277	0.935492	0.937686	0.941741	0.938306	0.986427	0.983469	0.983779	0.984558	0.910314	0.901112	0.911152	0.907526	-0.0124807	-0.0210736	-0.0153129	-0.0162891	0.0232511	0.13358	7.59725e-05	TRUE	-0.00598729	-0.0134509	-0.00827532	-0.00923784
1aP	1fD	1	6	T	E	P	D	4281	5575	4575	8386	10162	8900	368	568	507	1164	1510	1341	56	91	73	115	88	102	0.935492	0.937686	0.941741	0.938306	0.99105	0.982146	0.976914	0.98337	0.940965	0.863005	0.903853	0.902608	0.0138458	-0.0579389	-0.0161477	-0.0200803	0.436487	0.693269	5.14541e-05	FALSE	0.018163	-0.0497256	-0.00625173	-0.0126048
1aP	1fG	1	6	T	E	P	G	4281	5575	4575	8386	10162	8900	4072	5415	4560	7856	9442	8269	507	586	520	430	532	495	0.935492	0.937686	0.941741	0.938306	0.933726	0.932459	0.933698	0.933294	0.838431	0.855565	0.859913	0.851303	-0.0350624	-0.0187879	-0.0193885	-0.0244129	0.04447	0.163021	6.52986e-05	TRUE	-0.00642529	0.0094599	0.00682029	0.00328497
1aP	1fK	1	6	T	E	P	K	4281	5575	4575	8386	10162	8900	235	358	281	500	645	599	20	19	18	11	19	18	0.935492	0.937686	0.941741	0.938306	0.945075	0.936314	0.952213	0.944534	0.788212	0.866955	0.865554	0.84024	-0.0958981	-0.011013	-0.0311838	-0.0460316	0.21403	0.398572	5.77221e-05	FALSE	-0.0716094	0.0158325	-0.0116038	-0.0224602
1aP	1fR	1	6	T	E	P	R	4281	5575	4575	8386	10162	8900	1754	2274	1830	3765	4369	3736	348	439	332	311	400	304	0.935492	0.937686	0.941741	0.938306	0.946098	0.943886	0.947266	0.94575	0.844497	0.855994	0.855467	0.851986	-0.0405707	-0.0290745	-0.0366126	-0.0354193	0.00894135	0.106135	0.000100288	TRUE	-0.0166855	-0.00505907	-0.0152081	-0.0123175
1aP	1fV	1	6	T	E	P	V	4281	5575	4575	8386	10162	8900	1643	2153	1913	3323	3582	3275	124	182	130	124	160	112	0.935492	0.937686	0.941741	0.938306	0.939199	0.926929	0.927109	0.931079	0.857531	0.851777	0.848491	0.852599	-0.0210824	-0.0173913	-0.024606	-0.0210266	0.00967089	0.105941	9.62057e-05	TRUE	0.00548702	0.0128224	0.00382901	0.00737947
1aP	1gE	1	7	T	K	P	E	4281	5575	4575	8386	10162	8900	639	854	742	1142	1380	1271	26	42	29	12	21	13	0.935492	0.937686	0.941741	0.938306	0.924854	0.923494	0.927174	0.925174	0.76788	0.785293	0.773693	0.775622	-0.0973141	-0.0806546	-0.0994648	-0.0924779	0.00410599	0.096578	0.000135921	TRUE	-0.0654419	-0.0492471	-0.0710513	-0.0619134
1aP	1gI	1	7	T	K	P	I	4281	5575	4575	8386	10162	8900	377	462	410	619	834	644	16	23	18	6	6	8	0.935492	0.937686	0.941741	0.938306	0.915025	0.936544	0.917251	0.92294	0.743804	0.708645	0.77271	0.74172	-0.112195	-0.169539	-0.0911029	-0.124279	0.0337664	0.149085	6.91994e-05	TRUE	-0.0769075	-0.142777	-0.0594686	-0.0930512
1aP	1gN	1	7	T	K	P	N	4281	5575	4575	8386	10162	8900	387	552	456	1030	1309	1135	36	49	31	47	58	45	0.935492	0.937686	0.941741	0.938306	0.971032	0.968683	0.969957	0.969891	0.888446	0.886821	0.908222	0.894496	-0.0199468	-0.0214996	-0.00522687	-0.0155578	0.0954322	0.23057	5.78775e-05	FALSE	-0.00647516	-0.00744282	0.0074923	-0.00214189
1aP	1gQ	1	7	T	K	P	Q	4281	5575	4575	8386	10162	8900	324	386	314	853	909	807	37	45	58	51	57	49	0.935492	0.937686	0.941741	0.938306	0.969771	0.967863	0.973625	0.97042	0.89474	0.894805	0.846248	0.878598	-0.0124738	-0.0127466	-0.0706544	-0.0319583	0.240388	0.438649	5.80241e-05	FALSE	0.00155096	0.00165636	-0.0594144	-0.0187357
1aP	1gR	1	7	T	K	P	R	4281	5575	4575	8386	10162	8900	1650	2223	1771	7884	9324	8238	116	155	117	386	378	324	0.935492	0.937686	0.941741	0.938306	1.03888	1.03587	1.04155	1.03877	0.99693	0.971982	0.982171	0.983694	0.0250641	0.000663321	0.00129983	0.0090091	0.378481	0.625439	5.39504e-05	FALSE	0.00473908	-0.0173955	-0.0184956	-0.010384
1aP	1gT	1	7	T	K	P	T	4281	5575	4575	8386	10162	8900	667	910	820	1561	1766	1484	142	180	179	171	194	216	0.935492	0.937686	0.941741	0.938306	0.956121	0.945068	0.933469	0.944886	0.879078	0.875779	0.887066	0.880641	-0.0153657	-0.0103979	0.00797996	-0.00592788	0.491627	0.748568	4.82792e-05	FALSE	0.00446688	0.0131668	0.0342673	0.0173003
1aP	2aA	1	8	T	V	P	A	4281	5575	4575	8386	10162	8900	1203	1620	1434	2271	2618	2464	76	93	60	88	131	63	0.935492	0.937686	0.941741	0.938306	0.931205	0.923503	0.92753	0.927413	0.874529	0.907317	0.87114	0.884329	0.00339428	0.0413615	-0.0023529	0.0141343	0.411042	0.66514	5.24705e-05	FALSE	0.0329653	0.0727659	0.0259421	0.0438911
1aP	2aE	1	8	T	V	P	E	4281	5575	4575	8386	10162	8900	739	949	793	151	238	183	127	194	176	5	8	11	0.935492	0.937686	0.941741	0.938306	0.673401	0.704003	0.697672	0.691692	0.482464	0.491317	0.548119	0.5073	-0.147497	-0.168817	-0.108908	-0.141741	0.0149572	0.118385	8.562e-05	TRUE	-0.0873116	-0.106697	-0.0497916	-0.0812667
1aP	2aG	1	8	T	V	P	G	4281	5575	4575	8386	10162	8900	3200	4122	3519	744	826	730	392	479	434	21	22	15	0.935492	0.937686	0.941741	0.938306	0.688376	0.67757	0.685473	0.683807	0.518178	0.504012	0.480294	0.500828	-0.125793	-0.131336	-0.165244	-0.140791	0.00758362	0.10198	0.000105126	TRUE	-0.063785	-0.0717722	-0.107169	-0.0809086
1aP	2aL	1	8	T	V	P	L	4281	5575	4575	8386	10162	8900	1612	2093	1873	3587	4355	3744	113	153	127	140	199	132	0.935492	0.937686	0.941741	0.938306	0.950271	0.95328	0.944852	0.949468	0.882373	0.897924	0.869975	0.883424	-0.00659822	0.00404727	-0.0198305	-0.0074605	0.392985	0.642715	5.33631e-05	FALSE	0.0156216	0.0244141	0.00245028	0.014162
1aP	2aW	1	8	T	V	P	W	4281	5575	4575	8386	10162	8900	785	1026	902	755	906	763	82	138	101	43	74	49	0.935492	0.937686	0.941741	0.938306	0.853013	0.852301	0.846393	0.850569	0.782683	0.793535	0.782743	0.78632	-0.0153033	-0.00565535	-0.0143403	-0.0117663	0.0617602	0.186907	6.18939e-05	TRUE	0.0373263	0.0457038	0.0355045	0.0395115
1aP	2bE	1	9	T	K	P	E	4281	5575	4575	8386	10162	8900	651	877	751	2109	2497	2324	62	62	47	102	108	70	0.935492	0.937686	0.941741	0.938306	0.993824	0.990228	0.994887	0.99298	0.915255	0.932341	0.911161	0.919586	-0.0144601	0.00381875	-0.0257649	-0.0121354	0.294447	0.515291	5.69958e-05	FALSE	-0.0114663	0.0083794	-0.0235039	-0.00886362
1aP	2bQ	1	9	T	K	P	Q	4281	5575	4575	8386	10162	8900	972	1256	1094	3031	3655	3210	51	52	45	71	64	89	0.935492	0.937686	0.941741	0.938306	0.989399	0.992799	0.988795	0.990331	0.895893	0.891418	0.943634	0.910315	-0.0296818	-0.0395157	0.0124446	-0.0189176	0.357075	0.598762	5.48313e-05	FALSE	-0.024583	-0.0361399	0.0173483	-0.0144582
1aP	2bR	1	9	T	K	P	R	4281	5575	4575	8386	10162	8900	2296	3111	2601	9630	11442	10054	251	362	302	472	644	602	0.935492	0.937686	0.941741	0.938306	1.02377	1.02039	1.02035	1.0215	0.930756	0.934822	0.944533	0.936703	-0.026972	-0.0219821	-0.0163759	-0.0217767	0.0191854	0.1257	7.91064e-05	TRUE	-0.0390973	-0.031996	-0.0257598	-0.0322843
1aP	2bT	1	9	T	K	P	T	4281	5575	4575	8386	10162	8900	747	1142	875	1976	2418	1948	57	77	72	54	68	57	0.935492	0.937686	0.941741	0.938306	0.970322	0.955334	0.957185	0.960947	0.851262	0.852311	0.838807	0.84746	-0.0564669	-0.0434918	-0.0626128	-0.0541905	0.0106439	0.109522	9.47123e-05	TRUE	-0.0426833	-0.023943	-0.0449056	-0.0371773
1aP	2cA	1	10	T	T	P	A	4281	5575	4575	8386	10162	8900	1292	1633	1499	4659	5488	5128	57	66	49	80	123	92	0.935492	0.937686	0.941741	0.938306	1.00625	1.00976	1.00637	1.00746	0.896835	0.940297	0.937679	0.924937	-0.0445027	-0.00654198	-0.0100586	-0.0203677	0.234616	0.430232	5.81243e-05	FALSE	-0.0475977	-0.011253	-0.0129288	-0.0239265
1aP	2cH	1	10	T	T	P	H	4281	5575	4575	8386	10162	8900	190	217	176	614	604	637	34	26	27	46	41	38	0.935492	0.937686	0.941741	0.938306	0.993536	0.987558	1.01282	0.997972	0.89258	0.920616	0.904681	0.905959	-0.0368649	-0.00540274	-0.0491345	-0.0304674	0.144212	0.297511	5.67158e-05	FALSE	-0.0337328	0.000376584	-0.0549748	-0.0294437
1aP	2cI	1	10	T	T	P	I	4281	5575	4575	8386	10162	8900	282	317	299	912	1158	1020	11	35	45	34	56	65	0.935492	0.937686	0.941741	0.938306	0.993624	1.01959	1.00605	1.00642	0.988375	0.922328	0.907655	0.939453	0.0588478	-0.0337253	-0.0397807	-0.00488606	0.892373	0.969269	2.05987e-05	FALSE	0.0619375	-0.0433332	-0.0425049	-0.00796684
1aP	2cN	1	10	T	T	P	N	4281	5575	4575	8386	10162	8900	580	748	643	2191	2552	2211	111	197	129	229	349	259	0.935492	0.937686	0.941741	0.938306	1.01164	1.01154	1.00696	1.01004	0.9415	0.934329	0.945356	0.940395	-0.00487835	-0.014177	-0.00293626	-0.00733054	0.168927	0.333193	5.68365e-05	FALSE	-0.0106959	-0.0197622	-0.0060747	-0.0121776
1aP	2cP	1	10	T	T	P	P	4281	5575	4575	8386	10162	8900	2379	3005	2503	190	229	239	169	218	181	12	9	2	0.935492	0.937686	0.941741	0.938306	0.564479	0.563667	0.596641	0.574929	0.550846	0.491452	0.349734	0.464011	0.02278	-0.0370904	-0.212147	-0.0754858	0.396281	0.647121	5.32764e-05	FALSE	0.0568282	-0.00360914	-0.169861	-0.0388808
1aP	2cS	1	10	T	T	P	S	4281	5575	4575	8386	10162	8900	1597	2142	2018	6110	7282	7026	62	81	80	137	187	161	0.935492	0.937686	0.941741	0.938306	1.01311	1.01112	1.00838	1.01087	0.94946	0.965525	0.945626	0.953537	0.00170295	0.0174127	-0.00400875	0.00503563	0.514073	0.770081	4.70838e-05	FALSE	-0.00486797	0.0120345	-0.00779941	-0.000210961
1aP	2dC	1	11	T	L	P	C	4281	5575	4575	8386	10162	8900	444	629	510	105	129	94	118	146	137	1	5	4	0.935492	0.937686	0.941741	0.938306	0.690348	0.680301	0.671937	0.680862	0.304374	0.469433	0.46098	0.411596	-0.341441	-0.168476	-0.17181	-0.227242	0.0577392	0.182059	6.26388e-05	TRUE	-0.279226	-0.108586	-0.115211	-0.167674
1aP	2dM	1	11	T	L	P	M	4281	5575	4575	8386	10162	8900	393	524	460	634	776	741	30	46	38	26	27	26	0.935492	0.937686	0.941741	0.938306	0.912982	0.913216	0.92014	0.915446	0.840938	0.804183	0.822106	0.822409	-0.0131493	-0.0521258	-0.0444277	-0.0365676	0.0918276	0.224887	5.78033e-05	FALSE	0.022825	-0.0172702	-0.0137145	-0.00271989
1aP	2dS	1	11	T	L	P	S	4281	5575	4575	8386	10162	8900	1551	2167	1836	227	258	241	141	198	187	5	7	9	0.935492	0.937686	0.941741	0.938306	0.634711	0.616232	0.633076	0.628006	0.470339	0.47318	0.518203	0.487241	-0.123428	-0.104651	-0.0779902	-0.102023	0.0162883	0.120294	8.2798e-05	TRUE	-0.0699704	-0.0561559	-0.0274955	-0.0512072
1aP	2dV	1	11	T	L	P	V	4281	5575	4575	8386	10162	8900	675	973	800	173	198	194	248	313	309	10	4	12	0.935492	0.937686	0.941741	0.938306	0.699675	0.679382	0.703349	0.694135	0.485236	0.353299	0.493639	0.444058	-0.169304	-0.283748	-0.168734	-0.207262	0.0324007	0.146625	6.96363e-05	TRUE	-0.106214	-0.223966	-0.109227	-0.146469
1aP	2dW	1	11	T	L	P	W	4281	5575	4575	8386	10162	8900	902	1095	913	79	116	89	16	23	23	1	3	4	0.935492	0.937686	0.941741	0.938306	0.575175	0.602473	0.599009	0.592219	0.536051	0.626983	0.665287	0.609441	-0.00202048	0.0620523	0.101176	0.053736	0.215935	0.40157	5.78421e-05	FALSE	0.0355625	0.1071	0.144067	0.0955765
1aP	2eE	1	12	T	K	P	E	4281	5575	4575	8386	10162	8900	689	737	693	337	387	304	14	24	24	2	6	3	0.935492	0.937686	0.941741	0.938306	0.774609	0.791064	0.771214	0.778962	0.631904	0.703631	0.627478	0.654338	-0.0927363	-0.0381384	-0.0988058	-0.0765601	0.0580172	0.182503	6.26664e-05	TRUE	-0.0289008	0.0228101	-0.0392376	-0.0151094
1aP	2eQ	1	12	T	K	P	Q	4281	5575	4575	8386	10162	8900	179	198	174	284	323	281	22	19	14	7	10	10	0.935492	0.937686	0.941741	0.938306	0.911051	0.924611	0.920429	0.918697	0.724754	0.791336	0.827031	0.78104	-0.127528	-0.0756586	-0.0397749	-0.0809871	0.0863071	0.218476	5.82898e-05	FALSE	-0.0909112	-0.044637	-0.0091546	-0.0482343
1aP	2eR	1	12	T	K	P	R	4281	5575	4575	8386	10162	8900	1454	1761	1527	6173	6871	6340	107	153	79	296	369	249	0.935492	0.937686	0.941741	0.938306	1.02518	1.02735	1.02854	1.02702	0.975512	0.970673	0.99699	0.981058	0.0164668	0.00734219	0.0283716	0.0173935	0.103796	0.241688	5.72014e-05	FALSE	0.00359302	-0.00624254	0.0150433	0.00413126
1aP	2eT	1	12	T	K	P	T	4281	5575	4575	8386	10162	8900	957	1195	1064	1673	1918	1806	29	19	22	7	7	5	0.935492	0.937686	0.941741	0.938306	0.922296	0.922697	0.926129	0.923707	0.692722	0.749315	0.695924	0.712654	-0.170079	-0.115885	-0.176249	-0.154071	0.0151399	0.118897	8.52727e-05	TRUE	-0.137301	-0.0842029	-0.147488	-0.122997
1aP	2fD	1	13	T	A	P	D	4281	5575	4575	8386	10162	8900	272	401	332	639	939	816	33	30	15	49	51	22	0.935492	0.937686	0.941741	0.938306	0.956563	0.967197	0.968513	0.964091	0.903367	0.92947	0.909403	0.91408	0.00850956	0.0225433	-0.00268544	0.00945581	0.324485	0.556343	5.61893e-05	FALSE	0.0281593	0.0372266	0.0106105	0.0253321
1aP	2fG	1	13	T	A	P	G	4281	5575	4575	8386	10162	8900	2667	3498	2987	5373	5988	5471	180	313	194	199	310	181	0.935492	0.937686	0.941741	0.938306	0.938745	0.930287	0.934843	0.934625	0.869166	0.86582	0.857613	0.8642	-0.00902281	-0.00649691	-0.022767	-0.0127622	0.127562	0.273825	5.64499e-05	FALSE	0.01772	0.0225292	0.00304782	0.0144323
1aP	2fP	1	13	T	A	P	P	4281	5575	4575	8386	10162	8900	3247	4368	3473	106	113	132	458	581	519	12	18	4	0.935492	0.937686	0.941741	0.938306	0.460747	0.436385	0.491173	0.462769	0.435248	0.457626	0.308488	0.400454	0.00422287	0.0484341	-0.15407	-0.0338044	0.637588	0.864414	3.93863e-05	FALSE	-0.00594967	0.0263363	-0.148491	-0.0427015
1aP	2fR	1	13	T	A	P	R	4281	5575	4575	8386	10162	8900	1760	2185	1759	5920	7151	5973	112	135	137	273	297	223	0.935492	0.937686	0.941741	0.938306	0.99818	1.00664	1.00552	1.00345	0.960838	0.959846	0.921333	0.947339	0.027049	0.015935	-0.0256059	0.00579271	0.752339	0.91987	3.20895e-05	FALSE	0.0279383	0.012748	-0.0280901	0.00419872
1aP	2fS	1	13	T	A	P	S	4281	5575	4575	8386	10162	8900	1488	1921	1604	4354	4905	4089	121	122	121	135	166	136	0.935492	0.937686	0.941741	0.938306	0.982021	0.977394	0.972694	0.97737	0.870225	0.903237	0.878934	0.884132	-0.0484475	-0.0132511	-0.0370922	-0.0329303	0.0865128	0.218716	5.83424e-05	FALSE	-0.0399147	-0.00294059	-0.0254748	-0.0227767
1aP	2fT	1	13	T	A	P	T	4281	5575	4575	8386	10162	8900	640	956	730	2103	2470	2248	137	172	150	231	295	233	0.935492	0.937686	0.941741	0.938306	0.99547	0.978785	0.994327	0.989527	0.918107	0.930513	0.915976	0.921532	-0.0131474	0.0127201	-0.020423	-0.00695009	0.56095	0.80962	4.40312e-05	FALSE	-0.010945	0.0224206	-0.0179169	-0.00214707
1aP	2fV	1	13	T	A	P	V	4281	5575	4575	8386	10162	8900	798	1066	951	2368	2565	2359	58	68	77	65	106	88	0.935492	0.937686	0.941741	0.938306	0.983648	0.9704	0.969566	0.974538	0.870742	0.919256	0.880842	0.89028	-0.0494523	0.00932542	-0.0322382	-0.0241217	0.300923	0.524666	5.69774e-05	FALSE	-0.0416685	0.0226538	-0.0193626	-0.0127924
1aP	2gE	1	14	T	Q	P	E	4281	5575	4575	8386	10162	8900	413	544	460	1587	1780	1658	95	126	99	212	283	330	0.935492	0.937686	0.941741	0.938306	1.01362	1.00661	1.01235	1.01086	0.950604	0.962285	1.0034	0.972096	0.00237435	0.0183986	0.0500287	0.0236006	0.233896	0.428995	5.81517e-05	FALSE	-0.00445535	0.015224	0.0444089	0.0183925
1aP	2gH	1	14	T	Q	P	H	4281	5575	4575	8386	10162	8900	421	523	460	1144	1243	1122	33	32	32	12	17	8	0.935492	0.937686	0.941741	0.938306	0.97344	0.968946	0.967638	0.970008	0.740236	0.792435	0.706836	0.746503	-0.170409	-0.116132	-0.204428	-0.163656	0.0238051	0.13429	7.54003e-05	TRUE	-0.158001	-0.102186	-0.190785	-0.150324
1aP	2gK	1	14	T	Q	P	K	4281	5575	4575	8386	10162	8900	476	559	531	758	830	772	43	37	28	33	44	26	0.935492	0.937686	0.941741	0.938306	0.911478	0.913524	0.908399	0.911133	0.82684	0.887369	0.857069	0.857093	-0.0258405	0.0307705	0.00159277	0.00217424	0.906351	0.97319	1.9306e-05	FALSE	0.0106349	0.0655255	0.0359642	0.0373749
1aP	2gL	1	14	T	Q	P	L	4281	5575	4575	8386	10162	8900	884	1077	902	2118	2241	1986	82	125	104	164	165	138	0.935492	0.937686	0.941741	0.938306	0.958844	0.953282	0.955917	0.956014	0.9379	0.899664	0.897939	0.911834	0.0409098	0.00578492	-0.00228734	0.0148025	0.380411	0.627879	5.38837e-05	FALSE	0.0596106	0.026151	0.015901	0.0338875
1aP	2gP	1	14	T	Q	P	P	4281	5575	4575	8386	10162	8900	1199	1539	1359	90	126	116	59	67	59	4	1	5	0.935492	0.937686	0.941741	0.938306	0.557288	0.572114	0.583803	0.571068	0.545483	0.371586	0.58298	0.500016	0.0241447	-0.164878	0.0331891	-0.035848	0.634567	0.862926	3.95924e-05	FALSE	0.055703	-0.128651	0.072019	-0.000309551
1aP	2gR	1	14	T	Q	P	R	4281	5575	4575	8386	10162	8900	1532	1995	1712	2834	3325	2974	167	220	180	139	130	100	0.935492	0.937686	0.941741	0.938306	0.928853	0.927137	0.928781	0.928257	0.836252	0.804974	0.798258	0.813161	-0.0326827	-0.064389	-0.0764131	-0.0578283	0.0472926	0.166182	6.45088e-05	TRUE	-0.0022507	-0.0342484	-0.0485362	-0.0283451
1aP	2gT	1	14	T	Q	P	T	4281	5575	4575	8386	10162	8900	967	1188	975	2690	3410	2837	89	133	115	187	184	188	0.935492	0.937686	0.941741	0.938306	0.976158	0.991182	0.987837	0.985059	0.94362	0.905196	0.921827	0.923547	0.0304315	-0.0242218	-0.00845974	-0.000749999	0.967364	0.990927	1.13843e-05	FALSE	0.0416257	-0.0200997	-0.00314567	0.00612676
1aP	3aD	1	15	T	N	P	D	4281	5575	4575	8386	10162	8900	243	324	279	37	34	39	46	55	32	2	1	1	0.935492	0.937686	0.941741	0.938306	0.639298	0.601358	0.640277	0.626978	0.493973	0.394837	0.46876	0.452523	-0.104085	-0.169048	-0.134215	-0.135783	0.0185772	0.124649	7.97793e-05	TRUE	-0.0496797	-0.124295	-0.0823806	-0.0854517
1aP	3aH	1	15	T	N	P	H	4281	5575	4575	8386	10162	8900	394	520	479	285	352	320	141	205	196	27	38	29	0.935492	0.937686	0.941741	0.938306	0.819979	0.820984	0.819371	0.820111	0.665876	0.668389	0.646783	0.660349	-0.101208	-0.101436	-0.124852	-0.109165	0.00512272	0.0984678	0.000123682	TRUE	-0.0423748	-0.0442794	-0.0703475	-0.0523339
1aP	3aS	1	15	T	N	P	S	4281	5575	4575	8386	10162	8900	1802	2375	2001	718	839	659	176	233	175	10	10	6	0.935492	0.937686	0.941741	0.938306	0.750836	0.744365	0.738392	0.744531	0.525	0.496025	0.479375	0.500133	-0.177401	-0.201956	-0.215999	-0.198452	0.00321476	0.0894442	0.000142779	TRUE	-0.112586	-0.138546	-0.155401	-0.135511
1aP	3aT	1	15	T	N	P	T	4281	5575	4575	8386	10162	8900	1341	1932	1585	3915	4971	4401	73	120	73	116	131	109	0.935492	0.937686	0.941741	0.938306	0.981758	0.978296	0.982477	0.980844	0.91123	0.877288	0.911452	0.89999	-0.00719713	-0.0400466	-0.0137871	-0.0203436	0.179802	0.347303	5.67429e-05	FALSE	0.00145605	-0.0301313	-0.00620192	-0.0116257
1aP	3aY	1	15	T	N	P	Y	4281	5575	4575	8386	10162	8900	799	1078	1024	232	284	278	51	104	79	5	3	6	0.935492	0.937686	0.941741	0.938306	0.714145	0.709805	0.716275	0.713409	0.588252	0.449215	0.570433	0.535967	-0.0798254	-0.216359	-0.104113	-0.133433	0.0866135	0.218894	5.83253e-05	FALSE	-0.0157179	-0.153859	-0.0439395	-0.0711723
1aP	3bA	1	16	T	S	P	A	4281	5575	4575	8386	10162	8900	739	977	883	3757	4550	4052	177	246	222	613	812	717	0.935492	0.937686	0.941741	0.938306	1.04607	1.0482	1.04	1.04476	1.00156	1.00764	0.999782	1.003	0.0229713	0.0247632	0.0203752	0.0227032	0.00313311	0.0893984	0.000144383	TRUE	-0.00138666	2.74156e-05	0.00136478	1.84669e-06
1aP	3bC	1	16	T	S	P	C	4281	5575	4575	8386	10162	8900	382	486	416	1233	1246	1187	123	140	134	181	180	177	0.935492	0.937686	0.941741	0.938306	0.993398	0.977874	0.985597	0.985623	0.902323	0.896563	0.897418	0.898768	-0.0269928	-0.0203758	-0.0307595	-0.0260427	0.0133103	0.114255	8.75306e-05	TRUE	-0.0237949	-0.0102755	-0.024491	-0.0195205
1aP	3bL	1	16	T	S	P	L	4281	5575	4575	8386	10162	8900	1062	1364	1098	3932	4038	3653	122	108	82	211	245	203	0.935492	0.937686	0.941741	0.938306	1.00931	0.994821	1.00318	1.00244	0.921052	0.963459	0.969338	0.951283	-0.0231473	0.0306296	0.0246039	0.0106954	0.593746	0.834645	4.21543e-05	FALSE	-0.0277819	0.033066	0.0231789	0.00948765
1aP	3bT	1	16	T	S	P	T	4281	5575	4575	8386	10162	8900	779	870	833	2653	2970	2646	21	32	21	31	55	30	0.935492	0.937686	0.941741	0.938306	0.999619	1.01161	0.997879	1.00304	0.902689	0.930762	0.90639	0.91328	-0.0324468	-0.017809	-0.0333535	-0.0278698	0.0311489	0.145081	7.02202e-05	TRUE	-0.0322601	-0.0234287	-0.0324108	-0.0293665
1aP	3bW	1	16	T	S	P	W	4281	5575	4575	8386	10162	8900	709	882	679	1695	1798	1570	74	69	65	77	104	73	0.935492	0.937686	0.941741	0.938306	0.95859	0.950866	0.961521	0.956992	0.862138	0.915292	0.878843	0.885425	-0.0346148	0.0236784	-0.0266607	-0.0125324	0.563206	0.811365	4.38805e-05	FALSE	-0.015808	0.0449973	-0.0106184	0.00619028
1aP	3cA	1	17	T	E	P	A	4281	5575	4575	8386	10162	8900	1491	1914	1764	5233	5988	5502	155	236	177	299	391	341	0.935492	0.937686	0.941741	0.938306	1.00311	1.00133	0.99579	1.00008	0.933711	0.926436	0.940629	0.933592	-0.00468938	-0.0124953	0.00285272	-0.00477731	0.393705	0.643841	5.33336e-05	FALSE	-0.0062212	-0.0131273	0.00471718	-0.0048771
1aP	3cD	1	17	T	E	P	D	4281	5575	4575	8386	10162	8900	318	439	399	700	925	837	17	34	19	33	33	22	0.935492	0.937686	0.941741	0.938306	0.949018	0.954761	0.950376	0.951385	0.934439	0.863438	0.882339	0.893405	0.0466403	-0.0318275	-0.0126692	0.00071454	0.978613	0.994102	9.1384e-06	FALSE	0.0693636	-0.0120496	0.00759283	0.0216356
1aP	3cG	1	17	T	E	P	G	4281	5575	4575	8386	10162	8900	2465	3124	2701	4639	5388	4608	255	369	297	169	245	202	0.935492	0.937686	0.941741	0.938306	0.930846	0.93117	0.926712	0.929576	0.809833	0.818706	0.821422	0.816654	-0.060966	-0.0544393	-0.0513004	-0.0555685	0.00261422	0.0935052	0.000165393	TRUE	-0.0312629	-0.0257287	-0.0227332	-0.0265749
1aP	3cK	1	17	T	E	P	K	4281	5575	4575	8386	10162	8900	430	573	575	1275	1543	1394	92	107	114	134	166	188	0.935492	0.937686	0.941741	0.938306	0.983558	0.983661	0.966942	0.978054	0.901133	0.918694	0.922827	0.914218	-0.018977	-0.00367078	0.0122177	-0.00347671	0.736652	0.912429	3.30561e-05	FALSE	-0.0111517	0.00386628	0.0261371	0.00628389
1aP	3cQ	1	17	T	E	P	Q	4281	5575	4575	8386	10162	8900	552	893	664	1956	2556	2160	132	126	100	163	168	143	0.935492	0.937686	0.941741	0.938306	1.00422	0.990849	1.0006	0.998558	0.88199	0.900848	0.906504	0.896447	-0.057449	-0.0282571	-0.0358064	-0.0405042	0.0436191	0.161976	6.5562e-05	TRUE	-0.0595316	-0.0239818	-0.0360764	-0.0398633
1aP	3cR	1	17	T	E	P	R	4281	5575	4575	8386	10162	8900	1942	2444	2068	5381	6223	5347	34	48	47	46	42	53	0.935492	0.937686	0.941741	0.938306	0.975701	0.977065	0.974315	0.975694	0.89258	0.851223	0.879309	0.874371	-0.0201807	-0.0649569	-0.0382428	-0.0411268	0.0871355	0.219249	5.82676e-05	FALSE	-0.00878154	-0.0545026	-0.0272831	-0.0301891
1aP	3cV	1	17	T	E	P	V	4281	5575	4575	8386	10162	8900	1154	1312	1186	3726	4219	3628	55	63	69	114	145	90	0.935492	0.937686	0.941741	0.938306	0.993435	1.00457	0.993565	0.997189	0.942042	0.965164	0.895974	0.934393	0.0126915	0.0231966	-0.0397067	-0.00127288	0.953785	0.987088	1.34585e-05	FALSE	0.0158719	0.0210121	-0.0368677	5.45871e-06
1aP	3dP	1	18	T	L	P	P	4281	5575	4575	8386	10162	8900	2171	2999	2447	104	96	111	260	330	287	4	5	6	0.935492	0.937686	0.941741	0.938306	0.505213	0.461478	0.511425	0.492705	0.373514	0.373357	0.422737	0.389869	-0.0991089	-0.059364	-0.0588933	-0.0724554	0.0322082	0.146383	6.97418e-05	TRUE	-0.0882042	-0.0685225	-0.0448371	-0.0671879
1aP	3dQ	1	18	T	L	P	Q	4281	5575	4575	8386	10162	8900	483	748	570	54	54	41	19	24	20	1	2	1	0.935492	0.937686	0.941741	0.938306	0.603482	0.557292	0.564208	0.574994	0.516126	0.5742	0.522571	0.537632	-0.0484275	0.0516349	-0.00876639	-0.00185298	0.955007	0.987495	1.32731e-05	FALSE	-0.00248087	0.0829617	0.0242341	0.034905
1aP	3dR	1	18	T	L	P	R	4281	5575	4575	8386	10162	8900	1877	2387	2027	146	222	145	236	260	226	5	5	7	0.935492	0.937686	0.941741	0.938306	0.561417	0.587134	0.563576	0.570709	0.410617	0.401445	0.467742	0.426602	-0.114584	-0.149102	-0.0630005	-0.108896	0.0489382	0.168851	6.42017e-05	TRUE	-0.0815853	-0.108305	-0.0301988	-0.0733629
1aP	3dS	1	18	T	L	P	S	4281	5575	4575	8386	10162	8900	1552	2160	1902	119	137	122	70	80	75	2	3	3	0.935492	0.937686	0.941741	0.938306	0.559753	0.542039	0.55109	0.550961	0.445291	0.480125	0.497023	0.474146	-0.0783533	-0.0281379	-0.0219606	-0.0428172	0.138659	0.28858	5.63745e-05	FALSE	-0.0459314	-0.00225007	0.00676796	-0.0138045
1aP	3dV	1	18	T	L	P	V	4281	5575	4575	8386	10162	8900	567	819	627	23	26	40	83	101	96	1	2	1	0.935492	0.937686	0.941741	0.938306	0.485929	0.4605	0.550468	0.498966	0.34517	0.404894	0.34298	0.364348	-0.109413	-0.0269105	-0.175419	-0.103914	0.136714	0.286636	5.65745e-05	FALSE	-0.107277	-0.0365562	-0.1469	-0.0969111
1aP	3eE	1	19	T	A	P	E	4281	5575	4575	8386	10162	8900	366	521	368	1145	1619	1150	12	15	26	30	25	23	0.935492	0.937686	0.941741	0.938306	0.989774	1.00053	0.996008	0.995438	0.963774	0.927137	0.851517	0.914143	0.0378482	-0.0110488	-0.0864648	-0.0198885	0.637506	0.86448	3.93814e-05	FALSE	0.0427699	-0.0113022	-0.0846964	-0.0177429
1aP	3eG	1	19	T	A	P	G	4281	5575	4575	8386	10162	8900	2281	2976	2602	3296	3927	3294	195	244	204	107	122	90	0.935492	0.937686	0.941741	0.938306	0.900211	0.899624	0.892553	0.897463	0.787941	0.785293	0.771865	0.7817	-0.054199	-0.0582717	-0.068689	-0.0603865	0.00506602	0.0987428	0.000124975	TRUE	-0.0141052	-0.0191468	-0.0297428	-0.0209983
1aP	3eR	1	19	T	A	P	R	4281	5575	4575	8386	10162	8900	1371	1857	1662	7126	8861	7577	98	135	111	356	497	393	0.935492	0.937686	0.941741	0.938306	1.04864	1.05106	1.03925	1.04632	1.0071	1.0205	1.0103	1.01264	0.0261071	0.0349375	0.0316004	0.0308816	0.00687745	0.102434	0.000111255	TRUE	0.000289552	0.00861768	0.0129673	0.00729152
1aP	3eS	1	19	T	A	P	S	4281	5575	4575	8386	10162	8900	871	1210	927	2329	2838	2335	108	99	101	129	145	136	0.935492	0.937686	0.941741	0.938306	0.971573	0.967388	0.971322	0.970094	0.878133	0.911914	0.899619	0.896555	-0.030766	0.0048079	-0.0151148	-0.013691	0.314914	0.542923	5.63471e-05	FALSE	-0.0175324	0.0194106	-0.00294354	-0.000355087
1aP	3eT	1	19	T	A	P	T	4281	5575	4575	8386	10162	8900	1316	1691	1380	3339	4087	3400	90	128	106	109	144	124	0.935492	0.937686	0.941741	0.938306	0.965488	0.970924	0.968789	0.9684	0.879739	0.880831	0.883511	0.881361	-0.023467	-0.0295904	-0.0288376	-0.0272983	0.00495081	0.0986553	0.000126326	TRUE	-0.0075842	-0.0164852	-0.0156517	-0.0132403
1aP	3eV	1	19	T	A	P	V	4281	5575	4575	8386	10162	8900	889	1130	913	1993	2208	1940	124	191	153	108	141	121	0.935492	0.937686	0.941741	0.938306	0.951136	0.945874	0.951846	0.949619	0.841512	0.831197	0.838689	0.837133	-0.0482683	-0.055736	-0.0577037	-0.0539027	0.00283055	0.0906995	0.000154436	TRUE	-0.0263976	-0.0324801	-0.0379873	-0.0322883
1aP	3fA	1	20	T	S	P	A	4281	5575	4575	8386	10162	8900	1041	1210	1085	4233	4675	4052	46	44	44	90	120	111	0.935492	0.937686	0.941741	0.938306	1.02018	1.02619	1.01641	1.02093	0.935352	0.985157	0.971497	0.964002	-0.0190145	0.0229113	0.0143015	0.00606609	0.681906	0.889857	3.69175e-05	FALSE	-0.0292462	0.00992533	0.0067832	-0.00417921
1aP	3fC	1	20	T	S	P	C	4281	5575	4575	8386	10162	8900	545	725	618	1725	2088	1659	39	50	37	52	104	74	0.935492	0.937686	0.941741	0.938306	0.991127	0.991577	0.978611	0.987105	0.890887	0.953238	0.944913	0.929679	-0.0363042	0.0234503	0.0233143	0.0034868	0.877017	0.964909	2.21202e-05	FALSE	-0.0320234	0.0273906	0.0325104	0.00929253
1aP	3fF	1	20	T	S	P	F	4281	5575	4575	8386	10162	8900	694	971	789	2227	2557	2102	79	86	102	144	139	181	0.935492	0.937686	0.941741	0.938306	0.99272	0.981029	0.977741	0.98383	0.927142	0.92352	0.931217	0.927293	-0.00153949	0.00362311	0.0104385	0.00417403	0.351957	0.591606	5.49655e-05	FALSE	0.00198255	0.0123327	0.0199941	0.0114365
1aP	3fL	1	20	T	S	P	L	4281	5575	4575	8386	10162	8900	1353	1789	1542	4439	5411	4829	191	224	173	185	231	158	0.935492	0.937686	0.941741	0.938306	0.99529	0.997348	0.996252	0.996297	0.85383	0.87058	0.85517	0.85986	-0.0772565	-0.0646188	-0.083041	-0.0749721	0.00522247	0.098089	0.000122119	TRUE	-0.0749675	-0.0633657	-0.0813797	-0.0732376
1aP	3fP	1	20	T	S	P	P	4281	5575	4575	8386	10162	8900	1167	1521	1310	79	79	83	90	140	113	2	7	1	0.935492	0.937686	0.941741	0.938306	0.545309	0.518501	0.549681	0.537831	0.416151	0.514017	0.324313	0.418161	-0.0939812	0.0278264	-0.193345	-0.0864997	0.308841	0.535414	5.65835e-05	FALSE	-0.0667696	0.0445505	-0.165092	-0.062437
1aP	3fT	1	20	T	S	P	T	4281	5575	4575	8386	10162	8900	1044	1347	1090	3202	3865	2975	117	171	121	276	310	270	0.935492	0.937686	0.941741	0.938306	0.987477	0.99114	0.98051	0.986376	0.957041	0.937043	0.957448	0.950511	0.0332646	0.00766547	0.0340611	0.024997	0.102166	0.239567	5.7357e-05	FALSE	0.0392671	0.011807	0.0424688	0.031181
1aP	3fY	1	20	T	S	P	Y	4281	5575	4575	8386	10162	8900	589	802	652	1923	2399	1983	23	43	61	45	71	64	0.935492	0.937686	0.941741	0.938306	0.994723	0.996043	0.992904	0.994557	0.935352	0.926036	0.871051	0.910813	0.00479603	-0.00793922	-0.0640081	-0.0223838	0.400559	0.652601	5.30559e-05	FALSE	0.00735794	-0.00607364	-0.0608809	-0.0198655
1aP	3gA	1	21	T	T	P	A	4281	5575	4575	8386	10162	8900	1267	1712	1370	2739	3481	2936	162	232	133	131	197	130	0.935492	0.937686	0.941741	0.938306	0.946921	0.950562	0.952823	0.950102	0.832903	0.847688	0.862942	0.847845	-0.0529336	-0.04364	-0.0343706	-0.043648	0.0147402	0.117677	8.58381e-05	TRUE	-0.0293741	-0.0222018	-0.0150184	-0.0221981
1aP	3gK	1	21	T	T	P	K	4281	5575	4575	8386	10162	8900	1493	2083	1651	5569	6612	5401	99	167	124	259	304	233	0.935492	0.937686	0.941741	0.938306	1.01017	1.00304	1.00125	1.00482	0.96904	0.937529	0.93777	0.948113	0.0240344	-0.00300568	-0.00514714	0.00529386	0.629712	0.859329	3.98198e-05	FALSE	0.0189631	-0.00445545	-0.00570514	0.00293419
1aP	3gM	1	21	T	T	P	M	4281	5575	4575	8386	10162	8900	594	704	666	2080	2310	1950	41	71	41	85	107	107	0.935492	0.937686	0.941741	0.938306	1.00284	1.00694	0.988551	0.999446	0.942067	0.915276	0.97538	0.944241	0.00391482	-0.0289207	0.0444211	0.00647174	0.789101	0.934849	2.94155e-05	FALSE	0.00251467	-0.0322558	0.0494297	0.00656284
1aP	3gP	1	21	T	T	P	P	4281	5575	4575	8386	10162	8900	3170	3954	3452	1445	1700	1542	217	258	221	62	86	65	0.935492	0.937686	0.941741	0.938306	0.766438	0.767509	0.773289	0.769079	0.712274	0.737524	0.725443	0.72508	-0.00472327	0.0178418	-0.0027948	0.00344123	0.680696	0.889108	3.70114e-05	FALSE	0.0595764	0.0805607	0.0566419	0.065593
1aP	3gQ	1	21	T	T	P	Q	4281	5575	4575	8386	10162	8900	714	997	829	2708	3373	2796	39	60	43	119	119	106	0.935492	0.937686	0.941741	0.938306	1.0121	1.01055	1.00474	1.00913	0.986879	0.947631	0.968852	0.967787	0.0400671	5.5857e-05	0.0226441	0.0209223	0.212601	0.396338	5.76114e-05	FALSE	0.034013	-0.00504059	0.0205119	0.0164948
1aP	3gR	1	21	T	T	P	R	4281	5575	4575	8386	10162	8900	2011	2827	2329	8903	10184	8899	133	185	130	425	494	327	0.935492	0.937686	0.941741	0.938306	1.03003	1.01794	1.01903	1.02234	0.992233	0.982669	0.971163	0.982022	0.028644	0.0281566	0.011502	0.0227675	0.056139	0.179922	6.29094e-05	TRUE	0.0131648	0.0193783	0.00274757	0.0117635
1aP	3gS	1	21	T	T	P	S	4281	5575	4575	8386	10162	8900	1239	1635	1365	2002	2627	2190	218	317	238	111	182	150	0.935492	0.937686	0.941741	0.938306	0.913168	0.922822	0.919679	0.918556	0.779269	0.801581	0.812701	0.79785	-0.0749924	-0.0637361	-0.0533984	-0.0640423	0.00934736	0.105818	9.78334e-05	TRUE	-0.0390802	-0.0320973	-0.0225373	-0.0312383
1aP	4aD	1	22	T	A	P	D	4281	5575	4575	8386	10162	8900	200	241	206	71	77	73	24	38	30	7	4	3	0.935492	0.937686	0.941741	0.938306	0.737449	0.732531	0.74678	0.73892	0.714665	0.601723	0.60193	0.639439	0.0247865	-0.0851611	-0.101343	-0.0539059	0.306715	0.532415	5.66803e-05	FALSE	0.0896552	-0.0218017	-0.0408198	0.00901124
1aP	4aG	1	22	T	A	P	G	4281	5575	4575	8386	10162	8900	1380	1857	1461	322	420	299	80	64	52	1	5	3	0.935492	0.937686	0.941741	0.938306	0.688791	0.69183	0.683923	0.688181	0.349438	0.566596	0.538955	0.484996	-0.29492	-0.0821227	-0.105123	-0.160722	0.139975	0.290822	5.65622e-05	FALSE	-0.232868	-0.0210127	-0.0471994	-0.10036
1aP	4aP	1	22	T	A	P	P	4281	5575	4575	8386	10162	8900	7100	9309	7871	217	300	236	584	842	665	11	17	18	0.935492	0.937686	0.941741	0.938306	0.453106	0.462271	0.464023	0.4598	0.39698	0.40718	0.45231	0.418824	-0.0268967	-0.0262849	0.0153204	-0.0126204	0.461708	0.719336	4.99482e-05	FALSE	-0.04099	-0.0350493	0.00853289	-0.0225021
1aP	4aR	1	22	T	A	P	R	4281	5575	4575	8386	10162	8900	1773	2149	1867	9134	10400	8891	256	367	290	1093	1415	1099	0.935492	0.937686	0.941741	0.938306	1.04761	1.05272	1.04424	1.04819	1.02583	1.02595	1.01809	1.02329	0.0458007	0.0388231	0.0346831	0.0397689	0.00658836	0.10148	0.000112448	TRUE	0.02057	0.011578	0.0135206	0.0152229
1aP	4aS	1	22	T	A	P	S	4281	5575	4575	8386	10162	8900	2128	2673	2309	1344	1715	1421	64	108	68	11	19	9	0.935492	0.937686	0.941741	0.938306	0.804248	0.814671	0.809974	0.809631	0.653346	0.662231	0.634022	0.649866	-0.0990223	-0.101674	-0.128764	-0.10982	0.00740471	0.101336	0.000105879	TRUE	-0.0379906	-0.043574	-0.0729435	-0.0515027
1aP	4aT	1	22	T	A	P	T	4281	5575	4575	8386	10162	8900	475	654	547	324	351	321	72	81	87	11	18	10	0.935492	0.937686	0.941741	0.938306	0.813172	0.793637	0.80453	0.80378	0.639689	0.689754	0.617874	0.649106	-0.121027	-0.0544277	-0.139785	-0.10508	0.0557164	0.179264	6.3016e-05	TRUE	-0.061182	0.00626231	-0.0832736	-0.0460645
1aP	4aV	1	22	T	A	P	V	4281	5575	4575	8386	10162	8900	795	1122	980	2433	2942	2660	88	105	100	93	150	103	0.935492	0.937686	0.941741	0.938306	0.987224	0.980524	0.979876	0.982541	0.863938	0.908976	0.868938	0.880617	-0.0596022	-0.0104476	-0.0538513	-0.0413004	0.116896	0.259666	5.7091e-05	FALSE	-0.0534815	-0.00151423	-0.0451798	-0.0333918
1aP	4bD	1	23	T	N	P	D	4281	5575	4575	8386	10162	8900	437	611	456	1193	1361	1037	81	112	96	156	216	185	0.935492	0.937686	0.941741	0.938306	0.973978	0.961309	0.959619	0.964968	0.933524	0.944332	0.940661	0.939506	0.0223761	0.0429266	0.0369482	0.0340836	0.030597	0.144125	7.04008e-05	TRUE	0.0345447	0.0600546	0.0537245	0.0494413
1aP	4bH	1	23	T	N	P	H	4281	5575	4575	8386	10162	8900	695	987	719	2377	3128	2402	149	170	153	330	340	339	0.935492	0.937686	0.941741	0.938306	1.00011	1.00285	1.00365	1.0022	0.949727	0.948617	0.956638	0.951661	0.0141309	0.00825866	0.0114581	0.0112825	0.0218942	0.131121	7.69827e-05	TRUE	0.0140764	0.00689915	0.00981933	0.010265
1aP	4bI	1	23	T	N	P	I	4281	5575	4575	8386	10162	8900	464	601	485	1489	1691	1445	59	100	73	85	136	103	0.935492	0.937686	0.941741	0.938306	0.992724	0.988831	0.990545	0.9907	0.899865	0.903181	0.90497	0.902672	-0.0288207	-0.0240315	-0.0278674	-0.0269065	0.00294585	0.0908322	0.000151544	TRUE	-0.0253007	-0.0188317	-0.0237172	-0.0226165
1aP	4bK	1	23	T	N	P	K	4281	5575	4575	8386	10162	8900	725	938	754	3202	3764	3221	62	65	86	145	174	146	0.935492	0.937686	0.941741	0.938306	1.02976	1.03066	1.0318	1.03074	0.956041	0.982962	0.926149	0.955051	-0.00728842	0.0165314	-0.0455397	-0.0120989	0.572263	0.818127	4.31811e-05	FALSE	-0.0226175	0.00122395	-0.0604662	-0.0272866
1aP	4bS	1	23	T	N	P	S	4281	5575	4575	8386	10162	8900	1410	1776	1580	5333	6436	5702	177	222	196	401	467	452	0.935492	0.937686	0.941741	0.938306	1.01178	1.01864	1.01249	1.01431	0.952355	0.954567	0.961219	0.956047	0.0058424	-0.000601578	0.00771493	0.00431858	0.22856	0.421351	5.8126e-05	FALSE	-4.8418e-05	-0.00973282	0.00202859	-0.00258422
1aP	4bT	1	23	T	N	P	T	4281	5575	4575	8386	10162	8900	1048	1397	1246	3855	4355	3937	91	94	111	71	59	33	0.935492	0.937686	0.941741	0.938306	1.00855	1.00091	0.997273	1.00224	0.828754	0.812082	0.726674	0.78917	-0.114739	-0.126455	-0.212499	-0.151231	0.0391118	0.156433	6.7009e-05	TRUE	-0.118992	-0.126887	-0.211288	-0.152389
1aP	4bY	1	23	T	N	P	Y	4281	5575	4575	8386	10162	8900	496	602	546	1302	1587	1438	17	15	20	26	27	34	0.935492	0.937686	0.941741	0.938306	0.969431	0.981157	0.976425	0.975671	0.906795	0.936204	0.926306	0.923102	-9.95531e-05	0.0161876	0.00676599	0.00761802	0.247946	0.449009	5.77812e-05	FALSE	0.014074	0.0248408	0.0168628	0.0185926
1aP	4cI	1	24	T	M	P	I	4281	5575	4575	8386	10162	8900	398	549	472	1265	1537	1246	13	15	15	23	29	35	0.935492	0.937686	0.941741	0.938306	0.991611	0.988243	0.976692	0.985515	0.923685	0.944623	0.962562	0.943623	-0.00395983	0.017962	0.0427709	0.0189244	0.295979	0.51756	5.70364e-05	FALSE	9.07039e-05	0.0234299	0.0527585	0.0254263
1aP	4cK	1	24	T	M	P	K	4281	5575	4575	8386	10162	8900	536	720	527	1851	2334	1887	86	126	93	188	280	184	0.935492	0.937686	0.941741	0.938306	1.00123	1.00551	1.01159	1.00611	0.948214	0.96103	0.943675	0.950973	0.0115693	0.0181739	-0.00898229	0.00692031	0.486478	0.744311	4.86317e-05	FALSE	0.0109643	0.015532	-0.0142518	0.0040815
1aP	4cL	1	24	T	M	P	L	4281	5575	4575	8386	10162	8900	1820	2281	2110	6202	7148	6973	137	155	149	252	321	317	0.935492	0.937686	0.941741	0.938306	0.999688	1.00152	1.00241	1.00121	0.928196	0.952725	0.951989	0.944303	-0.007005	0.0136106	0.00797754	0.00486106	0.512234	0.768673	4.73018e-05	FALSE	-0.00685236	0.0128856	0.00689784	0.00431034
1aP	4cR	1	24	T	M	P	R	4281	5575	4575	8386	10162	8900	1191	1577	1255	4222	5102	4142	145	202	174	337	385	360	0.935492	0.937686	0.941741	0.938306	1.00427	1.00528	1.00226	1.00394	0.955316	0.942942	0.948794	0.949017	0.0158332	0.000304454	0.0049242	0.00702062	0.266761	0.476246	5.73206e-05	FALSE	0.0137272	-0.00222476	0.00391214	0.00513818
1aP	4cS	1	24	T	M	P	S	4281	5575	4575	8386	10162	8900	1127	1616	1338	3374	4124	3214	104	145	102	162	224	180	0.935492	0.937686	0.941741	0.938306	0.984673	0.977331	0.965887	0.975964	0.90892	0.918193	0.930583	0.919232	-0.0122344	0.0017644	0.0209677	0.00349922	0.750993	0.919126	3.21725e-05	FALSE	-0.00492537	0.0121027	0.0353041	0.0141605
1aP	4cT	1	24	T	M	P	T	4281	5575	4575	8386	10162	8900	1513	1979	1755	5670	6435	6033	140	195	151	298	351	316	0.935492	0.937686	0.941741	0.938306	1.01071	1.00588	1.00692	1.00784	0.945125	0.936204	0.950101	0.94381	-0.000387134	-0.00699126	0.00183918	-0.00184641	0.558246	0.808051	4.42932e-05	FALSE	-0.00573313	-0.00980838	-0.00128464	-0.00560872
1aP	4cV	1	24	T	M	P	V	4281	5575	4575	8386	10162	8900	524	703	624	1762	2082	1819	82	76	86	139	82	99	0.935492	0.937686	0.941741	0.938306	0.998144	0.994868	0.988046	0.993686	0.918723	0.875907	0.881671	0.8921	-0.0150322	-0.0569665	-0.0488128	-0.0402705	0.0883517	0.220142	5.7965e-05	FALSE	-0.0141255	-0.0545521	-0.0435882	-0.0374219
1aP	4dH	1	25	T	L	P	H	4281	5575	4575	8386	10162	8900	863	1077	996	103	118	127	84	83	41	2	7	4	0.935492	0.937686	0.941741	0.938306	0.611059	0.60644	0.629754	0.615751	0.424151	0.575611	0.599103	0.532955	-0.14749	0.00696044	0.00603768	-0.0448306	0.474555	0.732331	4.91311e-05	FALSE	-0.0995536	0.0530376	0.0558829	0.00312231
1aP	4dI	1	25	T	L	P	I	4281	5575	4575	8386	10162	8900	407	536	505	811	1066	871	60	78	69	62	72	65	0.935492	0.937686	0.941741	0.938306	0.937472	0.947956	0.927961	0.937796	0.861333	0.857525	0.858717	0.859191	-0.0156654	-0.0313597	-0.0151822	-0.0207357	0.0598367	0.184417	6.22329e-05	TRUE	0.0115621	-0.0089061	0.0129691	0.00520837
1aP	4dP	1	25	T	L	P	P	4281	5575	4575	8386	10162	8900	2415	3139	2698	89	109	63	214	223	210	7	6	5	0.935492	0.937686	0.941741	0.938306	0.474804	0.471065	0.435398	0.460422	0.460977	0.441011	0.437626	0.446538	0.0168019	-0.000700169	0.027594	0.0145652	0.219304	0.40717	5.80116e-05	FALSE	0.0136176	-0.00515743	0.00657658	0.00501225
1aP	4dR	1	25	T	L	P	R	4281	5575	4575	8386	10162	8900	2002	2625	2298	64	83	63	144	216	161	2	5	12	0.935492	0.937686	0.941741	0.938306	0.458316	0.460028	0.453771	0.457371	0.361655	0.423288	0.56828	0.451074	-0.0670957	-0.00807318	0.140945	0.0219254	0.757046	0.921672	3.1688e-05	FALSE	-0.0785067	-0.0179547	0.129198	0.0109124
1aP	4eE	1	26	T	R	P	E	4281	5575	4575	8386	10162	8900	551	714	637	156	189	153	43	63	46	1	2	1	0.935492	0.937686	0.941741	0.938306	0.711217	0.710365	0.702253	0.707945	0.421423	0.4605	0.427211	0.436378	-0.243915	-0.205599	-0.234129	-0.227881	0.00253423	0.0927842	0.000166408	TRUE	-0.17998	-0.143066	-0.174693	-0.165913
1aP	4eG	1	26	T	R	P	G	4281	5575	4575	8386	10162	8900	2346	2960	2639	1060	1067	945	210	249	222	9	20	18	0.935492	0.937686	0.941741	0.938306	0.765416	0.746745	0.747976	0.753379	0.492304	0.569862	0.577919	0.546695	-0.223736	-0.13035	-0.12648	-0.160189	0.037207	0.154304	6.79915e-05	TRUE	-0.159388	-0.0669638	-0.0659784	-0.0974432
1aP	4eK	1	26	T	R	P	K	4281	5575	4575	8386	10162	8900	671	914	823	1909	2376	2019	100	141	73	121	154	83	0.935492	0.937686	0.941741	0.938306	0.978763	0.979507	0.968298	0.975523	0.879633	0.877345	0.880252	0.879077	-0.0359923	-0.0411246	-0.0316335	-0.0362501	0.00567654	0.0978354	0.000116938	TRUE	-0.0259732	-0.0317419	-0.018252	-0.0253224
1aP	4eM	1	26	T	R	P	M	4281	5575	4575	8386	10162	8900	548	740	604	340	422	362	62	70	66	9	7	4	0.935492	0.937686	0.941741	0.938306	0.802185	0.800786	0.806943	0.803304	0.633759	0.59568	0.544596	0.591345	-0.116678	-0.155206	-0.215335	-0.162406	0.0298513	0.142661	7.05992e-05	TRUE	-0.0553945	-0.0953006	-0.159124	-0.103273
1aP	4eS	1	26	T	R	P	S	4281	5575	4575	8386	10162	8900	1615	2134	1932	1329	1696	1429	93	139	180	25	34	18	0.935492	0.937686	0.941741	0.938306	0.834931	0.83989	0.831026	0.835282	0.705206	0.70106	0.60193	0.669399	-0.0758661	-0.0864927	-0.180681	-0.114347	0.0753843	0.204625	5.95714e-05	FALSE	-0.0195753	-0.0326142	-0.128028	-0.0600726
1aP	4eT	1	26	T	R	P	T	4281	5575	4575	8386	10162	8900	1354	1702	1383	772	818	773	114	157	127	11	18	22	0.935492	0.937686	0.941741	0.938306	0.792386	0.780633	0.798951	0.790657	0.586406	0.611786	0.664836	0.621009	-0.154865	-0.120203	-0.0875696	-0.120879	0.0248755	0.136249	7.46289e-05	TRUE	-0.0925008	-0.0583378	-0.0304067	-0.0604151
1aP	4eW	1	26	T	R	P	W	4281	5575	4575	8386	10162	8900	551	787	665	164	189	161	59	120	112	3	7	3	0.935492	0.937686	0.941741	0.938306	0.717016	0.698896	0.703163	0.706358	0.512127	0.532178	0.451111	0.498472	-0.158636	-0.123167	-0.211086	-0.164296	0.0233184	0.13343	7.57707e-05	TRUE	-0.0943757	-0.0614356	-0.151591	-0.102467
1aP	4fA	1	27	T	E	P	A	4281	5575	4575	8386	10162	8900	928	1174	1039	2478	2712	2613	59	90	74	107	145	112	0.935492	0.937686	0.941741	0.938306	0.971413	0.965596	0.971142	0.969384	0.926554	0.923143	0.913003	0.9209	0.0178049	0.0177169	-0.00156134	0.0113202	0.220898	0.409379	5.80344e-05	FALSE	0.0311089	0.0330705	0.0106824	0.024954
1aP	4fD	1	27	T	E	P	D	4281	5575	4575	8386	10162	8900	334	405	346	817	1071	884	46	53	45	56	66	41	0.935492	0.937686	0.941741	0.938306	0.961247	0.981524	0.972948	0.971906	0.880339	0.892799	0.854896	0.876011	-0.0188999	-0.0275621	-0.0613692	-0.0359437	0.109081	0.249803	5.73762e-05	FALSE	-0.00120938	-0.0190719	-0.0498546	-0.0233786
1aP	4fG	1	27	T	E	P	G	4281	5575	4575	8386	10162	8900	1370	1900	1537	4189	5341	4274	145	162	184	120	141	120	0.935492	0.937686	0.941741	0.938306	0.987121	0.988722	0.982645	0.986163	0.835588	0.850598	0.816616	0.834267	-0.0878561	-0.0765124	-0.108782	-0.0910501	0.010604	0.109466	9.47588e-05	TRUE	-0.0816872	-0.071263	-0.101267	-0.0847392
1aP	4fK	1	27	T	E	P	K	4281	5575	4575	8386	10162	8900	312	412	358	934	1259	1013	13	22	13	30	17	25	0.935492	0.937686	0.941741	0.938306	0.984666	0.998558	0.98464	0.989288	0.954493	0.836579	0.940422	0.910498	0.0333458	-0.0997547	0.0131465	-0.0177541	0.709892	0.900104	3.48628e-05	FALSE	0.0406584	-0.099072	0.0198205	-0.0128644
1aP	4fQ	1	27	T	E	P	Q	4281	5575	4575	8386	10162	8900	136	207	142	453	492	354	27	39	22	37	34	40	0.935492	0.937686	0.941741	0.938306	0.997045	0.968953	0.970138	0.978712	0.894064	0.850791	0.934001	0.892952	-0.0386637	-0.0577826	0.0203822	-0.0253547	0.393857	0.643991	5.33481e-05	FALSE	-0.0372231	-0.0438399	0.0330292	-0.0160113
1aP	4fR	1	27	T	E	P	R	4281	5575	4575	8386	10162	8900	699	974	783	1398	1797	1583	201	269	216	190	233	154	0.935492	0.937686	0.941741	0.938306	0.9379	0.939111	0.946149	0.941054	0.851005	0.850028	0.826819	0.842617	-0.0263936	-0.0305628	-0.0642084	-0.0403883	0.0777416	0.207679	5.9363e-05	FALSE	0.000671262	-0.00475117	-0.0423973	-0.0154924
1aP	4fV	1	27	T	E	P	V	4281	5575	4575	8386	10162	8900	687	862	856	1427	1643	1790	35	64	31	36	37	30	0.935492	0.937686	0.941741	0.938306	0.942289	0.942947	0.950014	0.945083	0.860797	0.802397	0.8618	0.841665	-0.0207069	-0.081791	-0.032867	-0.0451216	0.136881	0.28675	5.65227e-05	FALSE	0.004671	-0.0574192	-0.0124713	-0.0217398
1aP	4gE	1	28	T	Q	P	E	4281	5575	4575	8386	10162	8900	506	612	555	1555	1689	1825	63	107	57	135	206	101	0.935492	0.937686	0.941741	0.938306	0.987706	0.986554	1.00184	0.992033	0.9459	0.944128	0.93105	0.94036	0.0219089	0.0190504	-0.0124231	0.00951204	0.478286	0.736596	4.90108e-05	FALSE	0.0278038	0.0252847	-0.0132462	0.0132808
1aP	4gH	1	28	T	Q	P	H	4281	5575	4575	8386	10162	8900	918	1211	942	2555	3042	2612	77	108	93	99	138	123	0.935492	0.937686	0.941741	0.938306	0.976217	0.975469	0.982319	0.978002	0.88667	0.895834	0.897564	0.893356	-0.0265733	-0.0188498	-0.0275263	-0.0243165	0.0125239	0.113465	8.97189e-05	TRUE	-0.0154058	-0.00770044	-0.0198748	-0.014327
1aP	4gK	1	28	T	Q	P	K	4281	5575	4575	8386	10162	8900	1252	1559	1506	4194	4788	4262	107	122	158	182	187	210	0.935492	0.937686	0.941741	0.938306	0.997703	0.99915	0.984656	0.993836	0.91912	0.917272	0.898128	0.911507	-0.0142231	-0.0196167	-0.0291633	-0.021001	0.0406419	0.15807	6.64019e-05	TRUE	-0.013102	-0.0192136	-0.0224962	-0.0182706
1aP	4gL	1	28	T	Q	P	L	4281	5575	4575	8386	10162	8900	985	1371	1197	2212	2883	2630	220	312	240	235	309	205	0.935492	0.937686	0.941741	0.938306	0.951335	0.954525	0.955677	0.953845	0.865178	0.865817	0.847507	0.859501	-0.0247878	-0.0292274	-0.0524933	-0.0355028	0.0538712	0.176181	6.32214e-05	TRUE	-0.00299733	-0.00935539	-0.034214	-0.0155223
1aP	4gP	1	28	T	Q	P	P	4281	5575	4575	8386	10162	8900	3209	4155	3490	850	947	898	396	529	409	40	43	47	0.935492	0.937686	0.941741	0.938306	0.703495	0.692736	0.710135	0.702122	0.591713	0.571268	0.617846	0.593609	-0.0664006	-0.0783006	-0.0509169	-0.065206	0.014461	0.117276	8.62354e-05	TRUE	-0.00300113	-0.0171055	0.00897826	-0.00370947
1aP	4gR	1	28	T	Q	P	R	4281	5575	4575	8386	10162	8900	2148	2909	2345	5413	6538	5629	146	199	163	182	211	203	0.935492	0.937686	0.941741	0.938306	0.964698	0.962363	0.965807	0.964289	0.883086	0.873853	0.89068	0.88254	-0.0193821	-0.0285405	-0.0188607	-0.0222611	0.019361	0.125768	7.87922e-05	TRUE	-0.00316031	-0.0118457	-0.00449296	-0.00649965
1aP	4gT	1	28	T	Q	P	T	4281	5575	4575	8386	10162	8900	1294	1756	1457	3536	4367	3743	45	57	52	34	45	37	0.935492	0.937686	0.941741	0.938306	0.974089	0.974287	0.973577	0.973984	0.82503	0.839105	0.82659	0.830242	-0.0862231	-0.0744702	-0.0902672	-0.0836535	0.00319222	0.0890198	0.000142578	TRUE	-0.0741043	-0.0628089	-0.0790075	-0.0719736
1aP	5aA	1	29	T	V	P	A	4281	5575	4575	8386	10162	8900	1065	1657	1352	88	106	102	224	282	249	5	16	6	0.935492	0.937686	0.941741	0.938306	0.568424	0.543048	0.569669	0.56038	0.416668	0.528911	0.438998	0.461525	-0.115088	0.0197028	-0.0974827	-0.0642893	0.267931	0.478188	5.73185e-05	FALSE	-0.0797128	0.0459624	-0.0627907	-0.0321804
1aP	5aE	1	29	T	V	P	E	4281	5575	4575	8386	10162	8900	575	737	687	164	201	186	29	47	32	12	13	11	0.935492	0.937686	0.941741	0.938306	0.712072	0.713882	0.715962	0.713972	0.755218	0.715541	0.743296	0.738019	0.0890806	0.0461444	0.0690454	0.0680902	0.0316194	0.145382	6.97775e-05	TRUE	0.153068	0.108872	0.129206	0.130382
1aP	5aG	1	29	T	V	P	G	4281	5575	4575	8386	10162	8900	1704	2369	2007	102	110	97	193	293	226	8	8	4	0.935492	0.937686	0.941741	0.938306	0.531046	0.505298	0.518684	0.518342	0.488436	0.442741	0.403672	0.444949	-0.00835328	-0.0310702	-0.0847941	-0.0414059	0.20923	0.391317	5.74078e-05	FALSE	0.0133631	-0.0198847	-0.0678592	-0.0247936
1aP	5aL	1	29	T	V	P	L	4281	5575	4575	8386	10162	8900	1186	1484	1409	1135	1521	1216	172	207	169	35	51	22	0.935492	0.937686	0.941741	0.938306	0.852434	0.869856	0.848688	0.856993	0.672923	0.701911	0.632124	0.668986	-0.124523	-0.113741	-0.16712	-0.135128	0.0142339	0.116755	8.65302e-05	TRUE	-0.0717664	-0.0664379	-0.11773	-0.0853114
1aP	5aW	1	29	T	V	P	W	4281	5575	4575	8386	10162	8900	824	1015	870	52	44	29	63	61	62	1	3	1	0.935492	0.937686	0.941741	0.938306	0.537172	0.497203	0.476149	0.503508	0.377138	0.51207	0.393036	0.427415	-0.125382	0.04585	-0.0553729	-0.0449683	0.4611	0.718687	4.99928e-05	FALSE	-0.101264	0.0535015	-0.056498	-0.0347534
1aP	5bD	1	30	T	A	P	D	4281	5575	4575	8386	10162	8900	175	250	211	608	612	532	142	170	166	205	235	167	0.935492	0.937686	0.941741	0.938306	1.00193	0.97243	0.971433	0.981932	0.900105	0.905101	0.866242	0.890483	-0.0371947	-0.0067322	-0.0485968	-0.0308413	0.132341	0.280418	5.66447e-05	FALSE	-0.0381448	0.00572893	-0.0364703	-0.0229621
1aP	5bE	1	30	T	A	P	E	4281	5575	4575	8386	10162	8900	818	1149	940	2977	3631	3107	61	67	65	128	118	106	0.935492	0.937686	0.941741	0.938306	1.00731	1.00251	1.00243	1.00409	0.943467	0.933636	0.921546	0.932883	0.00113201	-0.00640565	-0.0224848	-0.00925282	0.315314	0.543368	5.63701e-05	FALSE	-0.00249803	-0.00760358	-0.0235735	-0.0112251
1aP	5bG	1	30	T	A	P	G	4281	5575	4575	8386	10162	8900	1239	1621	1453	2845	3399	3063	63	80	56	44	44	57	0.935492	0.937686	0.941741	0.938306	0.953914	0.954188	0.950937	0.953013	0.815911	0.796522	0.86758	0.826671	-0.0764681	-0.0982071	-0.0279559	-0.0675437	0.0829257	0.214645	5.87505e-05	FALSE	-0.0557277	-0.0782012	-0.00790176	-0.0472769
1aP	5bP	1	30	T	A	P	P	4281	5575	4575	8386	10162	8900	3647	4761	4152	165	156	118	1289	1673	1465	23	34	21	0.935492	0.937686	0.941741	0.938306	0.498585	0.464227	0.457892	0.473568	0.390705	0.407952	0.379532	0.39273	-0.0757179	-0.0273463	-0.0516841	-0.0515828	0.0660987	0.193011	6.1284e-05	TRUE	-0.067761	-0.0351431	-0.0614186	-0.0547742
1aP	5bR	1	30	T	A	P	R	4281	5575	4575	8386	10162	8900	1714	2367	2039	5770	6789	6059	81	146	95	138	174	115	0.935492	0.937686	0.941741	0.938306	0.998275	0.991093	0.990244	0.993204	0.919309	0.887625	0.887428	0.898121	-0.0145692	-0.0417082	-0.0451254	-0.0338009	0.0729476	0.201023	5.98674e-05	FALSE	-0.0137262	-0.0375449	-0.0408451	-0.0307054
1aP	5bS	1	30	T	A	P	S	4281	5575	4575	8386	10162	8900	1365	1718	1464	3063	3597	3289	232	279	260	215	269	225	0.935492	0.937686	0.941741	0.938306	0.951245	0.954012	0.958224	0.954494	0.848707	0.862655	0.849001	0.853454	-0.0411756	-0.0319086	-0.053398	-0.0421607	0.021099	0.129001	7.71168e-05	TRUE	-0.019349	-0.0118324	-0.0360871	-0.0224228
1aP	5bT	1	30	T	A	P	T	4281	5575	4575	8386	10162	8900	1355	1883	1563	3341	4302	3264	181	247	214	176	214	157	0.935492	0.937686	0.941741	0.938306	0.962171	0.964294	0.949859	0.958775	0.854283	0.850059	0.830093	0.844811	-0.045821	-0.0541456	-0.0644281	-0.0547982	0.0095064	0.105904	9.70259e-05	TRUE	-0.0285216	-0.0382496	-0.0439751	-0.0369154
1aP	5bV	1	30	T	A	P	V	4281	5575	4575	8386	10162	8900	843	1007	951	1391	1630	1640	205	268	220	87	140	103	0.935492	0.937686	0.941741	0.938306	0.915599	0.923694	0.927944	0.922413	0.75815	0.790453	0.778667	0.775757	-0.0983855	-0.0756816	-0.0952158	-0.089761	0.00619666	0.0996385	0.00011395	TRUE	-0.063293	-0.044343	-0.067059	-0.0582316
1aP	5cE	1	31	T	Q	P	E	4281	5575	4575	8386	10162	8900	781	1097	867	2786	3368	2864	102	89	97	157	195	184	0.935492	0.937686	0.941741	0.938306	1.00499	0.999111	1.00236	1.00216	0.907536	0.959363	0.938854	0.935251	-0.0326269	0.0225114	-0.00511253	-0.00507601	0.780025	0.931341	3.00067e-05	FALSE	-0.035095	0.0229328	-0.00617051	-0.00611091
1aP	5cH	1	31	T	Q	P	H	4281	5575	4575	8386	10162	8900	488	629	461	1368	1554	1357	191	254	176	307	384	306	0.935492	0.937686	0.941741	0.938306	0.97705	0.973512	0.989162	0.979908	0.912557	0.915648	0.928879	0.919028	-0.00146531	0.00279992	-0.00265546	-0.000440285	0.81525	0.944169	2.74593e-05	FALSE	0.00932789	0.0147958	0.0020907	0.00873813
1aP	5cK	1	31	T	Q	P	K	4281	5575	4575	8386	10162	8900	1039	1406	1216	3595	4448	4132	111	122	126	223	249	178	0.935492	0.937686	0.941741	0.938306	1.00146	1.00264	1.0056	1.00323	0.938422	0.951007	0.905111	0.931513	0.00156679	0.0108444	-0.0419024	-0.00983043	0.606874	0.843392	4.12659e-05	FALSE	0.000851206	0.00958496	-0.0444226	-0.0113288
1aP	5cL	1	31	T	Q	P	L	4281	5575	4575	8386	10162	8900	1313	1659	1559	4633	5741	5047	77	152	121	99	208	124	0.935492	0.937686	0.941741	0.938306	1.00373	1.01321	1.00005	1.00566	0.88667	0.903908	0.868358	0.886312	-0.052311	-0.0461651	-0.0734317	-0.0573026	0.0201401	0.127423	7.82383e-05	TRUE	-0.0541505	-0.0525773	-0.0734547	-0.0600608
1aP	5cP	1	31	T	Q	P	P	4281	5575	4575	8386	10162	8900	3923	5083	4484	1212	1412	1198	467	692	489	45	69	61	0.935492	0.937686	0.941741	0.938306	0.721339	0.716048	0.714442	0.717276	0.586248	0.595339	0.627243	0.602943	-0.0885582	-0.0760898	-0.0455764	-0.0700748	0.0316277	0.14537	6.97706e-05	TRUE	-0.0241001	-0.0132538	0.0145213	-0.00761087
1aP	5cR	1	31	T	Q	P	R	4281	5575	4575	8386	10162	8900	2009	2589	2184	6266	7363	6812	243	324	257	429	456	421	0.935492	0.937686	0.941741	0.938306	0.989423	0.990093	0.99579	0.991769	0.923436	0.907218	0.922062	0.917572	-0.00216176	-0.0211785	-0.0157149	-0.0130184	0.147844	0.303684	5.69217e-05	FALSE	0.00292559	-0.0165561	-0.0138504	-0.00916031
1aP	5cT	1	31	T	Q	P	T	4281	5575	4575	8386	10162	8900	1451	1954	1615	4463	5255	4504	281	342	283	399	500	415	0.935492	0.937686	0.941741	0.938306	0.987807	0.983508	0.982979	0.984765	0.898183	0.9117	0.909385	0.906423	-0.0259029	-0.0105211	-0.0163271	-0.0175837	0.0593172	0.184012	6.23604e-05	TRUE	-0.0200555	-0.00291568	-0.00895269	-0.0106413
1aP	5dF	1	32	T	L	P	F	4281	5575	4575	8386	10162	8900	700	1015	893	221	282	239	118	190	145	6	6	3	0.935492	0.937686	0.941741	0.938306	0.723851	0.716067	0.714641	0.718186	0.512127	0.459878	0.421546	0.464517	-0.16503	-0.211567	-0.251461	-0.209353	0.013935	0.115986	8.68667e-05	TRUE	-0.100474	-0.14873	-0.191355	-0.146853
1aP	5dH	1	32	T	L	P	H	4281	5575	4575	8386	10162	8900	841	1074	929	47	92	59	41	83	28	2	5	2	0.935492	0.937686	0.941741	0.938306	0.523082	0.577445	0.549953	0.55016	0.507315	0.53597	0.563407	0.535564	0.017976	-0.00549262	0.0454939	0.0193258	0.319982	0.549848	5.6346e-05	FALSE	0.0364759	0.0324025	0.0738384	0.0475723
1aP	5dI	1	32	T	L	P	I	4281	5575	4575	8386	10162	8900	835	1053	905	778	947	772	91	136	78	25	31	15	0.935492	0.937686	0.941741	0.938306	0.849332	0.854455	0.847356	0.850381	0.707726	0.692748	0.676798	0.692424	-0.0868176	-0.108462	-0.121191	-0.10549	0.00892554	0.106257	0.000100382	TRUE	-0.0333911	-0.0575698	-0.0715362	-0.0541657
1aP	5dP	1	32	T	L	P	P	4281	5575	4575	8386	10162	8900	3153	4049	3572	105	149	114	505	673	505	9	22	9	0.935492	0.937686	0.941741	0.938306	0.463054	0.477902	0.471171	0.470709	0.390565	0.46395	0.404463	0.419659	-0.042619	0.0158282	-0.0392581	-0.0220163	0.365159	0.608923	5.45855e-05	FALSE	-0.0516244	0.0146395	-0.0426812	-0.0265554
1aP	5dR	1	32	T	L	P	R	4281	5575	4575	8386	10162	8900	1872	2341	2093	136	162	146	188	200	180	4	5	2	0.935492	0.937686	0.941741	0.938306	0.5535	0.552306	0.560695	0.5555	0.411109	0.432355	0.350369	0.397944	-0.106685	-0.0855342	-0.177661	-0.123293	0.0474581	0.166582	6.45579e-05	TRUE	-0.0764748	-0.0559414	-0.145775	-0.0927305
1aP	5dS	1	32	T	L	P	S	4281	5575	4575	8386	10162	8900	1753	2082	1868	73	92	76	190	293	254	6	5	3	0.935492	0.937686	0.941741	0.938306	0.488972	0.49946	0.498968	0.4958	0.456896	0.387368	0.357363	0.400542	-0.000533661	-0.0809688	-0.112536	-0.0646795	0.19194	0.365238	5.70582e-05	FALSE	0.00302476	-0.0723215	-0.103617	-0.057638
1aP	5dV	1	32	T	L	P	V	4281	5575	4575	8386	10162	8900	1028	1372	1189	163	194	153	58	64	45	3	2	4	0.935492	0.937686	0.941741	0.938306	0.643996	0.636492	0.630799	0.637096	0.514109	0.458645	0.588445	0.5204	-0.0883446	-0.138185	-0.00560471	-0.0773781	0.183323	0.352413	5.67537e-05	FALSE	-0.0330095	-0.0852498	0.044447	-0.0246041
1aS	1aS	1	1	T	I	S	S	1731	2287	1985	5556	6884	5772	1338	1980	1542	1919	2597	2171	79	98	75	130	127	87	0.992748	0.99678	0.987761	0.99243	0.899345	0.898913	0.904722	0.900993	0.915283	0.897494	0.882547	0.898441	0.0224602	0.0014756	-0.0111026	0.00427772	0.704787	0.897763	3.51994e-05	FALSE	0.0276626	0.00381456	-0.00281523	0.00955399
1aS	1aT	1	1	T	I	S	T	1731	2287	1985	5556	6884	5772	1641	2121	1745	3637	4182	3726	68	108	74	155	189	146	0.992748	0.99678	0.987761	0.99243	0.949809	0.946939	0.952404	0.949717	0.953063	0.932885	0.943355	0.943101	0.0101419	-0.0110048	0.00260713	0.000581439	0.933705	0.981598	1.62069e-05	FALSE	0.0129237	-0.00969539	0.0070386	0.00342229
1aS	1aV	1	1	T	I	S	V	1731	2287	1985	5556	6884	5772	826	1259	981	2537	2978	2849	49	69	46	97	138	97	0.992748	0.99678	0.987761	0.99243	0.987642	0.968384	0.987618	0.981215	0.936711	0.948617	0.950972	0.945433	-0.0437686	-0.0166498	-0.0245589	-0.0283258	0.0721664	0.199724	5.98839e-05	TRUE	-0.0430513	-0.0158491	-0.0233534	-0.0274179
1aS	1aY	1	1	T	I	S	Y	1731	2287	1985	5556	6884	5772	611	835	594	1354	1533	1154	27	30	29	45	34	45	0.992748	0.99678	0.987761	0.99243	0.949794	0.938532	0.941588	0.943305	0.91676	0.881701	0.915857	0.904773	-0.0261456	-0.05381	-0.014207	-0.0313875	0.115867	0.258454	5.7047e-05	FALSE	-0.0233631	-0.0523092	-0.00884746	-0.0281732
1aS	1bD	1	2	T	A	S	D	1731	2287	1985	5556	6884	5772	247	317	289	580	638	624	51	52	50	40	39	19	0.992748	0.99678	0.987761	0.99243	0.956509	0.949358	0.95368	0.953182	0.829361	0.833062	0.754775	0.805733	-0.120212	-0.113239	-0.187233	-0.140228	0.0271496	0.138702	7.24919e-05	TRUE	-0.117781	-0.111986	-0.182913	-0.13756
1aS	1bG	1	2	T	A	S	G	1731	2287	1985	5556	6884	5772	3710	4834	4160	8672	10250	9231	118	144	117	196	249	208	0.992748	0.99678	0.987761	0.99243	0.955979	0.955504	0.956809	0.956097	0.916367	0.931474	0.931428	0.926423	-0.0326799	-0.0209533	-0.0136709	-0.0224347	0.0558613	0.179514	6.29711e-05	TRUE	-0.0302209	-0.0198437	-0.00962603	-0.0198969
1aS	1bP	1	2	T	A	S	P	1731	2287	1985	5556	6884	5772	1859	2565	2148	2521	2986	2465	57	97	49	71	71	63	0.992748	0.99678	0.987761	0.99243	0.892851	0.88486	0.881314	0.886342	0.882996	0.830193	0.894327	0.869172	-0.00337944	-0.0518174	0.0237993	-0.0104659	0.682652	0.889969	3.68568e-05	FALSE	0.00210486	-0.0492078	0.0337463	-0.00445221
1aS	1bR	1	2	T	A	S	R	1731	2287	1985	5556	6884	5772	1684	2121	1764	5102	5980	5435	79	92	58	227	250	227	0.992748	0.99678	0.987761	0.99243	0.986056	0.989072	0.994387	0.989838	0.979915	0.98473	1.02178	0.995474	0.0010103	-0.00115826	0.0395599	0.0131373	0.425243	0.681468	5.19498e-05	FALSE	0.00181815	-0.000874873	0.0401108	0.0136847
1aS	1bS	1	2	T	A	S	S	1731	2287	1985	5556	6884	5772	898	1124	1009	2722	2986	2598	83	171	171	338	455	424	0.992748	0.99678	0.987761	0.99243	0.986113	0.982063	0.973837	0.980671	1.02035	0.982251	0.969519	0.990706	0.0413856	0.0033495	0.00760098	0.0174453	0.28416	0.500896	5.70776e-05	FALSE	0.0421902	0.00381101	0.0101054	0.0187022
1aS	1bT	1	2	T	A	S	T	1731	2287	1985	5556	6884	5772	1423	1894	1637	4076	5004	4433	76	102	90	236	242	184	0.992748	0.99678	0.987761	0.99243	0.97955	0.981416	0.979611	0.980192	0.988912	0.968742	0.947429	0.968361	0.0164665	-0.00951481	-0.0201922	-0.00441353	0.724406	0.906429	3.39397e-05	FALSE	0.0176422	-0.009037	-0.0182264	-0.00320706
1aS	1bV	1	2	T	A	S	V	1731	2287	1985	5556	6884	5772	1142	1409	1203	1573	1864	1498	64	72	75	64	98	87	0.992748	0.99678	0.987761	0.99243	0.894658	0.899924	0.890663	0.895082	0.857531	0.903277	0.882547	0.881118	-0.0306393	0.00624999	0.00278421	-0.00720171	0.602671	0.840798	4.15665e-05	FALSE	-0.0252327	0.00856891	0.0120877	-0.00152538
1aS	1cG	1	3	T	R	S	G	1731	2287	1985	5556	6884	5772	4865	6294	5186	15396	17956	15465	114	164	112	287	418	307	0.992748	0.99678	0.987761	0.99243	0.991109	0.990462	0.990648	0.99074	0.964585	0.977183	0.981	0.974256	-0.0193368	-0.0100902	0.00247656	-0.00898346	0.291164	0.510517	5.71299e-05	FALSE	-0.0188186	-0.00984243	0.00339043	-0.00842355
1aS	1cL	1	3	T	R	S	L	1731	2287	1985	5556	6884	5772	969	1237	1139	4175	4754	4369	83	82	90	295	307	363	0.992748	0.99678	0.987761	0.99243	1.02689	1.02557	1.01947	1.02398	1.00457	1.02248	1.02522	1.01743	-0.0148699	0.000218869	0.0182257	0.00119158	0.912262	0.974529	1.86046e-05	FALSE	-0.0164994	-0.000470401	0.0162582	-0.000237215
1aS	1cP	1	3	T	R	S	P	1731	2287	1985	5556	6884	5772	2138	2889	2316	4188	4726	4266	84	60	62	135	140	129	0.992748	0.99678	0.987761	0.99243	0.935489	0.924939	0.935489	0.931972	0.912544	0.966778	0.949439	0.94292	-0.0161616	0.0448169	0.0253992	0.0180182	0.421955	0.678096	5.21419e-05	FALSE	-0.0126527	0.0466173	0.0312686	0.0217444
1aS	1cQ	1	3	T	R	S	Q	1731	2287	1985	5556	6884	5772	233	266	214	818	1059	919	18	38	29	100	142	89	0.992748	0.99678	0.987761	0.99243	1.00314	1.02972	1.0324	1.02176	1.05636	1.02226	0.993937	1.02419	0.0604924	-0.00414738	-0.0258299	0.0101717	0.732684	0.910725	3.33397e-05	FALSE	0.0603068	-0.00495211	-0.0291507	0.00873466
1aS	1dP	1	4	T	L	S	P	1731	2287	1985	5556	6884	5772	968	1270	1204	269	320	261	114	115	123	55	27	29	0.992748	0.99678	0.987761	0.99243	0.709055	0.704555	0.690511	0.701374	0.773019	0.696232	0.700128	0.723126	0.069106	-0.00605444	0.0180678	0.0270398	0.346666	0.584695	5.51222e-05	FALSE	0.079126	-0.00149669	0.0344997	0.0373763
1aS	1dR	1	4	T	L	S	R	1731	2287	1985	5556	6884	5772	1804	2380	1873	1697	2070	1594	67	88	69	47	79	37	0.992748	0.99678	0.987761	0.99243	0.850441	0.850514	0.847087	0.849347	0.816421	0.854244	0.794205	0.821623	-0.0278522	0.00646862	-0.042515	-0.0212995	0.27996	0.494569	5.72758e-05	FALSE	-0.020708	0.00967644	-0.0304405	-0.013824
1aS	1dV	1	4	T	L	S	V	1731	2287	1985	5556	6884	5772	982	1318	1178	780	977	906	35	34	30	23	23	16	0.992748	0.99678	0.987761	0.99243	0.830828	0.831683	0.835496	0.832669	0.808849	0.820906	0.793584	0.80778	-0.0159538	-0.00810016	-0.0316865	-0.0185802	0.115622	0.258197	5.70722e-05	FALSE	-0.00815386	-0.00460469	-0.0189764	-0.0105783
1aS	1eA	1	5	T	E	S	A	1731	2287	1985	5556	6884	5772	849	1011	881	6135	7212	5912	48	60	48	277	319	266	0.992748	0.99678	0.987761	0.99243	1.08684	1.09844	1.08351	1.0896	1.06077	1.0638	1.0616	1.06206	-0.0181941	-0.0310959	-0.00865102	-0.0193137	0.0971438	0.232853	5.76881e-05	FALSE	-0.0237793	-0.0339403	-0.0176718	-0.0251305
1aS	1eG	1	5	T	E	S	G	1731	2287	1985	5556	6884	5772	2104	2607	2346	6800	8050	6847	117	145	110	249	291	326	0.992748	0.99678	0.987761	0.99243	0.993548	0.999786	0.988185	0.99384	0.945105	0.949022	0.989938	0.961355	-0.0412388	-0.0475448	0.0138481	-0.0249785	0.328647	0.561099	5.59023e-05	FALSE	-0.0408618	-0.0475392	0.0149992	-0.0244673
1aS	1eR	1	5	T	E	S	R	1731	2287	1985	5556	6884	5772	1996	2657	2376	10092	12140	10962	105	115	129	345	387	464	0.992748	0.99678	0.987761	0.99243	1.04544	1.04595	1.04061	1.044	0.995462	1.00992	1.01211	1.00583	-0.0423942	-0.0326616	-0.0157658	-0.0302739	0.0601333	0.184954	6.22206e-05	TRUE	-0.0452012	-0.0339258	-0.0199649	-0.0330306
1aS	1eV	1	5	T	E	S	V	1731	2287	1985	5556	6884	5772	1272	1553	1423	4300	4976	4588	12	17	18	33	51	53	0.992748	0.99678	0.987761	0.99243	0.99876	1.00414	0.999585	1.00083	0.974825	0.996386	0.989195	0.986802	-0.0166917	-0.00452221	0.00184303	-0.00645697	0.356935	0.59862	5.48519e-05	FALSE	-0.0166188	-0.00463139	0.00188398	-0.0064554
1aS	1fA	1	6	T	E	S	A	1731	2287	1985	5556	6884	5772	736	1024	856	2237	2753	2404	25	30	32	89	81	69	0.992748	0.99678	0.987761	0.99243	0.986427	0.983469	0.983779	0.984558	1.00476	0.983973	0.953525	0.980752	0.025485	0.00367026	-0.0182136	0.00364724	0.7997	0.93845	2.86322e-05	FALSE	0.0262717	0.00409627	-0.0166416	0.00457546
1aS	1fD	1	6	T	E	S	D	1731	2287	1985	5556	6884	5772	368	568	507	1164	1510	1341	42	49	32	108	103	89	0.992748	0.99678	0.987761	0.99243	0.99105	0.982146	0.976914	0.98337	0.96704	0.954479	0.982666	0.968062	-0.0168229	-0.0245046	0.0177084	-0.00787303	0.605867	0.842972	4.13013e-05	FALSE	-0.0163014	-0.0240452	0.0199268	-0.0068066
1aS	1fG	1	6	T	E	S	G	1731	2287	1985	5556	6884	5772	4072	5415	4560	7856	9442	8269	85	112	124	155	189	175	0.992748	0.99678	0.987761	0.99243	0.933726	0.932459	0.933698	0.933294	0.92719	0.928601	0.904996	0.920262	0.000235318	-0.000855881	-0.0172738	-0.00596479	0.402696	0.655264	5.28552e-05	FALSE	0.00383159	0.00078032	-0.0112566	-0.00221488
1aS	1fK	1	6	T	E	S	K	1731	2287	1985	5556	6884	5772	235	358	281	500	645	599	211	264	245	388	487	433	0.992748	0.99678	0.987761	0.99243	0.945075	0.936314	0.952213	0.944534	0.928161	0.939094	0.930754	0.932669	-0.0100605	0.00579467	-0.00980464	-0.00469016	0.465417	0.723104	4.975e-05	FALSE	-0.007035	0.00734519	-0.00535646	-0.00168209
1aS	1fR	1	6	T	E	S	R	1731	2287	1985	5556	6884	5772	1754	2274	1830	3765	4369	3736	13	16	17	17	30	21	0.992748	0.99678	0.987761	0.99243	0.946098	0.943886	0.947266	0.94575	0.888636	0.941013	0.889747	0.906465	-0.0506016	0.000166033	-0.0459255	-0.0321203	0.185865	0.355862	5.68709e-05	FALSE	-0.0476285	0.00154543	-0.0410493	-0.0290441
1aS	1fV	1	6	T	E	S	V	1731	2287	1985	5556	6884	5772	1643	2153	1913	3323	3582	3275	121	136	136	211	256	166	0.992748	0.99678	0.987761	0.99243	0.939199	0.926929	0.927109	0.931079	0.922006	0.941475	0.888376	0.917285	-0.0103815	0.01753	-0.0273868	-0.00674611	0.657682	0.876437	3.83108e-05	FALSE	-0.00705808	0.0192873	-0.0208331	-0.00286794
1aS	1gR	1	7	T	K	S	R	1731	2287	1985	5556	6884	5772	1650	2223	1771	7884	9324	8238	32	43	45	98	119	125	0.992748	0.99678	0.987761	0.99243	1.03888	1.03587	1.04155	1.03877	0.987305	0.98688	0.982523	0.985569	-0.0440436	-0.045653	-0.0462795	-0.0453254	0.000215788	0.0904931	0.000553324	TRUE	-0.0464297	-0.0466301	-0.0505799	-0.0478799
1aS	1gT	1	7	T	K	S	T	1731	2287	1985	5556	6884	5772	667	910	820	1561	1766	1484	28	27	19	66	79	47	0.992748	0.99678	0.987761	0.99243	0.956121	0.945068	0.933469	0.944886	0.956951	0.993441	0.969249	0.973214	0.00776372	0.0514149	0.0472048	0.0354611	0.125421	0.27111	5.65338e-05	FALSE	0.0102152	0.0527673	0.0532409	0.0387411
1aS	2aA	1	8	T	V	S	A	1731	2287	1985	5556	6884	5772	1203	1620	1434	2271	2618	2464	84	111	61	174	249	195	0.992748	0.99678	0.987761	0.99243	0.931205	0.923503	0.92753	0.927413	0.941969	0.962139	0.998606	0.967572	0.0175174	0.0416088	0.0824285	0.0471849	0.130401	0.278054	5.65391e-05	FALSE	0.0212377	0.0434402	0.0889483	0.0512087
1aS	2aE	1	8	T	V	S	E	1731	2287	1985	5556	6884	5772	739	949	793	151	238	183	31	34	35	4	12	5	0.992748	0.99678	0.987761	0.99243	0.673401	0.704003	0.697672	0.691692	0.620102	0.744258	0.642766	0.669042	-0.0484154	0.0425216	-0.0463678	-0.0174206	0.619916	0.851722	4.04345e-05	FALSE	-0.0384493	0.0470801	-0.0299129	-0.00709403
1aS	2aG	1	8	T	V	S	G	1731	2287	1985	5556	6884	5772	3200	4122	3519	744	826	730	269	317	286	32	54	33	0.992748	0.99678	0.987761	0.99243	0.688376	0.67757	0.685473	0.683807	0.610678	0.658435	0.618314	0.629142	-0.0727067	-0.0169536	-0.0587703	-0.0494769	0.0980638	0.233516	5.74735e-05	FALSE	-0.062674	-0.0124017	-0.0423691	-0.0391483
1aS	2aL	1	8	T	V	S	L	1731	2287	1985	5556	6884	5772	1612	2093	1873	3587	4355	3744	20	26	27	35	30	26	0.992748	0.99678	0.987761	0.99243	0.950271	0.95328	0.944852	0.949468	0.922418	0.883814	0.861233	0.889155	-0.0209626	-0.0663966	-0.0720546	-0.0531379	0.0814505	0.212853	5.88986e-05	FALSE	-0.0182048	-0.0652346	-0.0669719	-0.0501371
1aS	2aM	1	8	T	V	S	M	1731	2287	1985	5556	6884	5772	312	419	398	728	889	795	115	185	135	309	294	296	0.992748	0.99678	0.987761	0.99243	0.955774	0.955577	0.944769	0.95204	0.972136	0.921529	0.955439	0.949701	0.0232929	-0.0309718	0.0222328	0.00485131	0.811926	0.943321	2.77183e-05	FALSE	0.0257627	-0.0298638	0.0273226	0.0077405
1aS	2aW	1	8	T	V	S	W	1731	2287	1985	5556	6884	5772	785	1026	902	755	906	763	15	43	33	9	13	6	0.992748	0.99678	0.987761	0.99243	0.853013	0.852301	0.846393	0.850569	0.798301	0.726021	0.670377	0.731566	-0.0485257	-0.123536	-0.165658	-0.112573	0.0814396	0.212903	5.89315e-05	FALSE	-0.041473	-0.120357	-0.153544	-0.105125
1aS	2bE	1	9	T	K	S	E	1731	2287	1985	5556	6884	5772	651	877	751	2109	2497	2324	37	54	28	102	106	68	0.992748	0.99678	0.987761	0.99243	0.993824	0.990228	0.994887	0.99298	0.975109	0.946415	0.967142	0.962889	-0.0115076	-0.0406247	-0.0155689	-0.0225671	0.131432	0.279166	5.65856e-05	FALSE	-0.0111466	-0.0403709	-0.0150667	-0.0221947
1aS	2bI	1	9	T	K	S	I	1731	2287	1985	5556	6884	5772	345	458	344	902	1196	1013	20	18	12	46	65	35	0.992748	0.99678	0.987761	0.99243	0.968966	0.98004	0.989207	0.979404	0.954106	1.01823	0.988109	0.986815	-0.00783329	0.0413442	0.011009	0.01484	0.409059	0.66295	5.26495e-05	FALSE	-0.00607158	0.0418565	0.0120619	0.0159489
1aS	2bQ	1	9	T	K	S	Q	1731	2287	1985	5556	6884	5772	972	1256	1094	3031	3655	3210	31	15	26	104	64	79	0.992748	0.99678	0.987761	0.99243	0.989399	0.992799	0.988795	0.990331	0.997876	1.03788	0.992793	1.00952	0.0156523	0.0482799	0.0160999	0.0266774	0.132209	0.280193	5.66317e-05	FALSE	0.0162688	0.0484674	0.0171924	0.0273096
1aS	2bR	1	9	T	K	S	R	1731	2287	1985	5556	6884	5772	2296	3111	2601	9630	11442	10054	28	42	27	98	157	137	0.992748	0.99678	0.987761	0.99243	1.02377	1.02039	1.02035	1.0215	1.00279	1.0223	1.0515	1.02553	-0.0135569	0.0051973	0.0436374	0.0117592	0.557123	0.806979	4.43656e-05	FALSE	-0.0149928	0.00465053	0.0415788	0.0104122
1aS	2cA	1	10	T	T	S	A	1731	2287	1985	5556	6884	5772	1292	1633	1499	4659	5488	5128	16	19	24	45	36	36	0.992748	0.99678	0.987761	0.99243	1.00625	1.00976	1.00637	1.00746	0.977431	0.942247	0.911976	0.943885	-0.0215203	-0.0642637	-0.0820751	-0.055953	0.0894931	0.221691	5.78755e-05	FALSE	-0.0218906	-0.0645226	-0.082709	-0.0563741
1aS	2cP	1	10	T	T	S	P	1731	2287	1985	5556	6884	5772	2379	3005	2503	190	229	239	126	127	113	4	8	8	0.992748	0.99678	0.987761	0.99243	0.564479	0.563667	0.596641	0.574929	0.457508	0.541231	0.562389	0.520376	-0.102878	-0.020621	-0.0269493	-0.0501495	0.198178	0.374485	5.73457e-05	FALSE	-0.0955886	-0.0172552	-0.0132251	-0.042023
1aS	2cS	1	10	T	T	S	S	1731	2287	1985	5556	6884	5772	1597	2142	2018	6110	7282	7026	185	288	239	725	957	831	0.992748	0.99678	0.987761	0.99243	1.01311	1.01112	1.00838	1.01087	1.0159	1.00843	1.00823	1.01085	0.0101316	0.00056657	0.0121876	0.00762858	0.166838	0.330172	5.68037e-05	FALSE	0.00934858	0.00027125	0.0113512	0.00699034
1aS	2dF	1	11	T	L	S	F	1731	2287	1985	5556	6884	5772	264	335	293	60	85	85	29	36	36	6	14	21	0.992748	0.99678	0.987761	0.99243	0.68574	0.705376	0.72387	0.704995	0.674849	0.755685	0.803844	0.744792	-0.00591838	0.0525794	0.0888338	0.0451649	0.243426	0.442759	5.79099e-05	FALSE	0.00410726	0.0571359	0.105173	0.0554722
1aS	2dS	1	11	T	L	S	S	1731	2287	1985	5556	6884	5772	1551	2167	1836	227	258	241	13	15	13	3	3	3	0.992748	0.99678	0.987761	0.99243	0.634711	0.616232	0.633076	0.628006	0.68751	0.677342	0.697672	0.687508	0.0574024	0.063094	0.0723449	0.0642804	0.00455688	0.0961658	0.000128388	TRUE	0.0668814	0.0672621	0.0876793	0.0739409
1aS	2dV	1	11	T	L	S	V	1731	2287	1985	5556	6884	5772	675	973	800	173	198	194	19	28	30	3	4	6	0.992748	0.99678	0.987761	0.99243	0.699675	0.679382	0.703349	0.694135	0.643509	0.637701	0.681289	0.654166	-0.0510924	-0.0394942	-0.0134523	-0.0346797	0.0893926	0.221641	5.78909e-05	FALSE	-0.041052	-0.0349391	0.00300395	-0.024329
1aS	2eE	1	12	T	K	S	E	1731	2287	1985	5556	6884	5772	689	737	693	337	387	304	57	114	48	15	31	12	0.992748	0.99678	0.987761	0.99243	0.774609	0.791064	0.771214	0.778962	0.702738	0.713537	0.706836	0.707704	-0.0662528	-0.07498	-0.0549383	-0.0653904	0.0077799	0.103512	0.000105093	TRUE	-0.0570057	-0.0709695	-0.0395534	-0.0558429
1aS	2eI	1	12	T	K	S	I	1731	2287	1985	5556	6884	5772	144	210	170	96	118	85	49	56	52	17	28	12	0.992748	0.99678	0.987761	0.99243	0.810517	0.799045	0.786195	0.798586	0.734786	0.785293	0.697672	0.73925	-0.0698534	-0.0111791	-0.0789007	-0.0533111	0.128651	0.275455	5.64584e-05	FALSE	-0.0614542	-0.00725793	-0.0640043	-0.0442388
1aS	2eR	1	12	T	K	S	R	1731	2287	1985	5556	6884	5772	1454	1761	1527	6173	6871	6340	132	167	157	585	802	713	0.992748	0.99678	0.987761	0.99243	1.02518	1.02735	1.02854	1.02702	1.03016	1.05182	1.03881	1.04026	0.0124138	0.0277759	0.0228536	0.0210144	0.0434442	0.161558	6.55389e-05	TRUE	0.0108905	0.0270373	0.0199409	0.0192896
1aS	2fG	1	13	T	A	S	G	1731	2287	1985	5556	6884	5772	2667	3498	2987	5373	5988	5471	126	148	111	239	294	213	0.992748	0.99678	0.987761	0.99243	0.938745	0.930287	0.934843	0.934625	0.931759	0.947818	0.940175	0.939917	-0.000178292	0.0205259	0.0167733	0.0123736	0.191506	0.36463	5.70936e-05	FALSE	0.00316796	0.02221	0.0226961	0.0160247
1aS	2fR	1	13	T	A	S	R	1731	2287	1985	5556	6884	5772	1760	2185	1759	5920	7151	5973	57	80	55	136	213	172	0.992748	0.99678	0.987761	0.99243	0.99818	1.00664	1.00552	1.00345	0.95836	0.982325	0.996092	0.978926	-0.0325804	-0.0210723	0.00287899	-0.0169246	0.246571	0.447364	5.777e-05	FALSE	-0.0324735	-0.0212478	0.00233012	-0.0171304
1aS	2fS	1	13	T	A	S	S	1731	2287	1985	5556	6884	5772	1488	1921	1604	4354	4905	4089	39	59	58	86	139	144	0.992748	0.99678	0.987761	0.99243	0.982021	0.977394	0.972694	0.97737	0.949222	0.967913	0.969668	0.962268	-0.0256777	-0.00633396	0.00887875	-0.00771098	0.521262	0.776216	4.66014e-05	FALSE	-0.024641	-0.00575541	0.0114888	-0.00630255
1aS	2gE	1	14	T	Q	S	E	1731	2287	1985	5556	6884	5772	413	544	460	1587	1780	1658	34	21	27	119	76	100	0.992748	0.99678	0.987761	0.99243	1.01362	1.00661	1.01235	1.01086	1.00279	1.01849	1.01546	1.01225	-0.00347785	0.0151155	0.0155033	0.00904697	0.285462	0.502454	5.70447e-05	FALSE	-0.00429148	0.0149407	0.0142657	0.00830497
1aS	2gH	1	14	T	Q	S	H	1731	2287	1985	5556	6884	5772	421	523	460	1144	1243	1122	53	68	59	83	160	137	0.992748	0.99678	0.987761	0.99243	0.97344	0.968946	0.967638	0.970008	0.909539	0.967764	0.962006	0.946436	-0.0568408	0.00193729	0.0062101	-0.0162311	0.508613	0.765445	4.74688e-05	FALSE	-0.0553249	0.00272429	0.00928363	-0.014439
1aS	2gL	1	14	T	Q	S	L	1731	2287	1985	5556	6884	5772	884	1077	902	2118	2241	1986	16	13	15	42	31	35	0.992748	0.99678	0.987761	0.99243	0.958844	0.953282	0.955917	0.956014	0.969431	0.969339	0.962562	0.967111	0.0175408	0.0191266	0.0183438	0.018337	0.000622643	0.0836923	0.000303835	TRUE	0.0198481	0.0202885	0.0224673	0.020868
1aS	2gR	1	14	T	Q	S	R	1731	2287	1985	5556	6884	5772	1532	1995	1712	2834	3325	2974	77	103	81	121	111	118	0.992748	0.99678	0.987761	0.99243	0.928853	0.927137	0.928781	0.928257	0.909938	0.875767	0.908629	0.898112	-0.0121788	-0.0483845	-0.00878424	-0.0231159	0.209693	0.391767	5.74685e-05	FALSE	-0.0083435	-0.0466317	-0.00236556	-0.0191136
1aS	2gT	1	14	T	Q	S	T	1731	2287	1985	5556	6884	5772	967	1188	975	2690	3410	2837	21	38	17	58	62	30	0.992748	0.99678	0.987761	0.99243	0.976158	0.991182	0.987837	0.985059	0.975326	0.92463	0.930583	0.943513	0.0062468	-0.0633607	-0.0451645	-0.0340928	0.243529	0.442917	5.78949e-05	FALSE	0.00761204	-0.0631315	-0.04398	-0.0331665
1aS	3aH	1	15	T	N	S	H	1731	2287	1985	5556	6884	5772	394	520	479	285	352	320	14	20	21	10	6	10	0.992748	0.99678	0.987761	0.99243	0.819979	0.820984	0.819371	0.820111	0.818517	0.725111	0.780609	0.774746	0.00448425	-0.0932304	-0.0287335	-0.0391599	0.305485	0.530527	5.67584e-05	FALSE	0.0126147	-0.0895849	-0.0152141	-0.0307281
1aS	3aI	1	15	T	N	S	I	1731	2287	1985	5556	6884	5772	318	426	346	1248	1492	1277	38	60	64	229	236	232	0.992748	0.99678	0.987761	0.99243	1.01606	1.01463	1.01506	1.01525	1.06579	1.0283	1.013	1.0357	0.0570978	0.0169394	0.0103651	0.0281341	0.193921	0.368183	5.71324e-05	FALSE	0.0561355	0.0165495	0.00885109	0.0271787
1aS	3aS	1	15	T	N	S	S	1731	2287	1985	5556	6884	5772	1802	2375	2001	718	839	659	83	112	119	24	33	18	0.992748	0.99678	0.987761	0.99243	0.750836	0.744365	0.738392	0.744531	0.713662	0.722988	0.64931	0.69532	-0.0317287	-0.0189806	-0.0800449	-0.0435847	0.143813	0.296928	5.67317e-05	FALSE	-0.0220795	-0.0145742	-0.0638994	-0.0335177
1aS	3aT	1	15	T	N	S	T	1731	2287	1985	5556	6884	5772	1341	1932	1585	3915	4971	4401	21	32	24	42	61	41	0.992748	0.99678	0.987761	0.99243	0.981758	0.978296	0.982477	0.980844	0.9379	0.942961	0.926866	0.935909	-0.0367384	-0.0321857	-0.0435869	-0.0375037	0.00771531	0.10288	0.000104938	TRUE	-0.0356869	-0.0316297	-0.0418915	-0.0364027
1aS	3bA	1	16	T	S	S	A	1731	2287	1985	5556	6884	5772	739	977	883	3757	4550	4052	15	21	20	100	120	94	0.992748	0.99678	0.987761	0.99243	1.04607	1.0482	1.04	1.04476	1.0775	1.0723	1.04274	1.06418	0.0390131	0.0274763	0.0154672	0.0273189	0.0566986	0.1808	6.28554e-05	TRUE	0.036165	0.0261474	0.0113345	0.024549
1aS	3bC	1	16	T	S	S	C	1731	2287	1985	5556	6884	5772	382	486	416	1233	1246	1187	97	104	118	289	270	253	0.992748	0.99678	0.987761	0.99243	0.993398	0.977874	0.985597	0.985623	0.984114	0.979353	0.952876	0.972114	-0.00207991	0.00462644	-0.0206581	-0.0060372	0.508422	0.765355	4.74996e-05	FALSE	-0.00169418	0.00519301	-0.0192592	-0.00525347
1aS	3cA	1	17	T	E	S	A	1731	2287	1985	5556	6884	5772	1491	1914	1764	5233	5988	5502	141	172	146	152	211	163	0.992748	0.99678	0.987761	0.99243	1.00311	1.00133	0.99579	1.00008	0.866241	0.891032	0.878164	0.878479	-0.129594	-0.107073	-0.105438	-0.114035	0.00463855	0.096771	0.000127927	TRUE	-0.129778	-0.107108	-0.105024	-0.11397
1aS	3cD	1	17	T	E	S	D	1731	2287	1985	5556	6884	5772	318	439	399	700	925	837	32	62	47	64	107	75	0.992748	0.99678	0.987761	0.99243	0.949018	0.954761	0.950376	0.951385	0.9379	0.931245	0.91906	0.929402	-0.00423521	-0.0204416	-0.0196841	-0.014787	0.10737	0.247363	5.73333e-05	FALSE	-0.00141252	-0.0193144	-0.0150763	-0.0119344
1aS	3cG	1	17	T	E	S	G	1731	2287	1985	5556	6884	5772	2465	3124	2701	4639	5388	4608	138	173	183	251	257	257	0.992748	0.99678	0.987761	0.99243	0.930846	0.93117	0.926712	0.929576	0.926891	0.913584	0.904434	0.91497	0.00279565	-0.0145887	-0.0109359	-0.00757629	0.28858	0.507158	5.70344e-05	FALSE	0.00653363	-0.0129241	-0.00435019	-0.00358021
1aS	3cK	1	17	T	E	S	K	1731	2287	1985	5556	6884	5772	430	573	575	1275	1543	1394	18	38	16	74	117	61	0.992748	0.99678	0.987761	0.99243	0.983558	0.983661	0.966942	0.978054	1.02145	0.999446	1.01877	1.01322	0.0450222	0.0189528	0.0636667	0.0425472	0.0816663	0.213053	5.87852e-05	FALSE	0.045972	0.0193739	0.0668036	0.0440498
1aS	3cR	1	17	T	E	S	R	1731	2287	1985	5556	6884	5772	1942	2444	2068	5381	6223	5347	74	79	52	154	177	125	0.992748	0.99678	0.987761	0.99243	0.975701	0.977065	0.974315	0.975694	0.942508	0.961995	0.96597	0.956825	-0.0261169	-0.0119243	0.00358003	-0.011487	0.312329	0.539338	5.63671e-05	FALSE	-0.0247262	-0.0113375	0.0060402	-0.0100078
1aS	3cV	1	17	T	E	S	V	1731	2287	1985	5556	6884	5772	1154	1312	1186	3726	4219	3628	82	107	62	246	283	250	0.992748	0.99678	0.987761	0.99243	0.993435	1.00457	0.993565	0.997189	0.984914	0.981542	1.02519	0.997216	-0.00131666	-0.0197897	0.043786	0.00755988	0.727595	0.908207	3.37243e-05	FALSE	-0.000933055	-0.0199101	0.044417	0.00785794
1aS	3dP	1	18	T	L	S	P	1731	2287	1985	5556	6884	5772	2171	2999	2447	104	96	111	36	44	26	2	1	1	0.992748	0.99678	0.987761	0.99243	0.505213	0.461478	0.511425	0.492705	0.522395	0.421127	0.492533	0.478685	0.0208452	-0.0388657	-0.0126327	-0.0102177	0.614232	0.847821	4.07535e-05	FALSE	0.0247492	-0.0386447	-0.00588314	-0.00659288
1aS	3dR	1	18	T	L	S	R	1731	2287	1985	5556	6884	5772	1877	2387	2027	146	222	145	93	91	84	3	10	2	0.992748	0.99678	0.987761	0.99243	0.561417	0.587134	0.563576	0.570709	0.459363	0.606791	0.437626	0.50126	-0.0979829	0.0215464	-0.119052	-0.065163	0.275047	0.487775	5.72565e-05	FALSE	-0.0908311	0.0253297	-0.10747	-0.0576573
1aS	3dS	1	18	T	L	S	S	1731	2287	1985	5556	6884	5772	1552	2160	1902	119	137	122	70	107	90	1	4	3	0.992748	0.99678	0.987761	0.99243	0.559753	0.542039	0.55109	0.550961	0.364921	0.479757	0.476149	0.440276	-0.190772	-0.0605371	-0.0681958	-0.106502	0.127596	0.273877	5.64517e-05	FALSE	-0.183697	-0.0576478	-0.0576028	-0.0996492
1aS	3eG	1	19	T	A	S	G	1731	2287	1985	5556	6884	5772	2281	2976	2602	3296	3927	3294	118	118	54	102	159	79	0.992748	0.99678	0.987761	0.99243	0.900211	0.899624	0.892553	0.897463	0.840635	0.902089	0.909113	0.883946	-0.0530473	0.00536154	0.0274839	-0.00673393	0.805558	0.940729	2.8213e-05	FALSE	-0.0478829	0.00768642	0.0366541	-0.00118078
1aS	3eP	1	19	T	A	S	P	1731	2287	1985	5556	6884	5772	1239	1610	1462	54	78	77	23	48	32	1	1	3	0.992748	0.99678	0.987761	0.99243	0.494253	0.510301	0.528522	0.511025	0.493973	0.410876	0.594541	0.499796	0.00330388	-0.0977822	0.0724874	-0.00733031	0.89573	0.969833	2.02391e-05	FALSE	0.00640534	-0.0957655	0.0810282	-0.00277732
1aS	3eR	1	19	T	A	S	R	1731	2287	1985	5556	6884	5772	1371	1857	1662	7126	8861	7577	43	56	46	226	299	201	0.992748	0.99678	0.987761	0.99243	1.04864	1.05106	1.03925	1.04632	1.04993	1.0643	1.03439	1.04954	0.00889461	0.0166256	0.00786115	0.0111271	0.0565743	0.18058	6.28829e-05	TRUE	0.00588016	0.0152139	0.00380909	0.00830104
1aS	3eS	1	19	T	A	S	S	1731	2287	1985	5556	6884	5772	871	1210	927	2329	2838	2335	33	43	53	124	117	156	0.992748	0.99678	0.987761	0.99243	0.971573	0.967388	0.971322	0.970094	1.01102	0.984883	0.989154	0.995019	0.0464942	0.0206092	0.0297198	0.0322744	0.0509874	0.172134	6.39371e-05	TRUE	0.048113	0.0214342	0.0324563	0.0340012
1aS	3eT	1	19	T	A	S	T	1731	2287	1985	5556	6884	5772	1316	1691	1380	3339	4087	3400	45	49	57	92	95	77	0.992748	0.99678	0.987761	0.99243	0.965488	0.970924	0.968789	0.9684	0.940449	0.944954	0.899987	0.928463	-0.0180374	-0.0228442	-0.0569448	-0.0326088	0.116842	0.259601	5.70891e-05	FALSE	-0.0160866	-0.0221056	-0.0539762	-0.0307228
1aS	3eV	1	19	T	A	S	V	1731	2287	1985	5556	6884	5772	889	1130	913	1993	2208	1940	59	84	45	114	155	97	0.992748	0.99678	0.987761	0.99243	0.951136	0.945874	0.951846	0.949619	0.933902	0.939128	0.953488	0.942173	-0.0103369	-0.00370081	0.0132915	-0.000248748	0.975009	0.993057	9.89094e-06	FALSE	-0.00762412	-0.00236696	0.0177715	0.00259349
1aS	3fA	1	20	T	S	S	A	1731	2287	1985	5556	6884	5772	1041	1210	1085	4233	4675	4052	17	15	19	49	28	28	0.992748	0.99678	0.987761	0.99243	1.02018	1.02619	1.01641	1.02093	0.980275	0.940489	0.909949	0.943571	-0.0325024	-0.0824	-0.094021	-0.0696411	0.0662107	0.193037	6.12406e-05	TRUE	-0.0337166	-0.0831066	-0.0956734	-0.0708322
1aS	3fC	1	20	T	S	S	C	1731	2287	1985	5556	6884	5772	545	725	618	1725	2088	1659	34	25	25	47	82	53	0.992748	0.99678	0.987761	0.99243	0.991127	0.991577	0.978611	0.987105	0.895073	1.0069	0.951584	0.951185	-0.0888658	0.0185145	-0.0150502	-0.0284672	0.464136	0.721703	4.97384e-05	FALSE	-0.0883487	0.0187335	-0.0129905	-0.0275352
1aS	3fL	1	20	T	S	S	L	1731	2287	1985	5556	6884	5772	1353	1789	1542	4439	5411	4829	40	73	30	101	189	140	0.992748	0.99678	0.987761	0.99243	0.99529	0.997348	0.996252	0.996297	0.964927	0.979029	1.04192	0.995292	-0.0231451	-0.0151077	0.0578617	0.00653628	0.823449	0.946275	2.67302e-05	FALSE	-0.0228693	-0.0150383	0.0582304	0.00677425
1aS	3fP	1	20	T	S	S	P	1731	2287	1985	5556	6884	5772	1167	1521	1310	79	79	83	89	98	73	3	2	4	0.992748	0.99678	0.987761	0.99243	0.545309	0.518501	0.549681	0.537831	0.46446	0.408446	0.533055	0.468654	-0.0768945	-0.108385	-0.0098992	-0.0650597	0.154383	0.312432	5.68537e-05	FALSE	-0.0705323	-0.106122	0.000575852	-0.058693
1aS	3fT	1	20	T	S	S	T	1731	2287	1985	5556	6884	5772	1044	1347	1090	3202	3865	2975	57	73	55	171	249	143	0.992748	0.99678	0.987761	0.99243	0.987477	0.99114	0.98051	0.986376	0.984914	1.01151	0.974951	0.990459	0.00459818	0.0235624	0.00644127	0.0115339	0.196274	0.371264	5.70728e-05	FALSE	0.0053249	0.0237927	0.00832249	0.01248
1aS	3gA	1	21	T	T	S	A	1731	2287	1985	5556	6884	5772	1267	1712	1370	2739	3481	2936	77	112	88	109	195	123	0.992748	0.99678	0.987761	0.99243	0.946921	0.950562	0.952823	0.950102	0.897828	0.932282	0.903891	0.911334	-0.0422257	-0.0152191	-0.0372706	-0.0315718	0.0626915	0.188224	6.17178e-05	TRUE	-0.0392948	-0.0139937	-0.0328756	-0.0287214
1aS	3gK	1	21	T	T	S	K	1731	2287	1985	5556	6884	5772	1493	2083	1651	5569	6612	5401	32	54	36	116	162	125	0.992748	0.99678	0.987761	0.99243	1.01017	1.00304	1.00125	1.00482	1.00686	0.996386	1.00807	1.00377	0.00401257	-0.00342293	0.0190769	0.0065555	0.426326	0.682995	5.19867e-05	FALSE	0.00340717	-0.00350294	0.0189533	0.00628585
1aS	3gM	1	21	T	T	S	M	1731	2287	1985	5556	6884	5772	594	704	666	2080	2310	1950	105	129	107	175	237	196	0.992748	0.99678	0.987761	0.99243	1.00284	1.00694	0.988551	0.999446	0.91676	0.938615	0.934853	0.930076	-0.0788102	-0.0650871	-0.0415983	-0.0618319	0.0295154	0.14253	7.09188e-05	TRUE	-0.0789781	-0.0652707	-0.0404823	-0.061577
1aS	3gP	1	21	T	T	S	P	1731	2287	1985	5556	6884	5772	3170	3954	3452	1445	1700	1542	253	296	292	56	61	51	0.992748	0.99678	0.987761	0.99243	0.766438	0.767509	0.773289	0.769079	0.682675	0.68087	0.665776	0.676441	-0.0782053	-0.0841673	-0.0980486	-0.0868071	0.00455438	0.0962771	0.000128596	TRUE	-0.0688051	-0.0799294	-0.0827263	-0.0771536
1aS	3gR	1	21	T	T	S	R	1731	2287	1985	5556	6884	5772	2011	2827	2329	8903	10184	8899	132	155	125	527	472	454	0.992748	0.99678	0.987761	0.99243	1.03003	1.01794	1.01903	1.02234	1.01805	0.998146	1.01322	1.00981	-0.00451449	-0.0165209	0.00666522	-0.00479007	0.548553	0.799708	4.48971e-05	FALSE	-0.00634087	-0.017001	0.00474354	-0.00619943
1aS	3gS	1	21	T	T	S	S	1731	2287	1985	5556	6884	5772	1239	1635	1365	2002	2627	2190	26	35	32	36	49	39	0.992748	0.99678	0.987761	0.99243	0.913168	0.922822	0.919679	0.918556	0.895263	0.906596	0.888203	0.896687	-0.0112826	-0.013255	-0.02022	-0.0149192	0.0314662	0.14569	7.01035e-05	TRUE	-0.00670314	-0.011409	-0.0130755	-0.0103959
1aS	4aG	1	22	T	A	S	G	1731	2287	1985	5556	6884	5772	1380	1857	1461	322	420	299	78	125	90	10	8	9	0.992748	0.99678	0.987761	0.99243	0.688791	0.69183	0.683923	0.688181	0.619357	0.543101	0.60193	0.588129	-0.0644395	-0.146501	-0.0736222	-0.0948543	0.0674122	0.194258	6.07734e-05	TRUE	-0.0544059	-0.141935	-0.0572328	-0.0845245
1aS	4aP	1	22	T	A	S	P	1731	2287	1985	5556	6884	5772	7100	9309	7871	217	300	236	414	566	426	18	14	12	0.992748	0.99678	0.987761	0.99243	0.453106	0.462271	0.464023	0.4598	0.493973	0.4311	0.456876	0.46065	0.0441531	-0.029683	-0.00146784	0.0043341	0.858956	0.958307	2.36633e-05	FALSE	0.0436925	-0.029428	-0.000828954	0.00447852
1aS	4aR	1	22	T	A	S	R	1731	2287	1985	5556	6884	5772	1773	2149	1867	9134	10400	8891	151	182	152	891	941	654	0.992748	0.99678	0.987761	0.99243	1.04761	1.05272	1.04424	1.04819	1.06335	1.06051	1.03262	1.05216	0.0233354	0.0111807	0.00116186	0.0118927	0.204737	0.384433	5.74479e-05	FALSE	0.0203878	0.00972075	-0.00342997	0.00889286
1aS	4aS	1	22	T	A	S	S	1731	2287	1985	5556	6884	5772	2128	2673	2309	1344	1715	1421	29	22	23	7	7	5	0.992748	0.99678	0.987761	0.99243	0.804248	0.814671	0.809974	0.809631	0.692722	0.732043	0.690835	0.7052	-0.105694	-0.0800048	-0.109226	-0.0983081	0.00865984	0.105185	0.00010109	TRUE	-0.0971265	-0.0762756	-0.0952764	-0.0895595
1aS	4bH	1	23	T	N	S	H	1731	2287	1985	5556	6884	5772	695	987	719	2377	3128	2402	67	81	84	107	114	108	0.992748	0.99678	0.987761	0.99243	1.00011	1.00285	1.00365	1.0022	0.911811	0.907218	0.894327	0.904452	-0.0810479	-0.0924039	-0.0970412	-0.0901643	0.00276469	0.0921818	0.000158694	TRUE	-0.0810545	-0.0924789	-0.0974036	-0.0903123
1aS	4bI	1	23	T	N	S	I	1731	2287	1985	5556	6884	5772	464	601	485	1489	1691	1445	24	21	16	59	99	56	0.992748	0.99678	0.987761	0.99243	0.992724	0.988831	0.990545	0.9907	0.961825	1.04964	1.00898	1.00681	-0.0237003	0.0639891	0.0305615	0.0236168	0.452905	0.709671	5.0379e-05	FALSE	-0.0232756	0.0642787	0.0314854	0.0241628
1aS	4bS	1	23	T	N	S	S	1731	2287	1985	5556	6884	5772	1410	1776	1580	5333	6436	5702	36	78	60	132	208	153	0.992748	0.99678	0.987761	0.99243	1.01178	1.01864	1.01249	1.01431	1.00818	0.98251	0.972728	0.987806	0.00373815	-0.0328554	-0.0273707	-0.0188293	0.240236	0.438643	5.80576e-05	FALSE	0.00303559	-0.0333545	-0.0286228	-0.0196472
1aS	4bT	1	23	T	N	S	T	1731	2287	1985	5556	6884	5772	1048	1397	1246	3855	4355	3937	24	48	29	100	166	108	0.992748	0.99678	0.987761	0.99243	1.00855	1.00091	0.997273	1.00224	1.023	1.01314	1.01609	1.01741	0.0217646	0.0154503	0.0310226	0.0227458	0.0373254	0.154624	6.79808e-05	TRUE	0.0212563	0.0154264	0.0312912	0.022658
1aS	4cL	1	24	T	M	S	L	1731	2287	1985	5556	6884	5772	1820	2281	2110	6202	7148	6973	57	36	55	175	155	162	0.992748	0.99678	0.987761	0.99243	0.999688	1.00152	1.00241	1.00121	0.987595	1.03895	0.989234	1.00526	-0.00484391	0.0406523	-0.000908829	0.0116332	0.507954	0.765038	4.75226e-05	FALSE	-0.00482557	0.0406123	-0.00114775	0.0115463
1aS	4cS	1	24	T	M	S	S	1731	2287	1985	5556	6884	5772	1127	1616	1338	3374	4124	3214	102	110	76	272	254	207	0.992748	0.99678	0.987761	0.99243	0.984673	0.977331	0.965887	0.975964	0.971257	0.965547	0.980272	0.972359	-0.00627576	-0.00863659	0.0262065	0.00376473	0.769567	0.926238	3.07695e-05	FALSE	-0.00538926	-0.00805646	0.0294392	0.00533116
1aS	4cT	1	24	T	M	S	T	1731	2287	1985	5556	6884	5772	1513	1979	1755	5670	6435	6033	49	52	40	165	189	164	0.992748	0.99678	0.987761	0.99243	1.01071	1.00588	1.00692	1.00784	0.998307	1.01899	1.0271	1.0148	-0.00507343	0.0163562	0.0324982	0.0145936	0.311895	0.539003	5.64096e-05	FALSE	-0.00571142	0.016201	0.0318084	0.0140993
1aS	4cV	1	24	T	M	S	V	1731	2287	1985	5556	6884	5772	524	703	624	1762	2082	1819	59	80	55	157	240	179	0.992748	0.99678	0.987761	0.99243	0.998144	0.994868	0.988046	0.993686	0.971011	0.996386	1.00066	0.989352	-0.0198942	0.00472108	0.0247049	0.00317728	0.828393	0.948271	2.62577e-05	FALSE	-0.0197851	0.00485502	0.0258694	0.00364643
1aS	4dH	1	25	T	L	S	H	1731	2287	1985	5556	6884	5772	863	1077	996	103	118	127	47	53	58	5	4	2	0.992748	0.99678	0.987761	0.99243	0.611059	0.60644	0.629754	0.615751	0.597722	0.562525	0.480031	0.546759	-0.00890558	-0.0419622	-0.142016	-0.0642945	0.249349	0.451103	5.78028e-05	FALSE	3.51882e-05	-0.0379079	-0.126797	-0.05489
1aS	4dP	1	25	T	L	S	P	1731	2287	1985	5556	6884	5772	2415	3139	2698	89	109	63	131	118	135	2	5	2	0.992748	0.99678	0.987761	0.99243	0.474804	0.471065	0.435398	0.460422	0.372626	0.494518	0.383305	0.416816	-0.0987348	0.0249692	-0.046764	-0.0401765	0.379049	0.626131	5.39182e-05	FALSE	-0.0972058	0.0255898	-0.0506918	-0.0407693
1aS	4dR	1	25	T	L	S	R	1731	2287	1985	5556	6884	5772	2002	2625	2298	64	83	63	95	115	105	2	2	3	0.992748	0.99678	0.987761	0.99243	0.458316	0.460028	0.453771	0.457371	0.409882	0.3896	0.4585	0.419328	-0.0451095	-0.0689465	0.0102834	-0.0345909	0.278429	0.492452	5.72278e-05	FALSE	-0.0450689	-0.0687881	0.00936596	-0.0348303
1aS	4dV	1	25	T	L	S	V	1731	2287	1985	5556	6884	5772	939	1156	1005	483	517	533	45	53	41	17	21	8	0.992748	0.99678	0.987761	0.99243	0.780448	0.772153	0.792942	0.781847	0.74466	0.757887	0.678462	0.727003	-0.030128	-0.0117802	-0.104775	-0.0488945	0.227693	0.42018	5.81265e-05	FALSE	-0.0209995	-0.00758274	-0.0901265	-0.0395696
1aS	4eE	1	26	T	R	S	E	1731	2287	1985	5556	6884	5772	551	714	637	156	189	153	30	49	45	4	4	2	0.992748	0.99678	0.987761	0.99243	0.711217	0.710365	0.702253	0.707945	0.623904	0.57177	0.509086	0.568254	-0.0821548	-0.136307	-0.184572	-0.134345	0.0452207	0.163774	6.50341e-05	TRUE	-0.0721429	-0.13176	-0.168115	-0.124006
1aS	4eG	1	26	T	R	S	G	1731	2287	1985	5556	6884	5772	2346	2960	2639	1060	1067	945	106	168	151	32	38	26	0.992748	0.99678	0.987761	0.99243	0.765416	0.746745	0.747976	0.753379	0.718658	0.69184	0.664144	0.691547	-0.041207	-0.0525015	-0.074677	-0.0561285	0.0293332	0.142358	7.11369e-05	TRUE	-0.0317887	-0.0481098	-0.0587084	-0.0462023
1aS	4eS	1	26	T	R	S	S	1731	2287	1985	5556	6884	5772	1615	2134	1932	1329	1696	1429	30	36	27	17	14	19	0.992748	0.99678	0.987761	0.99243	0.834931	0.83989	0.831026	0.835282	0.791673	0.755685	0.825322	0.790893	-0.037203	-0.0815014	0.00446725	-0.038079	0.264736	0.473232	5.73915e-05	FALSE	-0.0295341	-0.0781276	0.0174106	-0.0300837
1aS	4eT	1	26	T	R	S	T	1731	2287	1985	5556	6884	5772	1354	1702	1383	772	818	773	44	77	69	28	34	14	0.992748	0.99678	0.987761	0.99243	0.792386	0.780633	0.798951	0.790657	0.805123	0.770649	0.682936	0.752903	0.0184832	-0.00747112	-0.106237	-0.0317416	0.491374	0.748364	4.83321e-05	FALSE	0.0273455	-0.00335322	-0.0918229	-0.0226102
1aS	4fA	1	27	T	E	S	A	1731	2287	1985	5556	6884	5772	928	1174	1039	2478	2712	2613	49	79	54	152	213	128	0.992748	0.99678	0.987761	0.99243	0.971413	0.965596	0.971142	0.969384	0.988792	0.983807	0.964365	0.978988	0.0244236	0.0213198	0.00510853	0.0169507	0.105439	0.244328	5.71489e-05	FALSE	0.0260513	0.0221882	0.00786158	0.0187004
1aS	4fG	1	27	T	E	S	G	1731	2287	1985	5556	6884	5772	1370	1900	1537	4189	5341	4274	99	103	97	236	247	193	0.992748	0.99678	0.987761	0.99243	0.987121	0.988722	0.982645	0.986163	0.958257	0.970001	0.944321	0.957527	-0.0217058	-0.0155372	-0.0262979	-0.0211803	0.020984	0.128771	7.71947e-05	TRUE	-0.0209587	-0.0152449	-0.0246184	-0.020274
1aS	4fR	1	27	T	E	S	R	1731	2287	1985	5556	6884	5772	699	974	783	1398	1797	1583	45	86	71	30	61	39	0.992748	0.99678	0.987761	0.99243	0.9379	0.939111	0.946149	0.941054	0.810517	0.826489	0.796961	0.811322	-0.120582	-0.109599	-0.137608	-0.122596	0.00438846	0.0959315	0.000130329	TRUE	-0.117193	-0.108111	-0.132637	-0.119313
1aS	4fV	1	27	T	E	S	V	1731	2287	1985	5556	6884	5772	687	862	856	1427	1643	1790	24	31	41	48	51	59	0.992748	0.99678	0.987761	0.99243	0.942289	0.942947	0.950014	0.945083	0.9379	0.925607	0.907225	0.923577	0.00244494	-0.0143045	-0.031162	-0.0143405	0.277433	0.490906	5.71756e-05	FALSE	0.00561237	-0.0129037	-0.0265228	-0.0112714
1aS	4gH	1	28	T	Q	S	H	1731	2287	1985	5556	6884	5772	918	1211	942	2555	3042	2612	88	118	95	151	275	227	0.992748	0.99678	0.987761	0.99243	0.976217	0.975469	0.982319	0.978002	0.920137	0.966635	0.965284	0.950685	-0.0490013	-0.00569331	-0.00501291	-0.0199025	0.304787	0.529396	5.67538e-05	FALSE	-0.0476394	-0.00506688	-0.00330249	-0.0186696
1aS	4gK	1	28	T	Q	S	K	1731	2287	1985	5556	6884	5772	1252	1559	1506	4194	4788	4262	98	138	132	199	304	288	0.992748	0.99678	0.987761	0.99243	0.997703	0.99915	0.984656	0.993836	0.939662	0.960001	0.954875	0.951512	-0.050806	-0.0359319	-0.0177305	-0.0348228	0.0678469	0.19461	6.0591e-05	TRUE	-0.0506711	-0.0359096	-0.0162419	-0.0342742
1aS	4gL	1	28	T	Q	S	L	1731	2287	1985	5556	6884	5772	985	1371	1197	2212	2883	2630	173	269	226	434	550	446	0.992748	0.99678	0.987761	0.99243	0.951335	0.954525	0.955677	0.953845	0.964175	0.951216	0.943383	0.952925	0.0197395	-0.000235511	-0.000597739	0.00630207	0.447314	0.704362	5.07296e-05	FALSE	0.0224419	0.000897231	0.00354697	0.00896204
1aS	4gP	1	28	T	Q	S	P	1731	2287	1985	5556	6884	5772	3209	4155	3490	850	947	898	274	383	345	35	35	32	0.992748	0.99678	0.987761	0.99243	0.703495	0.692736	0.710135	0.702122	0.618933	0.585064	0.593318	0.599105	-0.0794602	-0.105441	-0.108126	-0.0976759	0.00864425	0.105507	0.000101557	TRUE	-0.0694252	-0.100875	-0.0916873	-0.0873292
1aS	4gR	1	28	T	Q	S	R	1731	2287	1985	5556	6884	5772	2148	2909	2345	5413	6538	5629	44	56	45	56	72	78	0.992748	0.99678	0.987761	0.99243	0.964698	0.962363	0.965807	0.964289	0.885493	0.896563	0.928529	0.903528	-0.0722094	-0.0627013	-0.0254577	-0.0534561	0.0644139	0.190622	6.15331e-05	TRUE	-0.0702159	-0.0617548	-0.0222179	-0.0513962
1aS	4gT	1	28	T	Q	S	T	1731	2287	1985	5556	6884	5772	1294	1756	1457	3536	4367	3743	58	91	83	153	141	170	0.992748	0.99678	0.987761	0.99243	0.974089	0.974287	0.973577	0.973984	0.970001	0.918545	0.947639	0.945395	0.0029753	-0.0526051	-0.0140223	-0.0212174	0.325982	0.558045	5.60386e-05	FALSE	0.00445531	-0.0519494	-0.0114938	-0.0196626
1aS	5aA	1	29	T	V	S	A	1731	2287	1985	5556	6884	5772	1065	1657	1352	88	106	102	26	19	21	2	1	2	0.992748	0.99678	0.987761	0.99243	0.568424	0.543048	0.569669	0.56038	0.560127	0.520061	0.596344	0.558844	-0.0041747	-0.0212387	0.0336475	0.00274471	0.881175	0.966386	2.16905e-05	FALSE	0.0032872	-0.018325	0.0456755	0.0102125
1aS	5aG	1	29	T	V	S	G	1731	2287	1985	5556	6884	5772	1704	2369	2007	102	110	97	120	184	150	4	3	2	0.992748	0.99678	0.987761	0.99243	0.531046	0.505298	0.518684	0.518342	0.463165	0.381997	0.371243	0.405468	-0.0640297	-0.121674	-0.141093	-0.108932	0.042285	0.1598	6.57431e-05	TRUE	-0.058459	-0.119815	-0.133557	-0.103944
1aS	5aL	1	29	T	V	S	L	1731	2287	1985	5556	6884	5772	1186	1484	1409	1135	1521	1216	42	41	29	15	48	24	0.992748	0.99678	0.987761	0.99243	0.852434	0.869856	0.848688	0.856993	0.738147	0.885526	0.843888	0.82252	-0.108105	0.01847	0.00558657	-0.0280162	0.558111	0.808022	4.43245e-05	FALSE	-0.101032	0.0213522	0.0175699	-0.0207032
1aS	5bE	1	30	T	A	S	E	1731	2287	1985	5556	6884	5772	818	1149	940	2977	3631	3107	15	36	28	72	67	96	0.992748	0.99678	0.987761	0.99243	1.00731	1.00251	1.00243	1.00409	1.03941	0.940137	1.00662	0.99539	0.0394005	-0.0591477	0.0164602	-0.00109568	0.973985	0.99266	1.00968e-05	FALSE	0.0389664	-0.0592139	0.0162193	-0.00134273
1aS	5bG	1	30	T	A	S	G	1731	2287	1985	5556	6884	5772	1239	1621	1453	2845	3399	3063	50	69	60	69	89	86	0.992748	0.99678	0.987761	0.99243	0.953914	0.954188	0.950937	0.953013	0.894876	0.896942	0.906771	0.89953	-0.0521207	-0.0541744	-0.0325276	-0.0462742	0.0215119	0.130226	7.71312e-05	TRUE	-0.0495531	-0.0530338	-0.0279685	-0.0435184
1aS	5bR	1	30	T	A	S	R	1731	2287	1985	5556	6884	5772	1714	2367	2039	5770	6789	6059	38	39	35	82	95	107	0.992748	0.99678	0.987761	0.99243	0.998275	0.991093	0.990244	0.993204	0.946711	0.971846	0.993495	0.970684	-0.0443242	-0.0160557	0.0153705	-0.0150031	0.475926	0.733835	4.90909e-05	FALSE	-0.0442229	-0.0158242	0.0163234	-0.0145745
1aS	5bS	1	30	T	A	S	S	1731	2287	1985	5556	6884	5772	1365	1718	1464	3063	3597	3289	22	37	29	49	56	54	0.992748	0.99678	0.987761	0.99243	0.951245	0.954012	0.958224	0.954494	0.95038	0.915781	0.936731	0.934297	0.00603308	-0.0351596	-0.0097649	-0.0129638	0.392903	0.642806	5.33562e-05	FALSE	0.00874017	-0.0340148	-0.00584525	-0.0103733
1aS	5bT	1	30	T	A	S	T	1731	2287	1985	5556	6884	5772	1355	1883	1563	3341	4302	3264	103	140	85	246	328	178	0.992748	0.99678	0.987761	0.99243	0.962171	0.964294	0.949859	0.958775	0.958476	0.967258	0.950178	0.958637	0.00328273	0.00606851	0.0119442	0.00709847	0.108658	0.24909	5.73348e-05	FALSE	0.00541229	0.00696845	0.0165968	0.00965918
1aS	5bV	1	30	T	A	S	V	1731	2287	1985	5556	6884	5772	843	1007	951	1391	1630	1640	48	71	44	56	101	57	0.992748	0.99678	0.987761	0.99243	0.915599	0.923694	0.927944	0.922413	0.875404	0.908477	0.895191	0.893024	-0.0335551	-0.0122433	-0.021396	-0.0223981	0.0682618	0.194901	6.04677e-05	TRUE	-0.0290885	-0.010416	-0.0149096	-0.018138
1aS	5cL	1	31	T	Q	S	L	1731	2287	1985	5556	6884	5772	1313	1659	1559	4633	5741	5047	48	68	62	191	244	223	0.992748	0.99678	0.987761	0.99243	1.00373	1.01321	1.00005	1.00566	1.01766	1.01748	1.01211	1.01575	0.021214	0.00753193	0.024294	0.01768	0.0754158	0.204599	5.95614e-05	FALSE	0.0209935	0.00718029	0.0242889	0.0174876
1aS	5cP	1	31	T	Q	S	P	1731	2287	1985	5556	6884	5772	3923	5083	4484	1212	1412	1198	269	358	371	33	45	40	0.992748	0.99678	0.987761	0.99243	0.721339	0.716048	0.714442	0.717276	0.614246	0.622625	0.610547	0.615806	-0.101862	-0.0911178	-0.0951516	-0.0960437	0.00106268	0.0878966	0.000243667	TRUE	-0.0919042	-0.0865849	-0.0787352	-0.0857414
1aS	5cR	1	31	T	Q	S	R	1731	2287	1985	5556	6884	5772	2009	2589	2184	6266	7363	6812	110	147	105	353	378	272	0.992748	0.99678	0.987761	0.99243	0.989423	0.990093	0.99579	0.991769	0.992726	0.978225	0.974531	0.981827	0.0104782	-0.00868014	-0.00907192	-0.00242462	0.743201	0.915491	3.26985e-05	FALSE	0.0110934	-0.00842293	-0.00865799	-0.00199585
1aS	5cT	1	31	T	Q	S	T	1731	2287	1985	5556	6884	5772	1451	1954	1615	4463	5255	4504	159	197	191	444	498	423	0.992748	0.99678	0.987761	0.99243	0.987807	0.983508	0.982979	0.984765	0.976601	0.976215	0.956585	0.9698	-0.00404273	-0.00412676	-0.0143632	-0.00751089	0.159687	0.320246	5.69554e-05	FALSE	-0.00333493	-0.00370173	-0.0127153	-0.00658398
1aS	5dF	1	32	T	L	S	F	1731	2287	1985	5556	6884	5772	700	1015	893	221	282	239	38	72	46	10	15	3	0.992748	0.99678	0.987761	0.99243	0.723851	0.716067	0.714641	0.718186	0.702738	0.682151	0.552992	0.64596	-0.0158631	-0.0316106	-0.152903	-0.0667924	0.262856	0.470084	5.73723e-05	FALSE	-0.00592321	-0.0270777	-0.136488	-0.0564964
1aS	5dH	1	32	T	L	S	H	1731	2287	1985	5556	6884	5772	841	1074	929	47	92	59	55	57	65	1	6	2	0.992748	0.99678	0.987761	0.99243	0.523082	0.577445	0.549953	0.55016	0.392884	0.601723	0.466985	0.487197	-0.126405	0.0261363	-0.0762369	-0.0588351	0.320228	0.550244	5.63554e-05	FALSE	-0.121315	0.0297593	-0.065739	-0.0524316
1aS	5dI	1	32	T	L	S	I	1731	2287	1985	5556	6884	5772	835	1053	905	778	947	772	30	39	38	27	28	22	0.992748	0.99678	0.987761	0.99243	0.849332	0.854455	0.847356	0.850381	0.845314	0.827917	0.80298	0.825404	0.00214104	-0.0237874	-0.0340051	-0.0185505	0.226788	0.418519	5.81336e-05	FALSE	0.00932423	-0.0206435	-0.0219457	-0.0110883
1aS	5dP	1	32	T	L	S	P	1731	2287	1985	5556	6884	5772	3153	4049	3572	105	149	114	101	149	151	6	8	5	0.992748	0.99678	0.987761	0.99243	0.463054	0.477902	0.471171	0.470709	0.530164	0.522409	0.475389	0.509321	0.070468	0.0460455	0.0099845	0.042166	0.138429	0.288497	5.6426e-05	FALSE	0.0709515	0.0469366	0.0116574	0.0431818
1aS	5dR	1	32	T	L	S	R	1731	2287	1985	5556	6884	5772	1872	2341	2093	136	162	146	125	130	163	6	9	6	0.992748	0.99678	0.987761	0.99243	0.5535	0.552306	0.560695	0.5555	0.505445	0.552357	0.487507	0.515103	-0.0440408	0.00182853	-0.066325	-0.0361791	0.213123	0.396922	5.76069e-05	FALSE	-0.0372636	0.00495546	-0.0549622	-0.0290901
1aS	5dS	1	32	T	L	S	S	1731	2287	1985	5556	6884	5772	1753	2082	1868	73	92	76	41	62	36	1	2	1	0.992748	0.99678	0.987761	0.99243	0.488972	0.49946	0.498968	0.4958	0.426945	0.462385	0.455275	0.448202	-0.0584807	-0.0354668	-0.037586	-0.0438445	0.0269258	0.138337	7.26375e-05	TRUE	-0.0557872	-0.0337991	-0.0322756	-0.0406206
1aS	5dV	1	32	T	L	S	V	1731	2287	1985	5556	6884	5772	1028	1372	1189	163	194	153	45	52	35	2	3	13	0.992748	0.99678	0.987761	0.99243	0.643996	0.636492	0.630799	0.637096	0.496521	0.530877	0.752163	0.593187	-0.142805	-0.103566	0.129084	-0.0390958	0.690216	0.89265	3.64274e-05	FALSE	-0.133166	-0.0992106	0.144339	-0.0293457
1bA	1aL	2	1	D	I	A	L	1269	1635	1315	4850	5982	5381	615	886	723	1571	2035	1950	162	217	175	411	448	519	1.01299	1.01977	1.02688	1.01988	0.966273	0.964921	0.979149	0.970114	0.965479	0.952357	0.990019	0.969285	-0.0133453	-0.0316419	-0.015445	-0.0201441	0.0734006	0.201534	5.97388e-05	FALSE	-0.0168607	-0.0372512	-0.0200762	-0.0247294
1bA	1aS	2	1	D	I	A	S	1269	1635	1315	4850	5982	5381	1338	1980	1542	1919	2597	2171	50	47	42	89	77	76	1.01299	1.01977	1.02688	1.01988	0.899345	0.898913	0.904722	0.900993	0.924388	0.925114	0.933454	0.927652	0.0133614	0.00842806	0.00441732	0.00873558	0.0776006	0.207535	5.93816e-05	FALSE	0.00362463	-0.00666261	-0.0153227	-0.00612024
1bA	1aT	2	1	D	I	A	T	1269	1635	1315	4850	5982	5381	1641	2121	1745	3637	4182	3726	82	139	119	230	318	226	1.01299	1.01977	1.02688	1.01988	0.949809	0.946939	0.952404	0.949717	0.977116	0.964455	0.93899	0.960187	0.0149694	-0.00120697	-0.039011	-0.0084162	0.651277	0.872909	3.86746e-05	FALSE	0.00982636	-0.00954504	-0.0493389	-0.0163525
1bA	1aV	2	1	D	I	A	V	1269	1635	1315	4850	5982	5381	826	1259	981	2537	2978	2849	17	30	12	72	79	43	1.01299	1.01977	1.02688	1.01988	0.987642	0.968384	0.987618	0.981215	1.0249	0.981028	1.01168	1.00587	0.0244268	-0.00650367	-0.00248331	0.0051466	0.649041	0.871691	3.87384e-05	FALSE	0.0231114	-0.0115756	-0.00525281	0.00209432
1bA	1aY	2	1	D	I	A	Y	1269	1635	1315	4850	5982	5381	611	835	594	1354	1533	1154	70	120	105	187	261	227	1.01299	1.01977	1.02688	1.01988	0.949794	0.938532	0.941588	0.943305	0.971464	0.958499	0.953825	0.961263	0.00933273	0.00141011	-0.0130689	-0.000775344	0.916696	0.975834	1.81599e-05	FALSE	0.00418822	-0.00816756	-0.0256185	-0.00986594
1bA	1bG	2	2	D	A	A	G	1269	1635	1315	4850	5982	5381	3710	4834	4160	8672	10250	9231	128	145	121	306	390	299	1.01299	1.01977	1.02688	1.01988	0.955979	0.955504	0.956809	0.956097	0.958587	0.983521	0.969128	0.970412	-0.00981018	0.00912486	-0.0133954	-0.00469356	0.570905	0.817163	4.33088e-05	FALSE	-0.0143503	0.00207367	-0.0228046	-0.0116937
1bA	1bP	2	2	D	A	A	P	1269	1635	1315	4850	5982	5381	1859	2565	2148	2521	2986	2465	130	224	164	259	281	326	1.01299	1.01977	1.02688	1.01988	0.892851	0.88486	0.881314	0.886342	0.937454	0.893664	0.944213	0.92511	0.0330054	-0.00869103	0.0392127	0.0211757	0.294474	0.515303	5.70018e-05	FALSE	0.0227238	-0.0255984	0.0152373	0.00412088
1bA	1bR	2	2	D	A	A	R	1269	1635	1315	4850	5982	5381	1684	2121	1764	5102	5980	5435	63	78	82	222	244	259	1.01299	1.01977	1.02688	1.01988	0.986056	0.989072	0.994387	0.989838	1.00357	1.00132	0.997231	1.00071	0.00470959	-0.00731208	-0.0238814	-0.00882796	0.398389	0.649607	5.31507e-05	FALSE	0.00322756	-0.00909849	-0.0251437	-0.0103382
1bA	1bT	2	2	D	A	A	T	1269	1635	1315	4850	5982	5381	1423	1894	1637	4076	5004	4433	13	30	14	13	22	18	1.01299	1.01977	1.02688	1.01988	0.97955	0.981416	0.979611	0.980192	0.857531	0.830414	0.894327	0.860757	-0.134743	-0.170406	-0.111611	-0.13892	0.0148171	0.117922	8.57845e-05	TRUE	-0.136903	-0.173424	-0.116141	-0.142156
1bA	1bV	2	2	D	A	A	V	1269	1635	1315	4850	5982	5381	1142	1409	1203	1573	1864	1498	22	38	36	28	44	40	1.01299	1.01977	1.02688	1.01988	0.894658	0.899924	0.890663	0.895082	0.885493	0.884227	0.877617	0.882446	-0.0207858	-0.0334909	-0.0369833	-0.03042	0.0251893	0.136152	7.41459e-05	TRUE	-0.0309169	-0.048448	-0.0592996	-0.0462215
1bA	1cG	2	3	D	R	A	G	1269	1635	1315	4850	5982	5381	4865	6294	5186	15396	17956	15465	187	227	231	623	729	705	1.01299	1.01977	1.02688	1.01988	0.991109	0.990462	0.990648	0.99074	0.997068	1.00441	0.9933	0.99826	-0.00691445	-0.00563483	-0.0239721	-0.0121738	0.175627	0.341725	5.67306e-05	FALSE	-0.00786398	-0.00719599	-0.026069	-0.0137097
1bA	1cP	2	3	D	R	A	P	1269	1635	1315	4850	5982	5381	2138	2889	2316	4188	4726	4266	36	48	41	85	124	65	1.01299	1.01977	1.02688	1.01988	0.935489	0.924939	0.935489	0.931972	0.957146	0.978769	0.918313	0.95141	0.00950555	0.0355424	-0.0423175	0.000910145	0.971887	0.992241	1.0519e-05	FALSE	0.00299673	0.0240106	-0.0560983	-0.00969696
1bA	1dP	2	4	D	L	A	P	1269	1635	1315	4850	5982	5381	968	1270	1204	269	320	261	34	84	75	7	5	9	1.01299	1.01977	1.02688	1.01988	0.709055	0.704555	0.690511	0.701374	0.674279	0.534559	0.622804	0.610547	-0.0439868	-0.183927	-0.0862651	-0.104726	0.127338	0.27359	5.64974e-05	FALSE	-0.0640569	-0.215755	-0.131816	-0.137209
1bA	1dR	2	4	D	L	A	R	1269	1635	1315	4850	5982	5381	1804	2380	1873	1697	2070	1594	30	45	36	22	38	28	1.01299	1.01977	1.02688	1.01988	0.850441	0.850514	0.847087	0.849347	0.821568	0.847035	0.836781	0.835128	-0.0399192	-0.0202948	-0.0330722	-0.0310954	0.0325411	0.146678	6.94539e-05	TRUE	-0.0534733	-0.0413077	-0.0627297	-0.0525036
1bA	1dS	2	4	D	L	A	S	1269	1635	1315	4850	5982	5381	1059	1415	1159	909	1145	944	92	156	118	112	137	93	1.01299	1.01977	1.02688	1.01988	0.839821	0.842011	0.842062	0.841298	0.880339	0.851654	0.838296	0.856763	0.0296092	-0.0070053	-0.0263973	-0.00126448	0.945629	0.98537	1.45822e-05	FALSE	0.0153179	-0.0289567	-0.0568343	-0.023491
1bA	1eA	2	5	D	E	A	A	1269	1635	1315	4850	5982	5381	849	1011	881	6135	7212	5912	32	40	63	278	390	405	1.01299	1.01977	1.02688	1.01988	1.08684	1.09844	1.08351	1.0896	1.1082	1.13525	1.07859	1.10735	0.00723799	0.0150937	-0.0340347	-0.003901	0.821856	0.945629	2.68876e-05	FALSE	0.0172996	0.0326404	-0.0139864	0.0119845
1bA	1eD	2	5	D	E	A	D	1269	1635	1315	4850	5982	5381	471	640	541	1290	1423	1134	22	22	11	52	54	32	1.01299	1.01977	1.02688	1.01988	0.974354	0.961094	0.950287	0.961912	0.95727	0.972744	0.987812	0.972609	-0.02974	-0.00735259	0.0119853	-0.00836908	0.559354	0.808711	4.42278e-05	FALSE	-0.0324348	-0.0135512	0.0012187	-0.0149224
1bA	1eK	2	5	D	E	A	K	1269	1635	1315	4850	5982	5381	436	609	490	1586	1879	1741	13	25	15	57	138	97	1.01299	1.01977	1.02688	1.01988	1.00726	0.999692	1.01071	1.00589	1.02892	1.06822	1.07927	1.0588	0.0085726	0.0487662	0.0413996	0.0329128	0.116739	0.259523	5.70814e-05	FALSE	0.00935952	0.0487155	0.0438388	0.0339713
1bA	1eR	2	5	D	E	A	R	1269	1635	1315	4850	5982	5381	1996	2657	2376	10092	12140	10962	178	207	217	1054	1165	1114	1.01299	1.01977	1.02688	1.01988	1.04544	1.04595	1.04061	1.044	1.06375	1.07051	1.05284	1.06237	0.00473649	0.00387754	-0.0157394	-0.00237513	0.756402	0.921791	3.17873e-05	FALSE	0.00982824	0.0117508	-0.00627748	0.00510051
1bA	1eV	2	5	D	E	A	V	1269	1635	1315	4850	5982	5381	1272	1553	1423	4300	4976	4588	51	69	34	214	173	150	1.01299	1.01977	1.02688	1.01988	0.99876	1.00414	0.999585	1.00083	1.02382	0.975247	1.03549	1.01152	0.0120864	-0.048748	0.00903972	-0.00920731	0.687493	0.891452	3.661e-05	FALSE	0.0119529	-0.0480621	0.00894607	-0.00905437
1bA	1fG	2	6	D	E	A	G	1269	1635	1315	4850	5982	5381	4072	5415	4560	7856	9442	8269	176	232	178	434	530	438	1.01299	1.01977	1.02688	1.01988	0.933726	0.932459	0.933698	0.933294	0.962182	0.964285	0.968645	0.965037	0.0163274	0.01339	0.00985408	0.0131905	0.0195394	0.126107	7.86258e-05	TRUE	0.0096537	0.00293142	-0.00428518	0.00276665
1bA	1fR	2	6	D	E	A	R	1269	1635	1315	4850	5982	5381	1754	2274	1830	3765	4369	3736	60	104	71	222	254	210	1.01299	1.01977	1.02688	1.01988	0.946098	0.943886	0.947266	0.94575	1.00923	0.972156	0.989711	0.990366	0.0508432	0.00960669	0.0169867	0.0258122	0.179063	0.346363	5.68051e-05	FALSE	0.0453417	0.000815811	0.00559725	0.0172516
1bA	1gR	2	7	D	K	A	R	1269	1635	1315	4850	5982	5381	1650	2223	1771	7884	9324	8238	59	71	49	97	95	87	1.01299	1.01977	1.02688	1.01988	1.03888	1.03587	1.04155	1.03877	0.915177	0.901262	0.931282	0.915907	-0.137199	-0.155087	-0.138261	-0.143516	0.00162589	0.094373	0.000211261	TRUE	-0.132866	-0.14899	-0.128574	-0.13681
1bA	1gT	2	7	D	K	A	T	1269	1635	1315	4850	5982	5381	667	910	820	1561	1766	1484	12	13	15	65	24	68	1.01299	1.01977	1.02688	1.01988	0.956121	0.945068	0.933469	0.944886	1.05342	0.939187	1.0386	1.0104	0.0848838	-0.0245676	0.0800453	0.0467872	0.320331	0.550373	5.63632e-05	FALSE	0.0803577	-0.0331835	0.0658603	0.0376782
1bA	2aG	2	8	D	V	A	G	1269	1635	1315	4850	5982	5381	3200	4122	3519	744	826	730	226	261	236	71	97	79	1.01299	1.01977	1.02688	1.01988	0.688376	0.67757	0.685473	0.683807	0.723278	0.750342	0.740257	0.737959	0.0259603	0.0593751	0.0363617	0.0405657	0.054437	0.176973	6.30095e-05	TRUE	0.00564892	0.0270614	-0.00934497	0.00778846
1bA	2bI	2	9	D	K	A	I	1269	1635	1315	4850	5982	5381	345	458	344	902	1196	1013	48	72	41	126	181	96	1.01299	1.01977	1.02688	1.01988	0.968966	0.98004	0.989207	0.979404	0.969431	0.975559	0.96296	0.969317	-0.0121212	-0.0238588	-0.0528327	-0.0296042	0.134199	0.283156	5.65454e-05	FALSE	-0.0153647	-0.0270954	-0.0552499	-0.03257
1bA	2bR	2	9	D	K	A	R	1269	1635	1315	4850	5982	5381	2296	3111	2601	9630	11442	10054	97	160	119	503	715	635	1.01299	1.01977	1.02688	1.01988	1.02377	1.02039	1.02035	1.0215	1.04837	1.04333	1.05727	1.04966	0.0113022	0.00277039	0.0094924	0.00785499	0.0940302	0.228628	5.78866e-05	FALSE	0.013917	0.00619355	0.014164	0.0114248
1bA	2cA	2	10	D	T	A	A	1269	1635	1315	4850	5982	5381	1292	1633	1499	4659	5488	5128	56	109	81	274	366	320	1.01299	1.01977	1.02688	1.01988	1.00625	1.00976	1.00637	1.00746	1.04163	1.00966	1.02285	1.02471	0.0223133	-0.0200664	-0.0105651	-0.00277272	0.849047	0.954952	2.45968e-05	FALSE	0.02299	-0.0184418	-0.00911924	-0.00152367
1bA	2cP	2	10	D	T	A	P	1269	1635	1315	4850	5982	5381	2379	3005	2503	190	229	239	22	27	18	2	1	2	1.01299	1.01977	1.02688	1.01988	0.564479	0.563667	0.596641	0.574929	0.579497	0.478661	0.613993	0.557384	0.00768506	-0.0961503	0.00131689	-0.0290494	0.478416	0.736658	4.90153e-05	FALSE	-0.00858767	-0.122712	-0.0418431	-0.0577141
1bA	2cS	2	10	D	T	A	S	1269	1635	1315	4850	5982	5381	1597	2142	2018	6110	7282	7026	19	34	21	91	73	89	1.01299	1.01977	1.02688	1.01988	1.01311	1.01112	1.00838	1.01087	1.03916	0.956976	1.03089	1.00901	0.0128849	-0.074135	-0.00459147	-0.0219472	0.495749	0.752819	4.81383e-05	FALSE	0.0143137	-0.0722825	-0.00268521	-0.020218
1bA	2dS	2	11	D	L	A	S	1269	1635	1315	4850	5982	5381	1551	2167	1836	227	258	241	44	68	33	9	15	8	1.01299	1.01977	1.02688	1.01988	0.634711	0.616232	0.633076	0.628006	0.673523	0.688885	0.703313	0.688574	0.0305683	0.0604692	0.0532237	0.0480871	0.0333294	0.148075	6.92268e-05	TRUE	0.0107304	0.0294575	0.00768403	0.0159573
1bA	2dV	2	11	D	L	A	V	1269	1635	1315	4850	5982	5381	675	973	800	173	198	194	11	20	20	3	12	4	1.01299	1.01977	1.02688	1.01988	0.699675	0.679382	0.703349	0.694135	0.70688	0.806773	0.681289	0.731647	-0.00188347	0.113958	-0.0409633	0.0237037	0.661006	0.877832	3.80688e-05	FALSE	-0.0220898	0.0816583	-0.0859953	-0.00880892
1bA	2eR	2	12	D	K	A	R	1269	1635	1315	4850	5982	5381	1454	1761	1527	6173	6871	6340	16	36	15	111	150	102	1.01299	1.01977	1.02688	1.01988	1.02518	1.02735	1.02854	1.02702	1.08212	1.03509	1.08502	1.06741	0.0436233	-0.0125738	0.0288413	0.0199636	0.357118	0.598751	5.48079e-05	FALSE	0.0463965	-0.007956	0.0354321	0.0246242
1bA	2fG	2	13	D	A	A	G	1269	1635	1315	4850	5982	5381	2667	3498	2987	5373	5988	5471	73	134	109	222	245	253	1.01299	1.01977	1.02688	1.01988	0.938745	0.930287	0.934843	0.934625	0.986491	0.938046	0.96196	0.962166	0.0355525	-0.0106354	0.00199277	0.00896995	0.581935	0.825975	4.27437e-05	FALSE	0.02935	-0.0214059	-0.0119175	-0.00132444
1bA	2fP	2	13	D	A	A	P	1269	1635	1315	4850	5982	5381	3247	4368	3473	106	113	132	75	119	67	1	2	2	1.01299	1.01977	1.02688	1.01988	0.460747	0.436385	0.491173	0.462769	0.356922	0.385572	0.463515	0.402003	-0.10981	-0.0594416	-0.0408583	-0.0700368	0.0766775	0.20623	5.94144e-05	FALSE	-0.11195	-0.0546477	-0.0615516	-0.0760497
1bA	2fR	2	13	D	A	A	R	1269	1635	1315	4850	5982	5381	1760	2185	1759	5920	7151	5973	38	39	52	196	166	179	1.01299	1.01977	1.02688	1.01988	0.99818	1.00664	1.00552	1.00345	1.04775	1.0376	1.00708	1.03081	0.0366032	0.0110568	-0.0254623	0.00739925	0.721023	0.905408	3.42073e-05	FALSE	0.0364075	0.0121587	-0.0242099	0.00811877
1bA	2fS	2	13	D	A	A	S	1269	1635	1315	4850	5982	5381	1488	1921	1604	4354	4905	4089	56	55	56	12	18	13	1.01299	1.01977	1.02688	1.01988	0.982021	0.977394	0.972694	0.97737	0.678917	0.735362	0.698352	0.70421	-0.315859	-0.261357	-0.300484	-0.292567	0.0030609	0.089199	0.000145744	TRUE	-0.317763	-0.265014	-0.306516	-0.296431
1bA	2fV	2	13	D	A	A	V	1269	1635	1315	4850	5982	5381	798	1066	951	2368	2565	2359	50	44	44	213	161	146	1.01299	1.01977	1.02688	1.01988	0.983648	0.9704	0.969566	0.974538	1.02557	1.01978	1.00288	1.01608	0.0291476	0.030197	0.00725215	0.0221989	0.0972456	0.232824	5.76901e-05	FALSE	0.0274136	0.0254395	0.000547489	0.0178002
1bA	2gP	2	14	D	Q	A	P	1269	1635	1315	4850	5982	5381	1199	1539	1359	90	126	116	27	19	22	4	2	3	1.01299	1.01977	1.02688	1.01988	0.557288	0.572114	0.583803	0.571068	0.636121	0.601723	0.63744	0.625094	0.0715939	0.0182963	0.037947	0.0426124	0.111497	0.252981	5.72372e-05	FALSE	0.0559151	-0.00922772	-0.003843	0.0142815
1bA	2gR	2	14	D	Q	A	R	1269	1635	1315	4850	5982	5381	1532	1995	1712	2834	3325	2974	27	55	38	91	89	88	1.01299	1.01977	1.02688	1.01988	0.928853	0.927137	0.928781	0.928257	0.998411	0.923659	0.961697	0.961256	0.0574936	-0.0218096	0.00795524	0.0145464	0.593651	0.834573	4.21767e-05	FALSE	0.050368	-0.0330296	-0.00716097	0.00339248
1bA	3aK	2	15	D	N	A	K	1269	1635	1315	4850	5982	5381	215	275	193	340	450	428	21	31	30	31	48	50	1.01299	1.01977	1.02688	1.01988	0.910671	0.924975	0.956738	0.930795	0.902689	0.918465	0.924039	0.915064	-0.0198113	-0.0247994	-0.058412	-0.0343409	0.105279	0.244049	5.7163e-05	FALSE	-0.0285716	-0.036326	-0.0678361	-0.0442446
1bA	3aS	2	15	D	N	A	S	1269	1635	1315	4850	5982	5381	1802	2375	2001	718	839	659	27	32	34	9	10	12	1.01299	1.01977	1.02688	1.01988	0.750836	0.744365	0.738392	0.744531	0.730147	0.72992	0.746317	0.735462	-0.0304416	-0.0291626	-0.011919	-0.0238411	0.0574055	0.181736	6.27541e-05	TRUE	-0.0494052	-0.0592936	-0.054713	-0.0544706
1bA	3aT	2	15	D	N	A	T	1269	1635	1315	4850	5982	5381	1341	1932	1585	3915	4971	4401	61	59	42	174	193	132	1.01299	1.01977	1.02688	1.01988	0.981758	0.978296	0.982477	0.980844	0.979066	1.00658	0.996661	0.994103	-0.0154446	0.00894257	-0.0122208	-0.00624093	0.500246	0.757643	4.79303e-05	FALSE	-0.0173753	0.00542872	-0.0161236	-0.00935672
1bA	3bA	2	16	D	S	A	A	1269	1635	1315	4850	5982	5381	739	977	883	3757	4550	4052	47	74	74	261	326	340	1.01299	1.01977	1.02688	1.01988	1.04607	1.0482	1.04	1.04476	1.05631	1.04165	1.04014	1.04603	-0.00335013	-0.0272712	-0.0278084	-0.0194766	0.137069	0.286881	5.65389e-05	FALSE	0.00181555	-0.0189983	-0.018494	-0.0118922
1bA	3bW	2	16	D	S	A	W	1269	1635	1315	4850	5982	5381	709	882	679	1695	1798	1570	201	244	188	573	779	667	1.01299	1.01977	1.02688	1.01988	0.95859	0.950866	0.961521	0.956992	0.978997	1.00372	1.01054	0.997751	0.00795538	0.034051	0.0231765	0.0217276	0.102927	0.240435	5.73267e-05	FALSE	0.00367295	0.0263001	0.0147587	0.0149106
1bA	3cA	2	17	D	E	A	A	1269	1635	1315	4850	5982	5381	1491	1914	1764	5233	5988	5502	15	19	17	106	82	74	1.01299	1.01977	1.02688	1.01988	1.00311	1.00133	0.99579	1.00008	1.08426	1.03923	1.03395	1.05248	0.0681174	0.0181044	0.0114002	0.0325406	0.210596	0.393205	5.75189e-05	FALSE	0.0684532	0.0183239	0.0104523	0.0324098
1bA	3cG	2	17	D	E	A	G	1269	1635	1315	4850	5982	5381	2465	3124	2701	4639	5388	4608	73	67	88	205	203	170	1.01299	1.01977	1.02688	1.01988	0.930846	0.93117	0.926712	0.929576	0.977254	0.997553	0.940942	0.971916	0.0343168	0.0479712	-0.0106757	0.0238707	0.310226	0.536896	5.64605e-05	FALSE	0.0273754	0.0373273	-0.0261999	0.0128343
1bA	3cR	2	17	D	E	A	R	1269	1635	1315	4850	5982	5381	1942	2444	2068	5381	6223	5347	18	26	15	61	97	78	1.01299	1.01977	1.02688	1.01988	0.975701	0.977065	0.974315	0.975694	0.999047	1.02207	1.05431	1.02514	0.0106722	0.0256859	0.05381	0.030056	0.140575	0.291611	5.64973e-05	FALSE	0.00811552	0.0219769	0.0481284	0.0260736
1bA	3cV	2	17	D	E	A	V	1269	1635	1315	4850	5982	5381	1154	1312	1186	3726	4219	3628	92	59	54	389	207	277	1.01299	1.01977	1.02688	1.01988	0.993435	1.00457	0.993565	0.997189	1.02471	1.01483	1.05275	1.03076	0.0183662	-0.00959658	0.032482	0.0137506	0.381853	0.629385	5.38705e-05	FALSE	0.0176635	-0.00883999	0.0310358	0.0132864
1bA	3dP	2	18	D	L	A	P	1269	1635	1315	4850	5982	5381	2171	2999	2447	104	96	111	151	158	145	14	7	13	1.01299	1.01977	1.02688	1.01988	0.505213	0.461478	0.511425	0.492705	0.581778	0.499768	0.589428	0.556991	0.0700023	0.0291651	0.064258	0.0544751	0.050751	0.171928	6.40978e-05	TRUE	0.0601947	0.024568	0.0369055	0.0405561
1bA	3dR	2	18	D	L	A	R	1269	1635	1315	4850	5982	5381	1877	2387	2027	146	222	145	39	46	42	4	6	6	1.01299	1.01977	1.02688	1.01988	0.561417	0.587134	0.563576	0.570709	0.593483	0.626983	0.642766	0.621077	0.024774	0.0282396	0.0640431	0.0390189	0.089769	0.222207	5.78742e-05	FALSE	0.00874835	-0.0007498	0.0250561	0.0110182
1bA	3dS	2	18	D	L	A	S	1269	1635	1315	4850	5982	5381	1552	2160	1902	119	137	122	28	38	40	5	2	4	1.01299	1.01977	1.02688	1.01988	0.559753	0.542039	0.55109	0.550961	0.657777	0.520061	0.60193	0.593256	0.0907537	-0.0326961	0.0360293	0.0313623	0.472471	0.730279	4.93257e-05	FALSE	0.0748659	-0.0562978	-0.000793576	0.00592486
1bA	3dV	2	18	D	L	A	V	1269	1635	1315	4850	5982	5381	567	819	627	23	26	40	72	121	68	2	8	2	1.01299	1.01977	1.02688	1.01988	0.485929	0.4605	0.550468	0.498966	0.442025	0.546933	0.461819	0.483592	-0.0502165	0.0773274	-0.103443	-0.0254441	0.681963	0.889865	3.69093e-05	FALSE	-0.0570418	0.0730587	-0.140149	-0.0413774
1bA	3eG	2	19	D	A	A	G	1269	1635	1315	4850	5982	5381	2281	2976	2602	3296	3927	3294	127	103	83	187	159	198	1.01299	1.01977	1.02688	1.01988	0.900211	0.899624	0.892553	0.897463	0.902394	0.918107	0.965095	0.928532	-0.00951032	0.000695081	0.0485539	0.0132462	0.536328	0.789774	4.57731e-05	FALSE	-0.0191736	-0.0143017	0.0265784	-0.00229894
1bA	3eP	2	19	D	A	A	P	1269	1635	1315	4850	5982	5381	1239	1610	1462	54	78	77	111	113	86	5	4	1	1.01299	1.01977	1.02688	1.01988	0.494253	0.510301	0.528522	0.511025	0.498078	0.473329	0.355574	0.442327	-0.00259562	-0.0470611	-0.187153	-0.0789364	0.291583	0.511087	5.71361e-05	FALSE	-0.0107684	-0.0648568	-0.219113	-0.0982461
1bA	3eR	2	19	D	A	A	R	1269	1635	1315	4850	5982	5381	1371	1857	1662	7126	8861	7577	50	60	49	271	292	279	1.01299	1.01977	1.02688	1.01988	1.04864	1.05106	1.03925	1.04632	1.0535	1.05338	1.0647	1.05719	-0.00876449	-0.0184593	-0.00247942	-0.00990108	0.166878	0.330191	5.68027e-05	FALSE	-0.00329949	-0.00967573	0.0066555	-0.00210657
1bA	3eS	2	19	D	A	A	S	1269	1635	1315	4850	5982	5381	871	1210	927	2329	2838	2335	35	41	22	101	133	71	1.01299	1.01977	1.02688	1.01988	0.971573	0.967388	0.971322	0.970094	0.98041	1.00559	0.999695	0.995234	-0.00378245	0.0190794	0.00226881	0.00585524	0.482112	0.740263	4.88861e-05	FALSE	-0.00676126	0.0138525	-0.00405862	0.00101088
1bA	3eT	2	19	D	A	A	T	1269	1635	1315	4850	5982	5381	1316	1691	1380	3339	4087	3400	25	42	23	21	67	18	1.01299	1.01977	1.02688	1.01988	0.965488	0.970924	0.968789	0.9684	0.837315	0.921976	0.83749	0.865594	-0.140714	-0.0681449	-0.157336	-0.122065	0.0468209	0.1656	6.45785e-05	TRUE	-0.144309	-0.0728205	-0.164207	-0.127112
1bA	3eV	2	19	D	A	A	V	1269	1635	1315	4850	5982	5381	889	1130	913	1993	2208	1940	20	31	22	23	38	28	1.01299	1.01977	1.02688	1.01988	0.951136	0.945874	0.951846	0.949619	0.873736	0.890942	0.893165	0.885947	-0.089755	-0.0736348	-0.0842628	-0.0825509	0.00326913	0.089355	0.000141324	TRUE	-0.0947691	-0.0821311	-0.0947065	-0.0905355
1bA	3fL	2	20	D	S	A	L	1269	1635	1315	4850	5982	5381	1353	1789	1542	4439	5411	4829	56	61	39	192	149	134	1.01299	1.01977	1.02688	1.01988	0.99529	0.997348	0.996252	0.996297	1.0004	0.972171	1.00687	0.993145	-0.00782191	-0.0448969	-0.0161592	-0.0229593	0.177578	0.344955	5.69104e-05	FALSE	-0.00832687	-0.0453336	-0.0170035	-0.0235547
1bA	3fT	2	20	D	S	A	T	1269	1635	1315	4850	5982	5381	1044	1347	1090	3202	3865	2975	43	58	32	172	154	149	1.01299	1.01977	1.02688	1.01988	0.987477	0.99114	0.98051	0.986376	1.01827	0.982001	1.04166	1.01398	0.0179669	-0.0287359	0.0348028	0.00801125	0.714357	0.901948	3.46232e-05	FALSE	0.0166341	-0.030187	0.030469	0.00563869
1bA	3gP	2	21	D	T	A	P	1269	1635	1315	4850	5982	5381	3170	3954	3452	1445	1700	1542	30	39	29	53	52	48	1.01299	1.01977	1.02688	1.01988	0.766438	0.767509	0.773289	0.769079	0.923517	0.900848	0.923246	0.91587	0.147123	0.118164	0.129175	0.131487	0.00409422	0.0966769	0.000136208	TRUE	0.128765	0.0894956	0.0896715	0.102644
1bA	3gQ	2	21	D	T	A	Q	1269	1635	1315	4850	5982	5381	714	997	829	2708	3373	2796	12	14	13	55	60	60	1.01299	1.01977	1.02688	1.01988	1.0121	1.01055	1.00474	1.00913	1.03405	1.03841	1.04066	1.03771	0.00880772	0.00787993	0.00890939	0.00853235	0.00147027	0.0938073	0.00022055	TRUE	0.0101252	0.00963627	0.00998496	0.00991549
1bA	3gR	2	21	D	T	A	R	1269	1635	1315	4850	5982	5381	2011	2827	2329	8903	10184	8899	160	239	237	642	882	829	1.01299	1.01977	1.02688	1.01988	1.03003	1.01794	1.01903	1.02234	1.01863	1.02079	1.00891	1.01611	-0.0247821	-0.0172844	-0.0375009	-0.0265225	0.0460983	0.164605	6.46341e-05	TRUE	-0.02146	-0.0142776	-0.0331378	-0.0229585
1bA	3gS	2	21	D	T	A	S	1269	1635	1315	4850	5982	5381	1239	1635	1365	2002	2627	2190	59	52	39	164	153	122	1.01299	1.01977	1.02688	1.01988	0.913168	0.922822	0.919679	0.918556	0.976069	0.994098	0.996126	0.988764	0.0510394	0.0530304	0.05173	0.0519332	0.00012628	0.0908176	0.000728901	TRUE	0.0424988	0.0412	0.0348335	0.0395108
1bA	4aD	2	22	D	A	A	D	1269	1635	1315	4850	5982	5381	200	241	206	71	77	73	19	30	39	1	3	2	1.01299	1.01977	1.02688	1.01988	0.737449	0.732531	0.74678	0.73892	0.516126	0.59568	0.52547	0.545758	-0.230903	-0.151335	-0.24138	-0.207873	0.0181963	0.124218	8.04175e-05	TRUE	-0.250306	-0.182084	-0.283474	-0.238621
1bA	4aG	2	22	D	A	A	G	1269	1635	1315	4850	5982	5381	1380	1857	1461	322	420	299	46	52	83	17	34	27	1.01299	1.01977	1.02688	1.01988	0.688791	0.69183	0.683923	0.688181	0.742112	0.816898	0.736981	0.76533	0.0443733	0.111389	0.0346775	0.0634801	0.1191	0.262541	5.69997e-05	FALSE	0.0240647	0.0792605	-0.0110716	0.0307512
1bA	4aP	2	22	D	A	A	P	1269	1635	1315	4850	5982	5381	7100	9309	7871	217	300	236	141	207	165	2	3	8	1.01299	1.01977	1.02688	1.01988	0.453106	0.462271	0.464023	0.4598	0.364096	0.36812	0.519048	0.417088	-0.0948951	-0.103291	0.0425538	-0.0518774	0.386984	0.635458	5.35313e-05	FALSE	-0.0954152	-0.108152	0.0332397	-0.0567759
1bA	4aR	2	22	D	A	A	R	1269	1635	1315	4850	5982	5381	1773	2149	1867	9134	10400	8891	120	152	107	564	770	511	1.01299	1.01977	1.02688	1.01988	1.04761	1.05272	1.04424	1.04819	1.03697	1.05811	1.04456	1.04655	-0.0242482	-0.0154297	-0.0277399	-0.0224726	0.025553	0.136569	7.37767e-05	TRUE	-0.0189034	-0.00634863	-0.0174056	-0.0142192
1bA	4aS	2	22	D	A	A	S	1269	1635	1315	4850	5982	5381	2128	2673	2309	1344	1715	1421	33	66	43	33	35	74	1.01299	1.01977	1.02688	1.01988	0.804248	0.814671	0.809974	0.809631	0.857531	0.792225	0.927707	0.859154	0.0428357	-0.0385533	0.0959643	0.0334156	0.482957	0.741261	4.88527e-05	FALSE	0.0263379	-0.0632966	0.0609089	0.00798338
1bA	4aV	2	22	D	A	A	V	1269	1635	1315	4850	5982	5381	795	1122	980	2433	2942	2660	25	45	34	86	143	117	1.01299	1.01977	1.02688	1.01988	0.987224	0.980524	0.979876	0.982541	1.00078	1.00317	1.00704	1.00366	0.000734895	0.00325736	0.000832266	0.00160817	0.190606	0.36324	5.7013e-05	FALSE	-0.000624463	9.78406e-05	-0.00364012	-0.00138892
1bA	4bH	2	23	D	N	A	H	1269	1635	1315	4850	5982	5381	695	987	719	2377	3128	2402	45	48	33	195	224	149	1.01299	1.01977	1.02688	1.01988	1.00011	1.00285	1.00365	1.0022	1.02755	1.04844	1.03814	1.03804	0.0144491	0.0257613	0.00751592	0.0159088	0.0959129	0.231175	5.7769e-05	FALSE	0.0144611	0.0262329	0.00834337	0.0163458
1bA	4bT	2	23	D	N	A	T	1269	1635	1315	4850	5982	5381	1048	1397	1246	3855	4355	3937	80	68	62	68	103	72	1.01299	1.01977	1.02688	1.01988	1.00855	1.00091	0.997273	1.00224	0.838687	0.915874	0.882674	0.879078	-0.182967	-0.104825	-0.141401	-0.143064	0.0240023	0.134665	7.51862e-05	TRUE	-0.182038	-0.104675	-0.142016	-0.14291
1bA	4cL	2	24	D	M	A	L	1269	1635	1315	4850	5982	5381	1820	2281	2110	6202	7148	6973	57	83	55	251	317	185	1.01299	1.01977	1.02688	1.01988	0.999688	1.00152	1.00241	1.00121	1.02941	1.02483	1.00443	1.01956	0.0167401	0.0035063	-0.0249177	-0.00155709	0.910764	0.974491	1.87732e-05	FALSE	0.0167066	0.00375808	-0.024372	-0.00130243
1bA	4cR	2	24	D	M	A	R	1269	1635	1315	4850	5982	5381	1191	1577	1255	4222	5102	4142	50	79	55	228	293	262	1.01299	1.01977	1.02688	1.01988	1.00427	1.00528	1.00226	1.00394	1.03346	1.02138	1.04427	1.03304	0.016152	-0.00378123	0.0150782	0.00914966	0.293062	0.513157	5.70253e-05	FALSE	0.0166132	-0.00290576	0.0155898	0.00976577
1bA	4cS	2	24	D	M	A	S	1269	1635	1315	4850	5982	5381	1127	1616	1338	3374	4124	3214	16	21	19	82	113	64	1.01299	1.01977	1.02688	1.01988	0.984673	0.977331	0.965887	0.975964	1.04701	1.06522	1.0046	1.03894	0.0495429	0.0685644	0.0127511	0.0436195	0.116839	0.259632	5.70984e-05	FALSE	0.0479161	0.0648975	0.00525971	0.0393578
1bA	4cT	2	24	D	M	A	T	1269	1635	1315	4850	5982	5381	1513	1979	1755	5670	6435	6033	72	88	69	227	309	334	1.01299	1.01977	1.02688	1.01988	1.01071	1.00588	1.00692	1.00784	0.990673	1.01493	1.04611	1.01724	-0.0331657	-0.010835	0.0121239	-0.0106256	0.501746	0.758519	4.77484e-05	FALSE	-0.032001	-0.00986032	0.0136968	-0.00938819
1bA	4dH	2	25	D	L	A	H	1269	1635	1315	4850	5982	5381	863	1077	996	103	118	127	119	184	118	10	10	11	1.01299	1.01977	1.02688	1.01988	0.611059	0.60644	0.629754	0.615751	0.570378	0.523841	0.593892	0.562704	-0.0486183	-0.0945896	-0.0527867	-0.0653315	0.0469527	0.165789	6.45812e-05	TRUE	-0.0676715	-0.125034	-0.0981939	-0.0969665
1bA	4dI	2	25	D	L	A	I	1269	1635	1315	4850	5982	5381	407	536	505	811	1066	871	14	18	15	28	47	49	1.01299	1.01977	1.02688	1.01988	0.937472	0.947956	0.927961	0.937796	0.9379	0.980029	1.00108	0.973005	-0.011749	0.0133306	0.0481842	0.0165886	0.44053	0.697435	5.12395e-05	FALSE	-0.0180716	0.00514412	0.0329061	0.00665955
1bA	4dP	2	25	D	L	A	P	1269	1635	1315	4850	5982	5381	2415	3139	2698	89	109	63	18	33	14	2	1	1	1.01299	1.01977	1.02688	1.01988	0.474804	0.471065	0.435398	0.460422	0.602764	0.455019	0.563407	0.540397	0.121793	-0.0253596	0.116307	0.0709137	0.278792	0.493003	5.72038e-05	FALSE	0.116921	-0.0330296	0.122853	0.0689146
1bA	4dV	2	25	D	L	A	V	1269	1635	1315	4850	5982	5381	939	1156	1005	483	517	533	34	50	70	24	36	52	1.01299	1.01977	1.02688	1.01988	0.780448	0.772153	0.792942	0.781847	0.817145	0.828253	0.831522	0.82564	0.0265595	0.0408326	0.0172692	0.0282204	0.0542143	0.176795	6.31603e-05	TRUE	0.00882893	0.0124966	-0.0199686	0.000452324
1bA	4eM	2	26	D	R	A	M	1269	1635	1315	4850	5982	5381	548	740	604	340	422	362	13	22	19	14	11	14	1.01299	1.01977	1.02688	1.01988	0.802185	0.800786	0.806943	0.803304	0.866123	0.785293	0.830591	0.827336	0.0535188	-0.0313259	0.00196091	0.00805128	0.775236	0.92874	3.03673e-05	FALSE	0.0369061	-0.0573476	-0.0334972	-0.0179795
1bA	4eS	2	26	D	R	A	S	1269	1635	1315	4850	5982	5381	1615	2134	1932	1329	1696	1429	18	11	21	12	9	15	1.01299	1.01977	1.02688	1.01988	0.834931	0.83989	0.831026	0.835282	0.810517	0.843313	0.827031	0.826954	-0.0352591	-0.0131833	-0.0263289	-0.0249238	0.0602529	0.185274	6.21767e-05	TRUE	-0.0498781	-0.0353638	-0.0584257	-0.0478892
1bA	4eW	2	26	D	R	A	W	1269	1635	1315	4850	5982	5381	551	787	665	164	189	161	25	26	27	5	11	8	1.01299	1.01977	1.02688	1.01988	0.717016	0.698896	0.703163	0.706358	0.670918	0.765612	0.726288	0.720939	-0.0554114	0.0528967	0.00422785	0.000571059	0.987108	0.996347	7.1289e-06	FALSE	-0.0753323	0.0209196	-0.0408129	-0.0317419
1bA	4fA	2	27	D	E	A	A	1269	1635	1315	4850	5982	5381	928	1174	1039	2478	2712	2613	70	96	115	251	362	343	1.01299	1.01977	1.02688	1.01988	0.971413	0.965596	0.971142	0.969384	1.00559	1.02333	0.990669	1.00653	0.0215617	0.0386398	-0.00657255	0.0178763	0.30785	0.534125	5.66487e-05	FALSE	0.0185667	0.0331351	-0.0129387	0.012921
1bA	4fD	2	27	D	E	A	D	1269	1635	1315	4850	5982	5381	334	405	346	817	1071	884	53	85	71	175	239	251	1.01299	1.01977	1.02688	1.01988	0.961247	0.981524	0.972948	0.971906	0.996031	0.988752	1.01013	0.998304	0.0222983	-0.0121788	0.011033	0.00705083	0.559111	0.808528	4.4252e-05	FALSE	0.0182797	-0.0151788	0.00505604	0.00271895
1bA	4fG	2	27	D	E	A	G	1269	1635	1315	4850	5982	5381	1370	1900	1537	4189	5341	4274	33	55	34	120	176	97	1.01299	1.01977	1.02688	1.01988	0.987121	0.988722	0.982645	0.986163	1.00722	1.00399	0.98558	0.99893	0.00727572	-0.00428143	-0.0234743	-0.00682667	0.526013	0.780534	4.63215e-05	FALSE	0.00590555	-0.00612455	-0.0273401	-0.00918637
1bA	4fQ	2	27	D	E	A	Q	1269	1635	1315	4850	5982	5381	136	207	142	453	492	354	18	23	17	4	6	2	1.01299	1.01977	1.02688	1.01988	0.997045	0.968953	0.970138	0.978712	0.683134	0.708645	0.620537	0.670772	-0.326862	-0.279466	-0.375674	-0.327334	0.00712239	0.102418	0.000109214	TRUE	-0.327179	-0.28445	-0.382256	-0.331295
1bA	4fV	2	27	D	E	A	V	1269	1635	1315	4850	5982	5381	687	862	856	1427	1643	1790	17	13	29	44	41	61	1.01299	1.01977	1.02688	1.01988	0.942289	0.942947	0.950014	0.945083	0.967795	1.00228	0.950687	0.973587	0.0132669	0.0406867	-0.0248591	0.00969815	0.660593	0.877573	3.809e-05	FALSE	0.00740067	0.0317571	-0.0356822	0.00115853
1bA	4gK	2	28	D	Q	A	K	1269	1635	1315	4850	5982	5381	1252	1559	1506	4194	4788	4262	18	22	17	56	69	86	1.01299	1.01977	1.02688	1.01988	0.997703	0.99915	0.984656	0.993836	0.989131	1.00162	1.05116	1.01397	-0.021532	-0.0172817	0.0400391	0.000408477	0.985453	0.99608	7.56993e-06	FALSE	-0.0217788	-0.0174219	0.0366154	-0.000861758
1bA	4gL	2	28	D	Q	A	L	1269	1635	1315	4850	5982	5381	985	1371	1197	2212	2883	2630	80	128	100	211	346	269	1.01299	1.01977	1.02688	1.01988	0.951335	0.954525	0.955677	0.953845	0.969982	0.98411	0.978847	0.977646	0.0062898	0.0107121	-0.0025141	0.00482926	0.340026	0.575789	5.53584e-05	FALSE	0.00129505	0.00351255	-0.0121602	-0.00245086
1bA	4gP	2	28	D	Q	A	P	1269	1635	1315	4850	5982	5381	3209	4155	3490	850	947	898	52	82	59	15	25	22	1.01299	1.01977	1.02688	1.01988	0.703495	0.692736	0.710135	0.702122	0.713383	0.727011	0.75261	0.731001	0.000750747	0.0205781	0.0233899	0.0149062	0.171495	0.336705	5.68271e-05	FALSE	-0.0194054	-0.0115335	-0.0212999	-0.0174129
1bA	4gR	2	28	D	Q	A	R	1269	1635	1315	4850	5982	5381	2148	2909	2345	5413	6538	5629	11	14	14	17	29	33	1.01299	1.01977	1.02688	1.01988	0.964698	0.962363	0.965807	0.964289	0.908005	0.952751	0.963724	0.941493	-0.0692239	-0.0286395	-0.0280397	-0.0419677	0.0912585	0.224409	5.79046e-05	FALSE	-0.0728976	-0.0346433	-0.035548	-0.0476963
1bA	4gT	2	28	D	Q	A	T	1269	1635	1315	4850	5982	5381	1294	1756	1457	3536	4367	3743	22	23	25	67	87	58	1.01299	1.01977	1.02688	1.01988	0.974089	0.974287	0.973577	0.973984	0.986657	1.0237	0.961905	0.990753	-8.48175e-05	0.0301444	-0.0378365	-0.00259229	0.907187	0.973467	1.92194e-05	FALSE	-0.0028067	0.0259968	-0.0436777	-0.00682919
1bA	5aA	2	29	D	V	A	A	1269	1635	1315	4850	5982	5381	1065	1657	1352	88	106	102	13	31	21	2	3	4	1.01299	1.01977	1.02688	1.01988	0.568424	0.543048	0.569669	0.56038	0.640497	0.591816	0.675703	0.636005	0.0646895	0.0380317	0.0907241	0.0644817	0.0513969	0.172793	6.38592e-05	TRUE	0.048111	0.0142753	0.050805	0.0377304
1bA	5aG	2	29	D	V	A	G	1269	1635	1315	4850	5982	5381	1704	2369	2007	102	110	97	90	136	103	4	8	1	1.01299	1.01977	1.02688	1.01988	0.531046	0.505298	0.518684	0.518342	0.496521	0.533164	0.334922	0.454869	-0.0414223	0.0178756	-0.197702	-0.0737496	0.370079	0.61497	5.42681e-05	FALSE	-0.054508	0.00117434	-0.227116	-0.0934833
1bA	5aL	2	29	D	V	A	L	1269	1635	1315	4850	5982	5381	1186	1484	1409	1135	1521	1216	11	19	20	10	19	22	1.01299	1.01977	1.02688	1.01988	0.852434	0.869856	0.848688	0.856993	0.846479	0.866955	0.876466	0.8633	-0.0170273	-0.0201002	0.00496927	-0.0107194	0.307411	0.533534	5.66712e-05	FALSE	-0.0304392	-0.0388612	-0.0244369	-0.0312458
1bA	5aW	2	29	D	V	A	W	1269	1635	1315	4850	5982	5381	824	1015	870	52	44	29	25	49	35	1	4	4	1.01299	1.01977	1.02688	1.01988	0.537172	0.497203	0.476149	0.503508	0.484305	0.57177	0.617218	0.557764	-0.0598444	0.0647367	0.128272	0.0443881	0.506045	0.762729	4.75419e-05	FALSE	-0.0735981	0.0499208	0.113491	0.029938
1bA	5bG	2	30	D	A	A	G	1269	1635	1315	4850	5982	5381	1239	1621	1453	2845	3399	3063	18	13	16	58	41	57	1.01299	1.01977	1.02688	1.01988	0.953914	0.954188	0.950937	0.953013	0.993199	1.00228	1.01101	1.00216	0.0268943	0.0292233	0.0345161	0.0302113	0.00552514	0.0975382	0.000118093	TRUE	0.0221515	0.021973	0.023884	0.0226695
1bA	5bP	2	30	D	A	A	P	1269	1635	1315	4850	5982	5381	3647	4761	4152	165	156	118	161	165	168	9	7	4	1.01299	1.01977	1.02688	1.01988	0.498585	0.464227	0.457892	0.473568	0.523113	0.49466	0.437626	0.485133	0.018051	0.021255	-0.0325719	0.00224472	0.909325	0.974136	1.89427e-05	FALSE	0.00921355	0.01575	-0.03886	-0.00463214
1bA	5bR	2	30	D	A	A	R	1269	1635	1315	4850	5982	5381	1714	2367	2039	5770	6789	6059	22	52	35	156	148	133	1.01299	1.01977	1.02688	1.01988	0.998275	0.991093	0.990244	0.993204	1.08465	0.990184	1.0184	1.03108	0.0734118	-0.0205045	0.00154182	0.0181497	0.587652	0.830327	4.2539e-05	FALSE	0.0732263	-0.0219633	-0.000645066	0.0168727
1bA	5bS	2	30	D	A	A	S	1269	1635	1315	4850	5982	5381	1365	1718	1464	3063	3597	3289	21	34	36	74	96	86	1.01299	1.01977	1.02688	1.01988	0.951245	0.954012	0.958224	0.954494	1.00357	0.989244	0.965256	0.986024	0.039972	0.0163691	-0.018721	0.0125401	0.538622	0.791643	4.56119e-05	FALSE	0.0349686	0.00909204	-0.0278334	0.00540906
1bA	5bT	2	30	D	A	A	T	1269	1635	1315	4850	5982	5381	1355	1883	1563	3341	4302	3264	72	84	72	244	262	199	1.01299	1.01977	1.02688	1.01988	0.962171	0.964294	0.949859	0.958775	0.999047	1.00097	0.981949	0.993989	0.0243777	0.0176109	0.00656297	0.0161838	0.0893414	0.221536	5.79033e-05	FALSE	0.0204512	0.0119047	-0.00429216	0.00935459
1bA	5bV	2	30	D	A	A	V	1269	1635	1315	4850	5982	5381	843	1007	951	1391	1630	1640	21	30	25	58	50	43	1.01299	1.01977	1.02688	1.01988	0.915599	0.923694	0.927944	0.922413	0.975326	0.927137	0.927645	0.943369	0.0478334	-0.0148207	-0.0252381	0.00259156	0.919955	0.976999	1.77954e-05	FALSE	0.0395082	-0.0265282	-0.0405195	-0.00917982
1bA	5cK	2	31	D	Q	A	K	1269	1635	1315	4850	5982	5381	1039	1406	1216	3595	4448	4132	26	22	34	52	56	67	1.01299	1.01977	1.02688	1.01988	1.00146	1.00264	1.0056	1.00323	0.9379	0.977029	0.943217	0.952715	-0.0765644	-0.0454365	-0.0894074	-0.0704695	0.0326442	0.146955	6.9481e-05	TRUE	-0.0764074	-0.0449996	-0.0881371	-0.069848
1bA	5cL	2	31	D	Q	A	L	1269	1635	1315	4850	5982	5381	1313	1659	1559	4633	5741	5047	18	33	31	116	155	129	1.01299	1.01977	1.02688	1.01988	1.00373	1.01321	1.00005	1.00566	1.07357	1.0492	1.0288	1.05052	0.0568016	0.0159586	0.001869	0.0248764	0.270085	0.481251	5.73452e-05	FALSE	0.0572047	0.0181635	0.00188067	0.0257496
1bA	5cP	2	31	D	Q	A	P	1269	1635	1315	4850	5982	5381	3923	5083	4484	1212	1412	1198	38	61	57	32	45	43	1.01299	1.01977	1.02688	1.01988	0.721339	0.716048	0.714442	0.717276	0.837605	0.831115	0.833285	0.834001	0.106896	0.100909	0.0996414	0.102482	0.000476237	0.0893354	0.000372748	TRUE	0.0870692	0.0694568	0.0551924	0.0705728
1bA	5cR	2	31	D	Q	A	R	1269	1635	1315	4850	5982	5381	2009	2589	2184	6266	7363	6812	50	73	45	193	267	206	1.01299	1.01977	1.02688	1.01988	0.989423	0.990093	0.99579	0.991769	1.01414	1.01973	1.03972	1.02453	0.0118644	0.0100649	0.0171661	0.0130318	0.0257229	0.136933	7.3796e-05	TRUE	0.0107367	0.00844386	0.0162182	0.0117996
1bA	5cT	2	31	D	Q	A	T	1269	1635	1315	4850	5982	5381	1451	1954	1615	4463	5255	4504	20	26	16	78	66	93	1.01299	1.01977	1.02688	1.01988	0.987807	0.983508	0.982979	0.984765	1.01533	0.976705	1.06706	1.0197	0.0146963	-0.0262489	0.0576616	0.0153696	0.590681	0.832691	4.2355e-05	FALSE	0.0133983	-0.0289316	0.053869	0.0127785
1bA	5dF	2	32	D	L	A	F	1269	1635	1315	4850	5982	5381	700	1015	893	221	282	239	29	19	11	20	7	5	1.01299	1.01977	1.02688	1.01988	0.723851	0.716067	0.714641	0.718186	0.814448	0.749315	0.775283	0.779682	0.081195	0.0190898	0.0414354	0.04724	0.121457	0.265717	5.68438e-05	FALSE	0.0614261	-0.0123614	-0.00300208	0.0153542
1bA	5dI	2	32	D	L	A	I	1269	1635	1315	4850	5982	5381	835	1053	905	778	947	772	23	35	21	23	42	28	1.01299	1.01977	1.02688	1.01988	0.849332	0.854455	0.847356	0.850381	0.857531	0.888435	0.898491	0.881485	-0.00283408	0.0170855	0.0283621	0.0142045	0.259658	0.465751	5.75539e-05	FALSE	-0.0164667	-0.00348151	-0.00125329	-0.00706718
1bA	5dR	2	32	D	L	A	R	1269	1635	1315	4850	5982	5381	1872	2341	2093	136	162	146	54	76	68	12	9	3	1.01299	1.01977	1.02688	1.01988	0.5535	0.552306	0.560695	0.5555	0.683134	0.615599	0.508241	0.602325	0.122445	0.0523725	-0.0675225	0.035765	0.585127	0.828394	4.25811e-05	FALSE	0.107099	0.0272735	-0.106041	0.00944366
1bE	1aF	2	1	D	I	E	F	717	955	805	2639	3287	2897	729	930	806	1424	1634	1355	16	42	37	67	85	96	1.00862	1.01257	1.01217	1.01112	0.935165	0.933355	0.925029	0.931183	1.02358	0.950011	0.974713	0.982769	0.0803547	0.00491997	0.0384271	0.0412339	0.19939	0.375904	5.72764e-05	FALSE	0.0760465	-0.00156948	0.0314334	0.0353035
1bE	1aL	2	1	D	I	E	L	717	955	805	2639	3287	2897	615	886	723	1571	2035	1950	18	26	37	59	100	85	1.00862	1.01257	1.01217	1.01112	0.966273	0.964921	0.979149	0.970114	0.995181	1.02566	0.96078	0.993873	0.0205777	0.0486041	-0.0302846	0.0129657	0.630952	0.86014	3.9764e-05	FALSE	0.0182582	0.0450714	-0.0323449	0.0103282
1bE	1aM	2	1	D	I	E	M	717	955	805	2639	3287	2897	437	560	517	953	1136	1090	20	16	18	46	55	55	1.00862	1.01257	1.01217	1.01112	0.947934	0.950288	0.950951	0.949724	0.954106	1.01242	0.993435	0.986655	-0.00200099	0.0501869	0.0309118	0.0263659	0.225678	0.417163	5.81066e-05	FALSE	-0.00551117	0.0452562	0.0262033	0.0219828
1bE	1aT	2	1	D	I	E	T	717	955	805	2639	3287	2897	1641	2121	1745	3637	4182	3726	30	53	50	81	115	110	1.00862	1.01257	1.01217	1.01112	0.949809	0.946939	0.952404	0.949717	0.972697	0.958218	0.955825	0.962247	0.0146993	-0.000628035	-0.00816943	0.00196729	0.797522	0.938082	2.87304e-05	FALSE	0.0113085	-0.00587211	-0.0127455	-0.00243636
1bE	1aV	2	1	D	I	E	V	717	955	805	2639	3287	2897	826	1259	981	2537	2978	2849	12	34	30	60	76	89	1.00862	1.01257	1.01217	1.01112	0.987642	0.968384	0.987618	0.981215	1.04414	0.961721	0.990055	0.99864	0.0479864	-0.0188406	-0.00958127	0.00652151	0.784581	0.933306	2.97244e-05	FALSE	0.0471177	-0.0220357	-0.0108148	0.0047557
1bE	1aY	2	1	D	I	E	Y	717	955	805	2639	3287	2897	611	835	594	1354	1533	1154	16	35	28	54	85	70	1.00862	1.01257	1.01217	1.01112	0.949794	0.938532	0.941588	0.943305	0.998571	0.971491	0.970461	0.980174	0.0405881	0.0211571	0.0174139	0.0263863	0.0667629	0.193822	6.11411e-05	TRUE	0.0371963	0.0151374	0.0118629	0.0213989
1bE	1bG	2	2	D	A	E	G	717	955	805	2639	3287	2897	3710	4834	4160	8672	10250	9231	13	22	13	25	37	33	1.00862	1.01257	1.01217	1.01112	0.955979	0.955504	0.956809	0.956097	0.933353	0.928203	0.972209	0.944588	-0.0308685	-0.0393157	0.00375602	-0.0221427	0.234894	0.430629	5.81514e-05	FALSE	-0.0338626	-0.0437533	-0.000415881	-0.0260106
1bE	1bP	2	2	D	A	E	P	717	955	805	2639	3287	2897	1859	2565	2148	2521	2986	2465	37	39	39	40	52	59	1.00862	1.01257	1.01217	1.01112	0.892851	0.88486	0.881314	0.886342	0.86657	0.900848	0.91295	0.893456	-0.0339783	0.00486129	0.0209112	-0.00273525	0.882128	0.966884	2.15973e-05	FALSE	-0.040737	-0.00571593	0.0104183	-0.0120115
1bE	1bR	2	2	D	A	E	R	717	955	805	2639	3287	2897	1684	2121	1764	5102	5980	5435	117	130	111	116	121	95	1.00862	1.01257	1.01217	1.01112	0.986056	0.989072	0.994387	0.989838	0.856535	0.858502	0.847733	0.854257	-0.138022	-0.143007	-0.158755	-0.146595	0.00181176	0.093584	0.000198588	TRUE	-0.139	-0.144134	-0.159318	-0.147484
1bE	1bS	2	2	D	A	E	S	717	955	805	2639	3287	2897	898	1124	1009	2722	2986	2598	37	53	56	152	204	216	1.00862	1.01257	1.01217	1.01112	0.986113	0.982063	0.973837	0.980671	1.02136	1.02575	1.02011	1.02241	0.0267479	0.0313347	0.0344199	0.0308342	0.00518427	0.0982795	0.000122676	TRUE	0.0257732	0.0294973	0.0318483	0.0290396
1bE	1bT	2	2	D	A	E	T	717	955	805	2639	3287	2897	1423	1894	1637	4076	5004	4433	26	42	34	73	173	112	1.00862	1.01257	1.01217	1.01112	0.97955	0.981416	0.979611	0.980192	0.977232	1.03373	1.00204	1.00434	-0.0107626	0.0399772	0.0105107	0.0132418	0.463047	0.720849	4.98614e-05	FALSE	-0.0121885	0.0380746	0.00849513	0.0114604
1bE	1cG	2	3	D	R	E	G	717	955	805	2639	3287	2897	4865	6294	5186	15396	17956	15465	49	59	55	129	165	176	1.00862	1.01257	1.01217	1.01112	0.991109	0.990462	0.990648	0.99074	0.969768	0.988115	0.998724	0.985536	-0.0298852	-0.0148014	-0.00397994	-0.0162222	0.163422	0.325754	5.69853e-05	FALSE	-0.0305124	-0.0157864	-0.00491435	-0.017071
1bE	1cL	2	3	D	R	E	L	717	955	805	2639	3287	2897	969	1237	1139	4175	4754	4369	66	81	69	371	434	340	1.00862	1.01257	1.01217	1.01112	1.02689	1.02557	1.01947	1.02398	1.05772	1.06472	1.04815	1.05686	0.0219824	0.0262532	0.0162686	0.0215014	0.0176182	0.123265	8.11093e-05	TRUE	0.0239443	0.0289794	0.0182667	0.0237301
1bE	1cP	2	3	D	R	E	P	717	955	805	2639	3287	2897	2138	2889	2316	4188	4726	4266	45	46	38	133	115	96	1.00862	1.01257	1.01217	1.01112	0.935489	0.924939	0.935489	0.931972	0.983183	0.974906	0.971659	0.976583	0.0396285	0.0383366	0.0247865	0.0342505	0.0186703	0.124763	7.9668e-05	TRUE	0.0353402	0.0310968	0.018697	0.028378
1bE	1dQ	2	4	D	L	E	Q	717	955	805	2639	3287	2897	648	833	747	1157	1454	1186	105	127	109	236	242	172	1.00862	1.01257	1.01217	1.01112	0.924746	0.932582	0.91848	0.925269	0.951435	0.942915	0.917778	0.937376	0.018716	-0.00139327	-0.011879	0.00181458	0.858498	0.958012	2.36882e-05	FALSE	0.0137761	-0.00795234	-0.019426	-0.00453409
1bE	1dR	2	4	D	L	E	R	717	955	805	2639	3287	2897	1804	2380	1873	1697	2070	1594	28	26	33	28	17	21	1.00862	1.01257	1.01217	1.01112	0.850441	0.850514	0.847087	0.849347	0.857531	0.816898	0.813806	0.829412	-0.000242481	-0.0443106	-0.0435897	-0.0293809	0.181285	0.349752	5.67824e-05	FALSE	-0.00912986	-0.0574117	-0.0564796	-0.0410071
1bE	1eG	2	5	D	E	E	G	717	955	805	2639	3287	2897	2104	2607	2346	6800	8050	6847	16	11	12	44	61	31	1.00862	1.01257	1.01217	1.01112	0.993548	0.999786	0.988185	0.99384	0.974825	1.06877	0.974215	1.00594	-0.0272896	0.0564087	-0.0259954	0.00104125	0.973416	0.992625	1.02112e-05	FALSE	-0.0277458	0.0563864	-0.0271732	0.000489173
1bE	1eK	2	5	D	E	E	K	717	955	805	2639	3287	2897	436	609	490	1586	1879	1741	16	16	16	72	57	58	1.00862	1.01257	1.01217	1.01112	1.00726	0.999692	1.01071	1.00589	1.03193	1.01663	1.013	1.02052	0.0159839	0.00436925	-0.0100046	0.00344954	0.691327	0.893107	3.63208e-05	FALSE	0.0165041	0.00433722	-0.00891468	0.00397554
1bE	1fA	2	6	D	E	E	A	717	955	805	2639	3287	2897	736	1024	856	2237	2753	2404	19	33	26	112	91	96	1.00862	1.01257	1.01217	1.01112	0.986427	0.983469	0.983779	0.984558	1.06323	0.986459	1.01511	1.0216	0.0683001	-0.00937687	0.0193565	0.0260932	0.368845	0.613493	5.43743e-05	FALSE	0.067347	-0.0110726	0.0177465	0.0246736
1bE	1fG	2	6	D	E	E	G	717	955	805	2639	3287	2897	4072	5415	4560	7856	9442	8269	157	177	143	357	402	390	1.00862	1.01257	1.01217	1.01112	0.933726	0.932459	0.933698	0.933294	0.952782	0.963597	0.980423	0.965601	0.0110057	0.0194137	0.0353625	0.0219273	0.0917401	0.224836	5.78366e-05	FALSE	0.00660914	0.0128436	0.0291164	0.0161897
1bE	1fR	2	6	D	E	E	R	717	955	805	2639	3287	2897	1754	2274	1830	3765	4369	3736	82	100	83	349	215	244	1.00862	1.01257	1.01217	1.01112	0.946098	0.943886	0.947266	0.94575	1.02547	0.957137	0.989012	0.990538	0.0712108	0.00138205	0.030219	0.0342706	0.232795	0.427772	5.82261e-05	FALSE	0.0675843	-0.00414549	0.0251766	0.0295385
1bE	1fV	2	6	D	E	E	V	717	955	805	2639	3287	2897	1643	2153	1913	3323	3582	3275	12	11	24	31	54	26	1.00862	1.01257	1.01217	1.01112	0.939199	0.926929	0.927109	0.931079	0.967576	1.05441	0.874718	0.965567	0.0202796	0.115822	-0.0636733	0.0241427	0.687277	0.891542	3.66277e-05	FALSE	0.0162207	0.108758	-0.0704891	0.0181632
1bE	1gR	2	7	D	K	E	R	717	955	805	2639	3287	2897	1650	2223	1771	7884	9324	8238	103	107	78	425	479	428	1.00862	1.01257	1.01217	1.01112	1.03888	1.03587	1.04155	1.03877	1.02187	1.04354	1.06046	1.04196	-0.0259665	-0.00535144	0.00623909	-0.00835962	0.468386	0.726059	4.96281e-05	FALSE	-0.0230987	-0.0014927	0.0105848	-0.00466887
1bE	2aG	2	8	D	V	E	G	717	955	805	2639	3287	2897	3200	4122	3519	744	826	730	75	77	63	14	27	23	1.00862	1.01257	1.01217	1.01112	0.688376	0.67757	0.685473	0.683807	0.662918	0.74349	0.750189	0.718866	-0.0313933	0.0574001	0.0563737	0.0274602	0.449264	0.706424	5.06269e-05	FALSE	-0.0445268	0.0377522	0.0374239	0.0102164
1bE	2aL	2	8	D	V	E	L	717	955	805	2639	3287	2897	1612	2093	1873	3587	4355	3744	13	30	25	53	56	49	1.00862	1.01257	1.01217	1.01112	0.950271	0.95328	0.944852	0.949468	1.02048	0.940489	0.9426	0.967856	0.0620146	-0.0247782	-0.01375	0.00782879	0.801124	0.938863	2.85519e-05	FALSE	0.0586533	-0.0294268	-0.0190095	0.00340567
1bE	2aM	2	8	D	V	E	M	717	955	805	2639	3287	2897	312	419	398	728	889	795	19	25	14	69	74	45	1.00862	1.01257	1.01217	1.01112	0.955774	0.955577	0.944769	0.95204	1.00707	0.994805	0.999234	1.00037	0.0430521	0.0272116	0.0429677	0.0377438	0.0189164	0.12559	7.95528e-05	TRUE	0.0400447	0.0227809	0.0377009	0.0335088
1bE	2cS	2	10	D	T	E	S	717	955	805	2639	3287	2897	1597	2142	2018	6110	7282	7026	152	241	182	448	621	487	1.00862	1.01257	1.01217	1.01112	1.01311	1.01112	1.00838	1.01087	0.982862	0.978469	0.978242	0.979858	-0.0389842	-0.0453641	-0.0424112	-0.0422532	0.00189796	0.0929264	0.000192651	TRUE	-0.0380396	-0.0441936	-0.0415597	-0.0412643
1bE	2eR	2	12	D	K	E	R	717	955	805	2639	3287	2897	1454	1761	1527	6173	6871	6340	36	32	32	148	101	183	1.00862	1.01257	1.01217	1.01112	1.02518	1.02735	1.02854	1.02702	1.02145	1.00237	1.0652	1.02967	-0.0125691	-0.0378999	0.0241406	-0.00877613	0.674224	0.885163	3.73471e-05	FALSE	-0.0107347	-0.0349791	0.0270925	-0.00620714
1bE	2fG	2	13	D	A	E	G	717	955	805	2639	3287	2897	2667	3498	2987	5373	5988	5471	37	43	51	89	120	131	1.00862	1.01257	1.01217	1.01112	0.938745	0.930287	0.934843	0.934625	0.959301	0.987866	0.973561	0.973576	0.0124627	0.0458805	0.0273421	0.0285618	0.0979888	0.233423	5.74954e-05	FALSE	0.00837564	0.0391157	0.021196	0.0228958
1bE	2fR	2	13	D	A	E	R	717	955	805	2639	3287	2897	1760	2185	1759	5920	7151	5973	64	93	79	323	365	341	1.00862	1.01257	1.01217	1.01112	0.99818	1.00664	1.00552	1.00345	1.04523	1.02804	1.03299	1.03542	0.0384401	0.00874417	0.0152334	0.0208059	0.147318	0.302933	5.69347e-05	FALSE	0.0383108	0.00944019	0.0157926	0.0211812
1bE	2gR	2	14	D	Q	E	R	717	955	805	2639	3287	2897	1532	1995	1712	2834	3325	2974	59	72	49	120	110	100	1.00862	1.01257	1.01217	1.01112	0.928853	0.927137	0.928781	0.928257	0.939849	0.916886	0.947226	0.934654	0.00298837	-0.0219094	0.00714236	-0.00392622	0.707347	0.899031	3.50832e-05	FALSE	-0.00170467	-0.0289548	0.0004702	-0.0100631
1bE	3aS	2	15	D	N	E	S	717	955	805	2639	3287	2897	1802	2375	2001	718	839	659	14	13	18	12	7	7	1.00862	1.01257	1.01217	1.01112	0.750836	0.744365	0.738392	0.744531	0.839657	0.794024	0.757422	0.797034	0.0823474	0.0402987	0.0100446	0.0442302	0.16935	0.333975	5.68714e-05	FALSE	0.0700065	0.0217615	-0.00803584	0.0279107
1bE	3bL	2	16	D	S	E	L	717	955	805	2639	3287	2897	1062	1364	1098	3932	4038	3653	50	65	49	216	272	199	1.00862	1.01257	1.01217	1.01112	1.00931	0.994821	1.00318	1.00244	1.02719	1.03559	1.02601	1.0296	0.00918464	0.0282643	0.0106245	0.0160245	0.12059	0.264333	5.68864e-05	FALSE	0.00985285	0.0277272	0.0109458	0.0161753
1bE	3bW	2	16	D	S	E	W	717	955	805	2639	3287	2897	709	882	679	1695	1798	1570	22	37	28	157	99	121	1.00862	1.01257	1.01217	1.01112	0.95859	0.950866	0.961521	0.956992	1.08539	0.982907	1.03312	1.03381	0.11854	0.0200843	0.0598987	0.0661743	0.146711	0.301973	5.69464e-05	FALSE	0.115715	0.015208	0.0561637	0.0623623
1bE	3cA	2	17	D	E	E	A	717	955	805	2639	3287	2897	1491	1914	1764	5233	5988	5502	31	58	53	179	221	190	1.00862	1.01257	1.01217	1.01112	1.00311	1.00133	0.99579	1.00008	1.06084	1.02456	1.01173	1.03237	0.0490782	0.0106366	0.00381959	0.0211781	0.271651	0.483035	5.72697e-05	FALSE	0.0493001	0.0107752	0.00339689	0.0211574
1bE	3cG	2	17	D	E	E	G	717	955	805	2639	3287	2897	2465	3124	2701	4639	5388	4608	117	120	108	237	312	223	1.00862	1.01257	1.01217	1.01112	0.930846	0.93117	0.926712	0.929576	0.939378	0.979527	0.948564	0.955823	0.0005061	0.0366477	0.0105753	0.0159097	0.277614	0.491184	5.71776e-05	FALSE	-0.00406613	0.0299619	0.00372542	0.00987372
1bE	3cR	2	17	D	E	E	R	717	955	805	2639	3287	2897	1942	2444	2068	5381	6223	5347	11	37	33	38	80	73	1.00862	1.01257	1.01217	1.01112	0.975701	0.977065	0.974315	0.975694	1.00127	0.957802	0.956454	0.971842	0.0171588	-0.0315495	-0.0297174	-0.0147027	0.453694	0.710292	5.03339e-05	FALSE	0.0154712	-0.0338875	-0.0322432	-0.0168865
1bE	3dP	2	18	D	L	E	P	717	955	805	2639	3287	2897	2171	2999	2447	104	96	111	48	74	43	4	7	1	1.00862	1.01257	1.01217	1.01112	0.505213	0.461478	0.511425	0.492705	0.569408	0.589133	0.434932	0.531158	0.059839	0.121852	-0.0827161	0.0329915	0.640536	0.866729	3.92045e-05	FALSE	0.0537812	0.119676	-0.0925834	0.0269578
1bE	3dR	2	18	D	L	E	R	717	955	805	2639	3287	2897	1877	2387	2027	146	222	145	22	19	22	3	2	1	1.00862	1.01257	1.01217	1.01112	0.561417	0.587134	0.563576	0.570709	0.62651	0.601723	0.511659	0.579964	0.0602528	0.00720513	-0.0587756	0.0028941	0.940664	0.983909	1.53042e-05	FALSE	0.0501165	-0.0100011	-0.0738184	-0.0112344
1bE	3eG	2	19	D	A	E	G	717	955	805	2639	3287	2897	2281	2976	2602	3296	3927	3294	29	51	33	41	55	58	1.00862	1.01257	1.01217	1.01112	0.900211	0.899624	0.892553	0.897463	0.897681	0.875851	0.930119	0.901217	-0.0102912	-0.0350857	0.0267042	-0.00622423	0.761896	0.924061	3.13632e-05	FALSE	-0.016646	-0.0444803	0.017066	-0.0146868
1bE	3eR	2	19	D	A	E	R	717	955	805	2639	3287	2897	1371	1857	1662	7126	8861	7577	12	19	13	102	109	96	1.00862	1.01257	1.01217	1.01112	1.04864	1.05106	1.03925	1.04632	1.10567	1.07276	1.09447	1.09097	0.0479894	0.00848601	0.0425723	0.0330159	0.116286	0.258979	5.70889e-05	FALSE	0.0516075	0.0140498	0.0466691	0.0374421
1bE	3eV	2	19	D	A	E	V	717	955	805	2639	3287	2897	889	1130	913	1993	2208	1940	29	62	45	92	186	143	1.00862	1.01257	1.01217	1.01112	0.951136	0.945874	0.951846	0.949619	0.991393	0.996386	0.997926	0.995235	0.0320565	0.0386177	0.0344963	0.0350569	0.00296968	0.0904293	0.000150284	TRUE	0.0287505	0.0332746	0.0298693	0.0306315
1bE	3gA	2	21	D	T	E	A	717	955	805	2639	3287	2897	1267	1712	1370	2739	3481	2936	14	20	18	25	39	29	1.00862	1.01257	1.01217	1.01112	0.946921	0.950562	0.952823	0.950102	0.92476	0.945634	0.920157	0.930184	-0.0303244	-0.0168807	-0.0442608	-0.0304886	0.0611166	0.186107	6.18949e-05	TRUE	-0.0338989	-0.0217856	-0.0487986	-0.0348277
1bE	3gP	2	21	D	T	E	P	717	955	805	2639	3287	2897	3170	3954	3452	1445	1700	1542	126	130	124	19	27	28	1.00862	1.01257	1.01217	1.01112	0.766438	0.767509	0.773289	0.769079	0.638173	0.681788	0.695183	0.671715	-0.134873	-0.0953719	-0.0875162	-0.10592	0.0186053	0.124714	7.97669e-05	TRUE	-0.146836	-0.113068	-0.10438	-0.121428
1bE	3gS	2	21	D	T	E	S	717	955	805	2639	3287	2897	1239	1635	1365	2002	2627	2190	24	22	27	40	40	35	1.00862	1.01257	1.01217	1.01112	0.913168	0.922822	0.919679	0.918556	0.91676	0.937388	0.895266	0.916471	-0.00428041	0.0029621	-0.0356053	-0.0123079	0.40757	0.661348	5.27271e-05	FALSE	-0.00990094	-0.00446384	-0.0430518	-0.0191388
1bE	4aD	2	22	D	A	E	D	717	955	805	2639	3287	2897	200	241	206	71	77	73	56	83	69	1	5	6	1.00862	1.01257	1.01217	1.01112	0.737449	0.732531	0.74678	0.73892	0.390795	0.53597	0.585928	0.504231	-0.353013	-0.205772	-0.169939	-0.242908	0.0492807	0.169543	6.42157e-05	TRUE	-0.365624	-0.224655	-0.18777	-0.25935
1bE	4aG	2	22	D	A	E	G	717	955	805	2639	3287	2897	1380	1857	1461	322	420	299	50	65	42	133	145	108	1.00862	1.01257	1.01217	1.01112	0.688791	0.69183	0.683923	0.688181	0.970967	0.961482	0.973686	0.968712	0.276237	0.260953	0.281441	0.272877	0.000507268	0.0885886	0.00035698	TRUE	0.263105	0.241362	0.262485	0.255651
1bE	4aR	2	22	D	A	E	R	717	955	805	2639	3287	2897	1773	2149	1867	9134	10400	8891	73	74	77	445	366	471	1.00862	1.01257	1.01217	1.01112	1.04761	1.05272	1.04424	1.04819	1.06712	1.05529	1.0729	1.0651	0.0104804	-0.0106733	0.0159546	0.00525392	0.583907	0.827508	4.26587e-05	FALSE	0.0140187	-0.00492056	0.0205922	0.00989678
1bE	4aS	2	22	D	A	E	S	717	955	805	2639	3287	2897	2128	2673	2309	1344	1715	1421	47	44	30	28	24	21	1.00862	1.01257	1.01217	1.01112	0.804248	0.814671	0.809974	0.809631	0.797476	0.795544	0.824718	0.805913	-0.0137065	-0.0293708	0.00488718	-0.0127301	0.32732	0.559731	5.60006e-05	FALSE	-0.0244898	-0.0447367	-0.0102206	-0.0264824
1bE	4cK	2	24	D	M	E	K	717	955	805	2639	3287	2897	536	720	527	1851	2334	1887	11	26	12	39	88	83	1.00862	1.01257	1.01217	1.01112	1.00123	1.00551	1.01159	1.00611	1.00428	1.0106	1.08697	1.03395	-0.00558049	-0.00755988	0.0630692	0.0166429	0.547929	0.79918	4.49666e-05	FALSE	-0.00549273	-0.00698239	0.0642502	0.0172584
1bE	4cL	2	24	D	M	E	L	717	955	805	2639	3287	2897	1820	2281	2110	6202	7148	6973	103	147	124	419	478	501	1.00862	1.01257	1.01217	1.01112	0.999688	1.00152	1.00241	1.00121	1.02022	1.00588	1.02542	1.01717	0.0119165	-0.00823934	0.0108102	0.00482913	0.537277	0.790439	4.57037e-05	FALSE	0.0118943	-0.00808036	0.0110538	0.00495593
1bE	4cR	2	24	D	M	E	R	717	955	805	2639	3287	2897	1191	1577	1255	4222	5102	4142	13	14	24	63	81	61	1.00862	1.01257	1.01217	1.01112	1.00427	1.00528	1.00226	1.00394	1.04052	1.07376	0.972353	1.02888	0.0275954	0.0558421	-0.0421043	0.0137777	0.682595	0.890071	3.68597e-05	FALSE	0.0279003	0.056395	-0.041876	0.0141398
1bE	4eE	2	26	D	R	E	E	717	955	805	2639	3287	2897	551	714	637	156	189	153	18	18	25	5	3	7	1.00862	1.01257	1.01217	1.01112	0.711217	0.710365	0.702253	0.707945	0.709007	0.655862	0.719812	0.694894	-0.00834121	-0.0634357	0.00901308	-0.0209213	0.439177	0.695939	5.124e-05	FALSE	-0.0213275	-0.0827996	-0.00979967	-0.0379756
1bE	4eS	2	26	D	R	E	S	717	955	805	2639	3287	2897	1615	2134	1932	1329	1696	1429	50	32	51	63	50	65	1.00862	1.01257	1.01217	1.01112	0.834931	0.83989	0.831026	0.835282	0.884328	0.919533	0.893325	0.899062	0.0421982	0.0690821	0.0521862	0.0544889	0.0201089	0.127286	7.82087e-05	TRUE	0.0326223	0.0552687	0.0382852	0.0420587
1bE	4eT	2	26	D	R	E	T	717	955	805	2639	3287	2897	1354	1702	1383	772	818	773	22	18	19	13	10	12	1.00862	1.01257	1.01217	1.01112	0.792386	0.780633	0.798951	0.790657	0.796531	0.797706	0.812942	0.802393	-0.00268749	0.00725629	0.004268	0.0029456	0.422661	0.678757	5.20781e-05	FALSE	-0.013879	-0.00987155	-0.0114154	-0.011722
1bE	4fA	2	27	D	E	E	A	717	955	805	2639	3287	2897	928	1174	1039	2478	2712	2613	11	20	15	36	54	48	1.00862	1.01257	1.01217	1.01112	0.971413	0.965596	0.971142	0.969384	0.995003	0.983973	0.998724	0.992567	0.0152146	0.00623488	0.0157639	0.0124045	0.0567776	0.180818	6.28276e-05	TRUE	0.0132379	0.00276784	0.0129351	0.00964697
1bE	4fG	2	27	D	E	E	G	717	955	805	2639	3287	2897	1370	1900	1537	4189	5341	4274	24	37	36	98	150	135	1.00862	1.01257	1.01217	1.01112	0.987121	0.988722	0.982645	0.986163	1.02066	1.03186	1.01688	1.02313	0.0250292	0.0307057	0.022279	0.0260046	0.00897979	0.105884	9.98668e-05	TRUE	0.0241243	0.0295429	0.0205583	0.0247418
1bE	4fR	2	27	D	E	E	R	717	955	805	2639	3287	2897	699	974	783	1398	1797	1583	48	60	56	185	245	180	1.00862	1.01257	1.01217	1.01112	0.9379	0.939111	0.946149	0.941054	1.01396	1.03271	0.999234	1.0153	0.0679774	0.0817881	0.0415708	0.0637788	0.0325569	0.146701	6.94643e-05	TRUE	0.0638379	0.0758213	0.0364279	0.0586957
1bE	4gP	2	28	D	Q	E	P	717	955	805	2639	3287	2897	3209	4155	3490	850	947	898	54	81	71	14	15	17	1.00862	1.01257	1.01217	1.01112	0.703495	0.692736	0.710135	0.702122	0.701008	0.668274	0.701894	0.690392	-0.00855215	-0.0331725	-0.0168828	-0.0195358	0.114014	0.256103	5.70981e-05	FALSE	-0.0216076	-0.0527558	-0.0355851	-0.0366495
1bE	4gR	2	28	D	Q	E	R	717	955	805	2639	3287	2897	2148	2909	2345	5413	6538	5629	99	156	114	362	474	326	1.00862	1.01257	1.01217	1.01112	0.964698	0.962363	0.965807	0.964289	1.00786	0.997887	0.985849	0.997199	0.0348458	0.023423	0.00828872	0.0221858	0.102107	0.23956	5.73938e-05	FALSE	0.0324221	0.0196426	0.0049551	0.0190066
1bE	5aA	2	29	D	V	E	A	717	955	805	2639	3287	2897	1065	1657	1352	88	106	102	30	39	36	4	1	2	1.00862	1.01257	1.01217	1.01112	0.568424	0.543048	0.569669	0.56038	0.623904	0.435338	0.534634	0.531292	0.0505798	-0.114538	-0.041967	-0.0353084	0.53689	0.790403	4.57583e-05	FALSE	0.0400745	-0.128366	-0.057452	-0.0485813
1bE	5aL	2	29	D	V	E	L	717	955	805	2639	3287	2897	1186	1484	1409	1135	1521	1216	18	13	14	14	24	11	1.00862	1.01257	1.01217	1.01112	0.852434	0.869856	0.848688	0.856993	0.828391	0.939187	0.837943	0.868507	-0.0313926	0.0583925	-0.0210727	0.00197576	0.950807	0.986619	1.3917e-05	FALSE	-0.0401879	0.0466726	-0.0338577	-0.00912434
1bE	5bE	2	30	D	A	E	E	717	955	805	2639	3287	2897	818	1149	940	2977	3631	3107	38	46	49	124	191	140	1.00862	1.01257	1.01217	1.01112	1.00731	1.00251	1.00243	1.00409	0.994663	1.03468	0.985749	1.00503	-0.0213362	0.0195588	-0.0288813	-0.0102196	0.567101	0.81452	4.35712e-05	FALSE	-0.0208121	0.0198213	-0.0286357	-0.0098755
1bE	5bR	2	30	D	A	E	R	717	955	805	2639	3287	2897	1714	2367	2039	5770	6789	6059	47	43	52	124	124	119	1.00862	1.01257	1.01217	1.01112	0.998275	0.991093	0.990244	0.993204	0.970017	0.991729	0.960338	0.974028	-0.0368644	-0.0118262	-0.0419561	-0.0302156	0.0832759	0.215273	5.87536e-05	FALSE	-0.036987	-0.0127466	-0.0429305	-0.030888
1bE	5bS	2	30	D	A	E	S	717	955	805	2639	3287	2897	1365	1718	1464	3063	3597	3289	34	27	39	119	83	111	1.00862	1.01257	1.01217	1.01112	0.951245	0.954012	0.958224	0.954494	1.00279	0.99926	0.985307	0.995785	0.0433408	0.0332517	0.0154227	0.0306717	0.0640795	0.190365	6.15884e-05	TRUE	0.0400418	0.0286724	0.0113815	0.0266986
1bE	5cE	2	31	D	Q	E	E	717	955	805	2639	3287	2897	781	1097	867	2786	3368	2864	19	23	14	73	104	83	1.00862	1.01257	1.01217	1.01112	1.00499	0.999111	1.00236	1.00216	1.0136	1.04472	1.06932	1.04255	-5.73014e-05	0.0330489	0.0547615	0.029251	0.207892	0.389289	5.74438e-05	FALSE	0.000299713	0.0329564	0.0550002	0.0294188
1bE	5cL	2	31	D	Q	E	L	717	955	805	2639	3287	2897	1313	1659	1559	4633	5741	5047	90	98	100	323	309	344	1.00862	1.01257	1.01217	1.01112	1.00373	1.01321	1.00005	1.00566	1.0057	1.00225	1.007	1.00498	-0.00668807	-0.0237025	-0.00521776	-0.0118695	0.183367	0.352399	5.67428e-05	FALSE	-0.00642172	-0.0223092	-0.00521256	-0.0113145
1bE	5cP	2	31	D	Q	E	P	717	955	805	2639	3287	2897	3923	5083	4484	1212	1412	1198	43	45	44	19	16	19	1.00862	1.01257	1.01217	1.01112	0.721339	0.716048	0.714442	0.717276	0.762828	0.745127	0.769411	0.759122	0.0352703	0.0200748	0.046274	0.033873	0.046778	0.165484	6.46185e-05	TRUE	0.0224036	0.000813215	0.0276439	0.0169536
1bE	5dH	2	32	D	L	E	H	717	955	805	2639	3287	2897	841	1074	929	47	92	59	21	22	21	3	2	7	1.00862	1.01257	1.01217	1.01112	0.523082	0.577445	0.549953	0.55016	0.631904	0.584451	0.739773	0.652043	0.104312	-0.000255739	0.183128	0.0957282	0.21327	0.397235	5.76336e-05	FALSE	0.0967265	-0.016862	0.169189	0.0830178
1bE	5dI	2	32	D	L	E	I	717	955	805	2639	3287	2897	835	1053	905	778	947	772	13	31	20	15	40	23	1.00862	1.01257	1.01217	1.01112	0.849332	0.854455	0.847356	0.850381	0.874123	0.896985	0.881555	0.884221	0.0174681	0.0317853	0.0238881	0.0243805	0.0276493	0.139296	7.20624e-05	TRUE	0.0085298	0.018957	0.0110156	0.0128341
1bE	5dP	2	32	D	L	E	P	717	955	805	2639	3287	2897	3153	4049	3572	105	149	114	49	73	68	5	9	4	1.00862	1.01257	1.01217	1.01112	0.463054	0.477902	0.471171	0.470709	0.59289	0.620344	0.541178	0.584804	0.125844	0.136432	0.0642736	0.10885	0.0401597	0.15758	6.64962e-05	TRUE	0.1244	0.131223	0.060434	0.105353
1bE	5dR	2	32	D	L	E	R	717	955	805	2639	3287	2897	1872	2341	2093	136	162	146	62	117	93	7	10	4	1.00862	1.01257	1.01217	1.01112	0.5535	0.552306	0.560695	0.5555	0.60462	0.577182	0.505332	0.562378	0.046348	0.0179311	-0.062186	0.00069771	0.984819	0.996044	7.72577e-06	FALSE	0.0366632	0.00324979	-0.0770088	-0.0123653
1bE	5dS	2	32	D	L	E	S	717	955	805	2639	3287	2897	1753	2082	1868	73	92	76	18	33	20	1	4	2	1.00862	1.01257	1.01217	1.01112	0.488972	0.49946	0.498968	0.4958	0.522395	0.618343	0.60193	0.580889	0.0292069	0.112603	0.0968898	0.0795666	0.0897033	0.222136	5.79146e-05	FALSE	0.0247489	0.103983	0.0886754	0.0724692
1bE	5dV	2	32	D	L	E	V	717	955	805	2639	3287	2897	1028	1372	1189	163	194	153	13	24	30	5	4	7	1.00862	1.01257	1.01217	1.01112	0.643996	0.636492	0.630799	0.637096	0.74674	0.655862	0.698937	0.700513	0.0971913	0.0113658	0.0604618	0.0563396	0.151642	0.308954	5.68412e-05	FALSE	0.084306	-0.00782067	0.0420908	0.0395254
1bG	1aF	2	1	D	I	G	F	4063	5346	4669	8052	9169	8754	729	930	806	1424	1634	1355	60	107	77	102	106	76	0.93684	0.930513	0.937519	0.934957	0.935165	0.933355	0.925029	0.931183	0.919057	0.865849	0.864057	0.882988	0.0429573	-0.00264987	-0.00317445	0.0123776	0.503226	0.760062	4.76887e-05	FALSE	0.0705456	0.0280236	0.0277737	0.0421143
1bG	1aL	2	1	D	I	G	L	4063	5346	4669	8052	9169	8754	615	886	723	1571	2035	1950	280	371	301	421	588	357	0.93684	0.930513	0.937519	0.934957	0.966273	0.964921	0.979149	0.970114	0.90482	0.921211	0.885089	0.903707	-0.000423195	0.0233398	-0.0328813	-0.00332157	0.857331	0.957582	2.37798e-05	FALSE	0.0148308	0.0405655	-0.0233175	0.0106929
1bG	1aN	2	1	D	I	G	N	4063	5346	4669	8052	9169	8754	723	1028	859	1653	1924	1881	37	40	30	45	45	46	0.93684	0.930513	0.937519	0.934957	0.953413	0.940799	0.95529	0.949834	0.880227	0.880831	0.914492	0.89185	-0.0129684	0.00540552	0.0188895	0.00377552	0.722221	0.905845	3.41097e-05	FALSE	0.00758965	0.0330858	0.0385022	0.0263926
1bG	1aS	2	1	D	I	G	S	4063	5346	4669	8052	9169	8754	1338	1980	1542	1919	2597	2171	147	192	154	153	103	150	0.93684	0.930513	0.937519	0.934957	0.899345	0.898913	0.904722	0.900993	0.862169	0.793585	0.862541	0.839432	0.019627	-0.0428654	0.014347	-0.00296381	0.89583	0.969759	2.02318e-05	FALSE	0.0592824	0.00019684	0.0519945	0.0371579
1bG	1aT	2	1	D	I	G	T	4063	5346	4669	8052	9169	8754	1641	2121	1745	3637	4182	3726	56	92	68	73	107	107	0.93684	0.930513	0.937519	0.934957	0.949809	0.946939	0.952404	0.949717	0.88827	0.884749	0.917455	0.896825	-0.00154926	0.00361093	0.024558	0.00887323	0.38204	0.629508	5.3838e-05	FALSE	0.0204438	0.0287396	0.0453205	0.0315013
1bG	1aV	2	1	D	I	G	V	4063	5346	4669	8052	9169	8754	826	1259	981	2537	2978	2849	17	43	26	34	60	31	0.93684	0.930513	0.937519	0.934957	0.987642	0.968384	0.987618	0.981215	0.9379	0.906204	0.885692	0.909932	0.0126381	0.00510961	-0.0402188	-0.00749035	0.694494	0.894284	3.60239e-05	FALSE	0.0184502	0.0207402	-0.0344528	0.00157918
1bG	1aY	2	1	D	I	G	Y	4063	5346	4669	8052	9169	8754	611	835	594	1354	1533	1154	28	17	16	21	37	25	0.93684	0.930513	0.937519	0.934957	0.949794	0.938532	0.941588	0.943305	0.824174	0.958579	0.91665	0.899801	-0.0656304	0.0852625	0.0338929	0.0178416	0.726061	0.90733	3.38105e-05	FALSE	-0.0436314	0.113866	0.0588362	0.0430236
1bG	1bD	2	2	D	A	G	D	4063	5346	4669	8052	9169	8754	247	317	289	580	638	624	29	51	22	49	64	44	0.93684	0.930513	0.937519	0.934957	0.956509	0.949358	0.95368	0.953182	0.918349	0.893705	0.944913	0.918989	0.0222528	0.0103156	0.0508198	0.0277961	0.14682	0.302173	5.694e-05	FALSE	0.0415601	0.0344182	0.0710758	0.0490181
1bG	1bG	2	2	D	A	G	G	4063	5346	4669	8052	9169	8754	3710	4834	4160	8672	10250	9231	242	334	295	323	279	283	0.93684	0.930513	0.937519	0.934957	0.955979	0.955504	0.956809	0.956097	0.891007	0.845757	0.860799	0.865854	-0.0045925	-0.0433517	-0.036227	-0.0280571	0.142652	0.295048	5.66424e-05	FALSE	0.0149302	-0.0219079	-0.0172249	-0.00806755
1bG	1bP	2	2	D	A	G	P	4063	5346	4669	8052	9169	8754	1859	2565	2148	2521	2986	2465	176	256	204	102	84	79	0.93684	0.930513	0.937519	0.934957	0.892851	0.88486	0.881314	0.886342	0.794279	0.735668	0.75694	0.762296	-0.0421789	-0.087705	-0.0693085	-0.0663975	0.0374448	0.154799	6.79535e-05	TRUE	-0.000585925	-0.0402863	-0.0248633	-0.0219118
1bG	1bR	2	2	D	A	G	R	4063	5346	4669	8052	9169	8754	1684	2121	1764	5102	5980	5435	216	300	284	330	385	356	0.93684	0.930513	0.937519	0.934957	0.986056	0.989072	0.994387	0.989838	0.906672	0.896345	0.891424	0.898147	-0.0171046	-0.0239998	-0.040833	-0.0273124	0.0605878	0.185723	6.20633e-05	TRUE	-0.0105649	-0.0183807	-0.038188	-0.0223779
1bG	1bS	2	2	D	A	G	S	4063	5346	4669	8052	9169	8754	898	1124	1009	2722	2986	2598	95	204	164	208	268	279	0.93684	0.930513	0.937519	0.934957	0.986113	0.982063	0.973837	0.980671	0.948395	0.899102	0.926388	0.924629	0.024566	-0.0147203	0.0133974	0.0077477	0.57557	0.820965	4.3108e-05	FALSE	0.0310796	-0.00561706	0.0252818	0.0169148
1bG	1bT	2	2	D	A	G	T	4063	5346	4669	8052	9169	8754	1423	1894	1637	4076	5004	4433	94	122	112	147	140	186	0.93684	0.930513	0.937519	0.934957	0.97955	0.981416	0.979611	0.980192	0.909376	0.883169	0.923629	0.905391	-0.00830504	-0.0300517	0.00522558	-0.0110437	0.394924	0.645601	5.33365e-05	FALSE	0.00117411	-0.0206314	0.0145853	-0.00162403
1bG	1bV	2	2	D	A	G	V	4063	5346	4669	8052	9169	8754	1142	1409	1203	1573	1864	1498	196	233	205	108	120	130	0.93684	0.930513	0.937519	0.934957	0.894658	0.899924	0.890663	0.895082	0.788427	0.78878	0.813406	0.796871	-0.0497242	-0.0486109	-0.0216071	-0.0399807	0.0490102	0.168895	6.41602e-05	TRUE	-0.00866259	-0.00587796	0.0202431	0.00190084
1bG	1cA	2	3	D	R	G	A	4063	5346	4669	8052	9169	8754	1166	1438	1271	5685	6702	5748	172	221	239	594	615	630	0.93684	0.930513	0.937519	0.934957	1.04122	1.04829	1.03833	1.04261	1.00124	0.987532	0.976525	0.988431	0.0257769	0.012087	0.00307481	0.0136462	0.174595	0.340616	5.67354e-05	FALSE	0.00457725	-0.0154079	-0.0163452	-0.00905864
1bG	1cG	2	3	D	R	G	G	4063	5346	4669	8052	9169	8754	4865	6294	5186	15396	17956	15465	398	539	425	756	883	787	0.93684	0.930513	0.937519	0.934957	0.991109	0.990462	0.990648	0.99074	0.931922	0.925109	0.936096	0.931042	0.0034123	0.00347122	0.00734472	0.00474275	0.0677054	0.194535	6.06612e-05	TRUE	0.00761974	0.00838834	0.011723	0.00924369
1bG	1cL	2	3	D	R	G	L	4063	5346	4669	8052	9169	8754	969	1237	1139	4175	4754	4369	94	93	109	235	208	248	0.93684	0.930513	0.937519	0.934957	1.02689	1.02557	1.01947	1.02398	0.963774	0.961787	0.959674	0.961745	0.00174569	0.00748444	0.00389921	0.00437645	0.120408	0.264165	5.69186e-05	FALSE	-0.0117696	-0.00653846	-0.00567459	-0.00799422
1bG	1cP	2	3	D	R	G	P	4063	5346	4669	8052	9169	8754	2138	2889	2316	4188	4726	4266	234	304	260	241	254	268	0.93684	0.930513	0.937519	0.934957	0.935489	0.924939	0.935489	0.931972	0.860948	0.845785	0.869024	0.858586	-0.0154552	-0.014883	-0.00801468	-0.0127843	0.0332317	0.147929	6.93529e-05	TRUE	0.0120132	0.01904	0.0191965	0.0167499
1bG	1cW	2	3	D	R	G	W	4063	5346	4669	8052	9169	8754	1081	1358	1197	4114	4612	3874	89	99	122	173	141	181	0.93684	0.930513	0.937519	0.934957	1.0125	1.011	1.00002	1.00784	0.934597	0.908618	0.910718	0.917978	-0.0139512	-0.0321293	-0.0268194	-0.0243	0.0459488	0.164385	6.46911e-05	TRUE	-0.0200867	-0.0380129	-0.0268287	-0.0283094
1bG	1dP	2	4	D	L	G	P	4063	5346	4669	8052	9169	8754	968	1270	1204	269	320	261	121	145	162	9	14	6	0.93684	0.930513	0.937519	0.934957	0.709055	0.704555	0.690511	0.701374	0.556229	0.591545	0.488212	0.545329	-0.108042	-0.064052	-0.159155	-0.110416	0.0567191	0.180743	6.28188e-05	TRUE	-0.0450639	0.00224477	-0.0980751	-0.0469647
1bG	1dQ	2	4	D	L	G	Q	4063	5346	4669	8052	9169	8754	648	833	747	1157	1454	1186	47	48	35	31	52	30	0.93684	0.930513	0.937519	0.934957	0.924746	0.932582	0.91848	0.925269	0.809277	0.876385	0.847905	0.844522	-0.0570613	0.00860581	-0.0131873	-0.0205476	0.398768	0.65015	5.31376e-05	FALSE	-0.0257242	0.0395837	0.0200018	0.0112871
1bG	1dR	2	4	D	L	G	R	4063	5346	4669	8052	9169	8754	1804	2380	1873	1697	2070	1594	176	266	232	77	86	53	0.93684	0.930513	0.937519	0.934957	0.850441	0.850514	0.847087	0.849347	0.761678	0.733926	0.696515	0.730706	-0.0350489	-0.057488	-0.0976452	-0.063394	0.074248	0.202683	5.96285e-05	FALSE	0.0172623	-0.0011542	-0.0450814	-0.00965777
1bG	1dS	2	4	D	L	G	S	4063	5346	4669	8052	9169	8754	1059	1415	1159	909	1145	944	152	207	167	41	58	38	0.93684	0.930513	0.937519	0.934957	0.839821	0.842011	0.842062	0.841298	0.705602	0.717064	0.696061	0.706242	-0.0811762	-0.0664381	-0.0933876	-0.080334	0.00927506	0.106166	9.85603e-05	TRUE	-0.0267135	-0.00828044	-0.0398167	-0.0249369
1bG	1dV	2	4	D	L	G	V	4063	5346	4669	8052	9169	8754	982	1318	1178	780	977	906	85	85	83	35	24	24	0.93684	0.930513	0.937519	0.934957	0.830828	0.831683	0.835496	0.832669	0.754649	0.717968	0.723496	0.732038	-0.0237039	-0.0559237	-0.0597978	-0.0464752	0.055591	0.179176	6.31244e-05	TRUE	0.0324118	0.0042433	-0.00498305	0.0105573
1bG	1eA	2	5	D	E	G	A	4063	5346	4669	8052	9169	8754	849	1011	881	6135	7212	5912	105	175	148	486	574	539	0.93684	0.930513	0.937519	0.934957	1.08684	1.09844	1.08351	1.0896	1.03519	1.0069	1.01353	1.01854	0.0169949	-0.0152095	-0.00227529	-0.000163272	0.987662	0.996473	6.98894e-06	FALSE	-0.0308122	-0.0757427	-0.0475446	-0.0513665
1bG	1eG	2	5	D	E	G	G	4063	5346	4669	8052	9169	8754	2104	2607	2346	6800	8050	6847	243	278	224	429	486	395	0.93684	0.930513	0.937519	0.934957	0.993548	0.999786	0.988185	0.99384	0.923436	0.932764	0.930498	0.928899	-0.00736009	0.00245012	0.00405587	-0.000284698	0.943667	0.984306	1.48439e-05	FALSE	-0.00429403	0.00256224	0.00956354	0.00261058
1bG	1eK	2	5	D	E	G	K	4063	5346	4669	8052	9169	8754	436	609	490	1586	1879	1741	21	26	18	38	53	19	0.93684	0.930513	0.937519	0.934957	1.00726	0.999692	1.01071	1.00589	0.926296	0.950861	0.871744	0.9163	-0.0173444	0.0206344	-0.0758118	-0.0241739	0.47962	0.737696	4.89603e-05	FALSE	-0.0208767	0.0207956	-0.0809996	-0.0270269
1bG	1eR	2	5	D	E	G	R	4063	5346	4669	8052	9169	8754	1996	2657	2376	10092	12140	10962	207	263	237	798	874	683	0.93684	0.930513	0.937519	0.934957	1.04544	1.04595	1.04061	1.044	1.01399	1.00844	0.986735	1.00306	0.0345838	0.0351705	0.0111415	0.0269653	0.0763901	0.205881	5.94297e-05	FALSE	0.0110632	0.00910501	-0.00951055	0.00355255
1bG	1eV	2	5	D	E	G	V	4063	5346	4669	8052	9169	8754	1272	1553	1423	4300	4976	4588	200	252	217	503	494	461	0.93684	0.930513	0.937519	0.934957	0.99876	1.00414	0.999585	1.00083	0.964467	0.946256	0.951823	0.954182	0.0287898	0.0118895	0.0146926	0.0184573	0.0717372	0.199159	5.98884e-05	TRUE	0.0293847	0.00970104	0.0148897	0.0179918
1bG	1fA	2	6	D	E	G	A	4063	5346	4669	8052	9169	8754	736	1024	856	2237	2753	2404	24	35	21	52	51	23	0.93684	0.930513	0.937519	0.934957	0.986427	0.983469	0.983779	0.984558	0.947181	0.911309	0.875969	0.911487	0.0230576	-0.00382185	-0.046342	-0.0090354	0.698476	0.894785	3.56787e-05	FALSE	0.0294275	0.00459004	-0.0388397	-0.00160739
1bG	1fD	2	6	D	E	G	D	4063	5346	4669	8052	9169	8754	368	568	507	1164	1510	1341	111	137	135	147	164	153	0.93684	0.930513	0.937519	0.934957	0.99105	0.982146	0.976914	0.98337	0.890101	0.888148	0.879884	0.886044	-0.038354	-0.0257518	-0.0359915	-0.0333658	0.0131715	0.114215	8.78796e-05	TRUE	-0.0341193	-0.0166891	-0.0254458	-0.0254181
1bG	1fG	2	6	D	E	G	G	4063	5346	4669	8052	9169	8754	4072	5415	4560	7856	9442	8269	437	525	420	353	447	340	0.93684	0.930513	0.937519	0.934957	0.933726	0.932459	0.933698	0.933294	0.83278	0.848006	0.841361	0.840715	-0.0419719	-0.0196588	-0.033998	-0.0318762	0.0394734	0.156906	6.68697e-05	TRUE	-0.0138543	0.0113675	-0.00613334	-0.00287339
1bG	1fK	2	6	D	E	G	K	4063	5346	4669	8052	9169	8754	235	358	281	500	645	599	15	33	27	26	33	22	0.93684	0.930513	0.937519	0.934957	0.945075	0.936314	0.952213	0.944534	0.921308	0.866955	0.842107	0.87679	0.0359244	-0.00429698	-0.0506103	-0.00632762	0.823834	0.946409	2.66809e-05	FALSE	0.0597677	0.0252001	-0.0297719	0.0183986
1bG	1fR	2	6	D	E	G	R	4063	5346	4669	8052	9169	8754	1754	2274	1830	3765	4369	3736	164	181	169	174	181	142	0.93684	0.930513	0.937519	0.934957	0.946098	0.943886	0.947266	0.94575	0.864394	0.866955	0.845624	0.858991	-0.0219489	-0.0113434	-0.0424551	-0.0252491	0.109691	0.250468	5.73693e-05	FALSE	0.00149779	0.0150633	-0.0196811	-0.00104001
1bG	1fV	2	6	D	E	G	V	4063	5346	4669	8052	9169	8754	1643	2153	1913	3323	3582	3275	168	171	157	148	140	134	0.93684	0.930513	0.937519	0.934957	0.939199	0.926929	0.927109	0.931079	0.842834	0.84339	0.847418	0.844547	-0.0370448	-0.0191295	-0.0217644	-0.0259795	0.0432348	0.161265	6.55936e-05	TRUE	-0.0109599	0.0140381	0.00845587	0.00384467
1bG	1gE	2	7	D	K	G	E	4063	5346	4669	8052	9169	8754	639	854	742	1142	1380	1271	72	113	95	62	50	37	0.93684	0.930513	0.937519	0.934957	0.924854	0.923494	0.927174	0.925174	0.840193	0.770894	0.757594	0.78956	-0.0262478	-0.0884294	-0.111649	-0.075442	0.0977405	0.233471	5.75974e-05	FALSE	0.00505135	-0.053963	-0.0814514	-0.0434543
1bG	1gN	2	7	D	K	G	N	4063	5346	4669	8052	9169	8754	387	552	456	1030	1309	1135	47	74	50	49	93	72	0.93684	0.930513	0.937519	0.934957	0.971032	0.968683	0.969957	0.969891	0.862363	0.893879	0.907302	0.887848	-0.0473388	-0.00749292	-0.00205106	-0.0189609	0.315407	0.543381	5.63306e-05	FALSE	-0.0341201	0.0079989	0.0114983	-0.00487429
1bG	1gR	2	7	D	K	G	R	4063	5346	4669	8052	9169	8754	1650	2223	1771	7884	9324	8238	466	663	511	1584	1990	1477	0.93684	0.930513	0.937519	0.934957	1.03888	1.03587	1.04155	1.03877	0.999397	0.996445	0.987074	0.994305	0.0261311	0.0325569	0.0106011	0.0230964	0.0712212	0.198575	6.00821e-05	TRUE	0.00620869	0.0125425	-0.0105592	0.00273067
1bG	1gT	2	7	D	K	G	T	4063	5346	4669	8052	9169	8754	667	910	820	1561	1766	1484	113	169	136	142	200	208	0.93684	0.930513	0.937519	0.934957	0.956121	0.945068	0.933469	0.944886	0.884018	0.886797	0.914199	0.895005	-0.0117144	0.00739857	0.0390545	0.0115796	0.516006	0.771397	4.69457e-05	FALSE	0.00775071	0.0333125	0.0670023	0.0360218
1bG	2aA	2	8	D	V	G	A	4063	5346	4669	8052	9169	8754	1203	1620	1434	2271	2618	2464	118	188	156	112	135	145	0.93684	0.930513	0.937519	0.934957	0.931205	0.923503	0.92753	0.927413	0.85148	0.827939	0.857182	0.845534	-0.02091	-0.0313929	-0.0123944	-0.0215658	0.0591996	0.183996	6.24342e-05	TRUE	0.00812596	0.00307012	0.0176777	0.0096246
1bG	2aE	2	8	D	V	G	E	4063	5346	4669	8052	9169	8754	739	949	793	151	238	183	28	63	48	2	4	3	0.93684	0.930513	0.937519	0.934957	0.673401	0.704003	0.697672	0.691692	0.551534	0.542162	0.548119	0.547272	-0.0793349	-0.112921	-0.105962	-0.0994061	0.0104349	0.108596	9.47977e-05	TRUE	-0.0198484	-0.0466725	-0.044232	-0.0369176
1bG	2aG	2	8	D	V	G	G	4063	5346	4669	8052	9169	8754	3200	4122	3519	744	826	730	477	707	536	21	30	29	0.93684	0.930513	0.937519	0.934957	0.688376	0.67757	0.685473	0.683807	0.495422	0.494684	0.531604	0.507237	-0.149476	-0.135803	-0.11104	-0.132107	0.00717197	0.102305	0.000108693	TRUE	-0.0882218	-0.0725898	-0.0504768	-0.0704295
1bG	2aL	2	8	D	V	G	L	4063	5346	4669	8052	9169	8754	1612	2093	1873	3587	4355	3744	170	221	214	199	250	260	0.93684	0.930513	0.937519	0.934957	0.950271	0.95328	0.944852	0.949468	0.875793	0.881481	0.887846	0.881707	-0.0144587	-0.00555804	0.00202978	-0.00599564	0.335272	0.569627	5.57564e-05	FALSE	0.0073516	0.0168565	0.025733	0.0166471
1bG	2aW	2	8	D	V	G	W	4063	5346	4669	8052	9169	8754	785	1026	902	755	906	763	83	139	102	31	50	50	0.93684	0.930513	0.937519	0.934957	0.853013	0.852301	0.846393	0.850569	0.743338	0.746496	0.783928	0.757921	-0.0557983	-0.0465804	-0.00958159	-0.0373201	0.118313	0.261635	5.70632e-05	FALSE	-0.00404038	0.00935068	0.0431241	0.0161448
1bG	2bE	2	9	D	K	G	E	4063	5346	4669	8052	9169	8754	651	877	751	2109	2497	2324	300	402	371	531	696	597	0.93684	0.930513	0.937519	0.934957	0.993824	0.990228	0.994887	0.99298	0.923735	0.931622	0.920019	0.925125	-0.0073187	0.0102029	-0.0127064	-0.00327405	0.682553	0.89008	3.68711e-05	FALSE	-0.00438222	0.0152387	-0.0102948	0.000187233
1bG	2bQ	2	9	D	K	G	Q	4063	5346	4669	8052	9169	8754	972	1256	1094	3031	3655	3210	51	76	62	70	116	76	0.93684	0.930513	0.937519	0.934957	0.989399	0.992799	0.988795	0.990331	0.894248	0.916773	0.888864	0.899962	-0.0326597	-0.00703902	-0.0381498	-0.0259495	0.113687	0.255852	5.71075e-05	FALSE	-0.0276582	-0.00331071	-0.032921	-0.0212966
1bG	2bR	2	9	D	K	G	R	4063	5346	4669	8052	9169	8754	2296	3111	2601	9630	11442	10054	354	472	357	1097	1347	944	0.93684	0.930513	0.937519	0.934957	1.02377	1.02039	1.02035	1.0215	0.988673	0.990501	0.976883	0.985353	0.0295664	0.0410158	0.0202827	0.0302883	0.0370271	0.154096	6.81201e-05	TRUE	0.0176787	0.029931	0.0102615	0.0192904
1bG	2bT	2	9	D	K	G	T	4063	5346	4669	8052	9169	8754	747	1142	875	1976	2418	1948	35	77	57	77	99	62	0.93684	0.930513	0.937519	0.934957	0.970322	0.955334	0.957185	0.960947	0.948952	0.896563	0.875181	0.906898	0.0399155	0.00761281	-0.0221979	0.00844347	0.684155	0.890274	3.67755e-05	FALSE	0.0534404	0.0291312	-0.00334765	0.026408
1bG	2cA	2	10	D	T	G	A	4063	5346	4669	8052	9169	8754	1292	1633	1499	4659	5488	5128	93	103	102	201	252	190	0.93684	0.930513	0.937519	0.934957	1.00625	1.00976	1.00637	1.00746	0.946893	0.972363	0.936773	0.95201	0.00420011	0.0327662	-0.00671584	0.0100835	0.481902	0.740177	4.89201e-05	FALSE	0.00116492	0.0275559	-0.00977902	0.00631395
1bG	2cI	2	10	D	T	G	I	4063	5346	4669	8052	9169	8754	282	317	299	912	1158	1020	67	51	65	93	90	125	0.93684	0.930513	0.937519	0.934957	0.993624	1.01959	1.00605	1.00642	0.895551	0.933871	0.940422	0.923282	-0.0353152	-0.0148685	-0.00276555	-0.0176497	0.204257	0.38377	5.74459e-05	FALSE	-0.0322846	-0.0255032	-0.00567277	-0.0211535
1bG	2cN	2	10	D	T	G	N	4063	5346	4669	8052	9169	8754	580	748	643	2191	2552	2211	69	105	80	122	215	149	0.93684	0.930513	0.937519	0.934957	1.01164	1.01154	1.00696	1.01004	0.923612	0.951389	0.936758	0.937253	-0.0241299	0.0101391	-0.0072824	-0.00709105	0.547918	0.799217	4.4971e-05	FALSE	-0.0298345	0.00396108	-0.0106319	-0.0121684
1bG	2cP	2	10	D	T	G	P	4063	5346	4669	8052	9169	8754	2379	3005	2503	190	229	239	279	348	264	4	8	4	0.93684	0.930513	0.937519	0.934957	0.564479	0.563667	0.596641	0.574929	0.365336	0.422473	0.385878	0.391229	-0.163491	-0.102026	-0.173484	-0.146333	0.0225238	0.131685	7.61059e-05	TRUE	-0.12962	-0.0677493	-0.129956	-0.109109
1bG	2cS	2	10	D	T	G	S	4063	5346	4669	8052	9169	8754	1597	2142	2018	6110	7282	7026	239	298	260	468	581	506	0.93684	0.930513	0.937519	0.934957	1.01311	1.01112	1.00838	1.01087	0.935449	0.945614	0.941788	0.94095	-0.0136738	0.0047546	-0.00358912	-0.00416943	0.515815	0.771257	4.6945e-05	FALSE	-0.020117	-0.00119428	-0.00763495	-0.00964873
1bG	2dM	2	11	D	L	G	M	4063	5346	4669	8052	9169	8754	393	524	460	634	776	741	26	44	30	23	50	56	0.93684	0.930513	0.937519	0.934957	0.912982	0.913216	0.92014	0.915446	0.843315	0.882015	0.937014	0.887448	-0.0120028	0.0322566	0.0743651	0.0315396	0.333342	0.56709	5.58008e-05	FALSE	0.0233325	0.0704674	0.106993	0.0669311
1bG	2dS	2	11	D	L	G	S	4063	5346	4669	8052	9169	8754	1551	2167	1836	227	258	241	85	107	78	5	9	4	0.93684	0.930513	0.937519	0.934957	0.634711	0.616232	0.633076	0.628006	0.529022	0.575296	0.52547	0.543262	-0.0656001	0.00188419	-0.0680505	-0.0439221	0.195309	0.370193	5.7163e-05	FALSE	-0.0126785	0.0526124	-0.0157425	0.00806379
1bG	2dW	2	11	D	L	G	W	4063	5346	4669	8052	9169	8754	902	1095	913	79	116	89	55	58	85	9	3	5	0.93684	0.930513	0.937519	0.934957	0.575175	0.602473	0.599009	0.592219	0.64765	0.518012	0.541178	0.568947	0.108803	-0.0425976	-0.020404	0.0152672	0.77706	0.929633	3.02211e-05	FALSE	0.146151	0.00432113	0.0237681	0.0580799
1bG	2eE	2	12	D	K	G	E	4063	5346	4669	8052	9169	8754	689	737	693	337	387	304	103	140	124	8	13	8	0.93684	0.930513	0.937519	0.934957	0.774609	0.791064	0.771214	0.778962	0.561247	0.586949	0.551754	0.56665	-0.164437	-0.149146	-0.171273	-0.161619	0.00163397	0.0939305	0.000209785	TRUE	-0.101541	-0.0832787	-0.108644	-0.097821
1bG	2eN	2	12	D	K	G	N	4063	5346	4669	8052	9169	8754	339	441	378	371	396	354	17	59	48	13	21	18	0.93684	0.930513	0.937519	0.934957	0.867989	0.854275	0.858044	0.860103	0.826426	0.745252	0.753258	0.774979	0.0132587	-0.0496615	-0.0511738	-0.0291922	0.30289	0.527264	5.68883e-05	FALSE	0.0615448	0.00581685	-0.000970777	0.0221303
1bG	2eR	2	12	D	K	G	R	4063	5346	4669	8052	9169	8754	1454	1761	1527	6173	6871	6340	96	104	136	272	319	291	0.93684	0.930513	0.937519	0.934957	1.02518	1.02735	1.02854	1.02702	0.978286	0.999	0.952643	0.976643	0.0178592	0.0430385	-0.011632	0.0164219	0.407755	0.6615	5.27268e-05	FALSE	0.00523795	0.0279926	-0.0258709	0.00245324
1bG	2eT	2	12	D	K	G	T	4063	5346	4669	8052	9169	8754	957	1195	1064	1673	1918	1806	69	107	100	47	74	58	0.93684	0.930513	0.937519	0.934957	0.922296	0.922697	0.926129	0.923707	0.813011	0.82351	0.803188	0.813236	-0.0510329	-0.0350716	-0.065075	-0.0503932	0.0283298	0.140423	7.16159e-05	TRUE	-0.0188427	-0.000306906	-0.0345107	-0.0178868
1bG	2fG	2	13	D	A	G	G	4063	5346	4669	8052	9169	8754	2667	3498	2987	5373	5988	5471	224	326	248	256	311	216	0.93684	0.930513	0.937519	0.934957	0.938745	0.930287	0.934843	0.934625	0.873013	0.861405	0.849737	0.861385	-0.00644023	-0.00423897	-0.0266955	-0.0124582	0.223428	0.413681	5.80232e-05	FALSE	0.0198151	0.0276354	0.000752006	0.0160675
1bG	2fP	2	13	D	A	G	P	4063	5346	4669	8052	9169	8754	3247	4368	3473	106	113	132	271	399	325	7	7	7	0.93684	0.930513	0.937519	0.934957	0.460747	0.436385	0.491173	0.462769	0.433596	0.390629	0.426149	0.416792	0.00195017	-0.015433	-0.034335	-0.0159393	0.267594	0.477589	5.72856e-05	FALSE	-0.00782155	-0.0403728	-0.0294107	-0.0258684
1bG	2fR	2	13	D	A	G	R	4063	5346	4669	8052	9169	8754	1760	2185	1759	5920	7151	5973	231	412	327	447	739	622	0.93684	0.930513	0.937519	0.934957	0.99818	1.00664	1.00552	1.00345	0.934073	0.93579	0.939169	0.936344	-0.00106084	-0.000899981	-0.00352395	-0.00182826	0.16417	0.326458	5.68712e-05	FALSE	-0.000188657	-0.00442389	-0.00617502	-0.00359586
1bG	2fS	2	13	D	A	G	S	4063	5346	4669	8052	9169	8754	1488	1921	1604	4354	4905	4089	99	106	105	177	146	142	0.93684	0.930513	0.937519	0.934957	0.982021	0.977394	0.972694	0.97737	0.924901	0.904675	0.900115	0.909897	0.00490446	-0.00480296	-0.0118042	-0.00390091	0.505198	0.761959	4.75934e-05	FALSE	0.0132755	0.00656898	0.000573243	0.00680592
1bG	2fT	2	13	D	A	G	T	4063	5346	4669	8052	9169	8754	640	956	730	2103	2470	2248	85	108	98	232	272	187	0.93684	0.930513	0.937519	0.934957	0.99547	0.978785	0.994327	0.989527	0.973954	0.975776	0.939531	0.963087	0.041358	0.0650035	0.0073304	0.0378973	0.151861	0.309305	5.6851e-05	FALSE	0.0435182	0.075704	0.0100033	0.0430752
1bG	2fV	2	13	D	A	G	V	4063	5346	4669	8052	9169	8754	798	1066	951	2368	2565	2359	81	70	57	124	90	89	0.93684	0.930513	0.937519	0.934957	0.983648	0.9704	0.969566	0.974538	0.906906	0.896563	0.916569	0.906679	-0.0146146	-0.00640688	0.0075827	-0.0044796	0.560832	0.809614	4.40441e-05	FALSE	-0.00697863	0.0082845	0.0212985	0.0075348
1bG	2gE	2	14	D	Q	G	E	4063	5346	4669	8052	9169	8754	413	544	460	1587	1780	1658	21	30	25	45	43	51	0.93684	0.930513	0.937519	0.934957	1.01362	1.00661	1.01235	1.01086	0.9459	0.909368	0.94718	0.934149	-0.00369552	-0.0272984	-0.00191432	-0.0109694	0.311954	0.539085	5.64135e-05	FALSE	-0.0103924	-0.0308086	-0.00791356	-0.0163715
1bG	2gH	2	14	D	Q	G	H	4063	5346	4669	8052	9169	8754	421	523	460	1144	1243	1122	40	48	42	40	71	65	0.93684	0.930513	0.937519	0.934957	0.97344	0.968946	0.967638	0.970008	0.857531	0.913076	0.915554	0.895387	-0.0544262	0.0114595	0.00837474	-0.0115306	0.644926	0.868993	3.89171e-05	FALSE	-0.042252	0.0268292	0.0229071	0.00249479
1bG	2gK	2	14	D	Q	G	K	4063	5346	4669	8052	9169	8754	476	559	531	758	830	772	50	68	60	51	75	61	0.93684	0.930513	0.937519	0.934957	0.911478	0.913524	0.908399	0.911133	0.859827	0.878498	0.867446	0.86859	0.00591817	0.0284528	0.0158054	0.0167254	0.124308	0.269848	5.66409e-05	FALSE	0.0417468	0.0665545	0.0522947	0.053532
1bG	2gL	2	14	D	Q	G	L	4063	5346	4669	8052	9169	8754	884	1077	902	2118	2241	1986	70	100	86	93	117	104	0.93684	0.930513	0.937519	0.934957	0.958844	0.953282	0.955917	0.956014	0.890472	0.885452	0.887312	0.887745	-0.00781044	-0.0015889	-0.00887812	-0.00609248	0.115539	0.258173	5.70851e-05	FALSE	0.0105429	0.0208248	0.010483	0.0139503
1bG	2gP	2	14	D	Q	G	P	4063	5346	4669	8052	9169	8754	1199	1539	1359	90	126	116	177	227	143	1	12	7	0.93684	0.930513	0.937519	0.934957	0.557288	0.572114	0.583803	0.571068	0.257361	0.520578	0.520144	0.432694	-0.264729	-0.0117813	-0.0271823	-0.101231	0.341782	0.578206	5.53363e-05	FALSE	-0.233309	0.0254806	0.0126732	-0.0650517
1bG	2gR	2	14	D	Q	G	R	4063	5346	4669	8052	9169	8754	1532	1995	1712	2834	3325	2974	118	151	114	110	129	99	0.93684	0.930513	0.937519	0.934957	0.928853	0.927137	0.928781	0.928257	0.849391	0.848403	0.849402	0.849065	-0.0207956	-0.0143097	-0.0213477	-0.0188177	0.0141143	0.116515	8.68162e-05	TRUE	0.00908708	0.0187783	0.00828214	0.0120492
1bG	2gT	2	14	D	Q	G	T	4063	5346	4669	8052	9169	8754	967	1188	975	2690	3410	2837	118	130	94	191	221	159	0.93684	0.930513	0.937519	0.934957	0.976158	0.991182	0.987837	0.985059	0.91337	0.92947	0.925731	0.922857	-0.00113309	0.0071623	-0.000384751	0.00188149	0.551223	0.801979	4.46362e-05	FALSE	0.00984993	0.0117141	0.00528135	0.00894847
1bG	3aH	2	15	D	N	G	H	4063	5346	4669	8052	9169	8754	394	520	479	285	352	320	56	108	66	11	10	12	0.93684	0.930513	0.937519	0.934957	0.819979	0.820984	0.819371	0.820111	0.668828	0.586612	0.670377	0.641939	-0.0993605	-0.177324	-0.097799	-0.124828	0.0414948	0.158954	6.60312e-05	TRUE	-0.0414581	-0.115314	-0.0402773	-0.0656832
1bG	3aK	2	15	D	N	G	K	4063	5346	4669	8052	9169	8754	215	275	193	340	450	428	86	86	79	86	81	69	0.93684	0.930513	0.937519	0.934957	0.910671	0.924975	0.956738	0.930795	0.857531	0.859898	0.850059	0.855829	0.00437789	-0.000803203	-0.0469012	-0.0144422	0.469039	0.726716	4.96122e-05	FALSE	0.0404693	0.0331061	-0.0278705	0.015235
1bG	3aS	2	15	D	N	G	S	4063	5346	4669	8052	9169	8754	1802	2375	2001	718	839	659	167	247	226	22	18	18	0.93684	0.930513	0.937519	0.934957	0.750836	0.744365	0.738392	0.744531	0.622507	0.5584	0.575874	0.585594	-0.0809058	-0.134242	-0.116382	-0.11051	0.0195298	0.126172	7.87225e-05	TRUE	-0.0170033	-0.066171	-0.0528512	-0.0453418
1bG	3aT	2	15	D	N	G	T	4063	5346	4669	8052	9169	8754	1341	1932	1585	3915	4971	4401	174	237	174	262	306	248	0.93684	0.930513	0.937519	0.934957	0.981758	0.978296	0.982477	0.980844	0.904987	0.897059	0.906126	0.902724	-0.014763	-0.013258	-0.0149644	-0.0143285	0.00140875	0.0954337	0.000229491	TRUE	-0.0062738	-0.00232108	-0.00687886	-0.00515791
1bG	3aY	2	15	D	N	G	Y	4063	5346	4669	8052	9169	8754	799	1078	1024	232	284	278	189	235	189	11	7	4	0.93684	0.930513	0.937519	0.934957	0.714145	0.709805	0.716275	0.713409	0.527789	0.452997	0.424141	0.468309	-0.141251	-0.207486	-0.24738	-0.198706	0.0234117	0.1335	7.56709e-05	TRUE	-0.0779769	-0.140765	-0.184427	-0.13439
1bG	3bA	2	16	D	S	G	A	4063	5346	4669	8052	9169	8754	739	977	883	3757	4550	4052	136	179	149	504	605	497	0.93684	0.930513	0.937519	0.934957	1.04607	1.0482	1.04	1.04476	1.00941	1.01043	1.00347	1.00777	0.0294122	0.0350709	0.0284581	0.0309804	0.00440806	0.095851	0.000129867	TRUE	0.00553917	0.00763067	0.00813849	0.00710278
1bG	3bC	2	16	D	S	G	C	4063	5346	4669	8052	9169	8754	382	486	416	1233	1246	1187	51	91	86	86	114	110	0.93684	0.930513	0.937519	0.934957	0.993398	0.977874	0.985597	0.985623	0.918117	0.893503	0.893734	0.901784	-0.0125382	-0.0164219	-0.030282	-0.0197473	0.0669849	0.193915	6.09764e-05	TRUE	-0.00940146	-0.0052813	-0.023599	-0.0127606
1bG	3bL	2	16	D	S	G	L	4063	5346	4669	8052	9169	8754	1062	1364	1098	3932	4038	3653	103	185	142	260	303	282	0.93684	0.930513	0.937519	0.934957	1.00931	0.994821	1.00318	1.00244	0.964894	0.925081	0.944104	0.944693	0.0193348	-0.000612436	0.00360515	0.00744251	0.344899	0.582183	5.51025e-05	FALSE	0.01479	0.00207886	0.00208455	0.0063178
1bG	3bT	2	16	D	S	G	T	4063	5346	4669	8052	9169	8754	779	870	833	2653	2970	2646	45	58	43	66	85	65	0.93684	0.930513	0.937519	0.934957	0.999619	1.01161	0.997879	1.00304	0.901938	0.911984	0.91286	0.908927	-0.0345443	-0.029331	-0.0226701	-0.0288485	0.0138933	0.116023	8.69645e-05	TRUE	-0.0343612	-0.0355473	-0.0216644	-0.0305243
1bG	3bW	2	16	D	S	G	W	4063	5346	4669	8052	9169	8754	709	882	679	1695	1798	1570	74	58	52	46	42	38	0.93684	0.930513	0.937519	0.934957	0.95859	0.950866	0.961521	0.956992	0.802406	0.828928	0.829643	0.820326	-0.0956394	-0.0558652	-0.0718009	-0.0744352	0.0232688	0.13344	7.58678e-05	TRUE	-0.0771819	-0.0324082	-0.0547191	-0.0547697
1bG	3cA	2	17	D	E	G	A	4063	5346	4669	8052	9169	8754	1491	1914	1764	5233	5988	5502	180	254	190	300	448	330	0.93684	0.930513	0.937519	0.934957	1.00311	1.00133	0.99579	1.00008	0.91676	0.933809	0.928761	0.926443	-0.022992	0.00206026	-0.00481135	-0.00858104	0.369692	0.614529	5.42871e-05	FALSE	-0.0244943	0.00136178	-0.0028226	-0.00865172
1bG	3cD	2	17	D	E	G	D	4063	5346	4669	8052	9169	8754	318	439	399	700	925	837	16	18	11	11	9	9	0.93684	0.930513	0.937519	0.934957	0.949018	0.954761	0.950376	0.951385	0.814085	0.785293	0.842579	0.813986	-0.0749923	-0.103124	-0.048416	-0.0755108	0.0410771	0.158684	6.62959e-05	TRUE	-0.0526873	-0.0813547	-0.026854	-0.053632
1bG	3cG	2	17	D	E	G	G	4063	5346	4669	8052	9169	8754	2465	3124	2701	4639	5388	4608	191	270	219	144	169	139	0.93684	0.930513	0.937519	0.934957	0.930846	0.93117	0.926712	0.929576	0.82478	0.811757	0.813507	0.816681	-0.0472739	-0.0547093	-0.0553027	-0.0524286	0.0024185	0.0909644	0.000166506	TRUE	-0.0181082	-0.0231786	-0.0249427	-0.0220765
1bG	3cQ	2	17	D	E	G	Q	4063	5346	4669	8052	9169	8754	552	893	664	1956	2556	2160	205	255	191	394	440	350	0.93684	0.930513	0.937519	0.934957	1.00422	0.990849	1.0006	0.998558	0.933285	0.931223	0.934896	0.933135	-0.00750719	0.00922582	-0.00318959	-0.000490317	0.931036	0.980993	1.65378e-05	FALSE	-0.00954957	0.0139468	-0.0034777	0.000306516
1bG	3cR	2	17	D	E	G	R	4063	5346	4669	8052	9169	8754	1942	2444	2068	5381	6223	5347	159	260	201	222	253	254	0.93684	0.930513	0.937519	0.934957	0.975701	0.977065	0.974315	0.975694	0.896231	0.86374	0.892348	0.884106	-0.017844	-0.0454322	-0.0210902	-0.0281221	0.0839405	0.215954	5.86379e-05	FALSE	-0.00665977	-0.0339019	-0.00941254	-0.0166581
1bG	3cV	2	17	D	E	G	V	4063	5346	4669	8052	9169	8754	1154	1312	1186	3726	4219	3628	87	103	126	136	172	193	0.93684	0.930513	0.937519	0.934957	0.993435	1.00457	0.993565	0.997189	0.909331	0.927366	0.914374	0.917023	-0.0213586	-0.00739627	-0.0171124	-0.0152891	0.0659125	0.192906	6.14152e-05	TRUE	-0.0182391	-0.00981121	-0.0140844	-0.0140449
1bG	3dP	2	18	D	L	G	P	4063	5346	4669	8052	9169	8754	2171	2999	2447	104	96	111	248	299	217	10	5	7	0.93684	0.930513	0.937519	0.934957	0.505213	0.461478	0.511425	0.492705	0.485236	0.38498	0.472395	0.447537	0.0119324	-0.0444317	-0.0070753	-0.0131916	0.509132	0.765741	4.74324e-05	FALSE	0.0229904	-0.0557403	0.00670221	-0.00868256
1bG	3dQ	2	18	D	L	G	Q	4063	5346	4669	8052	9169	8754	483	748	570	54	54	41	23	26	15	3	2	2	0.93684	0.930513	0.937519	0.934957	0.603482	0.557292	0.564208	0.574994	0.621356	0.564769	0.634867	0.606997	0.0559898	0.0462022	0.105911	0.0693678	0.0642684	0.190562	6.15358e-05	TRUE	0.101552	0.0781421	0.139596	0.10643
1bG	3dR	2	18	D	L	G	R	4063	5346	4669	8052	9169	8754	1877	2387	2027	146	222	145	217	244	210	7	3	10	0.93684	0.930513	0.937519	0.934957	0.561417	0.587134	0.563576	0.570709	0.459363	0.348746	0.516985	0.441698	-0.066595	-0.19759	-0.0113783	-0.0918545	0.23812	0.435596	5.81409e-05	FALSE	-0.0337569	-0.155338	0.0220964	-0.0556662
1bG	3dS	2	18	D	L	G	S	4063	5346	4669	8052	9169	8754	1552	2160	1902	119	137	122	141	219	171	4	2	3	0.93684	0.930513	0.937519	0.934957	0.559753	0.542039	0.55109	0.550961	0.444466	0.313712	0.402663	0.386947	-0.0799328	-0.190663	-0.113994	-0.128196	0.0594792	0.183928	6.22583e-05	TRUE	-0.0476627	-0.164602	-0.0848159	-0.0990267
1bG	3dV	2	18	D	L	G	V	4063	5346	4669	8052	9169	8754	567	819	627	23	26	40	102	155	157	2	1	2	0.93684	0.930513	0.937519	0.934957	0.485929	0.4605	0.550468	0.498966	0.401639	0.272772	0.366021	0.34681	-0.053599	-0.155729	-0.150054	-0.119794	0.0687265	0.195514	6.03581e-05	TRUE	-0.0512011	-0.167553	-0.121097	-0.113283
1bG	3eG	2	19	D	A	G	G	4063	5346	4669	8052	9169	8754	2281	2976	2602	3296	3927	3294	250	350	280	156	181	124	0.93684	0.930513	0.937519	0.934957	0.900211	0.899624	0.892553	0.897463	0.802848	0.789264	0.772301	0.788138	-0.040505	-0.0478472	-0.064485	-0.0509457	0.0188416	0.125414	7.95926e-05	TRUE	-0.00111365	-0.00501628	-0.023179	-0.00976963
1bG	3eR	2	19	D	A	G	R	4063	5346	4669	8052	9169	8754	1371	1857	1662	7126	8861	7577	187	282	242	666	861	931	0.93684	0.930513	0.937519	0.934957	1.04864	1.05106	1.03925	1.04632	1.00481	0.998457	1.01981	1.00769	0.0224003	0.0204305	0.0454959	0.0294422	0.067252	0.194158	6.08788e-05	TRUE	-0.00290231	-0.00877323	0.0255803	0.00463491
1bG	3eS	2	19	D	A	G	S	4063	5346	4669	8052	9169	8754	871	1210	927	2329	2838	2335	280	359	356	382	398	430	0.93684	0.930513	0.937519	0.934957	0.971573	0.967388	0.971322	0.970094	0.893548	0.879105	0.887176	0.88661	-0.0166598	-0.0210623	-0.0234565	-0.0203929	0.00939207	0.10576	9.75989e-05	TRUE	-0.00367481	-0.00497064	-0.0104898	-0.00637842
1bG	3eT	2	19	D	A	G	T	4063	5346	4669	8052	9169	8754	1316	1691	1380	3339	4087	3400	106	178	123	167	257	191	0.93684	0.930513	0.937519	0.934957	0.965488	0.970924	0.968789	0.9684	0.910236	0.910227	0.91594	0.912134	0.00572845	0.00676949	0.00768196	0.00672664	0.00696509	0.10264	0.000110614	TRUE	0.0213145	0.0212156	0.0217277	0.0214192
1bG	3eV	2	19	D	A	G	V	4063	5346	4669	8052	9169	8754	889	1130	913	1993	2208	1940	27	42	27	22	41	35	0.93684	0.930513	0.937519	0.934957	0.951136	0.945874	0.951846	0.949619	0.833785	0.864116	0.895266	0.864389	-0.0572773	-0.0160325	0.00289173	-0.0234727	0.317271	0.545746	5.63211e-05	FALSE	-0.03581	0.00954387	0.0238749	-0.000797084
1bG	3fA	2	20	D	S	G	A	4063	5346	4669	8052	9169	8754	1041	1210	1085	4233	4675	4052	80	113	99	240	321	265	0.93684	0.930513	0.937519	0.934957	1.02018	1.02619	1.01641	1.02093	0.984914	0.989958	0.978282	0.984385	0.0291725	0.0350731	0.0253788	0.0298748	0.00879553	0.105923	0.000101043	TRUE	0.0191408	0.0206917	0.0173514	0.0190613
1bG	3fC	2	20	D	S	G	C	4063	5346	4669	8052	9169	8754	545	725	618	1725	2088	1659	95	135	130	221	181	233	0.93684	0.930513	0.937519	0.934957	0.991127	0.991577	0.978611	0.987105	0.955425	0.9015	0.93236	0.929762	0.0268979	-0.0211745	0.0148932	0.0068722	0.681157	0.889514	3.69791e-05	FALSE	0.0310969	-0.0168232	0.0246939	0.0129892
1bG	3fF	2	20	D	S	G	F	4063	5346	4669	8052	9169	8754	694	971	789	2227	2557	2102	45	60	41	93	108	84	0.93684	0.930513	0.937519	0.934957	0.99272	0.981029	0.977741	0.98383	0.941702	0.936204	0.947672	0.941859	0.0116827	0.0233437	0.0310214	0.0220159	0.0594518	0.183959	6.22854e-05	TRUE	0.0151374	0.032953	0.0412049	0.0297651
1bG	3fL	2	20	D	S	G	L	4063	5346	4669	8052	9169	8754	1353	1789	1542	4439	5411	4829	101	161	115	184	248	195	0.93684	0.930513	0.937519	0.934957	0.99529	0.997348	0.996252	0.996297	0.927079	0.917853	0.926013	0.923648	-0.00534882	-0.010192	-0.00799197	-0.00784427	0.0304099	0.143945	7.06285e-05	TRUE	-0.00310374	-0.00880754	-0.00621984	-0.00604371
1bG	3fP	2	20	D	S	G	P	4063	5346	4669	8052	9169	8754	1167	1521	1310	79	79	83	46	95	77	7	3	2	0.93684	0.930513	0.937519	0.934957	0.545309	0.518501	0.549681	0.537831	0.63923	0.459878	0.447588	0.515565	0.128362	-0.0225935	-0.0677483	0.0126735	0.850563	0.955165	2.44313e-05	FALSE	0.155502	-0.00638071	-0.0390717	0.0366832
1bG	3fT	2	20	D	S	G	T	4063	5346	4669	8052	9169	8754	1044	1347	1090	3202	3865	2975	235	336	284	491	620	459	0.93684	0.930513	0.937519	0.934957	0.987477	0.99114	0.98051	0.986376	0.942969	0.939128	0.920518	0.934205	0.0178614	0.01686	0.00127152	0.0119976	0.155086	0.3135	5.68987e-05	FALSE	0.0237495	0.0214334	0.0102329	0.0184719
1bG	3fY	2	20	D	S	G	Y	4063	5346	4669	8052	9169	8754	589	802	652	1923	2399	1983	51	55	44	94	77	97	0.93684	0.930513	0.937519	0.934957	0.994723	0.996043	0.992904	0.994557	0.92843	0.906596	0.956061	0.930362	-0.00346647	-0.0202348	0.0251948	0.000497828	0.973469	0.992615	1.02026e-05	FALSE	-0.000953631	-0.0181739	0.02853	0.00313416
1bG	3gA	2	21	D	T	G	A	4063	5346	4669	8052	9169	8754	1267	1712	1370	2739	3481	2936	363	481	451	490	494	506	0.93684	0.930513	0.937519	0.934957	0.946921	0.950562	0.952823	0.950102	0.892316	0.870097	0.878728	0.88038	0.00520289	-0.0144134	-0.0145611	-0.00792386	0.350737	0.589536	5.49075e-05	FALSE	0.0283295	0.00917418	0.00603554	0.0145131
1bG	3gK	2	21	D	T	G	K	4063	5346	4669	8052	9169	8754	1493	2083	1651	5569	6612	5401	51	86	58	140	157	118	0.93684	0.930513	0.937519	0.934957	1.01017	1.00304	1.00125	1.00482	0.974618	0.937867	0.94687	0.953118	0.0282513	0.00452648	0.00818064	0.0136528	0.205349	0.385501	5.75364e-05	FALSE	0.0232784	0.00292394	0.00758529	0.0112625
1bG	3gM	2	21	D	T	G	M	4063	5346	4669	8052	9169	8754	594	704	666	2080	2310	1950	188	241	202	400	479	398	0.93684	0.930513	0.937519	0.934957	1.00284	1.00694	0.988551	0.999446	0.945075	0.947881	0.9432	0.945385	0.00557155	0.0109074	0.0164149	0.0109646	0.0727273	0.200703	5.99222e-05	FALSE	0.0041984	0.00721963	0.0217555	0.0110578
1bG	3gP	2	21	D	T	G	P	4063	5346	4669	8052	9169	8754	3170	3954	3452	1445	1700	1542	505	597	490	52	71	59	0.93684	0.930513	0.937519	0.934957	0.766438	0.767509	0.773289	0.769079	0.593942	0.616102	0.623193	0.611079	-0.124088	-0.0980744	-0.10178	-0.107981	0.00561322	0.0982491	0.000117867	TRUE	-0.0607209	-0.0305144	-0.0392781	-0.0435045
1bG	3gQ	2	21	D	T	G	Q	4063	5346	4669	8052	9169	8754	714	997	829	2708	3373	2796	102	139	107	241	307	248	0.93684	0.930513	0.937519	0.934957	1.0121	1.01055	1.00474	1.00913	0.957226	0.960307	0.961795	0.959776	0.00905065	0.0199805	0.0198293	0.0162868	0.0459795	0.164459	6.47052e-05	TRUE	0.0031142	0.0143435	0.017554	0.0116706
1bG	3gR	2	21	D	T	G	R	4063	5346	4669	8052	9169	8754	2011	2827	2329	8903	10184	8899	406	590	469	1118	1557	1231	0.93684	0.930513	0.937519	0.934957	1.03003	1.01794	1.01903	1.02234	0.974981	0.98128	0.976035	0.977432	0.0100032	0.0340696	0.0206766	0.0215831	0.0901975	0.222956	5.78532e-05	FALSE	-0.00517135	0.0243545	0.0113282	0.0101704
1bG	3gS	2	21	D	T	G	S	4063	5346	4669	8052	9169	8754	1239	1635	1365	2002	2627	2190	178	196	157	144	137	122	0.93684	0.930513	0.937519	0.934957	0.913168	0.922822	0.919679	0.918556	0.832953	0.824762	0.836677	0.831464	-0.0225391	-0.0339357	-0.0255397	-0.0273382	0.0152099	0.119086	8.52554e-05	TRUE	0.0127351	0.00078219	0.00724479	0.00692069
1bG	4aG	2	22	D	A	G	G	4063	5346	4669	8052	9169	8754	1380	1857	1461	322	420	299	204	330	273	7	11	12	0.93684	0.930513	0.937519	0.934957	0.688791	0.69183	0.683923	0.688181	0.466526	0.466248	0.507821	0.480198	-0.178761	-0.177508	-0.133369	-0.163213	0.00826005	0.105198	0.000103859	TRUE	-0.117464	-0.112478	-0.0729745	-0.100972
1bG	4aP	2	22	D	A	G	P	4063	5346	4669	8052	9169	8754	7100	9309	7871	217	300	236	1016	1424	1239	24	24	30	0.93684	0.930513	0.937519	0.934957	0.453106	0.462271	0.464023	0.4598	0.423235	0.385903	0.439551	0.416229	-0.00125277	-0.0442467	0.00451995	-0.0136598	0.46826	0.725945	4.96469e-05	FALSE	-0.0149037	-0.0551389	-0.00342381	-0.0244888
1bG	4aR	2	22	D	A	G	R	4063	5346	4669	8052	9169	8754	1773	2149	1867	9134	10400	8891	53	77	69	207	162	211	0.93684	0.930513	0.937519	0.934957	1.04761	1.05272	1.04424	1.04819	1.0155	0.954583	0.993526	0.987871	0.0340606	-0.0249892	0.0145312	0.00786753	0.694967	0.894197	3.59447e-05	FALSE	0.00933277	-0.0552233	-0.00809294	-0.0179945
1bG	4aS	2	22	D	A	G	S	4063	5346	4669	8052	9169	8754	2128	2673	2309	1344	1715	1421	307	323	306	49	70	46	0.93684	0.930513	0.937519	0.934957	0.804248	0.814671	0.809974	0.809631	0.644761	0.6868	0.648601	0.660054	-0.108691	-0.0712618	-0.110765	-0.0969059	0.0170966	0.122563	8.20731e-05	TRUE	-0.0486024	-0.00827898	-0.0518953	-0.0362589
1bG	4aT	2	22	D	A	G	T	4063	5346	4669	8052	9169	8754	475	654	547	324	351	321	73	118	79	14	9	15	0.93684	0.930513	0.937519	0.934957	0.813172	0.793637	0.80453	0.80378	0.666052	0.563767	0.67534	0.635053	-0.0957597	-0.174723	-0.0789219	-0.116468	0.058684	0.183363	6.2575e-05	TRUE	-0.0368523	-0.109112	-0.0193487	-0.0551042
1bG	4aV	2	22	D	A	G	V	4063	5346	4669	8052	9169	8754	795	1122	980	2433	2942	2660	55	69	60	88	81	100	0.93684	0.930513	0.937519	0.934957	0.987224	0.980524	0.979876	0.982541	0.912027	0.885845	0.924039	0.907304	-0.0128436	-0.026545	0.00538644	-0.0113341	0.345121	0.582459	5.50878e-05	FALSE	-0.00683946	-0.0166893	0.0146288	-0.00296666
1bG	4bD	2	23	D	N	G	D	4063	5346	4669	8052	9169	8754	437	611	456	1193	1361	1037	47	48	50	81	90	69	0.93684	0.930513	0.937519	0.934957	0.973978	0.961309	0.959619	0.964968	0.920642	0.941013	0.902429	0.921362	0.00818108	0.046503	0.00276887	0.019151	0.298696	0.520993	5.69364e-05	FALSE	0.0201206	0.0653671	0.0206305	0.0353727
1bG	4bH	2	23	D	N	G	H	4063	5346	4669	8052	9169	8754	695	987	719	2377	3128	2402	59	55	58	65	68	61	0.93684	0.930513	0.937519	0.934957	1.00011	1.00285	1.00365	1.0022	0.86876	0.891952	0.871328	0.877347	-0.0681836	-0.041213	-0.0696147	-0.0596705	0.0231394	0.133394	7.61151e-05	TRUE	-0.0682371	-0.0427158	-0.0713634	-0.0607721
1bG	4bI	2	23	D	N	G	I	4063	5346	4669	8052	9169	8754	464	601	485	1489	1691	1445	29	54	35	68	89	46	0.93684	0.930513	0.937519	0.934957	0.992724	0.988831	0.990545	0.9907	0.956344	0.925821	0.896843	0.926336	0.0263202	0.00570114	-0.0318111	7.00519e-05	0.997089	0.999368	3.34262e-06	FALSE	0.0297728	0.011442	-0.0273854	0.0046098
1bG	4bK	2	23	D	N	G	K	4063	5346	4669	8052	9169	8754	725	938	754	3202	3764	3221	53	103	69	152	291	247	0.93684	0.930513	0.937519	0.934957	1.02976	1.03066	1.0318	1.03074	0.979693	0.989315	1.01156	0.993523	0.0149763	0.0302774	0.0442293	0.0298277	0.0716913	0.199257	5.9948e-05	TRUE	-5.10931e-05	0.0133192	0.0282807	0.0138496
1bG	4bS	2	23	D	N	G	S	4063	5346	4669	8052	9169	8754	1410	1776	1580	5333	6436	5702	152	186	150	338	410	302	0.93684	0.930513	0.937519	0.934957	1.01178	1.01864	1.01249	1.01431	0.950193	0.960076	0.945673	0.951981	0.00231696	0.0122138	-0.0035551	0.00365856	0.509914	0.766448	4.74021e-05	FALSE	-0.00345948	0.00210749	-0.0096254	-0.00365913
1bG	4bT	2	23	D	N	G	T	4063	5346	4669	8052	9169	8754	1048	1397	1246	3855	4355	3937	34	58	40	65	112	75	0.93684	0.930513	0.937519	0.934957	1.00855	1.00091	0.997273	1.00224	0.932669	0.944483	0.937524	0.938225	-0.0121836	0.0131246	0.00256144	0.00116746	0.888222	0.968351	2.09995e-05	FALSE	-0.0163547	0.0126473	0.00385294	4.8495e-05
1bG	4bY	2	23	D	N	G	Y	4063	5346	4669	8052	9169	8754	496	602	546	1302	1587	1438	124	128	101	185	203	170	0.93684	0.930513	0.937519	0.934957	0.969431	0.981157	0.976425	0.975671	0.903919	0.921288	0.925167	0.916791	-0.00428248	0.00830886	0.0097495	0.00459196	0.411141	0.665176	5.24729e-05	FALSE	0.0096253	0.017856	0.020509	0.0159968
1bG	4cI	2	24	D	M	G	I	4063	5346	4669	8052	9169	8754	398	549	472	1265	1537	1246	24	45	20	47	97	41	0.93684	0.930513	0.937519	0.934957	0.991611	0.988243	0.976692	0.985515	0.935459	0.957441	0.94774	0.94688	0.00647844	0.037869	0.0320731	0.0254735	0.118403	0.261635	5.7062e-05	FALSE	0.0104516	0.0439054	0.0427162	0.0323577
1bG	4cK	2	24	D	M	G	K	4063	5346	4669	8052	9169	8754	536	720	527	1851	2334	1887	71	90	64	182	165	152	0.93684	0.930513	0.937519	0.934957	1.00123	1.00551	1.01159	1.00611	0.966677	0.938366	0.964588	0.956543	0.0286829	0.00272237	0.0162019	0.0158691	0.168472	0.332331	5.68349e-05	FALSE	0.0280896	-0.000198565	0.0105768	0.0128226
1bG	4cL	2	24	D	M	G	L	4063	5346	4669	8052	9169	8754	1820	2281	2110	6202	7148	6973	158	214	167	274	441	346	0.93684	0.930513	0.937519	0.934957	0.999688	1.00152	1.00241	1.00121	0.921364	0.952142	0.948954	0.94082	-0.0151833	0.0202116	0.00917478	0.00473437	0.695079	0.894208	3.59494e-05	FALSE	-0.0150336	0.0194102	0.00802273	0.00413312
1bG	4cR	2	24	D	M	G	R	4063	5346	4669	8052	9169	8754	1191	1577	1255	4222	5102	4142	79	144	93	175	246	205	0.93684	0.930513	0.937519	0.934957	1.00427	1.00528	1.00226	1.00394	0.949749	0.930046	0.956048	0.945281	0.00891307	-0.00538034	0.0164103	0.00664769	0.407534	0.661328	5.27423e-05	FALSE	0.00684769	-0.00817659	0.0153305	0.00466719
1bG	4cS	2	24	D	M	G	S	4063	5346	4669	8052	9169	8754	1127	1616	1338	3374	4124	3214	117	164	175	188	211	259	0.93684	0.930513	0.937519	0.934957	0.984673	0.977331	0.965887	0.975964	0.912522	0.896643	0.910439	0.906535	-0.00995959	-0.0127758	0.00490221	-0.00594441	0.391659	0.641043	5.34565e-05	FALSE	-0.00278944	-0.00137329	0.0201712	0.00533614
1bG	4cT	2	24	D	M	G	T	4063	5346	4669	8052	9169	8754	1513	1979	1755	5670	6435	6033	110	123	106	182	267	227	0.93684	0.930513	0.937519	0.934957	1.01071	1.00588	1.00692	1.00784	0.915914	0.958268	0.95274	0.942307	-0.0309596	0.0222876	0.00872952	1.91741e-05	0.999151	0.999699	1.81751e-06	FALSE	-0.0362018	0.0191729	0.00539565	-0.00387777
1bG	4cV	2	24	D	M	G	V	4063	5346	4669	8052	9169	8754	524	703	624	1762	2082	1819	66	88	63	106	112	89	0.93684	0.930513	0.937519	0.934957	0.998144	0.994868	0.988046	0.993686	0.912466	0.895367	0.905111	0.904314	-0.0226351	-0.0303705	-0.0212015	-0.0247357	0.0129955	0.114577	8.8759e-05	TRUE	-0.0217458	-0.0277034	-0.0156307	-0.0216933
1bG	4dH	2	25	D	L	G	H	4063	5346	4669	8052	9169	8754	863	1077	996	103	118	127	42	61	43	1	4	1	0.93684	0.930513	0.937519	0.934957	0.611059	0.60644	0.629754	0.615751	0.424151	0.545963	0.434932	0.468349	-0.148313	-0.0183373	-0.155474	-0.107375	0.137593	0.287451	5.65245e-05	FALSE	-0.100799	0.0297166	-0.103864	-0.0583156
1bG	4dI	2	25	D	L	G	I	4063	5346	4669	8052	9169	8754	407	536	505	811	1066	871	17	47	34	33	29	41	0.93684	0.930513	0.937519	0.934957	0.937472	0.947956	0.927961	0.937796	0.934439	0.810068	0.886988	0.877165	0.0561777	-0.0720164	0.0170072	0.000389495	0.992739	0.997923	5.28402e-06	FALSE	0.0829095	-0.0473177	0.0469272	0.0275064
1bG	4dP	2	25	D	L	G	P	4063	5346	4669	8052	9169	8754	2415	3139	2698	89	109	63	367	403	396	10	14	9	0.93684	0.930513	0.937519	0.934957	0.474804	0.471065	0.435398	0.460422	0.439792	0.471116	0.4323	0.447736	-0.00502309	0.0327839	0.0241063	0.017289	0.26965	0.48052	5.73015e-05	FALSE	-0.00788397	0.026447	0.00141467	0.00665923
1bG	4dR	2	25	D	L	G	R	4063	5346	4669	8052	9169	8754	2002	2625	2298	64	83	63	341	455	399	4	5	4	0.93684	0.930513	0.937519	0.934957	0.458316	0.460028	0.453771	0.457371	0.342069	0.335515	0.338592	0.338725	-0.0872997	-0.0925467	-0.0868261	-0.0888908	0.00042496	0.0907684	0.000401607	TRUE	-0.0982965	-0.104619	-0.0999164	-0.100944
1bG	4dV	2	25	D	L	G	V	4063	5346	4669	8052	9169	8754	939	1156	1005	483	517	533	175	234	223	22	29	27	0.93684	0.930513	0.937519	0.934957	0.780448	0.772153	0.792942	0.781847	0.617082	0.620958	0.623826	0.620622	-0.114073	-0.0975407	-0.119572	-0.110395	0.00357695	0.0922521	0.000138957	TRUE	-0.0515936	-0.0302206	-0.0586914	-0.0468352
1bG	4eE	2	26	D	R	G	E	4063	5346	4669	8052	9169	8754	551	714	637	156	189	153	127	196	157	2	3	6	0.93684	0.930513	0.937519	0.934957	0.711217	0.710365	0.702253	0.707945	0.376221	0.374554	0.491801	0.414192	-0.290075	-0.28645	-0.166574	-0.2477	0.0258008	0.137079	7.37454e-05	TRUE	-0.226965	-0.219687	-0.10448	-0.183711
1bG	4eG	2	26	D	R	G	G	4063	5346	4669	8052	9169	8754	2346	2960	2639	1060	1067	945	296	418	362	26	34	35	0.93684	0.930513	0.937519	0.934957	0.765416	0.746745	0.747976	0.753379	0.575512	0.571347	0.59807	0.581643	-0.14156	-0.123509	-0.103171	-0.122747	0.00806212	0.105492	0.000105177	TRUE	-0.0781429	-0.0554387	-0.0396862	-0.0577559
1bG	4eK	2	26	D	R	G	K	4063	5346	4669	8052	9169	8754	671	914	823	1909	2376	2019	92	129	120	156	186	143	0.93684	0.930513	0.937519	0.934957	0.978763	0.979507	0.968298	0.975523	0.91876	0.910067	0.88563	0.904819	0.0018155	-0.00137706	-0.0221673	-0.00724295	0.437035	0.693867	5.14098e-05	FALSE	0.0116451	0.00897347	-0.00791354	0.00423502
1bG	4eM	2	26	D	R	G	M	4063	5346	4669	8052	9169	8754	548	740	604	340	422	362	31	36	50	4	9	7	0.93684	0.930513	0.937519	0.934957	0.802185	0.800786	0.806943	0.803304	0.620102	0.703631	0.640453	0.654729	-0.131416	-0.0415104	-0.116071	-0.0963326	0.0739796	0.202228	5.9632e-05	FALSE	-0.0710765	0.0233133	-0.0568029	-0.0348553
1bG	4eS	2	26	D	R	G	S	4063	5346	4669	8052	9169	8754	1615	2134	1932	1329	1696	1429	106	144	91	30	21	22	0.93684	0.930513	0.937519	0.934957	0.834931	0.83989	0.831026	0.835282	0.711175	0.64013	0.702998	0.684768	-0.0710219	-0.141399	-0.0761039	-0.0961748	0.0512784	0.17254	6.38608e-05	TRUE	-0.0156411	-0.0828099	-0.020489	-0.0396467
1bG	4eT	2	26	D	R	G	T	4063	5346	4669	8052	9169	8754	1354	1702	1383	772	818	773	73	105	75	14	27	16	0.93684	0.930513	0.937519	0.934957	0.792386	0.780633	0.798951	0.790657	0.666052	0.70695	0.688678	0.687226	-0.0762871	-0.0194396	-0.0603542	-0.052027	0.0915813	0.224777	5.78883e-05	FALSE	-0.0148688	0.0473237	-0.00011941	0.0107785
1bG	4eW	2	26	D	R	G	W	4063	5346	4669	8052	9169	8754	551	787	665	164	189	161	66	74	70	5	8	3	0.93684	0.930513	0.937519	0.934957	0.717016	0.698896	0.703163	0.706358	0.558357	0.604864	0.504922	0.556048	-0.113372	-0.0454675	-0.154306	-0.104382	0.0813351	0.212916	5.89916e-05	FALSE	-0.0499532	0.0203076	-0.092145	-0.0405969
1bG	4fA	2	27	D	E	G	A	4063	5346	4669	8052	9169	8754	928	1174	1039	2478	2712	2613	136	186	169	205	267	259	0.93684	0.930513	0.937519	0.934957	0.971413	0.965596	0.971142	0.969384	0.905111	0.909545	0.914433	0.909696	-0.00494732	0.0110448	0.0039697	0.00335572	0.543656	0.795709	4.52879e-05	FALSE	0.00810674	0.0279611	0.0170135	0.0176938
1bG	4fD	2	27	D	E	G	D	4063	5346	4669	8052	9169	8754	334	405	346	817	1071	884	32	41	38	35	46	42	0.93684	0.930513	0.937519	0.934957	0.961247	0.981524	0.972948	0.971906	0.867921	0.880512	0.877013	0.875148	-0.0326132	-0.0328089	-0.0351446	-0.0335222	0.000587893	0.0826184	0.000308569	TRUE	-0.015252	-0.0234413	-0.0228765	-0.0205233
1bG	4fG	2	27	D	E	G	G	4063	5346	4669	8052	9169	8754	1370	1900	1537	4189	5341	4274	107	116	129	150	182	161	0.93684	0.930513	0.937519	0.934957	0.987121	0.988722	0.982645	0.986163	0.896699	0.92002	0.890924	0.902548	-0.0280755	1.51092e-06	-0.0303244	-0.0194661	0.184129	0.353466	5.68108e-05	FALSE	-0.022024	0.00579696	-0.0223142	-0.0128471
1bG	4fR	2	27	D	E	G	R	4063	5346	4669	8052	9169	8754	699	974	783	1398	1797	1583	114	203	149	204	245	193	0.93684	0.930513	0.937519	0.934957	0.9379	0.939111	0.946149	0.941054	0.925004	0.88911	0.895178	0.903097	0.0463416	0.015255	0.00814529	0.0232473	0.18595	0.355989	5.69156e-05	FALSE	0.0729134	0.0436237	0.0313505	0.0492959
1bG	4fV	2	27	D	E	G	V	4063	5346	4669	8052	9169	8754	687	862	856	1427	1643	1790	52	77	46	43	39	31	0.93684	0.930513	0.937519	0.934957	0.942289	0.942947	0.950014	0.945083	0.835495	0.786813	0.82037	0.814226	-0.0472784	-0.0906115	-0.0702859	-0.0693919	0.0310317	0.144937	7.01732e-05	TRUE	-0.0223648	-0.0638154	-0.0485819	-0.0449207
1bG	4gE	2	28	D	Q	G	E	4063	5346	4669	8052	9169	8754	506	612	555	1555	1689	1825	59	97	87	170	229	157	0.93684	0.930513	0.937519	0.934957	0.987706	0.986554	1.00184	0.992033	0.980235	0.968158	0.933142	0.960512	0.0549128	0.0501565	-0.00610153	0.0329893	0.234278	0.42973	5.81158e-05	FALSE	0.0606955	0.0570381	-0.00697972	0.036918
1bG	4gH	2	28	D	Q	G	H	4063	5346	4669	8052	9169	8754	918	1211	942	2555	3042	2612	127	163	177	183	250	219	0.93684	0.930513	0.937519	0.934957	0.976217	0.975469	0.982319	0.978002	0.899887	0.917345	0.889932	0.902388	-0.0146724	0.00965842	-0.031011	-0.0120083	0.416422	0.671062	5.22952e-05	FALSE	-0.00371555	0.0219535	-0.0228548	-0.00153895
1bG	4gK	2	28	D	Q	G	K	4063	5346	4669	8052	9169	8754	1252	1559	1506	4194	4788	4262	131	167	179	202	274	245	0.93684	0.930513	0.937519	0.934957	0.997703	0.99915	0.984656	0.993836	0.907745	0.925288	0.901489	0.911508	-0.026943	-0.00443312	-0.0216444	-0.0176735	0.121456	0.265751	5.68469e-05	FALSE	-0.0258434	-0.00398769	-0.0145368	-0.0147893
1bG	4gL	2	28	D	Q	G	L	4063	5346	4669	8052	9169	8754	985	1371	1197	2212	2883	2630	218	317	263	307	391	318	0.93684	0.930513	0.937519	0.934957	0.951335	0.954525	0.955677	0.953845	0.897226	0.891673	0.887295	0.892065	0.00597799	0.00347552	-0.00866968	0.000261278	0.959192	0.98903	1.26834e-05	FALSE	0.0273664	0.025348	0.010788	0.0211675
1bG	4gP	2	28	D	Q	G	P	4063	5346	4669	8052	9169	8754	3209	4155	3490	850	947	898	351	462	371	33	39	32	0.93684	0.930513	0.937519	0.934957	0.703495	0.692736	0.710135	0.702122	0.583395	0.57572	0.584999	0.581371	-0.0756672	-0.0688801	-0.0807657	-0.0751043	0.00209449	0.0935912	0.000184159	TRUE	-0.0130704	-0.00374852	-0.0181419	-0.0116536
1bG	4gR	2	28	D	Q	G	R	4063	5346	4669	8052	9169	8754	2148	2909	2345	5413	6538	5629	265	357	266	309	420	350	0.93684	0.930513	0.937519	0.934957	0.964698	0.962363	0.965807	0.964289	0.875342	0.886102	0.896974	0.886139	-0.0284261	-0.00938908	-0.00848799	-0.0154344	0.140872	0.292182	5.65509e-05	FALSE	-0.0125073	0.00899964	0.00681424	0.00110219
1bG	4gT	2	28	D	Q	G	T	4063	5346	4669	8052	9169	8754	1294	1756	1457	3536	4367	3743	78	116	104	134	125	142	0.93684	0.930513	0.937519	0.934957	0.974089	0.974287	0.973577	0.973984	0.920274	0.875758	0.90121	0.899081	0.00770866	-0.0308285	-0.011536	-0.0115519	0.40815	0.661907	5.26477e-05	FALSE	0.0195993	-0.0179703	0.000460936	0.00069664
1bG	5aA	2	29	D	V	G	A	4063	5346	4669	8052	9169	8754	1065	1657	1352	88	106	102	79	89	75	6	3	3	0.93684	0.930513	0.937519	0.934957	0.568424	0.543048	0.569669	0.56038	0.55865	0.467565	0.497023	0.507746	0.0261279	-0.0377481	-0.0370516	-0.0162239	0.523676	0.778553	4.64785e-05	FALSE	0.0613041	-0.0112861	-0.00157903	0.0161463
1bG	5aE	2	29	D	V	G	E	4063	5346	4669	8052	9169	8754	575	737	687	164	201	186	30	53	28	11	14	4	0.93684	0.930513	0.937519	0.934957	0.712072	0.713882	0.715962	0.713972	0.741199	0.710118	0.642766	0.698027	0.0741013	0.0458413	-0.0284622	0.0304935	0.423814	0.679904	5.20659e-05	FALSE	0.137261	0.112852	0.0344759	0.0948631
1bG	5aG	2	29	D	V	G	G	4063	5346	4669	8052	9169	8754	1704	2369	2007	102	110	97	221	310	256	5	6	9	0.93684	0.930513	0.937519	0.934957	0.531046	0.505298	0.518684	0.518342	0.418231	0.402203	0.482245	0.434227	-0.0792733	-0.0679832	-0.00403062	-0.0504291	0.164232	0.326571	5.68707e-05	FALSE	-0.0575489	-0.0576931	0.0127601	-0.0341606
1bG	5aL	2	29	D	V	G	L	4063	5346	4669	8052	9169	8754	1186	1484	1409	1135	1521	1216	109	168	121	32	35	48	0.93684	0.930513	0.937519	0.934957	0.852434	0.869856	0.848688	0.856993	0.715422	0.682151	0.759697	0.71909	-0.0831722	-0.127261	-0.0359637	-0.0821325	0.0894101	0.221651	5.78894e-05	FALSE	-0.0312888	-0.0756444	0.0162693	-0.0302213
1bG	5aM	2	29	D	V	G	M	4063	5346	4669	8052	9169	8754	685	907	778	171	193	130	110	138	106	9	10	4	0.93684	0.930513	0.937519	0.934957	0.696622	0.684644	0.660709	0.680658	0.56728	0.557734	0.490352	0.538455	-0.0853425	-0.0793365	-0.129075	-0.0979179	0.0246804	0.135848	7.47819e-05	TRUE	-0.0233007	-0.0151695	-0.0717606	-0.0367436
1bG	5bD	2	30	D	A	G	D	4063	5346	4669	8052	9169	8754	175	250	211	608	612	532	26	49	28	51	71	42	0.93684	0.930513	0.937519	0.934957	1.00193	0.97243	0.971433	0.981932	0.935649	0.910647	0.911976	0.919424	-0.00300111	0.00578868	0.00123907	0.00134222	0.649728	0.872011	3.8725e-05	FALSE	-0.00393293	0.0195266	0.0141581	0.00991726
1bG	5bE	2	30	D	A	G	E	4063	5346	4669	8052	9169	8754	818	1149	940	2977	3631	3107	82	84	96	184	189	228	0.93684	0.930513	0.937519	0.934957	1.00731	1.00251	1.00243	1.00409	0.951243	0.962493	0.964588	0.959441	0.00755017	0.0296423	0.0247899	0.0206608	0.0911079	0.224336	5.79213e-05	FALSE	0.00399037	0.0283182	0.0236282	0.0186456
1bG	5bG	2	30	D	A	G	G	4063	5346	4669	8052	9169	8754	1239	1621	1453	2845	3399	3063	79	140	138	80	128	148	0.93684	0.930513	0.937519	0.934957	0.953914	0.954188	0.950937	0.953013	0.858989	0.856397	0.873564	0.862983	-0.0346757	-0.0314872	-0.0179577	-0.0280402	0.0318154	0.14571	6.97668e-05	TRUE	-0.0143188	-0.009468	0.0033839	-0.00680098
1bG	5bP	2	30	D	A	G	P	4063	5346	4669	8052	9169	8754	3647	4761	4152	165	156	118	291	398	344	15	9	7	0.93684	0.930513	0.937519	0.934957	0.498585	0.464227	0.457892	0.473568	0.51371	0.420533	0.419644	0.451296	0.0466154	-0.0114357	-0.00963827	0.00851381	0.698782	0.894956	3.56549e-05	FALSE	0.0547629	-0.0213053	-0.0206412	0.00427214
1bG	5bR	2	30	D	A	G	R	4063	5346	4669	8052	9169	8754	1714	2367	2039	5770	6789	6059	451	535	511	679	835	753	0.93684	0.930513	0.937519	0.934957	0.998275	0.991093	0.990244	0.993204	0.904972	0.919401	0.909941	0.911438	-0.0302516	-0.00282302	-0.0184308	-0.0171685	0.163201	0.325355	5.69742e-05	FALSE	-0.0294248	0.00177433	-0.0138665	-0.013839
1bG	5bS	2	30	D	A	G	S	4063	5346	4669	8052	9169	8754	1365	1718	1464	3063	3597	3289	112	162	167	129	207	175	0.93684	0.930513	0.937519	0.934957	0.951245	0.954012	0.958224	0.954494	0.873916	0.895834	0.870911	0.88022	-0.0172486	0.00811336	-0.0274417	-0.0121923	0.367967	0.612582	5.44135e-05	FALSE	0.0041753	0.0302095	-0.00901223	0.00845752
1bG	5bT	2	30	D	A	G	T	4063	5346	4669	8052	9169	8754	1355	1883	1563	3341	4302	3264	70	77	84	84	80	93	0.93684	0.930513	0.937519	0.934957	0.962171	0.964294	0.949859	0.958775	0.878671	0.871458	0.877207	0.875779	-0.0227294	-0.02583	-0.0133032	-0.0206209	0.0317845	0.145715	6.98045e-05	TRUE	-0.0057524	-0.00831812	0.00846151	-0.00186967
1bG	5bV	2	30	D	A	G	V	4063	5346	4669	8052	9169	8754	843	1007	951	1391	1630	1640	62	73	63	42	38	24	0.93684	0.930513	0.937519	0.934957	0.915599	0.923694	0.927944	0.922413	0.812373	0.790038	0.755061	0.785824	-0.0453972	-0.0694717	-0.114904	-0.0765909	0.0640627	0.190352	6.15811e-05	TRUE	-0.0109297	-0.0350803	-0.0849777	-0.0436626
1bG	5cE	2	31	D	Q	G	E	4063	5346	4669	8052	9169	8754	781	1097	867	2786	3368	2864	46	51	40	95	67	75	0.93684	0.930513	0.937519	0.934957	1.00499	0.999111	1.00236	1.00216	0.941621	0.899102	0.937524	0.926082	0.000103502	-0.0305832	-0.00221022	-0.0108966	0.384488	0.632677	5.38411e-05	FALSE	-0.00231693	-0.0301175	-0.00333909	-0.0119245
1bG	5cH	2	31	D	Q	G	H	4063	5346	4669	8052	9169	8754	488	629	461	1368	1554	1357	24	25	19	31	36	27	0.93684	0.930513	0.937519	0.934957	0.97705	0.973512	0.989162	0.979908	0.887206	0.909915	0.905786	0.900969	-0.0281332	0.00404939	-0.0215721	-0.0152186	0.261275	0.467899	5.73781e-05	FALSE	-0.0175437	0.0172757	-0.0165112	-0.00559306
1bG	5cK	2	31	D	Q	G	K	4063	5346	4669	8052	9169	8754	1039	1406	1216	3595	4448	4132	117	229	176	289	373	317	0.93684	0.930513	0.937519	0.934957	1.00146	1.00264	1.0056	1.00323	0.962378	0.924431	0.932922	0.93991	0.0241737	-0.00853962	-0.00984496	0.0019297	0.878297	0.96531	2.20317e-05	FALSE	0.0234719	-0.00993169	-0.0125344	0.000335264
1bG	5cL	2	31	D	Q	G	L	4063	5346	4669	8052	9169	8754	1313	1659	1559	4633	5741	5047	159	162	150	285	305	333	0.93684	0.930513	0.937519	0.934957	1.00373	1.01321	1.00005	1.00566	0.925197	0.941497	0.956861	0.941185	-0.0151371	-0.00130821	0.0192938	0.000949502	0.933032	0.981524	1.6304e-05	FALSE	-0.0169411	-0.00840194	0.0192692	-0.00202462
1bG	5cP	2	31	D	Q	G	P	4063	5346	4669	8052	9169	8754	3923	5083	4484	1212	1412	1198	406	526	429	51	56	50	0.93684	0.930513	0.937519	0.934957	0.721339	0.716048	0.714442	0.717276	0.616991	0.603059	0.619464	0.613171	-0.0587876	-0.0632333	-0.0503389	-0.0574533	0.00430444	0.096118	0.000131826	TRUE	0.0048183	0.00391764	0.0125236	0.00708651
1bG	5cR	2	31	D	Q	G	R	4063	5346	4669	8052	9169	8754	2009	2589	2184	6266	7363	6812	249	361	258	441	579	473	0.93684	0.930513	0.937519	0.934957	0.989423	0.990093	0.99579	0.991769	0.923806	0.922613	0.934951	0.927123	-0.00312442	0.00131865	0.00137883	-0.000142313	0.932668	0.981437	1.63564e-05	FALSE	0.0018659	0.00642252	0.00336758	0.00388533
1bG	5cT	2	31	D	Q	G	T	4063	5346	4669	8052	9169	8754	1451	1954	1615	4463	5255	4504	58	75	69	95	97	91	0.93684	0.930513	0.937519	0.934957	0.987807	0.983508	0.982979	0.984765	0.914744	0.897259	0.89724	0.903081	-0.0106733	-0.0179075	-0.0243217	-0.0176342	0.0465198	0.165094	6.46248e-05	TRUE	-0.00493727	-0.00951457	-0.0164607	-0.0103042
1bG	5dF	2	32	D	L	G	F	4063	5346	4669	8052	9169	8754	700	1015	893	221	282	239	49	59	44	6	5	4	0.93684	0.930513	0.937519	0.934957	0.723851	0.716067	0.714641	0.718186	0.61403	0.57618	0.591018	0.593743	-0.0641018	-0.0901298	-0.078972	-0.0777345	0.00927537	0.106071	9.84687e-05	TRUE	-0.000403962	-0.0229776	-0.0160994	-0.0131603
1bG	5dH	2	32	D	L	G	H	4063	5346	4669	8052	9169	8754	841	1074	929	47	92	59	78	89	69	1	10	2	0.93684	0.930513	0.937519	0.934957	0.523082	0.577445	0.549953	0.55016	0.352374	0.609409	0.460148	0.473977	-0.13767	0.0720885	-0.0554433	-0.0403415	0.576513	0.82166	4.30318e-05	FALSE	-0.119117	0.111168	-0.0266698	-0.0115395
1bG	5dI	2	32	D	L	G	I	4063	5346	4669	8052	9169	8754	835	1053	905	778	947	772	61	110	66	21	32	18	0.93684	0.930513	0.937519	0.934957	0.849332	0.854455	0.847356	0.850381	0.733888	0.721485	0.716798	0.724057	-0.0618002	-0.0735958	-0.0776134	-0.0710032	0.004437	0.0956144	0.000129288	TRUE	-0.00925433	-0.0181592	-0.0251048	-0.0175061
1bG	5dP	2	32	D	L	G	P	4063	5346	4669	8052	9169	8754	3153	4049	3572	105	149	114	281	374	267	5	7	9	0.93684	0.930513	0.937519	0.934957	0.463054	0.477902	0.471171	0.470709	0.390381	0.398252	0.477428	0.422021	-0.0434265	-0.0464416	0.0356972	-0.018057	0.571083	0.817247	4.32766e-05	FALSE	-0.0520438	-0.0493155	0.0312492	-0.02337
1bG	5dR	2	32	D	L	G	R	4063	5346	4669	8052	9169	8754	1872	2341	2093	136	162	146	186	280	215	7	5	7	0.93684	0.930513	0.937519	0.934957	0.5535	0.552306	0.560695	0.5555	0.477236	0.392715	0.473455	0.447802	-0.0413039	-0.121214	-0.0522067	-0.0715747	0.103547	0.241316	5.71987e-05	FALSE	-0.0112108	-0.0911509	-0.0196995	-0.0406871
1bG	5dS	2	32	D	L	G	S	4063	5346	4669	8052	9169	8754	1753	2082	1868	73	92	76	570	631	590	15	9	14	0.93684	0.930513	0.937519	0.934957	0.488972	0.49946	0.498968	0.4958	0.435756	0.366238	0.437238	0.413077	-0.0223326	-0.0985156	-0.0305543	-0.0504675	0.171722	0.337191	5.68644e-05	FALSE	-0.0185297	-0.0909331	-0.0221455	-0.0438694
1bG	5dV	2	32	D	L	G	V	4063	5346	4669	8052	9169	8754	1028	1372	1189	163	194	153	55	75	58	1	2	2	0.93684	0.930513	0.937519	0.934957	0.643996	0.636492	0.630799	0.637096	0.392884	0.439959	0.480031	0.437624	-0.210438	-0.152305	-0.111356	-0.158033	0.0315297	0.145577	6.99814e-05	TRUE	-0.15568	-0.0966296	-0.0595241	-0.103945
1bH	1bG	2	2	D	A	H	G	871	1209	1095	3116	3656	3205	3710	4834	4160	8672	10250	9231	31	40	30	77	83	50	1.00533	0.997324	0.988512	0.997054	0.955979	0.955504	0.956809	0.956097	0.963023	0.952954	0.924039	0.946672	0.00195173	6.82363e-06	-0.0217784	-0.0066066	0.476669	0.734522	4.90363e-05	FALSE	0.000110835	0.000929781	-0.0179772	-0.00564553
1bH	1bP	2	2	D	A	H	P	871	1209	1095	3116	3656	3205	1859	2565	2148	2521	2986	2465	15	35	21	22	22	10	1.00533	0.997324	0.988512	0.997054	0.892851	0.88486	0.881314	0.886342	0.901938	0.812253	0.780609	0.8316	0.00433157	-0.0702387	-0.0905803	-0.0521625	0.212338	0.396087	5.76545e-05	FALSE	0.000186329	-0.0680672	-0.081226	-0.0497023
1bH	1bS	2	2	D	A	H	S	871	1209	1095	3116	3656	3205	898	1124	1009	2722	2986	2598	65	67	76	192	195	214	1.00533	0.997324	0.988512	0.997054	0.986113	0.982063	0.973837	0.980671	0.983116	0.992816	0.984079	0.98667	-0.00824936	0.01338	0.0214299	0.0088535	0.422999	0.679191	5.2103e-05	FALSE	-0.00884929	0.0137638	0.023783	0.00956584
1bH	1bT	2	2	D	A	H	T	871	1209	1095	3116	3656	3205	1423	1894	1637	4076	5004	4433	15	20	25	51	77	71	1.00533	0.997324	0.988512	0.997054	0.97955	0.981416	0.979611	0.980192	0.999426	1.02578	0.98506	1.00342	0.014659	0.0469858	0.0167027	0.0261158	0.129719	0.277144	5.64961e-05	FALSE	0.0137815	0.0473831	0.0185498	0.0265715
1bH	1cA	2	3	D	R	H	A	871	1209	1095	3116	3656	3205	1166	1438	1271	5685	6702	5748	50	56	52	231	192	187	1.00533	0.997324	0.988512	0.997054	1.04122	1.04829	1.03833	1.04261	1.03498	1.01212	1.01209	1.01973	-0.011791	-0.033365	-0.0143109	-0.0198223	0.100549	0.237056	5.74441e-05	FALSE	-0.00991271	-0.0344718	-0.0180235	-0.0208027
1bH	1cG	2	3	D	R	H	G	871	1209	1095	3116	3656	3205	4865	6294	5186	15396	17956	15465	38	28	38	79	88	57	1.00533	0.997324	0.988512	0.997054	0.991109	0.990462	0.990648	0.99074	0.942389	1.00187	0.911976	0.952077	-0.0539988	0.014055	-0.0672917	-0.0357452	0.291751	0.511228	5.71351e-05	FALSE	-0.0543849	0.014261	-0.0664331	-0.035519
1bH	1cL	2	3	D	R	H	L	871	1209	1095	3116	3656	3205	969	1237	1139	4175	4754	4369	38	63	55	151	227	226	1.00533	0.997324	0.988512	0.997054	1.02689	1.02557	1.01947	1.02398	1.0175	1.01797	1.02735	1.02094	-0.0148516	-0.00485281	0.0195908	-3.78513e-05	0.997384	0.999292	3.16095e-06	FALSE	-0.0136425	-0.00542588	0.0177427	-0.000441896
1bH	1cP	2	3	D	R	H	P	871	1209	1095	3116	3656	3205	2138	2889	2316	4188	4726	4266	33	49	23	39	72	22	1.00533	0.997324	0.988512	0.997054	0.935489	0.924939	0.935489	0.931972	0.8769	0.912295	0.860465	0.88322	-0.063572	-0.0101693	-0.0642772	-0.0460062	0.124096	0.269602	5.66653e-05	FALSE	-0.0662066	-0.00867149	-0.0587604	-0.0445462
1bH	1cW	2	3	D	R	H	W	871	1209	1095	3116	3656	3205	1081	1358	1197	4114	4612	3874	14	17	23	60	52	106	1.00533	0.997324	0.988512	0.997054	1.0125	1.011	1.00002	1.00784	1.02627	0.998674	1.04049	1.02181	0.00837889	-0.00962037	0.0519579	0.0169055	0.452701	0.709571	5.03821e-05	FALSE	0.00893325	-0.00986324	0.0519561	0.0170087
1bH	1dP	2	4	D	L	H	P	871	1209	1095	3116	3656	3205	968	1270	1204	269	320	261	54	51	63	5	4	12	1.00533	0.997324	0.988512	0.997054	0.709055	0.704555	0.690511	0.701374	0.581624	0.567057	0.675703	0.608128	-0.131208	-0.135613	-0.00687601	-0.0912322	0.163132	0.325302	5.69876e-05	FALSE	-0.139101	-0.131813	0.00861878	-0.0874316
1bH	1dV	2	4	D	L	H	V	871	1209	1095	3116	3656	3205	982	1318	1178	780	977	906	11	16	15	8	6	4	1.00533	0.997324	0.988512	0.997054	0.830828	0.831683	0.835496	0.832669	0.820606	0.7514	0.714226	0.762077	-0.0146473	-0.0780581	-0.111673	-0.068126	0.138918	0.28889	5.63947e-05	FALSE	-0.0206094	-0.0751482	-0.0997138	-0.0651571
1bH	1eA	2	5	D	E	H	A	871	1209	1095	3116	3656	3205	849	1011	881	6135	7212	5912	24	34	25	250	232	227	1.00533	0.997324	0.988512	0.997054	1.08684	1.09844	1.08351	1.0896	1.12925	1.0932	1.11813	1.11353	0.0366134	-0.00229539	0.0470684	0.0271288	0.212609	0.396315	5.75975e-05	FALSE	0.0407306	-0.00465949	0.038599	0.0248901
1bH	1eG	2	5	D	E	H	G	871	1209	1095	3116	3656	3205	2104	2607	2346	6800	8050	6847	25	77	59	99	173	177	1.00533	0.997324	0.988512	0.997054	0.993548	0.999786	0.988185	0.99384	1.0171	0.962323	0.991335	0.990254	0.018264	-0.0347879	0.0145023	-0.000673845	0.972133	0.992333	1.04707e-05	FALSE	0.0179832	-0.0347833	0.0155839	-0.000405389
1bH	1eR	2	5	D	E	H	R	871	1209	1095	3116	3656	3205	1996	2657	2376	10092	12140	10962	129	196	101	532	819	443	1.00533	0.997324	0.988512	0.997054	1.04544	1.04595	1.04061	1.044	1.02181	1.03542	1.03482	1.03069	-0.0291954	-0.00772672	0.00616515	-0.0102523	0.423894	0.67995	5.20684e-05	FALSE	-0.0271171	-0.00877762	0.00222164	-0.0112244
1bH	1eV	2	5	D	E	H	V	871	1209	1095	3116	3656	3205	1272	1553	1423	4300	4976	4588	15	31	23	66	82	80	1.00533	0.997324	0.988512	0.997054	0.99876	1.00414	0.999585	1.00083	1.02932	0.981556	1.00827	1.00638	0.0252417	-0.0198988	0.020168	0.00850366	0.611844	0.846375	4.08801e-05	FALSE	0.0251875	-0.0199896	0.0202065	0.00846812
1bH	1fG	2	6	D	E	H	G	871	1209	1095	3116	3656	3205	4072	5415	4560	7856	9442	8269	125	157	140	214	304	244	1.00533	0.997324	0.988512	0.997054	0.933726	0.932459	0.933698	0.933294	0.919872	0.944804	0.929156	0.931277	-0.0188274	0.0148402	0.00618509	0.000732624	0.948746	0.986104	1.41924e-05	FALSE	-0.0215283	0.0162013	0.0118409	0.00217129
1bH	1fR	2	6	D	E	H	R	871	1209	1095	3116	3656	3205	1754	2274	1830	3765	4369	3736	33	48	41	65	77	69	1.00533	0.997324	0.988512	0.997054	0.946098	0.943886	0.947266	0.94575	0.93613	0.922634	0.92515	0.927971	-0.0150077	-0.0187268	-0.0112333	-0.0149893	0.0201983	0.127284	7.79666e-05	TRUE	-0.0172366	-0.0175794	-0.00665061	-0.0138222
1bH	1gR	2	7	D	K	H	R	871	1209	1095	3116	3656	3205	1650	2223	1771	7884	9324	8238	52	65	74	198	317	296	1.00533	0.997324	0.988512	0.997054	1.03888	1.03587	1.04155	1.03877	1.01256	1.05363	1.02427	1.03015	-0.0318586	0.0205356	-0.00531339	-0.00554547	0.749046	0.91805	3.23386e-05	FALSE	-0.0300907	0.0197233	-0.00935203	-0.00657315
1bH	2aE	2	8	D	V	H	E	871	1209	1095	3116	3656	3205	739	949	793	151	238	183	31	64	70	4	12	4	1.00533	0.997324	0.988512	0.997054	0.673401	0.704003	0.697672	0.691692	0.620102	0.669738	0.537859	0.609233	-0.0568859	-0.032381	-0.151798	-0.0803551	0.15807	0.317799	5.69685e-05	FALSE	-0.0648294	-0.0285809	-0.136284	-0.0765647
1bH	2aG	2	8	D	V	H	G	871	1209	1095	3116	3656	3205	3200	4122	3519	744	826	730	70	103	77	11	21	16	1.00533	0.997324	0.988512	0.997054	0.688376	0.67757	0.685473	0.683807	0.642955	0.679607	0.685665	0.669409	-0.0490881	0.00385021	0.00806606	-0.0123906	0.569875	0.816606	4.342e-05	FALSE	-0.0570432	0.00764619	0.0235335	-0.00862118
1bH	2aL	2	8	D	V	H	L	871	1209	1095	3116	3656	3205	1612	2093	1873	3587	4355	3744	23	43	40	81	98	63	1.00533	0.997324	0.988512	0.997054	0.950271	0.95328	0.944852	0.949468	1.00351	0.964006	0.917562	0.961691	0.0481721	0.0132765	-0.0164352	0.0150045	0.505938	0.76261	4.75169e-05	FALSE	0.0461059	0.014243	-0.0116582	0.0162302
1bH	2bE	2	9	D	K	H	E	871	1209	1095	3116	3656	3205	651	877	751	2109	2497	2324	36	54	25	135	113	73	1.00533	0.997324	0.988512	0.997054	0.993824	0.990228	0.994887	0.99298	1.01079	0.953949	0.98824	0.984325	0.0116691	-0.0336293	0.00478247	-0.00572592	0.723868	0.906307	3.39464e-05	FALSE	0.0114002	-0.0334183	0.00525425	-0.00558796
1bH	2bR	2	9	D	K	H	R	871	1209	1095	3116	3656	3205	2296	3111	2601	9630	11442	10054	25	49	48	111	127	157	1.00533	0.997324	0.988512	0.997054	1.02377	1.02039	1.02035	1.0215	1.03037	0.979156	1.00123	1.00359	0.00114875	-0.0385021	-0.00740144	-0.0149183	0.341238	0.577544	5.53458e-05	FALSE	0.00221445	-0.0389567	-0.00933499	-0.0153591
1bH	2cS	2	10	D	T	H	S	871	1209	1095	3116	3656	3205	1597	2142	2018	6110	7282	7026	48	63	62	117	127	144	1.00533	0.997324	0.988512	0.997054	1.01311	1.01112	1.00838	1.01087	0.960838	0.949548	0.962033	0.957473	-0.0576696	-0.0588655	-0.034765	-0.0504334	0.0233336	0.1334	7.5685e-05	TRUE	-0.0570877	-0.059111	-0.0355507	-0.0505831
1bH	2dV	2	11	D	L	H	V	871	1209	1095	3116	3656	3205	675	973	800	173	198	194	14	25	17	1	1	1	1.00533	0.997324	0.988512	0.997054	0.699675	0.679382	0.703349	0.694135	0.551534	0.487728	0.541178	0.526813	-0.151868	-0.189836	-0.154091	-0.165265	0.00549569	0.0977077	0.000118606	TRUE	-0.1598	-0.186038	-0.138577	-0.161471
1bH	2eE	2	12	D	K	H	E	871	1209	1095	3116	3656	3205	689	737	693	337	387	304	17	30	21	4	9	9	1.00533	0.997324	0.988512	0.997054	0.774609	0.791064	0.771214	0.778962	0.689762	0.725111	0.768546	0.727806	-0.0889731	-0.0638365	0.00619262	-0.0488723	0.228214	0.420781	5.81017e-05	FALSE	-0.0961288	-0.0604966	0.0206803	-0.045315
1bH	2eI	2	12	D	K	H	I	871	1209	1095	3116	3656	3205	144	210	170	96	118	85	21	17	20	15	24	18	1.00533	0.997324	0.988512	0.997054	0.810517	0.799045	0.786195	0.798586	0.818517	0.907582	0.853491	0.859863	0.00368225	0.110675	0.0763278	0.0635617	0.181431	0.349906	5.67526e-05	FALSE	-0.00276488	0.11394	0.0903526	0.067176
1bH	2eQ	2	12	D	K	H	Q	871	1209	1095	3116	3656	3205	179	198	174	284	323	281	57	69	63	85	88	90	1.00533	0.997324	0.988512	0.997054	0.911051	0.924611	0.920429	0.918697	0.903864	0.895611	0.90639	0.901955	-0.0120404	-0.0265264	-0.00346539	-0.0140108	0.172795	0.338483	5.67899e-05	FALSE	-0.015565	-0.0250228	0.00319534	-0.0124642
1bH	2eR	2	12	D	K	H	R	871	1209	1095	3116	3656	3205	1454	1761	1527	6173	6871	6340	17	16	16	73	94	49	1.00533	0.997324	0.988512	0.997054	1.02518	1.02735	1.02854	1.02702	1.0265	1.07557	0.993695	1.03192	-0.00414141	0.0509673	-0.0230284	0.0079325	0.755008	0.921272	3.1939e-05	FALSE	-0.00301104	0.0503531	-0.025764	0.00719269
1bH	2fG	2	13	D	A	H	G	871	1209	1095	3116	3656	3205	2667	3498	2987	5373	5988	5471	77	76	94	164	140	154	1.00533	0.997324	0.988512	0.997054	0.938745	0.930287	0.934843	0.934625	0.945195	0.938928	0.922073	0.935399	0.00144967	0.0111299	-0.00203007	0.0035165	0.466005	0.72366	4.97424e-05	FALSE	-0.00106162	0.0125308	0.00353694	0.00500203
1bH	2fP	2	13	D	A	H	P	871	1209	1095	3116	3656	3205	3247	4368	3473	106	113	132	76	120	112	5	2	5	1.00533	0.997324	0.988512	0.997054	0.460747	0.436385	0.491173	0.462769	0.541999	0.384586	0.509596	0.478727	0.0787973	-0.0506316	0.0240654	0.0174104	0.688166	0.891485	3.65386e-05	FALSE	0.0782083	-0.0514135	0.0282156	0.0183368
1bH	2fS	2	13	D	A	H	S	871	1209	1095	3116	3656	3205	1488	1921	1604	4354	4905	4089	77	97	75	182	204	161	1.00533	0.997324	0.988512	0.997054	0.982021	0.977394	0.972694	0.97737	0.95727	0.954538	0.953015	0.954941	-0.0299816	-0.0202407	-0.00850468	-0.0195756	0.0875814	0.219541	5.81056e-05	FALSE	-0.030755	-0.0197595	-0.00605223	-0.0188556
1bH	2fT	2	13	D	A	H	T	871	1209	1095	3116	3656	3205	640	956	730	2103	2470	2248	29	36	25	122	133	88	1.00533	0.997324	0.988512	0.997054	0.99547	0.978785	0.994327	0.989527	1.02412	1.02092	1.00964	1.01822	0.0233453	0.0447507	0.0267313	0.0316091	0.0414424	0.159019	6.60542e-05	TRUE	0.0231477	0.0452029	0.0272544	0.0318683
1bH	3aH	2	15	D	N	H	H	871	1209	1095	3116	3656	3205	394	520	479	285	352	320	38	45	45	27	26	12	1.00533	0.997324	0.988512	0.997054	0.819979	0.820984	0.819371	0.820111	0.817905	0.802326	0.714226	0.778152	-0.00644186	-0.0164613	-0.0957324	-0.0395452	0.296418	0.51812	5.70127e-05	FALSE	-0.0126703	-0.0134262	-0.0830097	-0.0363687
1bH	3aS	2	15	D	N	H	S	871	1209	1095	3116	3656	3205	1802	2375	2001	718	839	659	19	44	22	8	18	8	1.00533	0.997324	0.988512	0.997054	0.750836	0.744365	0.738392	0.744531	0.757235	0.761651	0.749735	0.756207	0.00239919	0.0192777	0.0198262	0.0138344	0.136736	0.286651	5.65724e-05	FALSE	-0.00511205	0.0229491	0.0350378	0.017625
1bH	3aT	2	15	D	N	H	T	871	1209	1095	3116	3656	3205	1341	1932	1585	3915	4971	4401	33	48	51	132	84	111	1.00533	0.997324	0.988512	0.997054	0.981758	0.978296	0.982477	0.980844	1.01827	0.932885	0.954594	0.968583	0.0312822	-0.0427936	-0.0165966	-0.00936932	0.707841	0.899121	3.50488e-05	FALSE	0.0304977	-0.0423311	-0.0150036	-0.00894569
1bH	3aY	2	15	D	N	H	Y	871	1209	1095	3116	3656	3205	799	1078	1024	232	284	278	12	12	12	1	3	1	1.00533	0.997324	0.988512	0.997054	0.714145	0.709805	0.716275	0.713409	0.569408	0.703631	0.581056	0.618032	-0.148541	-0.00427494	-0.126991	-0.0932691	0.173558	0.339371	5.67536e-05	FALSE	-0.156405	-0.00048359	-0.11153	-0.0894728
1bH	3bL	2	16	D	S	H	L	871	1209	1095	3116	3656	3205	1062	1364	1098	3932	4038	3653	20	50	23	82	136	98	1.00533	0.997324	0.988512	0.997054	1.00931	0.994821	1.00318	1.00244	1.02113	0.984843	1.0315	1.01249	0.00644965	-0.00731656	0.0398512	0.0129948	0.451401	0.708868	5.04877e-05	FALSE	0.00686121	-0.00720417	0.0395551	0.0130707
1bH	3cG	2	17	D	E	H	G	871	1209	1095	3116	3656	3205	2465	3124	2701	4639	5388	4608	49	83	42	116	128	102	1.00533	0.997324	0.988512	0.997054	0.930846	0.93117	0.926712	0.929576	0.957452	0.91799	0.967142	0.947528	0.0216476	-0.0106884	0.0510763	0.0206785	0.366024	0.609915	5.45595e-05	FALSE	0.0188391	-0.00930364	0.0572668	0.0222674
1bH	3cR	2	17	D	E	H	R	871	1209	1095	3116	3656	3205	1942	2444	2068	5381	6223	5347	66	59	45	102	98	117	1.00533	0.997324	0.988512	0.997054	0.975701	0.977065	0.974315	0.975694	0.908005	0.926737	0.974951	0.936564	-0.0728928	-0.047714	0.0118293	-0.0362592	0.285683	0.502722	5.70296e-05	FALSE	-0.0739311	-0.047226	0.0141409	-0.0356721
1bH	3dP	2	18	D	L	H	P	871	1209	1095	3116	3656	3205	2171	2999	2447	104	96	111	107	146	122	5	4	7	1.00533	0.997324	0.988512	0.997054	0.505213	0.461478	0.511425	0.492705	0.502333	0.443143	0.538327	0.494601	-0.00557116	-0.0171001	0.0327779	0.00336888	0.843931	0.954057	2.50519e-05	FALSE	-0.00911508	-0.0169081	0.0391907	0.00438917
1bH	3eE	2	19	D	A	H	E	871	1209	1095	3116	3656	3205	366	521	368	1145	1619	1150	16	14	16	21	56	39	1.00533	0.997324	0.988512	0.997054	0.989774	1.00053	0.996008	0.995438	0.889061	1.03028	0.967562	0.962301	-0.105985	0.0324226	-0.0170043	-0.0301888	0.533679	0.787354	4.59317e-05	FALSE	-0.106428	0.032411	-0.0166355	-0.0302176
1bH	3eG	2	19	D	A	H	G	871	1209	1095	3116	3656	3205	2281	2976	2602	3296	3927	3294	22	26	25	27	55	24	1.00533	0.997324	0.988512	0.997054	0.900211	0.899624	0.892553	0.897463	0.881276	0.955225	0.86088	0.899127	-0.0237298	0.058008	-0.0214194	0.00428626	0.887911	0.968248	2.10229e-05	FALSE	-0.0276286	0.0599424	-0.0127967	0.00650573
1bH	3eR	2	19	D	A	H	R	871	1209	1095	3116	3656	3205	1371	1857	1662	7126	8861	7577	42	45	57	212	263	250	1.00533	0.997324	0.988512	0.997054	1.04864	1.05106	1.03925	1.04632	1.04524	1.07495	1.03482	1.05167	-0.00898233	0.0267041	0.00750975	0.00841052	0.500396	0.757779	4.79177e-05	FALSE	-0.00675128	0.0255306	0.00370426	0.00749451
1bH	3eT	2	19	D	A	H	T	871	1209	1095	3116	3656	3205	1316	1691	1380	3339	4087	3400	42	44	32	120	94	89	1.00533	0.997324	0.988512	0.997054	0.965488	0.970924	0.968789	0.9684	0.979257	0.956388	0.982666	0.97277	0.00862578	-0.0119387	0.0250067	0.00723127	0.568432	0.815567	4.34914e-05	FALSE	0.00716722	-0.0113244	0.0277962	0.00787965
1bH	3fA	2	20	D	S	H	A	871	1209	1095	3116	3656	3205	1041	1210	1085	4233	4675	4052	13	16	17	75	81	66	1.00533	0.997324	0.988512	0.997054	1.02018	1.02619	1.01641	1.02093	1.06074	1.05803	1.02085	1.04654	0.0351259	0.034585	0.01612	0.0286103	0.0445175	0.163025	6.52526e-05	TRUE	0.0360274	0.0339975	0.0145679	0.0281976
1bH	3fY	2	20	D	S	H	Y	871	1209	1095	3116	3656	3205	589	802	652	1923	2399	1983	44	40	31	141	127	101	1.00533	0.997324	0.988512	0.997054	0.994723	0.996043	0.992904	0.994557	0.992562	1.00307	1.00078	0.998803	-0.00746054	0.00968778	0.0192848	0.00717069	0.456088	0.713321	5.01465e-05	FALSE	-0.00769051	0.00977377	0.019938	0.00734043
1bH	3gK	2	21	D	T	H	K	871	1209	1095	3116	3656	3205	1493	2083	1651	5569	6612	5401	44	51	66	142	177	227	1.00533	0.997324	0.988512	0.997054	1.01017	1.00304	1.00125	1.00482	0.993381	1.01355	1.00698	1.00464	-0.0221692	0.0131983	0.0172375	0.0027555	0.846187	0.954663	2.48766e-05	FALSE	-0.0217192	0.0131317	0.0171214	0.00284466
1bH	3gP	2	21	D	T	H	P	871	1209	1095	3116	3656	3205	3170	3954	3452	1445	1700	1542	18	48	32	13	20	20	1.00533	0.997324	0.988512	0.997054	0.766438	0.767509	0.773289	0.769079	0.819798	0.763813	0.811743	0.798451	0.0492772	-0.00164215	0.0473375	0.0316575	0.197775	0.373745	5.7293e-05	FALSE	0.0419886	0.001888	0.0617659	0.0352142
1bH	3gR	2	21	D	T	H	R	871	1209	1095	3116	3656	3205	2011	2827	2329	8903	10184	8899	54	66	43	240	200	237	1.00533	0.997324	0.988512	0.997054	1.03003	1.01794	1.01903	1.02234	1.03049	0.99757	1.06097	1.02968	-0.00503468	-0.0176509	0.0536514	0.0103219	0.684713	0.890507	3.67588e-05	FALSE	-0.00368012	-0.01805	0.0518464	0.0100388
1bH	4aG	2	22	D	A	H	G	871	1209	1095	3116	3656	3205	1380	1857	1461	322	420	299	127	185	155	16	34	22	1.00533	0.997324	0.988512	0.997054	0.688791	0.69183	0.683923	0.688181	0.617331	0.66738	0.642025	0.642245	-0.0751297	-0.022599	-0.0340408	-0.0439232	0.110434	0.251724	5.73017e-05	FALSE	-0.0830845	-0.0187917	-0.0185841	-0.0401534
1bH	4aP	2	22	D	A	H	P	871	1209	1095	3116	3656	3205	7100	9309	7871	217	300	236	42	47	29	1	1	1	1.00533	0.997324	0.988512	0.997054	0.453106	0.462271	0.464023	0.4598	0.424151	0.413356	0.480031	0.439179	-0.031368	-0.0476784	0.021338	-0.0192362	0.453178	0.709737	5.03444e-05	FALSE	-0.0313461	-0.0474581	0.0219823	-0.0189406
1bH	4aT	2	22	D	A	H	T	871	1209	1095	3116	3656	3205	475	654	547	324	351	321	15	29	13	13	18	14	1.00533	0.997324	0.988512	0.997054	0.813172	0.793637	0.80453	0.80378	0.840938	0.810767	0.874039	0.841915	0.0234348	0.0192532	0.0787514	0.0404798	0.169177	0.333661	5.68547e-05	FALSE	0.0170478	0.0225695	0.0921026	0.0439066
1bH	4bT	2	23	D	N	H	T	871	1209	1095	3116	3656	3205	1048	1397	1246	3855	4355	3937	36	67	58	176	239	187	1.00533	0.997324	0.988512	0.997054	1.00855	1.00091	0.997273	1.00224	1.04154	1.01679	0.999584	1.0193	0.0276126	0.0185562	0.0137677	0.0199788	0.0388933	0.156326	6.71105e-05	TRUE	0.0279906	0.0185363	0.01402	0.0201823
1bH	4cL	2	24	D	M	H	L	871	1209	1095	3116	3656	3205	1820	2281	2110	6202	7148	6973	22	21	17	52	64	72	1.00533	0.997324	0.988512	0.997054	0.999688	1.00152	1.00241	1.00121	0.95727	0.998241	1.03082	0.995442	-0.0477432	-0.000602342	0.0399203	-0.00280842	0.921841	0.977818	1.76059e-05	FALSE	-0.0477569	-0.000635647	0.0396959	-0.00289889
1bH	4cR	2	24	D	M	H	R	871	1209	1095	3116	3656	3205	1191	1577	1255	4222	5102	4142	15	17	16	34	65	40	1.00533	0.997324	0.988512	0.997054	1.00427	1.00528	1.00226	1.00394	0.952413	1.02496	0.970461	0.982612	-0.0572025	0.0223723	-0.020286	-0.0183721	0.508058	0.765043	4.75013e-05	FALSE	-0.0570148	0.0222564	-0.0204964	-0.0184183
1bH	4cT	2	24	D	M	H	T	871	1209	1095	3116	3656	3205	1513	1979	1755	5670	6435	6033	48	69	63	188	231	266	1.00533	0.997324	0.988512	0.997054	1.01071	1.00588	1.00692	1.00784	1.01583	1.00931	1.03046	1.01853	-0.000265069	0.00612573	0.0351052	0.0136553	0.336311	0.570779	5.56816e-05	FALSE	0.000209183	0.00599669	0.0344574	0.0135544
1bH	4cV	2	24	D	M	H	V	871	1209	1095	3116	3656	3205	524	703	624	1762	2082	1819	113	119	95	353	368	365	1.00533	0.997324	0.988512	0.997054	0.998144	0.994868	0.988046	0.993686	0.989606	0.999961	1.01966	1.00308	-0.0138545	0.00775522	0.0429648	0.0122885	0.535324	0.788855	4.58452e-05	FALSE	-0.0139357	0.0078666	0.0440588	0.0126632
1bH	4eG	2	26	D	R	H	G	871	1209	1095	3116	3656	3205	2346	2960	2639	1060	1067	945	21	23	14	11	8	3	1.00533	0.997324	0.988512	0.997054	0.765416	0.746745	0.747976	0.753379	0.782555	0.742538	0.689188	0.738093	0.0130619	-0.00220962	-0.0501952	-0.0131143	0.562456	0.810899	4.39018e-05	FALSE	0.00575755	0.00144945	-0.0351524	-0.00931515
1bH	4eS	2	26	D	R	H	S	871	1209	1095	3116	3656	3205	1615	2134	1932	1329	1696	1429	13	28	22	12	22	15	1.00533	0.997324	0.988512	0.997054	0.834931	0.83989	0.831026	0.835282	0.84825	0.838543	0.821705	0.836166	0.00887109	0.000899868	0.000226037	0.00333233	0.352903	0.592953	5.50199e-05	FALSE	0.00301386	0.00370826	0.0124049	0.00637567
1bH	4eT	2	26	D	R	H	T	871	1209	1095	3116	3656	3205	1354	1702	1383	772	818	773	35	47	40	16	34	27	1.00533	0.997324	0.988512	0.997054	0.792386	0.780633	0.798951	0.790657	0.76677	0.828808	0.820554	0.805378	-0.0298369	0.0502637	0.0307815	0.0170694	0.552464	0.80296	4.46021e-05	FALSE	-0.0366665	0.0536935	0.0443498	0.0204589
1bH	4fA	2	27	D	E	H	A	871	1209	1095	3116	3656	3205	928	1174	1039	2478	2712	2613	49	66	60	160	207	159	1.00533	0.997324	0.988512	0.997054	0.971413	0.965596	0.971142	0.969384	0.994739	1.00162	0.977132	0.991165	0.018152	0.0386103	0.0171466	0.0246363	0.07198	0.199468	5.98863e-05	TRUE	0.016936	0.0393325	0.0197334	0.025334
1bH	4fG	2	27	D	E	H	G	871	1209	1095	3116	3656	3205	1370	1900	1537	4189	5341	4274	71	88	42	205	239	163	1.00533	0.997324	0.988512	0.997054	0.987121	0.988722	0.982645	0.986163	0.980475	0.984665	1.02081	0.995318	-0.0119045	-0.00141113	0.0494556	0.0120467	0.589972	0.831905	4.23853e-05	FALSE	-0.0124614	-0.00116801	0.0510335	0.012468
1bH	4fV	2	27	D	E	H	V	871	1209	1095	3116	3656	3205	687	862	856	1427	1643	1790	27	38	52	47	60	51	1.00533	0.997324	0.988512	0.997054	0.942289	0.942947	0.950014	0.945083	0.921802	0.920767	0.863331	0.901967	-0.0255058	-0.0196572	-0.0757691	-0.0403107	0.151927	0.309314	5.68449e-05	FALSE	-0.0278816	-0.018492	-0.0714092	-0.0392609
1bH	4gP	2	28	D	Q	H	P	871	1209	1095	3116	3656	3205	3209	4155	3490	850	947	898	58	109	100	11	10	11	1.00533	0.997324	0.988512	0.997054	0.703495	0.692736	0.710135	0.702122	0.66476	0.585527	0.612842	0.621043	-0.0424824	-0.105356	-0.0891346	-0.078991	0.0524783	0.173981	6.34572e-05	TRUE	-0.0504004	-0.101549	-0.0736393	-0.0751961
1bH	4gR	2	28	D	Q	H	R	871	1209	1095	3116	3656	3205	2148	2909	2345	5413	6538	5629	16	37	25	62	96	76	1.00533	0.997324	0.988512	0.997054	0.964698	0.962363	0.965807	0.964289	1.01459	0.979282	0.992851	0.995574	0.0447518	0.0194939	0.0381392	0.0341283	0.0457537	0.164356	6.48706e-05	TRUE	0.0432612	0.0202811	0.0411836	0.0349086
1bH	5aL	2	29	D	V	H	L	871	1209	1095	3116	3656	3205	1186	1484	1409	1135	1521	1216	44	75	77	34	96	42	1.00533	0.997324	0.988512	0.997054	0.852434	0.869856	0.848688	0.856993	0.827636	0.896038	0.796157	0.839944	-0.0293394	0.0285095	-0.042781	-0.014537	0.574632	0.820216	4.31336e-05	FALSE	-0.0347238	0.0309081	-0.0315078	-0.0117745
1bH	5bG	2	30	D	A	H	G	871	1209	1095	3116	3656	3205	1239	1621	1453	2845	3399	3063	23	23	12	67	45	46	1.00533	0.997324	0.988512	0.997054	0.953914	0.954188	0.950937	0.953013	0.981503	0.946027	1.0194	0.98231	0.0225077	-0.00560785	0.0793863	0.0320954	0.327848	0.55985	5.59014e-05	FALSE	0.0205849	-0.00465913	0.083671	0.0331989
1bH	5bR	2	30	D	A	H	R	871	1209	1095	3116	3656	3205	1714	2367	2039	5770	6789	6059	63	109	88	241	293	222	1.00533	0.997324	0.988512	0.997054	0.998275	0.991093	0.990244	0.993204	1.0131	0.983452	0.971497	0.989348	0.00950306	-0.00498906	-0.00737124	-0.000952412	0.873306	0.963534	2.24439e-05	FALSE	0.0094276	-0.00479654	-0.00647599	-0.000614978
1bH	5bT	2	30	D	A	H	T	871	1209	1095	3116	3656	3205	1355	1883	1563	3341	4302	3264	102	78	124	205	243	245	1.00533	0.997324	0.988512	0.997054	0.962171	0.964294	0.949859	0.958775	0.938467	1.00083	0.943519	0.96094	-0.0288289	0.0391186	0.00457272	0.00495414	0.824194	0.946414	2.66498e-05	FALSE	-0.0304218	0.0398671	0.00894525	0.00613017
1bH	5cL	2	31	D	Q	H	L	871	1209	1095	3116	3656	3205	1313	1659	1559	4633	5741	5047	16	19	20	56	58	76	1.00533	0.997324	0.988512	0.997054	1.00373	1.01321	1.00005	1.00566	1.00279	0.998435	1.0184	1.00654	-0.00628893	-0.0120645	0.0298359	0.0038275	0.797832	0.937943	2.86899e-05	FALSE	-0.00612491	-0.0123569	0.0298311	0.00378311
1bH	5cR	2	31	D	Q	H	R	871	1209	1095	3116	3656	3205	2009	2589	2184	6266	7363	6812	61	70	65	174	235	193	1.00533	0.997324	0.988512	0.997054	0.989423	0.990093	0.99579	0.991769	0.979066	1.00964	0.990154	0.992953	-0.0156269	0.0221937	0.00580392	0.00412357	0.742687	0.915134	3.27191e-05	FALSE	-0.0160854	0.0224076	0.00619278	0.00417165
1bH	5cT	2	31	D	Q	H	T	871	1209	1095	3116	3656	3205	1451	1954	1615	4463	5255	4504	37	45	44	142	134	115	1.00533	0.997324	0.988512	0.997054	0.987807	0.983508	0.982979	0.984765	1.01347	0.99551	0.97555	0.994844	0.0204025	0.0146338	0.00386341	0.0129666	0.115917	0.25851	5.70547e-05	FALSE	0.0198748	0.0149873	0.00541168	0.0134246
1bH	5dP	2	32	D	L	H	P	871	1209	1095	3116	3656	3205	3153	4049	3572	105	149	114	58	91	67	5	3	2	1.00533	0.997324	0.988512	0.997054	0.463054	0.477902	0.471171	0.470709	0.573339	0.464946	0.463515	0.5006	0.107818	-0.0116771	-0.00224234	0.0312995	0.500216	0.757648	4.79326e-05	FALSE	0.107051	-0.0109254	-0.000620871	0.0318348
1bN	1aF	2	1	D	I	N	F	434	657	505	1357	1522	1387	729	930	806	1424	1634	1355	13	21	25	21	30	50	0.989711	0.96593	0.981228	0.978956	0.935165	0.933355	0.925029	0.931183	0.913137	0.908976	0.944913	0.922342	-0.012406	0.00742111	0.0372484	0.0107545	0.533796	0.787477	4.59188e-05	FALSE	-0.00743187	0.0235761	0.0474266	0.0211903
1bN	1aN	2	1	D	I	N	N	434	657	505	1357	1522	1387	723	1028	859	1653	1924	1881	33	65	29	92	122	90	0.989711	0.96593	0.981228	0.978956	0.953413	0.940799	0.95529	0.949834	0.976411	0.941134	0.995216	0.97092	0.0328073	0.0323884	0.057858	0.0410179	0.0396573	0.156911	6.67016e-05	TRUE	0.0364699	0.046917	0.0642015	0.0491961
1bN	1aT	2	1	D	I	N	T	434	657	505	1357	1522	1387	1641	2121	1745	3637	4182	3726	35	60	34	69	97	63	0.989711	0.96593	0.981228	0.978956	0.949809	0.946939	0.952404	0.949717	0.936232	0.923548	0.936169	0.931983	-0.0038046	0.00887252	0.00164273	0.00223688	0.604355	0.841506	4.13963e-05	FALSE	0.000122744	0.0220251	0.00836844	0.0101721
1bN	1bG	2	2	D	A	N	G	434	657	505	1357	1522	1387	3710	4834	4160	8672	10250	9231	111	126	109	231	280	227	0.989711	0.96593	0.981228	0.978956	0.955979	0.955504	0.956809	0.956097	0.942508	0.96103	0.949544	0.951028	-0.00363504	0.0380804	0.0106965	0.0150473	0.343855	0.580891	5.51458e-05	FALSE	-0.00016259	0.0492615	0.0168375	0.0219788
1bN	1bP	2	2	D	A	N	P	434	657	505	1357	1522	1387	1859	2565	2148	2521	2986	2465	32	36	22	28	36	22	0.989711	0.96593	0.981228	0.978956	0.892851	0.88486	0.881314	0.886342	0.842048	0.866955	0.865554	0.858186	-0.0416165	0.0122428	0.000783601	-0.00953004	0.619552	0.851535	4.04854e-05	FALSE	-0.0338901	0.0378213	0.0157917	0.00657429
1bN	1bR	2	2	D	A	N	R	434	657	505	1357	1522	1387	1684	2121	1764	5102	5980	5435	49	83	60	194	270	204	0.989711	0.96593	0.981228	0.978956	0.986056	0.989072	0.994387	0.989838	1.01708	1.00593	1.00566	1.00956	0.0411707	0.0505512	0.0299436	0.0405552	0.0209005	0.128611	7.72369e-05	TRUE	0.0423127	0.0534395	0.0307823	0.0421782
1bN	1bV	2	2	D	A	N	V	434	657	505	1357	1522	1387	1142	1409	1203	1573	1864	1498	19	20	29	26	73	56	0.989711	0.96593	0.981228	0.978956	0.894658	0.899924	0.890663	0.895082	0.893899	1.01949	0.940895	0.951428	0.00844601	0.150228	0.0669512	0.0752083	0.209022	0.391023	5.74211e-05	FALSE	0.0160635	0.173101	0.081	0.0900549
1bN	1cG	2	3	D	R	N	G	434	657	505	1357	1522	1387	4865	6294	5186	15396	17956	15465	16	27	21	47	53	55	0.989711	0.96593	0.981228	0.978956	0.991109	0.990462	0.990648	0.99074	0.982473	0.946415	0.975787	0.968225	0.00156124	-0.0103017	0.00373458	-0.00166861	0.738885	0.9134	3.28991e-05	FALSE	0.00229374	-0.00777559	0.00512538	-0.000118819
1bN	1cL	2	3	D	R	N	L	434	657	505	1357	1522	1387	969	1237	1139	4175	4754	4369	116	147	112	386	457	446	0.989711	0.96593	0.981228	0.978956	1.02689	1.02557	1.01947	1.02398	0.99693	1.00058	1.02376	1.00709	-0.0193909	0.00995965	0.0234234	0.00466404	0.747533	0.917455	3.24235e-05	FALSE	-0.0216972	0.00285398	0.0204232	0.000526688
1bN	1dP	2	4	D	L	N	P	434	657	505	1357	1522	1387	968	1270	1204	269	320	261	29	36	30	10	17	3	0.989711	0.96593	0.981228	0.978956	0.709055	0.704555	0.690511	0.701374	0.734078	0.778559	0.60193	0.704856	0.0323183	0.0980085	-0.0756193	0.0182358	0.753122	0.920323	3.20374e-05	FALSE	0.0462941	0.138328	-0.0514073	0.0444048
1bN	1dQ	2	4	D	L	N	Q	434	657	505	1357	1522	1387	648	833	747	1157	1454	1186	18	35	40	35	55	61	0.989711	0.96593	0.981228	0.978956	0.924746	0.932582	0.91848	0.925269	0.934634	0.920205	0.913868	0.922902	0.0194029	0.0193966	0.0126295	0.017143	0.0168919	0.122317	8.23338e-05	TRUE	0.025093	0.0357178	0.023586	0.0281323
1bN	1dR	2	4	D	L	N	R	434	657	505	1357	1522	1387	1804	2380	1873	1697	2070	1594	15	19	23	7	16	7	0.989711	0.96593	0.981228	0.978956	0.850441	0.850514	0.847087	0.849347	0.769161	0.846709	0.729358	0.781743	-0.0725298	0.0251722	-0.101828	-0.0497285	0.324596	0.556538	5.6194e-05	FALSE	-0.0624832	0.0561325	-0.0836696	-0.0300068
1bN	1eG	2	5	D	E	N	G	434	657	505	1357	1522	1387	2104	2607	2346	6800	8050	6847	43	46	38	112	81	96	0.989711	0.96593	0.981228	0.978956	0.993548	0.999786	0.988185	0.99384	0.968529	0.933615	0.971659	0.957934	-0.0147974	-0.0321084	0.00202469	-0.0149604	0.268268	0.478653	5.72801e-05	FALSE	-0.0142644	-0.032051	0.00377638	-0.0141797
1bN	1fG	2	6	D	E	N	G	434	657	505	1357	1522	1387	4072	5415	4560	7856	9442	8269	128	149	128	200	222	225	0.989711	0.96593	0.981228	0.978956	0.933726	0.932459	0.933698	0.933294	0.909277	0.913931	0.930135	0.917781	-0.0148416	0.0132415	0.013964	0.00412132	0.70627	0.898477	3.51209e-05	FALSE	-0.00976714	0.0295892	0.0230833	0.0143018
1bN	1fV	2	6	D	E	N	V	434	657	505	1357	1522	1387	1643	2153	1913	3323	3582	3275	97	142	128	167	201	237	0.989711	0.96593	0.981228	0.978956	0.939199	0.926929	0.927109	0.931079	0.920524	0.907892	0.936084	0.9215	-0.00901163	0.0125445	0.0263777	0.00997018	0.435053	0.691762	5.15717e-05	FALSE	-0.00432117	0.0300658	0.0363047	0.0206831
1bN	1gT	2	7	D	K	N	T	434	657	505	1357	1522	1387	667	910	820	1561	1766	1484	36	42	29	29	69	49	0.989711	0.96593	0.981228	0.978956	0.956121	0.945068	0.933469	0.944886	0.83246	0.925442	0.925607	0.894503	-0.113824	0.0125723	0.00966099	-0.0305303	0.539867	0.792798	4.55266e-05	FALSE	-0.110362	0.0261474	0.0188086	-0.0218021
1bN	2aG	2	8	D	V	N	G	434	657	505	1357	1522	1387	3200	4122	3519	744	826	730	83	120	118	8	23	6	0.989711	0.96593	0.981228	0.978956	0.688376	0.67757	0.685473	0.683807	0.586279	0.672327	0.524495	0.594367	-0.0950145	0.0178426	-0.14811	-0.0750941	0.264617	0.473093	5.74078e-05	FALSE	-0.0810435	0.0572441	-0.123965	-0.0492547
1bN	2bR	2	9	D	K	N	R	434	657	505	1357	1522	1387	2296	3111	2601	9630	11442	10054	94	143	96	318	544	416	0.989711	0.96593	0.981228	0.978956	1.02377	1.02039	1.02035	1.0215	0.998844	1.02437	1.03344	1.01888	-0.0143908	0.0387423	0.0322357	0.0188624	0.376678	0.623131	5.40527e-05	FALSE	-0.0164228	0.0331144	0.0290967	0.0152628
1bN	2cS	2	10	D	T	N	S	434	657	505	1357	1522	1387	1597	2142	2018	6110	7282	7026	40	35	36	171	155	148	0.989711	0.96593	0.981228	0.978956	1.01311	1.01112	1.00838	1.01087	1.02598	1.04227	1.02741	1.03189	0.0232923	0.0656005	0.0379554	0.0422827	0.0763302	0.205779	5.94576e-05	FALSE	0.0221845	0.0625694	0.036681	0.0404783
1bN	2dS	2	11	D	L	N	S	434	657	505	1357	1522	1387	1551	2167	1836	227	258	241	68	95	113	9	3	7	0.989711	0.96593	0.981228	0.978956	0.634711	0.616232	0.633076	0.628006	0.623049	0.459878	0.547101	0.543343	-0.00513148	-0.135358	-0.0740905	-0.0715266	0.197587	0.373408	5.72709e-05	FALSE	0.00800363	-0.101429	-0.0517489	-0.0483915
1bN	2dV	2	11	D	L	N	V	434	657	505	1357	1522	1387	675	973	800	173	198	194	23	46	26	6	4	3	0.989711	0.96593	0.981228	0.978956	0.699675	0.679382	0.703349	0.694135	0.701726	0.579214	0.618314	0.633084	0.00924958	-0.0770216	-0.0718326	-0.0465349	0.237639	0.435119	5.81708e-05	FALSE	0.0232439	-0.0375306	-0.0475328	-0.0206065
1bN	2dW	2	11	D	L	N	W	434	657	505	1357	1522	1387	902	1095	913	79	116	89	51	45	48	1	2	3	0.989711	0.96593	0.981228	0.978956	0.575175	0.602473	0.599009	0.592219	0.401639	0.500141	0.548119	0.4833	-0.167618	-0.0818057	-0.0396454	-0.0963565	0.124753	0.270503	5.66281e-05	FALSE	-0.156973	-0.0497736	-0.0196379	-0.0754614
1bN	2eE	2	12	D	K	N	E	434	657	505	1357	1522	1387	689	737	693	337	387	304	12	12	18	9	1	6	0.989711	0.96593	0.981228	0.978956	0.774609	0.791064	0.771214	0.778962	0.824174	0.5742	0.739773	0.712716	0.0575353	-0.189912	-0.0169633	-0.0497801	0.567074	0.814537	4.35737e-05	FALSE	0.0704885	-0.152373	0.00597635	-0.0253028
1bN	2eN	2	12	D	K	N	N	434	657	505	1357	1522	1387	339	441	378	371	396	354	25	49	31	33	35	19	0.989711	0.96593	0.981228	0.978956	0.867989	0.854275	0.858044	0.860103	0.889722	0.827314	0.809505	0.84218	0.0306629	0.00214495	-0.0324314	0.000125488	0.995136	0.998464	4.36095e-06	FALSE	0.0398055	0.0325705	-0.0152182	0.0190526
1bN	2fG	2	13	D	A	N	G	434	657	505	1357	1522	1387	2667	3498	2987	5373	5988	5471	49	63	52	76	105	97	0.989711	0.96593	0.981228	0.978956	0.938745	0.930287	0.934843	0.934625	0.908422	0.927137	0.936935	0.924165	-0.0206643	0.028545	0.0196409	0.00917386	0.606142	0.843106	4.12865e-05	FALSE	-0.0159418	0.0453565	0.0286179	0.0193442
1bN	2fP	2	13	D	A	N	P	434	657	505	1357	1522	1387	3247	4368	3473	106	113	132	43	45	55	3	1	6	0.989711	0.96593	0.981228	0.978956	0.460747	0.436385	0.491173	0.462769	0.548806	0.418479	0.611892	0.526392	0.0927993	-0.00303857	0.129939	0.0732331	0.205753	0.386068	5.7503e-05	FALSE	0.0930234	-0.0143714	0.135717	0.0714564
1bN	2fR	2	13	D	A	N	R	434	657	505	1357	1522	1387	1760	2185	1759	5920	7151	5973	45	28	23	15	16	9	0.989711	0.96593	0.981228	0.978956	0.99818	1.00664	1.00552	1.00345	0.730147	0.801025	0.758131	0.763101	-0.257762	-0.171317	-0.228513	-0.219197	0.0131481	0.114168	8.79026e-05	TRUE	-0.257611	-0.173116	-0.229349	-0.220025
1bN	2fT	2	13	D	A	N	T	434	657	505	1357	1522	1387	640	956	730	2103	2470	2248	34	38	24	125	108	114	0.989711	0.96593	0.981228	0.978956	0.99547	0.978785	0.994327	0.989527	1.00849	0.990016	1.04395	1.01415	0.0232635	0.0445788	0.0682846	0.0453756	0.0732102	0.20127	5.98275e-05	FALSE	0.0236386	0.0501025	0.0691321	0.0476244
1bN	2gK	2	14	D	Q	N	K	434	657	505	1357	1522	1387	476	559	531	758	830	772	13	29	25	46	45	37	0.989711	0.96593	0.981228	0.978956	0.911478	0.913524	0.908399	0.911133	1.00405	0.918718	0.910439	0.944404	0.101955	0.0363186	0.0190923	0.0524553	0.173304	0.339103	5.67751e-05	FALSE	0.108521	0.0565764	0.03121	0.0654358
1bN	2gL	2	14	D	Q	N	L	434	657	505	1357	1522	1387	884	1077	902	2118	2241	1986	22	31	22	1	4	4	0.989711	0.96593	0.981228	0.978956	0.958844	0.953282	0.955917	0.956014	0.499127	0.625709	0.670377	0.598404	-0.449851	-0.295094	-0.267596	-0.337514	0.0271051	0.138577	7.248e-05	TRUE	-0.446593	-0.283396	-0.261336	-0.330442
1bN	3aS	2	15	D	N	N	S	434	657	505	1357	1522	1387	1802	2375	2001	718	839	659	22	50	43	14	10	11	0.989711	0.96593	0.981228	0.978956	0.750836	0.744365	0.738392	0.744531	0.805123	0.677342	0.709469	0.730644	0.0620124	-0.0416627	-0.0150624	0.00176242	0.959946	0.988957	1.25653e-05	FALSE	0.0755093	-0.00157098	0.00890545	0.0276146
1bN	3aT	2	15	D	N	N	T	434	657	505	1357	1522	1387	1341	1932	1585	3915	4971	4401	100	83	95	237	250	260	0.989711	0.96593	0.981228	0.978956	0.981758	0.978296	0.982477	0.980844	0.957582	0.996858	0.980824	0.978421	-0.0140753	0.0518931	0.0167892	0.0182023	0.440294	0.697158	5.12218e-05	FALSE	-0.0125892	0.0575401	0.019368	0.0214396
1bN	3cG	2	17	D	E	N	G	434	657	505	1357	1522	1387	2465	3124	2701	4639	5388	4608	30	42	47	68	51	88	0.989711	0.96593	0.981228	0.978956	0.930846	0.93117	0.926712	0.929576	0.952413	0.889829	0.937361	0.926534	0.0311443	-0.00961577	0.0280455	0.0165247	0.334378	0.568438	5.58052e-05	FALSE	0.0364181	0.00700761	0.0380207	0.0271488
1bN	3cV	2	17	D	E	N	V	434	657	505	1357	1522	1387	1154	1312	1186	3726	4219	3628	14	20	18	41	35	48	0.989711	0.96593	0.981228	0.978956	0.993435	1.00457	0.993565	0.997189	0.98212	0.932885	0.97785	0.964285	-0.00109374	-0.0374551	0.00293524	-0.0118712	0.452945	0.709689	5.03755e-05	FALSE	-0.000551381	-0.0386887	0.00389576	-0.0117815
1bN	3dM	2	18	D	L	N	M	434	657	505	1357	1522	1387	415	522	440	528	611	566	32	31	37	6	14	15	0.989711	0.96593	0.981228	0.978956	0.885453	0.885502	0.894385	0.888447	0.663435	0.773301	0.762184	0.732973	-0.212908	-0.0820312	-0.115412	-0.136784	0.0734345	0.201477	5.96938e-05	FALSE	-0.204744	-0.0565639	-0.101756	-0.121021
1bN	3dP	2	18	D	L	N	P	434	657	505	1357	1522	1387	2171	2999	2447	104	96	111	50	86	91	5	6	7	0.989711	0.96593	0.981228	0.978956	0.505213	0.461478	0.511425	0.492705	0.590548	0.553266	0.571892	0.571902	0.0905328	0.107511	0.0700671	0.0893703	0.0143554	0.117163	8.64929e-05	TRUE	0.0957903	0.105205	0.0793716	0.0934558
1bN	3dR	2	18	D	L	N	R	434	657	505	1357	1522	1387	1877	2387	2027	146	222	145	50	89	94	3	5	3	0.989711	0.96593	0.981228	0.978956	0.561417	0.587134	0.563576	0.570709	0.531318	0.527747	0.471171	0.510078	-0.0243226	-0.0393838	-0.0818265	-0.0485109	0.106247	0.245603	5.71516e-05	FALSE	-0.0145128	-0.00976296	-0.0652975	-0.0298578
1bN	3eG	2	19	D	A	N	G	434	657	505	1357	1522	1387	2281	2976	2602	3296	3927	3294	49	46	34	52	64	42	0.989711	0.96593	0.981228	0.978956	0.900211	0.899624	0.892553	0.897463	0.864421	0.905862	0.889747	0.886676	-0.0265281	0.0368884	0.0139482	0.00810282	0.70472	0.897801	3.52028e-05	FALSE	-0.0192502	0.0598179	0.0277981	0.0227886
1bN	3eS	2	19	D	A	N	S	434	657	505	1357	1522	1387	871	1210	927	2329	2838	2335	19	23	19	44	42	45	0.989711	0.96593	0.981228	0.978956	0.971573	0.967388	0.971322	0.970094	0.954899	0.937899	0.96427	0.952356	-0.0066773	0.00347025	0.0111819	0.00265827	0.658393	0.87672	3.82626e-05	FALSE	-0.00439006	0.0118173	0.0153409	0.00758936
1bN	3eT	2	19	D	A	N	T	434	657	505	1357	1522	1387	1316	1691	1380	3339	4087	3400	29	44	35	49	69	48	0.989711	0.96593	0.981228	0.978956	0.965488	0.970924	0.968789	0.9684	0.918349	0.919961	0.901716	0.913342	-0.0372054	-0.0178832	-0.0488872	-0.0346586	0.0617962	0.186944	6.18673e-05	TRUE	-0.0344496	-0.0104011	-0.0443762	-0.0297423
1bN	3eV	2	19	D	A	N	V	434	657	505	1357	1522	1387	889	1130	913	1993	2208	1940	38	55	24	65	106	63	0.989711	0.96593	0.981228	0.978956	0.951136	0.945874	0.951846	0.949619	0.919772	0.944253	0.976047	0.946691	-0.0215779	0.0306049	0.042068	0.0170317	0.476216	0.734066	4.90934e-05	FALSE	-0.0177477	0.0439982	0.0488672	0.0250392
1bN	3fL	2	20	D	S	N	L	434	657	505	1357	1522	1387	1353	1789	1542	4439	5411	4829	36	49	40	106	164	122	0.989711	0.96593	0.981228	0.978956	0.99529	0.997348	0.996252	0.996297	0.982746	1.00928	0.993227	0.995084	-0.00230351	0.045911	0.0156768	0.0197614	0.295266	0.516667	5.7094e-05	FALSE	-0.00191359	0.0466202	0.0162382	0.0203149
1bN	3fP	2	20	D	S	N	P	434	657	505	1357	1522	1387	1167	1521	1310	79	79	83	59	85	74	1	1	1	0.989711	0.96593	0.981228	0.978956	0.545309	0.518501	0.549681	0.537831	0.384744	0.343551	0.372779	0.367025	-0.154955	-0.157284	-0.166583	-0.159608	0.000494939	0.0888647	0.000363571	TRUE	-0.146258	-0.142376	-0.151727	-0.146787
1bN	3gR	2	21	D	T	N	R	434	657	505	1357	1522	1387	2011	2827	2329	8903	10184	8899	86	114	76	314	413	304	0.989711	0.96593	0.981228	0.978956	1.03003	1.01794	1.01903	1.02234	1.00769	1.01861	1.02427	1.01686	-0.0117467	0.0353472	0.0243719	0.0159908	0.377779	0.624463	5.40031e-05	FALSE	-0.0143318	0.0304101	0.0214418	0.0125067
1bN	3gS	2	21	D	T	N	S	434	657	505	1357	1522	1387	1239	1635	1365	2002	2627	2190	27	35	38	43	39	31	0.989711	0.96593	0.981228	0.978956	0.913168	0.922822	0.919679	0.918556	0.911489	0.879704	0.842244	0.877812	0.00771665	-0.0116771	-0.0601713	-0.0213772	0.40065	0.652727	5.30481e-05	FALSE	0.0141735	0.006699	-0.0493558	-0.00949445
1bN	4aP	2	22	D	A	N	P	434	657	505	1357	1522	1387	7100	9309	7871	217	300	236	140	181	130	3	5	7	0.989711	0.96593	0.981228	0.978956	0.453106	0.462271	0.464023	0.4598	0.411935	0.444116	0.531056	0.462369	-0.036509	-0.00240578	0.0757429	0.012276	0.747225	0.9172	3.24305e-05	FALSE	-0.0372896	-0.00444048	0.0761258	0.0114652
1bN	4bK	2	23	D	N	N	K	434	657	505	1357	1522	1387	725	938	754	3202	3764	3221	32	75	53	175	321	284	0.989711	0.96593	0.981228	0.978956	1.02976	1.03066	1.0318	1.03074	1.05453	1.03825	1.05775	1.05018	0.0353723	0.0427098	0.0453153	0.0411325	0.00519638	0.0983578	0.00012263	TRUE	0.0328119	0.0341331	0.0403452	0.0357634
1bN	4cK	2	24	D	M	N	K	434	657	505	1357	1522	1387	536	720	527	1851	2334	1887	50	47	28	103	135	91	0.989711	0.96593	0.981228	0.978956	1.00123	1.00551	1.01159	1.00611	0.941328	0.991263	1.0005	0.977697	-0.0496026	0.0200076	0.00789652	-0.00723282	0.768288	0.92586	3.08745e-05	FALSE	-0.0497052	0.018516	0.00612738	-0.00835394
1bN	4cT	2	24	D	M	N	T	434	657	505	1357	1522	1387	1513	1979	1755	5670	6435	6033	45	72	53	139	193	133	0.989711	0.96593	0.981228	0.978956	1.01071	1.00588	1.00692	1.00784	0.988299	0.983122	0.970892	0.980771	-0.012012	0.0115167	-0.0171306	-0.0058753	0.573902	0.819423	4.31371e-05	FALSE	-0.0129145	0.00992639	-0.0181814	-0.0070565
1bN	4dP	2	25	D	L	N	P	434	657	505	1357	1522	1387	2415	3139	2698	89	109	63	104	128	116	5	5	5	0.989711	0.96593	0.981228	0.978956	0.474804	0.471065	0.435398	0.460422	0.50563	0.484934	0.505578	0.498714	0.035712	0.0299183	0.0783534	0.0479946	0.0880734	0.219735	5.79313e-05	FALSE	0.0376745	0.0308273	0.0721838	0.0468952
1bN	4eK	2	26	D	R	N	K	434	657	505	1357	1522	1387	671	914	823	1909	2376	2019	18	42	34	44	90	53	0.989711	0.96593	0.981228	0.978956	0.978763	0.979507	0.968298	0.975523	0.961168	0.956745	0.91638	0.944764	-0.00752467	0.0106104	-0.0337414	-0.0102186	0.51056	0.76699	4.73468e-05	FALSE	-0.00580078	0.0159519	-0.0291625	-0.00633714
1bN	4fA	2	27	D	E	N	A	434	657	505	1357	1522	1387	928	1174	1039	2478	2712	2613	35	50	58	109	122	147	0.989711	0.96593	0.981228	0.978956	0.971413	0.965596	0.971142	0.969384	0.989249	0.972044	0.972029	0.977774	0.0278305	0.0393461	0.0191172	0.0287646	0.0390635	0.156517	6.70644e-05	TRUE	0.0301302	0.0481277	0.0233013	0.033853
1bN	4fG	2	27	D	E	N	G	434	657	505	1357	1522	1387	1370	1900	1537	4189	5341	4274	97	151	129	289	400	391	0.989711	0.96593	0.981228	0.978956	0.987121	0.988722	0.982645	0.986163	0.984114	0.981727	0.992512	0.986118	0.00714914	0.0266912	0.0283124	0.0207176	0.0929619	0.226671	5.78658e-05	FALSE	0.00820515	0.0296706	0.030867	0.0229142
1bN	4fR	2	27	D	E	N	R	434	657	505	1357	1522	1387	699	974	783	1398	1797	1583	15	12	26	22	35	37	0.989711	0.96593	0.981228	0.978956	0.9379	0.939111	0.946149	0.941054	0.901938	0.993067	0.905949	0.933651	-0.0263123	0.085952	-0.0224394	0.0124001	0.76818	0.925863	3.08805e-05	FALSE	-0.0215301	0.100853	-0.0148971	0.0214754
1bN	4gH	2	28	D	Q	N	H	434	657	505	1357	1522	1387	918	1211	942	2555	3042	2612	16	22	16	32	82	37	0.989711	0.96593	0.981228	0.978956	0.976217	0.975469	0.982319	0.978002	0.9379	1.02196	0.961535	0.973798	-0.0282727	0.0797248	-0.00234449	0.0163692	0.664954	0.879552	3.79019e-05	FALSE	-0.0263482	0.0860806	0.000257078	0.0199965
1bN	4gP	2	28	D	Q	N	P	434	657	505	1357	1522	1387	3209	4155	3490	850	947	898	51	78	55	4	10	12	0.989711	0.96593	0.981228	0.978956	0.703495	0.692736	0.710135	0.702122	0.562379	0.624952	0.691251	0.626194	-0.133878	-0.0441827	-0.00555359	-0.0612048	0.248635	0.4501	5.77975e-05	FALSE	-0.119887	-0.00415654	0.0187463	-0.0350992
1bN	4gR	2	28	D	Q	N	R	434	657	505	1357	1522	1387	2148	2909	2345	5413	6538	5629	71	111	79	163	275	211	0.989711	0.96593	0.981228	0.978956	0.964698	0.962363	0.965807	0.964289	0.953893	0.97384	0.978031	0.968588	-0.000880342	0.0442654	0.0303533	0.0245795	0.206911	0.388042	5.75305e-05	FALSE	0.0019356	0.0538247	0.0352753	0.0303452
1bN	5bG	2	30	D	A	N	G	434	657	505	1357	1522	1387	1239	1621	1453	2845	3399	3063	26	42	31	22	46	29	0.989711	0.96593	0.981228	0.978956	0.953914	0.954188	0.950937	0.953013	0.838161	0.877673	0.857918	0.857917	-0.105939	-0.0440062	-0.0751678	-0.0750376	0.0523505	0.173961	6.35758e-05	TRUE	-0.102313	-0.0325184	-0.068249	-0.0676936
1bN	5bP	2	30	D	A	N	P	434	657	505	1357	1522	1387	3647	4761	4152	165	156	118	26	19	27	2	3	3	0.989711	0.96593	0.981228	0.978956	0.498585	0.464227	0.457892	0.473568	0.560127	0.649492	0.613993	0.60787	0.0666717	0.201082	0.164696	0.14415	0.0695412	0.196817	6.04286e-05	TRUE	0.0712635	0.199711	0.163751	0.144909
1bN	5bR	2	30	D	A	N	R	434	657	505	1357	1522	1387	1714	2367	2039	5770	6789	6059	21	22	37	59	46	85	0.989711	0.96593	0.981228	0.978956	0.998275	0.991093	0.990244	0.993204	0.977308	0.953854	0.96078	0.96398	-0.0106957	-0.00347161	-0.0108758	-0.00834769	0.0757672	0.205147	5.95842e-05	FALSE	-0.0105523	-0.00111042	-0.00942562	-0.00702945
1bN	5bV	2	30	D	A	N	V	434	657	505	1357	1522	1387	843	1007	951	1391	1630	1640	21	16	22	24	21	59	0.989711	0.96593	0.981228	0.978956	0.915599	0.923694	0.927944	0.922413	0.873013	0.898992	0.978498	0.916835	-0.0331653	0.0067687	0.0679732	0.0138589	0.683884	0.890245	3.6782e-05	FALSE	-0.0268669	0.0249644	0.0777989	0.0252988
1bN	5cL	2	31	D	Q	N	L	434	657	505	1357	1522	1387	1313	1659	1559	4633	5741	5047	55	56	55	160	240	147	0.989711	0.96593	0.981228	0.978956	1.00373	1.01321	1.00005	1.00566	0.981346	1.03841	0.97811	0.999288	-0.0120567	0.0597172	-0.00316946	0.0148304	0.578934	0.823574	4.29098e-05	FALSE	-0.0123685	0.0561057	-0.00317723	0.01352
1bN	5cP	2	31	D	Q	N	P	434	657	505	1357	1522	1387	3923	5083	4484	1212	1412	1198	122	156	109	12	13	15	0.989711	0.96593	0.981228	0.978956	0.721339	0.716048	0.714442	0.717276	0.588631	0.5742	0.638485	0.600439	-0.125285	-0.117453	-0.0625458	-0.101761	0.0356227	0.152189	6.86991e-05	TRUE	-0.111385	-0.0770087	-0.0382621	-0.0755518
1bN	5cR	2	31	D	Q	N	R	434	657	505	1357	1522	1387	2009	2589	2184	6266	7363	6812	72	93	89	196	263	243	0.989711	0.96593	0.981228	0.978956	0.989423	0.990093	0.99579	0.991769	0.973648	0.989428	0.980551	0.981209	-0.00559514	0.0330683	0.00345367	0.010309	0.470406	0.728136	4.95073e-05	FALSE	-0.00472548	0.0356907	0.00408384	0.011683
1bN	5cT	2	31	D	Q	N	T	434	657	505	1357	1522	1387	1451	1954	1615	4463	5255	4504	12	15	16	25	41	22	0.989711	0.96593	0.981228	0.978956	0.987807	0.983508	0.982979	0.984765	0.942634	0.985419	0.902014	0.943355	-0.0350103	0.0354196	-0.0625129	-0.0207012	0.55139	0.802112	4.46509e-05	FALSE	-0.0340097	0.0397436	-0.0600063	-0.0180908
1bN	5dF	2	32	D	L	N	F	434	657	505	1357	1522	1387	700	1015	893	221	282	239	17	31	31	7	1	6	0.989711	0.96593	0.981228	0.978956	0.723851	0.716067	0.714641	0.718186	0.754649	0.462385	0.677535	0.631523	0.0382454	-0.229285	-0.0236919	-0.0715772	0.469413	0.727046	4.9568e-05	FALSE	0.052124	-0.188841	0.000590744	-0.0453754
1bN	5dH	2	32	D	L	N	H	434	657	505	1357	1522	1387	841	1074	929	47	92	59	22	26	25	1	3	1	0.989711	0.96593	0.981228	0.978956	0.523082	0.577445	0.549953	0.55016	0.499127	0.612539	0.497023	0.53623	-0.018573	0.0547672	-0.0426059	-0.00213724	0.948465	0.985984	1.42215e-05	FALSE	-0.0116609	0.082702	-0.0277152	0.014442
1bS	1aL	2	1	D	I	S	L	1531	2097	1682	5134	6050	5257	615	886	723	1571	2035	1950	48	74	45	108	144	126	0.997825	0.991784	0.996025	0.995211	0.966273	0.964921	0.979149	0.970114	0.951557	0.945389	0.983436	0.960127	-0.012614	-0.0116041	0.00817937	-0.00534624	0.512411	0.768897	4.73026e-05	FALSE	-0.0120375	-0.00936238	0.00883896	-0.00418696
1bS	1aM	2	1	D	I	S	M	1531	2097	1682	5134	6050	5257	437	560	517	953	1136	1090	43	75	62	107	160	110	0.997825	0.991784	0.996025	0.995211	0.947934	0.950288	0.950951	0.949724	0.963233	0.95622	0.931197	0.950217	0.017361	0.0137398	-0.0159744	0.00504215	0.680117	0.888847	3.7052e-05	FALSE	0.0182315	0.0168583	-0.0144743	0.00687186
1bS	1aS	2	1	D	I	S	S	1531	2097	1682	5134	6050	5257	1338	1980	1542	1919	2597	2171	130	203	142	183	236	165	0.997825	0.991784	0.996025	0.995211	0.899345	0.898913	0.904722	0.900993	0.89718	0.884701	0.882741	0.888207	-0.000209357	-0.00682698	-0.0183844	-0.00847359	0.251656	0.454748	5.78187e-05	FALSE	0.00136865	-0.000924172	-0.0156442	-0.00506657
1bS	1aT	2	1	D	I	S	T	1531	2097	1682	5134	6050	5257	1641	2121	1745	3637	4182	3726	57	60	59	86	73	83	0.997825	0.991784	0.996025	0.995211	0.949809	0.946939	0.952404	0.949717	0.90522	0.89006	0.90463	0.89997	-0.0425231	-0.0490989	-0.0439882	-0.0452034	0.00193846	0.0930388	0.00019112	TRUE	-0.041682	-0.0457847	-0.0425299	-0.0433322
1bS	1aV	2	1	D	I	S	V	1531	2097	1682	5134	6050	5257	826	1259	981	2537	2978	2849	39	68	41	86	146	115	0.997825	0.991784	0.996025	0.995211	0.987642	0.968384	0.987618	0.981215	0.949222	0.956976	0.983635	0.963277	-0.0362723	-0.00345237	-5.71629e-05	-0.0132606	0.369638	0.614466	5.42843e-05	FALSE	-0.0360559	-0.00142329	0.00033831	-0.0123803
1bS	1aY	2	1	D	I	S	Y	1531	2097	1682	5134	6050	5257	611	835	594	1354	1533	1154	49	55	48	50	93	59	0.997825	0.991784	0.996025	0.995211	0.949794	0.938532	0.941588	0.943305	0.859873	0.928838	0.889178	0.89263	-0.0878548	-0.00198328	-0.0486677	-0.0461686	0.203948	0.383358	5.7457e-05	FALSE	-0.0870135	0.00181349	-0.0469021	-0.044034
1bS	1bG	2	2	D	A	S	G	1531	2097	1682	5134	6050	5257	3710	4834	4160	8672	10250	9231	60	91	76	138	144	136	0.997825	0.991784	0.996025	0.995211	0.955979	0.955504	0.956809	0.956097	0.954106	0.921026	0.932178	0.93577	0.0002058	-0.0266278	-0.0208268	-0.0157496	0.193066	0.367034	5.70905e-05	FALSE	0.000949079	-0.0238177	-0.0194963	-0.0141216
1bS	1bP	2	2	D	A	S	P	1531	2097	1682	5134	6050	5257	1859	2565	2148	2521	2986	2465	72	72	61	113	91	80	0.997825	0.991784	0.996025	0.995211	0.892851	0.88486	0.881314	0.886342	0.909791	0.894546	0.896598	0.900312	0.0188828	0.0169562	0.0187877	0.0182089	0.00118342	0.0935	0.000245898	TRUE	0.020547	0.0235359	0.0220852	0.022056
1bS	1bR	2	2	D	A	S	R	1531	2097	1682	5134	6050	5257	1684	2121	1764	5102	5980	5435	69	89	75	184	257	189	0.997825	0.991784	0.996025	0.995211	0.986056	0.989072	0.994387	0.989838	0.971257	0.991889	0.971373	0.978173	-0.012654	0.0109426	-0.0190615	-0.00692429	0.527109	0.781518	4.62354e-05	FALSE	-0.0124102	0.0116616	-0.0188809	-0.00654318
1bS	1bS	2	2	D	A	S	S	1531	2097	1682	5134	6050	5257	898	1124	1009	2722	2986	2598	13	46	21	45	91	66	0.997825	0.991784	0.996025	0.995211	0.986113	0.982063	0.973837	0.980671	1.00151	0.947329	0.996661	0.981832	0.0175384	-0.0266656	0.026695	0.00585594	0.756233	0.921841	3.18162e-05	FALSE	0.0177812	-0.0254952	0.0275175	0.00660117
1bS	1cA	2	3	D	R	S	A	1531	2097	1682	5134	6050	5257	1166	1438	1271	5685	6702	5748	58	107	69	280	353	357	0.997825	0.991784	0.996025	0.995211	1.04122	1.04829	1.03833	1.04261	1.04007	1.00758	1.05373	1.0338	0.00111624	-0.0320935	0.0195359	-0.00381379	0.824263	0.946369	2.66431e-05	FALSE	0.000353061	-0.0354808	0.0182444	-0.00562777
1bS	1cG	2	3	D	R	S	G	1531	2097	1682	5134	6050	5257	4865	6294	5186	15396	17956	15465	632	804	723	1813	2051	1849	0.997825	0.991784	0.996025	0.995211	0.991109	0.990462	0.990648	0.99074	0.979723	0.977285	0.97306	0.976689	-0.00922953	-0.00503922	-0.0136506	-0.00930644	0.0645354	0.190642	6.15058e-05	TRUE	-0.00907322	-0.0044107	-0.0133509	-0.00894493
1bS	1cL	2	3	D	R	S	L	1531	2097	1682	5134	6050	5257	969	1237	1139	4175	4754	4369	18	24	27	68	89	54	0.997825	0.991784	0.996025	0.995211	1.02689	1.02557	1.01947	1.02398	1.01164	1.02136	0.944913	0.992638	-0.0130101	0.00421825	-0.0705077	-0.0264332	0.36254	0.605611	5.46883e-05	FALSE	-0.0135009	0.00246653	-0.0711514	-0.0273953
1bS	1cP	2	3	D	R	S	P	1531	2097	1682	5134	6050	5257	2138	2889	2316	4188	4726	4266	36	58	40	98	62	56	0.997825	0.991784	0.996025	0.995211	0.935489	0.924939	0.935489	0.931972	0.973648	0.874812	0.904077	0.917512	0.0401932	-0.0425278	-0.0276931	-0.0100092	0.732205	0.910344	3.33779e-05	FALSE	0.0412551	-0.0379765	-0.0257585	-0.00749331
1bS	1cW	2	3	D	R	S	W	1531	2097	1682	5134	6050	5257	1081	1358	1197	4114	4612	3874	57	71	60	139	176	183	0.997825	0.991784	0.996025	0.995211	1.0125	1.011	1.00002	1.00784	0.96089	0.973906	0.993227	0.976008	-0.0494051	-0.0287867	-0.00281709	-0.027003	0.183037	0.352034	5.67343e-05	FALSE	-0.0496299	-0.0295285	-0.00281772	-0.0273254
1bS	1dM	2	4	D	L	S	M	1531	2097	1682	5134	6050	5257	389	456	365	1443	1656	1450	30	64	33	168	264	189	0.997825	0.991784	0.996025	0.995211	1.00953	1.01889	1.02348	1.0173	1.05728	1.0339	1.06537	1.05219	0.0499514	0.0233804	0.0459513	0.039761	0.0406541	0.158024	6.63759e-05	TRUE	0.0497805	0.022095	0.0451717	0.0390157
1bS	1dP	2	4	D	L	S	P	1531	2097	1682	5134	6050	5257	968	1270	1204	269	320	261	48	71	75	4	7	18	0.997825	0.991784	0.996025	0.995211	0.709055	0.704555	0.690511	0.701374	0.569408	0.594008	0.702163	0.62186	-0.138105	-0.104758	0.0143964	-0.0761556	0.241654	0.440554	5.79831e-05	FALSE	-0.135013	-0.0934541	0.0200087	-0.0694863
1bS	1dR	2	4	D	L	S	R	1531	2097	1682	5134	6050	5257	1804	2380	1873	1697	2070	1594	33	57	47	30	18	10	0.997825	0.991784	0.996025	0.995211	0.850441	0.850514	0.847087	0.849347	0.846479	0.731154	0.688373	0.755335	-0.00211169	-0.112372	-0.155347	-0.0899437	0.187514	0.35817	5.69643e-05	FALSE	6.2787e-05	-0.104304	-0.151328	-0.0851897
1bS	1dS	2	4	D	L	S	S	1531	2097	1682	5134	6050	5257	1059	1415	1159	909	1145	944	78	89	77	30	39	22	0.997825	0.991784	0.996025	0.995211	0.839821	0.842011	0.842062	0.841298	0.74674	0.76975	0.722125	0.746205	-0.0912545	-0.065343	-0.11659	-0.0910625	0.0253925	0.136482	7.39739e-05	TRUE	-0.0889673	-0.0569443	-0.112475	-0.0861288
1bS	1eA	2	5	D	E	S	A	1531	2097	1682	5134	6050	5257	849	1011	881	6135	7212	5912	32	62	54	238	342	268	0.997825	0.991784	0.996025	0.995211	1.08684	1.09844	1.08351	1.0896	1.09019	1.06814	1.04897	1.0691	0.00570665	-0.0212688	-0.0302321	-0.0152647	0.293104	0.513109	5.70015e-05	FALSE	0.004029	-0.0285201	-0.0331698	-0.0192203
1bS	1eD	2	5	D	E	S	D	1531	2097	1682	5134	6050	5257	471	640	541	1290	1423	1134	14	12	13	24	32	24	0.997825	0.991784	0.996025	0.995211	0.974354	0.961094	0.950287	0.961912	0.920027	0.98251	0.935749	0.946095	-0.0522078	0.0293117	-0.0107607	-0.0112189	0.680571	0.88908	3.70162e-05	FALSE	-0.0517653	0.0317862	-0.00924149	-0.00974021
1bS	1eG	2	5	D	E	S	G	1531	2097	1682	5134	6050	5257	2104	2607	2346	6800	8050	6847	80	100	88	222	318	269	0.997825	0.991784	0.996025	0.995211	0.993548	0.999786	0.988185	0.99384	0.975874	1.00325	0.993483	0.990869	-0.0155132	0.0116789	0.00922644	0.00179737	0.855192	0.956886	2.39372e-05	FALSE	-0.0153995	0.0116932	0.00960406	0.0019659
1bS	1eR	2	5	D	E	S	R	1531	2097	1682	5134	6050	5257	1996	2657	2376	10092	12140	10962	32	43	25	177	191	134	0.997825	0.991784	0.996025	0.995211	1.04544	1.04595	1.04061	1.044	1.05585	1.04262	1.05778	1.05208	0.012688	0.00526695	0.0213043	0.0130864	0.105848	0.244942	5.7144e-05	FALSE	0.0118434	0.00205131	0.0199327	0.0112758
1bS	1eV	2	5	D	E	S	V	1531	2097	1682	5134	6050	5257	1272	1553	1423	4300	4976	4588	73	75	58	176	215	210	0.997825	0.991784	0.996025	0.995211	0.99876	1.00414	0.999585	1.00083	0.959569	0.99103	1.01286	0.987821	-0.0370184	-0.00486131	0.0172531	-0.00820887	0.65431	0.874629	3.85016e-05	FALSE	-0.0369964	-0.00513849	0.0172665	-0.00828946
1bS	1fA	2	6	D	E	S	A	1531	2097	1682	5134	6050	5257	736	1024	856	2237	2753	2404	13	29	27	46	68	52	0.997825	0.991784	0.996025	0.995211	0.986427	0.983469	0.983779	0.984558	1.00405	0.967357	0.940592	0.970668	0.0197735	-0.00803244	-0.0392764	-0.00917846	0.644355	0.868801	3.89466e-05	FALSE	0.0200109	-0.00695202	-0.0387606	-0.00856724
1bS	1fG	2	6	D	E	S	G	1531	2097	1682	5134	6050	5257	4072	5415	4560	7856	9442	8269	364	382	385	593	625	557	0.997825	0.991784	0.996025	0.995211	0.933726	0.932459	0.933698	0.933294	0.914119	0.924958	0.907838	0.915638	-0.0175764	0.000160497	-0.0221482	-0.013188	0.192148	0.36559	5.70663e-05	FALSE	-0.0164879	0.00429839	-0.0201644	-0.0107847
1bS	1fR	2	6	D	E	S	R	1531	2097	1682	5134	6050	5257	1754	2274	1830	3765	4369	3736	90	94	95	176	181	184	0.997825	0.991784	0.996025	0.995211	0.946098	0.943886	0.947266	0.94575	0.935295	0.944146	0.941239	0.940227	-0.00874565	0.00801504	-0.00226122	-0.000997277	0.856967	0.957425	2.38203e-05	FALSE	-0.00784647	0.0115058	-0.000655797	0.00100119
1bS	1gN	2	7	D	K	S	N	1531	2097	1682	5134	6050	5257	387	552	456	1030	1309	1135	45	71	55	117	150	138	0.997825	0.991784	0.996025	0.995211	0.971032	0.968683	0.969957	0.969891	0.968321	0.955074	0.970876	0.964757	-0.000598553	-0.00565067	0.00477468	-0.000491517	0.885296	0.96799	2.12777e-05	FALSE	-0.000100661	-0.00364003	0.0057149	0.00065807
1bS	1gQ	2	7	D	K	S	Q	1531	2097	1682	5134	6050	5257	324	386	314	853	909	807	30	27	41	73	42	83	0.997825	0.991784	0.996025	0.995211	0.969771	0.967863	0.973625	0.97042	0.96064	0.919009	0.946301	0.941983	-0.0070221	-0.0409024	-0.0234541	-0.0237929	0.135502	0.284915	5.65787e-05	FALSE	-0.00650329	-0.0388412	-0.0226251	-0.0226565
1bS	1gR	2	7	D	K	S	R	1531	2097	1682	5134	6050	5257	1650	2223	1771	7884	9324	8238	54	71	71	278	258	322	0.997825	0.991784	0.996025	0.995211	1.03888	1.03587	1.04155	1.03877	1.04753	1.01897	1.03865	1.03505	0.0109068	-0.00839029	0.00123908	0.00125187	0.843063	0.954195	2.51353e-05	FALSE	0.0101886	-0.0108745	-0.000165552	-0.000283828
1bS	1gT	2	7	D	K	S	T	1531	2097	1682	5134	6050	5257	667	910	820	1561	1766	1484	101	129	102	201	285	221	0.997825	0.991784	0.996025	0.995211	0.956121	0.945068	0.933469	0.944886	0.937325	0.960343	0.954077	0.950582	-0.0167166	0.0230389	0.0243188	0.0102137	0.527473	0.781696	4.62038e-05	FALSE	-0.0159755	0.0264615	0.0263088	0.0122649
1bS	2aA	2	8	D	V	S	A	1531	2097	1682	5134	6050	5257	1203	1620	1434	2271	2618	2464	147	174	123	286	305	220	0.997825	0.991784	0.996025	0.995211	0.931205	0.923503	0.92753	0.927413	0.934702	0.933078	0.932124	0.933301	0.00552219	0.0171623	0.0082811	0.0103219	0.0988802	0.234597	5.73949e-05	FALSE	0.00664839	0.0217913	0.0104318	0.0129572
1bS	2aG	2	8	D	V	S	G	1531	2097	1682	5134	6050	5257	3200	4122	3519	744	826	730	209	198	192	31	23	28	0.997825	0.991784	0.996025	0.995211	0.688376	0.67757	0.685473	0.683807	0.636259	0.613329	0.645127	0.631572	-0.0506198	-0.0586737	-0.0376219	-0.0489718	0.0153231	0.119554	8.52487e-05	TRUE	-0.0475158	-0.0474244	-0.0320139	-0.042318
1bS	2aL	2	8	D	V	S	L	1531	2097	1682	5134	6050	5257	1612	2093	1873	3587	4355	3744	27	33	29	39	72	40	0.997825	0.991784	0.996025	0.995211	0.950271	0.95328	0.944852	0.949468	0.900168	0.958868	0.902372	0.920469	-0.0480365	0.0134202	-0.0387233	-0.0244465	0.329422	0.562191	5.5901e-05	FALSE	-0.0472027	0.0163623	-0.0370495	-0.0226299
1bS	2aW	2	8	D	V	S	W	1531	2097	1682	5134	6050	5257	785	1026	902	755	906	763	44	64	74	45	68	60	0.997825	0.991784	0.996025	0.995211	0.853013	0.852301	0.846393	0.850569	0.860136	0.874097	0.841543	0.858592	0.00897917	0.0287989	-0.00148563	0.0120975	0.306241	0.531835	5.67123e-05	FALSE	0.0111254	0.0367957	0.00254696	0.0168227
1bS	2bE	2	9	D	K	S	E	1531	2097	1682	5134	6050	5257	651	877	751	2109	2497	2324	22	18	13	35	58	27	0.997825	0.991784	0.996025	0.995211	0.993824	0.990228	0.994887	0.99298	0.911366	1.0048	0.949234	0.955135	-0.080296	0.022713	-0.0416984	-0.0330938	0.385537	0.63408	5.36991e-05	FALSE	-0.0801871	0.0233568	-0.0415337	-0.032788
1bS	2bI	2	9	D	K	S	I	1531	2097	1682	5134	6050	5257	345	458	344	902	1196	1013	49	93	55	38	66	37	0.997825	0.991784	0.996025	0.995211	0.968966	0.98004	0.989207	0.979404	0.828052	0.826551	0.820168	0.824924	-0.138806	-0.145437	-0.165107	-0.149783	0.00276832	0.0918049	0.000157905	TRUE	-0.138274	-0.144138	-0.164761	-0.149058
1bS	2bR	2	9	D	K	S	R	1531	2097	1682	5134	6050	5257	2296	3111	2601	9630	11442	10054	43	57	73	157	240	205	0.997825	0.991784	0.996025	0.995211	1.02377	1.02039	1.02035	1.0215	1.00769	1.03632	0.983771	1.00926	-0.0138517	0.0243166	-0.0325263	-0.00735381	0.703154	0.897153	3.52938e-05	FALSE	-0.0142842	0.0229274	-0.0331998	-0.00818555
1bS	2bT	2	9	D	K	S	T	1531	2097	1682	5134	6050	5257	747	1142	875	1976	2418	1948	22	41	36	59	64	58	0.997825	0.991784	0.996025	0.995211	0.970322	0.955334	0.957185	0.960947	0.971914	0.919418	0.920157	0.937163	0.00370257	-0.0280664	-0.0332224	-0.0191954	0.238285	0.435816	5.80941e-05	FALSE	0.00421225	-0.0252462	-0.0319028	-0.0176456
1bS	2cN	2	10	D	T	S	N	1531	2097	1682	5134	6050	5257	580	748	643	2191	2552	2211	20	14	24	20	11	10	0.997825	0.991784	0.996025	0.995211	1.01164	1.01154	1.00696	1.01004	0.857531	0.838543	0.765321	0.820465	-0.151906	-0.164686	-0.237632	-0.184741	0.0202577	0.12735	7.79112e-05	TRUE	-0.152115	-0.165464	-0.237859	-0.185146
1bS	2cP	2	10	D	T	S	P	1531	2097	1682	5134	6050	5257	2379	3005	2503	190	229	239	202	253	235	5	6	4	0.997825	0.991784	0.996025	0.995211	0.564479	0.563667	0.596641	0.574929	0.428655	0.426141	0.399201	0.417999	-0.134597	-0.132895	-0.195068	-0.154187	0.0171346	0.122427	8.19299e-05	TRUE	-0.132286	-0.124764	-0.190256	-0.149102
1bS	2dS	2	11	D	L	S	S	1531	2097	1682	5134	6050	5257	1551	2167	1836	227	258	241	68	118	82	9	19	7	0.997825	0.991784	0.996025	0.995211	0.634711	0.616232	0.633076	0.628006	0.623049	0.651799	0.583815	0.619554	-0.0102814	0.04063	-0.0467442	-0.00546518	0.849224	0.955002	2.45821e-05	FALSE	-0.00732436	0.0508279	-0.0414311	0.000690821
1bS	2dV	2	11	D	L	S	V	1531	2097	1682	5134	6050	5257	675	973	800	173	198	194	67	94	82	19	23	10	0.997825	0.991784	0.996025	0.995211	0.699675	0.679382	0.703349	0.694135	0.711405	0.701097	0.624651	0.679051	0.0132521	0.0272967	-0.0759025	-0.0117846	0.750297	0.918646	3.22423e-05	FALSE	0.0163539	0.038557	-0.0702972	-0.00512875
1bS	2dW	2	11	D	L	S	W	1531	2097	1682	5134	6050	5257	902	1095	913	79	116	89	42	71	71	2	4	6	0.997825	0.991784	0.996025	0.995211	0.575175	0.602473	0.599009	0.592219	0.504521	0.528078	0.582657	0.538419	-0.0694032	-0.0694453	-0.0139704	-0.0509396	0.110312	0.251556	5.72934e-05	FALSE	-0.0669564	-0.0596772	-0.00911774	-0.0452505
1bS	2eE	2	12	D	K	S	E	1531	2097	1682	5134	6050	5257	689	737	693	337	387	304	29	46	31	12	15	13	0.997825	0.991784	0.996025	0.995211	0.774609	0.791064	0.771214	0.778962	0.755218	0.734934	0.766057	0.75207	-0.0177054	-0.0496303	-0.00209036	-0.023142	0.239919	0.438155	5.8099e-05	FALSE	-0.0148725	-0.0395926	0.00308603	-0.0171263
1bS	2eN	2	12	D	K	S	N	1531	2097	1682	5134	6050	5257	339	441	378	371	396	354	14	26	17	13	22	11	0.997825	0.991784	0.996025	0.995211	0.867989	0.854275	0.858044	0.860103	0.848938	0.847274	0.815714	0.837309	-0.0171636	1.7733e-05	-0.0389186	-0.0186881	0.239011	0.437013	5.81776e-05	FALSE	-0.0151889	0.00793485	-0.0351179	-0.014124
1bS	2eQ	2	12	D	K	S	Q	1531	2097	1682	5134	6050	5257	179	198	174	284	323	281	32	22	39	46	34	63	0.997825	0.991784	0.996025	0.995211	0.911051	0.924611	0.920429	0.918697	0.899609	0.918241	0.920461	0.91277	-0.00946057	0.00122664	0.0036903	-0.00151454	0.743537	0.915671	3.26616e-05	FALSE	-0.00804306	0.00579568	0.00602929	0.00126064
1bS	2eR	2	12	D	K	S	R	1531	2097	1682	5134	6050	5257	1454	1761	1527	6173	6871	6340	19	23	19	97	123	81	0.997825	0.991784	0.996025	0.995211	1.02518	1.02735	1.02854	1.02702	1.04656	1.06449	1.03157	1.04754	0.0236115	0.0455827	0.00711545	0.0254366	0.149895	0.306578	5.68671e-05	FALSE	0.0231527	0.0437053	0.00616314	0.0243404
1bS	2eT	2	12	D	K	S	T	1531	2097	1682	5134	6050	5257	957	1195	1064	1673	1918	1806	126	141	136	194	209	194	0.997825	0.991784	0.996025	0.995211	0.922296	0.922697	0.926129	0.923707	0.907572	0.913323	0.906221	0.909039	-0.0127188	-0.00179276	-0.0162255	-0.0102457	0.142461	0.29472	5.66065e-05	FALSE	-0.0114615	0.00287978	-0.0140373	-0.00753968
1bS	2fG	2	13	D	A	S	G	1531	2097	1682	5134	6050	5257	2667	3498	2987	5373	5988	5471	77	69	72	131	149	137	0.997825	0.991784	0.996025	0.995211	0.938745	0.930287	0.934843	0.934625	0.919145	0.957652	0.939207	0.938668	-0.0175582	0.0350081	0.00808097	0.00851028	0.631397	0.86036	3.9749e-05	FALSE	-0.0165457	0.0392663	0.0100333	0.010918
1bS	2fP	2	13	D	A	S	P	1531	2097	1682	5134	6050	5257	3247	4368	3473	106	113	132	106	120	138	1	8	3	0.997825	0.991784	0.996025	0.995211	0.460747	0.436385	0.491173	0.462769	0.316809	0.54791	0.427211	0.430643	-0.142936	0.11511	-0.0620098	-0.0299452	0.732255	0.910342	3.33715e-05	FALSE	-0.142795	0.112636	-0.0603289	-0.0301628
1bS	2fR	2	13	D	A	S	R	1531	2097	1682	5134	6050	5257	1760	2185	1759	5920	7151	5973	45	86	52	147	214	193	0.997825	0.991784	0.996025	0.995211	0.99818	1.00664	1.00552	1.00345	0.994788	0.974357	1.0157	0.994949	-0.00122066	-0.0240114	0.0141803	-0.00368391	0.771404	0.92688	3.0625e-05	FALSE	-0.00118841	-0.0244569	0.0140005	-0.00388161
1bS	2fS	2	13	D	A	S	S	1531	2097	1682	5134	6050	5257	1488	1921	1604	4354	4905	4089	25	55	25	97	141	85	0.997825	0.991784	0.996025	0.995211	0.982021	0.977394	0.972694	0.97737	1.01474	0.977868	1.00566	0.999424	0.0348537	0.00850346	0.0368372	0.0267315	0.0995765	0.235812	5.74358e-05	FALSE	0.0351666	0.00997028	0.0376945	0.0276105
1bS	2fV	2	13	D	A	S	V	1531	2097	1682	5134	6050	5257	798	1066	951	2368	2565	2359	181	269	189	469	553	498	0.997825	0.991784	0.996025	0.995211	0.983648	0.9704	0.969566	0.974538	0.967926	0.951857	0.976478	0.965421	-0.0135816	-0.010571	0.0107665	-0.00446201	0.619305	0.851499	4.04829e-05	FALSE	-0.0132965	-0.00866656	0.0117186	-0.00341483
1bS	2gH	2	14	D	Q	S	H	1531	2097	1682	5134	6050	5257	421	523	460	1144	1243	1122	33	16	37	68	44	71	0.997825	0.991784	0.996025	0.995211	0.97344	0.968946	0.967638	0.970008	0.941362	0.986135	0.940175	0.95589	-0.0299604	0.0251496	-0.0236173	-0.00947601	0.640804	0.866779	3.91868e-05	FALSE	-0.0295026	0.027144	-0.0226073	-0.00832194
1bS	2gK	2	14	D	Q	S	K	1531	2097	1682	5134	6050	5257	476	559	531	758	830	772	12	19	11	19	22	24	0.997825	0.991784	0.996025	0.995211	0.911478	0.913524	0.908399	0.911133	0.910813	0.884227	0.954875	0.916638	0.0013178	-0.0217916	0.050087	0.00987105	0.687083	0.891493	3.664e-05	FALSE	0.00272934	-0.0166322	0.0527352	0.0129441
1bS	2gL	2	14	D	Q	S	L	1531	2097	1682	5134	6050	5257	884	1077	902	2118	2241	1986	22	43	16	52	97	40	0.997825	0.991784	0.996025	0.995211	0.958844	0.953282	0.955917	0.956014	0.95727	0.962797	0.970461	0.963509	0.000512251	0.0173476	0.0183435	0.0120678	0.172277	0.337887	5.68213e-05	FALSE	0.00120956	0.0202896	0.0197	0.0137331
1bS	2gP	2	14	D	Q	S	P	1531	2097	1682	5134	6050	5257	1199	1539	1359	90	126	116	155	208	138	10	11	1	0.997825	0.991784	0.996025	0.995211	0.557288	0.572114	0.583803	0.571068	0.539733	0.520626	0.30143	0.45393	-0.0163433	-0.0467883	-0.280052	-0.114394	0.303324	0.527901	5.68898e-05	FALSE	-0.0141319	-0.0382452	-0.27548	-0.109286
1bS	2gR	2	14	D	Q	S	R	1531	2097	1682	5134	6050	5257	1532	1995	1712	2834	3325	2974	62	84	41	104	122	110	0.997825	0.991784	0.996025	0.995211	0.928853	0.927137	0.928781	0.928257	0.917506	0.910923	0.978546	0.935658	-0.00932626	-0.00859641	0.0534569	0.0118447	0.626587	0.856776	3.99496e-05	FALSE	-0.00816511	-0.00416496	0.055574	0.0144146
1bS	2gT	2	14	D	Q	S	T	1531	2097	1682	5134	6050	5257	967	1188	975	2690	3410	2837	22	21	17	54	80	59	0.997825	0.991784	0.996025	0.995211	0.976158	0.991182	0.987837	0.985059	0.961646	1.02453	1.00802	0.998065	-0.0123885	0.0414921	0.0241069	0.0177368	0.380126	0.627504	5.38766e-05	FALSE	-0.0119763	0.0420736	0.0244955	0.0181976
1bS	3aH	2	15	D	N	S	H	1531	2097	1682	5134	6050	5257	394	520	479	285	352	320	67	104	90	29	43	50	0.997825	0.991784	0.996025	0.995211	0.819979	0.820984	0.819371	0.820111	0.760435	0.762903	0.798258	0.773865	-0.0577604	-0.0513361	-0.0178556	-0.0423174	0.0758608	0.205313	5.95851e-05	FALSE	-0.0552797	-0.0421883	-0.0133392	-0.0369357
1bS	3aS	2	15	D	N	S	S	1531	2097	1682	5134	6050	5257	1802	2375	2001	718	839	659	59	68	65	13	27	11	0.997825	0.991784	0.996025	0.995211	0.750836	0.744365	0.738392	0.744531	0.682147	0.758134	0.662163	0.700815	-0.0670557	0.0198846	-0.073294	-0.040155	0.313493	0.540848	5.64093e-05	FALSE	-0.0640925	0.0308631	-0.0678314	-0.0336869
1bS	3aT	2	15	D	N	S	T	1531	2097	1682	5134	6050	5257	1341	1932	1585	3915	4971	4401	20	15	20	37	44	47	0.997825	0.991784	0.996025	0.995211	0.981758	0.978296	0.982477	0.980844	0.928861	0.993739	0.963376	0.961992	-0.0507622	0.0234798	-0.0151951	-0.0141591	0.576851	0.821852	4.30224e-05	FALSE	-0.0504448	0.0248897	-0.0146386	-0.0133979
1bS	3bA	2	16	D	S	S	A	1531	2097	1682	5134	6050	5257	739	977	883	3757	4550	4052	53	62	41	224	239	189	0.997825	0.991784	0.996025	0.995211	1.04607	1.0482	1.04	1.04476	1.02465	1.02592	1.04052	1.03036	-0.0191433	-0.0136627	0.0046534	-0.0093842	0.322041	0.552569	5.62908e-05	FALSE	-0.0200002	-0.0170434	0.00330338	-0.0112468
1bS	3bC	2	16	D	S	S	C	1531	2097	1682	5134	6050	5257	382	486	416	1233	1246	1187	53	48	51	126	146	113	0.997825	0.991784	0.996025	0.995211	0.993398	0.977874	0.985597	0.985623	0.957941	0.998011	0.956638	0.970864	-0.0332959	0.0281708	-0.0250409	-0.0100553	0.653694	0.874228	3.85331e-05	FALSE	-0.0331795	0.0296073	-0.0245819	-0.00938471
1bS	3bL	2	16	D	S	S	L	1531	2097	1682	5134	6050	5257	1062	1364	1098	3932	4038	3653	40	46	40	95	170	164	0.997825	0.991784	0.996025	0.995211	1.00931	0.994821	1.00318	1.00244	0.957826	1.02096	1.0271	1.00196	-0.0492857	0.0343078	0.0279082	0.0043101	0.887263	0.968282	2.11012e-05	FALSE	-0.0494525	0.0346508	0.027805	0.00433439
1bS	3bT	2	16	D	S	S	T	1531	2097	1682	5134	6050	5257	779	870	833	2653	2970	2646	27	39	32	89	87	90	0.997825	0.991784	0.996025	0.995211	0.999619	1.01161	0.997879	1.00304	0.995835	0.961482	0.983946	0.980421	-0.00160981	-0.0418157	-0.0099663	-0.0177973	0.283407	0.499598	5.70889e-05	FALSE	-0.00160305	-0.0425992	-0.00989777	-0.0180333
1bS	3bW	2	16	D	S	S	W	1531	2097	1682	5134	6050	5257	709	882	679	1695	1798	1570	143	191	129	286	304	263	0.997825	0.991784	0.996025	0.995211	0.95859	0.950866	0.961521	0.956992	0.9379	0.921709	0.94711	0.935573	-0.0186044	-0.0213447	-0.0105884	-0.0168458	0.0347954	0.150303	6.88544e-05	TRUE	-0.017903	-0.0182602	-0.00939621	-0.0151865
1bS	3cA	2	17	D	E	S	A	1531	2097	1682	5134	6050	5257	1491	1914	1764	5233	5988	5502	89	142	124	346	386	359	0.997825	0.991784	0.996025	0.995211	1.00311	1.00133	0.99579	1.00008	1.01497	0.984769	0.987262	0.995666	0.0140394	-0.00833211	-0.0045695	0.000379255	0.961253	0.98943	1.23254e-05	FALSE	0.013984	-0.00842074	-0.00443381	0.000376484
1bS	3cD	2	17	D	E	S	D	1531	2097	1682	5134	6050	5257	318	439	399	700	925	837	58	48	69	131	128	143	0.997825	0.991784	0.996025	0.995211	0.949018	0.954761	0.950376	0.951385	0.952001	0.98251	0.948988	0.961166	0.00504705	0.0355934	0.00238986	0.0143434	0.310453	0.537012	5.64387e-05	FALSE	0.0059006	0.0384476	0.00390649	0.0160849
1bS	3cG	2	17	D	E	S	G	1531	2097	1682	5134	6050	5257	2465	3124	2701	4639	5388	4608	115	150	120	208	234	171	0.997825	0.991784	0.996025	0.995211	0.930846	0.93117	0.926712	0.929576	0.926243	0.919345	0.906103	0.91723	-0.00257861	-0.00417505	-0.0169244	-0.00789267	0.22421	0.415142	5.80762e-05	FALSE	-0.00144707	3.43646e-05	-0.0147518	-0.00538815
1bS	3cK	2	17	D	E	S	K	1531	2097	1682	5134	6050	5257	430	573	575	1275	1543	1394	31	44	28	107	117	83	0.997825	0.991784	0.996025	0.995211	0.983558	0.983661	0.966942	0.978054	1.00117	0.982175	0.989963	0.991104	0.019755	0.00659555	0.0268649	0.0177385	0.0961526	0.231453	5.77366e-05	FALSE	0.0200416	0.00766371	0.0278958	0.0185337
1bS	3cQ	2	17	D	E	S	Q	1531	2097	1682	5134	6050	5257	552	893	664	1956	2556	2160	49	74	72	161	208	218	0.997825	0.991784	0.996025	0.995211	1.00422	0.990849	1.0006	0.998558	0.995462	0.988712	0.99239	0.992188	-0.00657274	0.00600364	-0.00423729	-0.00160213	0.718533	0.903836	3.43315e-05	FALSE	-0.00664797	0.00660693	-0.00425689	-0.00143264
1bS	3cR	2	17	D	E	S	R	1531	2097	1682	5134	6050	5257	1942	2444	2068	5381	6223	5347	22	25	32	41	41	71	0.997825	0.991784	0.996025	0.995211	0.975701	0.977065	0.974315	0.975694	0.929712	0.925237	0.956797	0.937249	-0.0438662	-0.043801	-0.013645	-0.0337707	0.07848	0.208574	5.92154e-05	FALSE	-0.0434463	-0.0423134	-0.012837	-0.0328656
1bS	3dP	2	18	D	L	S	P	1531	2097	1682	5134	6050	5257	2171	2999	2447	104	96	111	55	110	79	4	7	3	0.997825	0.991784	0.996025	0.995211	0.505213	0.461478	0.511425	0.492705	0.553623	0.54243	0.491074	0.529043	0.0495092	0.0847429	-0.0183174	0.0386449	0.329578	0.562332	5.58841e-05	FALSE	0.0507856	0.0850838	-0.0158148	0.0400182
1bS	3dQ	2	18	D	L	S	Q	1531	2097	1682	5134	6050	5257	483	748	570	54	54	41	45	53	41	2	4	8	0.997825	0.991784	0.996025	0.995211	0.603482	0.557292	0.564208	0.574994	0.496521	0.562525	0.678462	0.579169	-0.105648	0.00981207	0.116497	0.00688682	0.9243	0.978572	1.72816e-05	FALSE	-0.102909	0.017611	0.120632	0.0117778
1bS	3dR	2	18	D	L	S	R	1531	2097	1682	5134	6050	5257	1877	2387	2027	146	222	145	36	39	23	4	5	1	0.997825	0.991784	0.996025	0.995211	0.561417	0.587134	0.563576	0.570709	0.602764	0.624952	0.50657	0.578095	0.0425685	0.0426409	-0.0547663	0.0101477	0.784135	0.933205	2.9755e-05	FALSE	0.0448378	0.051839	-0.0506469	0.0153433
1bS	3eG	2	19	D	A	S	G	1531	2097	1682	5134	6050	5257	2281	2976	2602	3296	3927	3294	99	107	109	127	84	106	0.997825	0.991784	0.996025	0.995211	0.900211	0.899624	0.892553	0.897463	0.88641	0.838443	0.862359	0.862404	-0.0118432	-0.0537902	-0.0266466	-0.03076	0.129243	0.276447	5.64917e-05	FALSE	-0.0102768	-0.0479227	-0.0236104	-0.02727
1bS	3eR	2	19	D	A	S	R	1531	2097	1682	5134	6050	5257	1371	1857	1662	7126	8861	7577	14	23	12	68	79	86	0.997825	0.991784	0.996025	0.995211	1.04864	1.05106	1.03925	1.04632	1.04078	1.01233	1.09104	1.04805	-0.00557573	-0.030095	0.0559205	0.00674991	0.816605	0.944334	2.73682e-05	FALSE	-0.00648266	-0.0336869	0.0545967	0.00480906
1bS	3eS	2	19	D	A	S	S	1531	2097	1682	5134	6050	5257	871	1210	927	2329	2838	2335	42	32	25	63	53	48	0.997825	0.991784	0.996025	0.995211	0.971573	0.967388	0.971322	0.970094	0.904544	0.926398	0.940239	0.923727	-0.0649154	-0.0330421	-0.0272216	-0.0417264	0.0705884	0.197745	6.01527e-05	TRUE	-0.0644265	-0.0309516	-0.0263226	-0.0405669
1bS	3eT	2	19	D	A	S	T	1531	2097	1682	5134	6050	5257	1316	1691	1380	3339	4087	3400	58	58	27	158	144	90	0.997825	0.991784	0.996025	0.995211	0.965488	0.970924	0.968789	0.9684	0.973729	0.974091	1.0034	0.983739	0.0103414	0.0111437	0.0384595	0.0199815	0.163129	0.325336	5.69935e-05	FALSE	0.0109308	0.0130156	0.0394349	0.0211271
1bS	3eV	2	19	D	A	S	V	1531	2097	1682	5134	6050	5257	889	1130	913	1993	2208	1940	149	197	187	351	445	381	0.997825	0.991784	0.996025	0.995211	0.951136	0.945874	0.951846	0.949619	0.95688	0.962958	0.947036	0.955625	0.00781304	0.0248542	-0.00102665	0.0105469	0.299378	0.522098	5.69581e-05	FALSE	0.00863326	0.0282302	0.000447725	0.012437
1bS	3fC	2	20	D	S	S	C	1531	2097	1682	5134	6050	5257	545	725	618	1725	2088	1659	29	36	23	98	86	98	0.997825	0.991784	0.996025	0.995211	0.991127	0.991577	0.978611	0.987105	0.998719	0.96955	1.0315	0.999925	0.00974759	-0.01388	0.0567839	0.0175505	0.487058	0.745124	4.86101e-05	FALSE	0.00990359	-0.0133242	0.0574601	0.0180132
1bS	3fF	2	20	D	S	S	F	1531	2097	1682	5134	6050	5257	694	971	789	2227	2557	2102	39	39	46	83	97	75	0.997825	0.991784	0.996025	0.995211	0.99272	0.981029	0.977741	0.98383	0.945105	0.9743	0.921522	0.946976	-0.0454564	0.00133119	-0.0523316	-0.0321523	0.19675	0.371969	5.71476e-05	FALSE	-0.0453282	0.00256751	-0.0516287	-0.0314631
1bS	3fL	2	20	D	S	S	L	1531	2097	1682	5134	6050	5257	1353	1789	1542	4439	5411	4829	67	116	51	180	199	120	0.997825	0.991784	0.996025	0.995211	0.99529	0.997348	0.996252	0.996297	0.972119	0.93054	0.96352	0.955393	-0.0210065	-0.0586135	-0.0287717	-0.0361305	0.0876263	0.219473	5.80609e-05	FALSE	-0.0209233	-0.0584373	-0.0286508	-0.0360038
1bS	3fP	2	20	D	S	S	P	1531	2097	1682	5134	6050	5257	1167	1521	1310	79	79	83	91	97	136	10	4	3	0.997825	0.991784	0.996025	0.995211	0.545309	0.518501	0.549681	0.537831	0.601483	0.491317	0.428882	0.507227	0.0573599	-0.0229245	-0.118614	-0.0280595	0.63659	0.864078	3.94568e-05	FALSE	0.0593903	-0.0175644	-0.114859	-0.0243445
1bS	3fT	2	20	D	S	S	T	1531	2097	1682	5134	6050	5257	1044	1347	1090	3202	3865	2975	148	178	118	519	560	464	0.997825	0.991784	0.996025	0.995211	0.987477	0.99114	0.98051	0.986376	1.00301	1.00199	1.02231	1.0091	0.0176822	0.0189903	0.0457021	0.0274582	0.0950534	0.230057	5.78301e-05	FALSE	0.0179015	0.0195746	0.0463196	0.0279319
1bS	3fY	2	20	D	S	S	Y	1531	2097	1682	5134	6050	5257	589	802	652	1923	2399	1983	36	33	37	120	110	108	0.997825	0.991784	0.996025	0.995211	0.994723	0.996043	0.992904	0.994557	0.99713	1.0088	0.988198	0.998042	0.00457041	0.0209395	-0.000759436	0.00825016	0.333687	0.567396	5.57828e-05	FALSE	0.00466355	0.0212019	-0.000531456	0.00844468
1bS	3gA	2	21	D	T	S	A	1531	2097	1682	5134	6050	5257	1267	1712	1370	2739	3481	2936	56	100	78	118	248	158	0.997825	0.991784	0.996025	0.995211	0.946921	0.950562	0.952823	0.950102	0.943951	0.97396	0.946371	0.954761	-0.000909577	0.0312076	-0.00266394	0.00921135	0.490828	0.747885	4.83738e-05	FALSE	-2.32054e-05	0.03431	-0.00121772	0.011023
1bS	3gM	2	21	D	T	S	M	1531	2097	1682	5134	6050	5257	594	704	666	2080	2310	1950	27	52	38	101	172	158	0.997825	0.991784	0.996025	0.995211	1.00284	1.00694	0.988551	0.999446	1.0105	1.00789	1.0287	1.0157	0.00983855	0.00921852	0.0440832	0.0210467	0.20922	0.391336	5.74151e-05	FALSE	0.00978793	0.00875232	0.0444492	0.0209965
1bS	3gP	2	21	D	T	S	P	1531	2097	1682	5134	6050	5257	3170	3954	3452	1445	1700	1542	145	181	157	46	43	34	0.997825	0.991784	0.996025	0.995211	0.766438	0.767509	0.773289	0.769079	0.72441	0.697622	0.690397	0.704143	-0.040361	-0.0635809	-0.0798184	-0.0612534	0.0332095	0.147927	6.9385e-05	TRUE	-0.0374789	-0.0529972	-0.0746648	-0.0550469
1bS	3gQ	2	21	D	T	S	Q	1531	2097	1682	5134	6050	5257	714	997	829	2708	3373	2796	40	45	42	135	141	169	0.997825	0.991784	0.996025	0.995211	1.0121	1.01055	1.00474	1.00913	0.998571	1.00151	1.02495	1.00834	-0.0113284	-0.000734907	0.0242022	0.0040463	0.737831	0.912924	3.29992e-05	FALSE	-0.0115459	-0.00144586	0.0240478	0.00368534
1bS	3gR	2	21	D	T	S	R	1531	2097	1682	5134	6050	5257	2011	2827	2329	8903	10184	8899	93	101	96	330	465	357	0.997825	0.991784	0.996025	0.995211	1.03003	1.01794	1.01903	1.02234	1.00438	1.04685	1.01592	1.02238	-0.0234148	0.0372647	0.000946815	0.00493223	0.805934	0.940809	2.81957e-05	FALSE	-0.0239648	0.0360452	0.00031805	0.00413283
1bS	3gS	2	21	D	T	S	S	1531	2097	1682	5134	6050	5257	1239	1635	1365	2002	2627	2190	35	54	27	78	49	39	0.997825	0.991784	0.996025	0.995211	0.913168	0.922822	0.919679	0.918556	0.950448	0.855508	0.907655	0.904537	0.039266	-0.0597325	-0.00836808	-0.00961151	0.76869	0.925818	3.08393e-05	FALSE	0.0406538	-0.0550667	-0.00600944	-0.00680743
1bS	4aG	2	22	D	A	S	G	1531	2097	1682	5134	6050	5257	1380	1857	1461	322	420	299	35	32	33	4	6	10	0.997825	0.991784	0.996025	0.995211	0.688791	0.69183	0.683923	0.688181	0.606031	0.669738	0.728861	0.66821	-0.0812624	-0.0164076	0.0476575	-0.0166708	0.69804	0.894587	3.57267e-05	FALSE	-0.0781583	-0.00510046	0.0532634	-0.00999847
1bS	4aP	2	22	D	A	S	P	1531	2097	1682	5134	6050	5257	7100	9309	7871	217	300	236	137	192	169	3	11	5	0.997825	0.991784	0.996025	0.995211	0.453106	0.462271	0.464023	0.4598	0.414446	0.530056	0.462495	0.468999	-0.0376737	0.0715824	0.00031592	0.0114082	0.755728	0.921501	3.18716e-05	FALSE	-0.0377634	0.0720059	0.000704808	0.0116491
1bS	4aR	2	22	D	A	S	R	1531	2097	1682	5134	6050	5257	1773	2149	1867	9134	10400	8891	73	86	79	275	267	299	0.997825	0.991784	0.996025	0.995211	1.04761	1.05272	1.04424	1.04819	1.01132	1.00043	1.01794	1.00989	-0.0340156	-0.0436485	-0.0221486	-0.0332709	0.0331949	0.148065	6.94737e-05	TRUE	-0.0349025	-0.0473635	-0.0236481	-0.0353047
1bS	4aS	2	22	D	A	S	S	1531	2097	1682	5134	6050	5257	2128	2673	2309	1344	1715	1421	62	81	56	35	33	28	0.997825	0.991784	0.996025	0.995211	0.804248	0.814671	0.809974	0.809631	0.791233	0.761165	0.786195	0.779531	-0.0112664	-0.0468121	-0.0205591	-0.0262125	0.132805	0.281021	5.65924e-05	FALSE	-0.00864896	-0.0374589	-0.0158928	-0.0206669
1bS	4aV	2	22	D	A	S	V	1531	2097	1682	5134	6050	5257	795	1122	980	2433	2942	2660	61	69	31	132	149	63	0.997825	0.991784	0.996025	0.995211	0.987224	0.980524	0.979876	0.982541	0.947035	0.957652	0.946745	0.950477	-0.0380418	-0.0148161	-0.0292361	-0.0273647	0.0561	0.180002	6.2977e-05	TRUE	-0.0378182	-0.0135476	-0.028599	-0.0266549
1bS	4bD	2	23	D	N	S	D	1531	2097	1682	5134	6050	5257	437	611	456	1193	1361	1037	59	82	64	208	236	223	0.997825	0.991784	0.996025	0.995211	0.973978	0.961309	0.959619	0.964968	1.00363	0.991497	1.00847	1.0012	0.0317676	0.0380858	0.0526672	0.0408402	0.0221987	0.131502	7.65011e-05	TRUE	0.0322163	0.0405473	0.0539154	0.0422264
1bS	4bH	2	23	D	N	S	H	1531	2097	1682	5134	6050	5257	695	987	719	2377	3128	2402	150	192	186	672	632	737	0.997825	0.991784	0.996025	0.995211	1.00011	1.00285	1.00365	1.0022	1.03141	1.00732	1.02319	1.02064	0.0334747	0.0127062	0.0235271	0.023236	0.0606197	0.185577	6.19886e-05	TRUE	0.0334727	0.0125157	0.0234084	0.0231323
1bS	4bI	2	23	D	N	S	I	1531	2097	1682	5134	6050	5257	464	601	485	1489	1691	1445	37	67	57	118	126	137	0.997825	0.991784	0.996025	0.995211	0.992724	0.988831	0.990545	0.9907	0.992005	0.941365	0.965954	0.966441	0.00143938	-0.0393419	-0.0206533	-0.0195186	0.239551	0.437858	5.81012e-05	FALSE	0.00156752	-0.0386072	-0.0203503	-0.01913
1bS	4bS	2	23	D	N	S	S	1531	2097	1682	5134	6050	5257	1410	1776	1580	5333	6436	5702	104	100	84	228	272	217	0.997825	0.991784	0.996025	0.995211	1.01178	1.01864	1.01249	1.01431	0.948545	0.984843	0.974215	0.969201	-0.0610344	-0.025433	-0.0342506	-0.0402393	0.0640446	0.190333	6.15834e-05	TRUE	-0.0612461	-0.026701	-0.0346605	-0.0408692
[truncated: 18,247 more rows]
[truncated: 4 more columns]
