# Supplementary material for: The genetic landscape of a physical interaction
Source: eLife. 2018 Apr 11;7:e32472. doi: 10.7554/eLife.32472 (PMC5896888; doi:10.7554/eLife.32472)
Supplement: Supplementary file 4. [file elife-32472-supp4.xlsx]

## Sheet: Sheet1
Table 43 - Data from the restricted cis library
column	description
id1	id of Fos mutant 1
id2	id of Fos mutant 2
pos1	position of Fos mutant 1
pos2	position of Fos mutant 2
wt1	wt Fos amino acid 1
wt2	wt Fos amino acid 2
mut1	mutated Fos amino acid 1
mut2	mutated Fos amino acid 2
s1_i1	number of unique UMIs in the input of replicate 1 for Fos single mutant 1
s1_i2	number of unique UMIs in the input of replicate 2 for Fos single mutant 1
s1_i3	number of unique UMIs in the input of replicate 3 for Fos single mutant 1
s1_o1	number of unique UMIs in the output of replicate 1 for Fos single mutant 1
s1_o2	number of unique UMIs in the output of replicate 2 for Fos single mutant 1
s1_o3	number of unique UMIs in the output of replicate 3 for Fos single mutant 1
s2_i1	number of unique UMIs in the input of replicate 1 for Fos single mutant 2
s2_i2	number of unique UMIs in the input of replicate 2 for Fos single mutant 2
s2_i3	number of unique UMIs in the input of replicate 3 for Fos single mutant 2
s2_o1	number of unique UMIs in the output of replicate 1 for Fos single mutant 2
s2_o2	number of unique UMIs in the output of replicate 2 for Fos single mutant 2
s2_o3	number of unique UMIs in the output of replicate 3 for Fos single mutant 2
do_i1	number of unique UMIs in the input of replicate 1 for the double mutant
do_i2	number of unique UMIs in the input of replicate 2 for the double mutant
do_i3	number of unique UMIs in the input of replicate 3 for the double mutant
do_o1	number of unique UMIs in the output of replicate 1 for the double mutant
do_o2	number of unique UMIs in the output of replicate 2 for the double mutant
do_o3	number of unique UMIs in the output of replicate 3 for the double mutant
s1_ppi1	PPI score in replicate 1 for Fos single mutant 1
s1_ppi2	PPI score in replicate 2 for Fos single mutant 1
s1_ppi3	PPI score in replicate 3 for Fos single mutant 1
s1_mean	PPI score averaged across replicate for Fos single mutant 1
s2_ppi1	PPI score in replicate 1 for Fos single mutant 2
s2_ppi2	PPI score in replicate 2 for Fos single mutant 2
s2_ppi3	PPI score in replicate 3 for Fos single mutant 2
s2_mean	PPI score averaged across replicate for Fos single mutant 2
do_ppi1	PPI score in replicate 1 for the double mutant
do_ppi2	PPI score in replicate 2 for the double mutant
do_ppi3	PPI score in replicate 3 for the double mutant
do_mean	PPI score averaged across replicate for the double mutant
epi_mult1	epistasis score in replicate 1, calculated from the multiplicative model
epi_mult2	epistasis score in replicate 2, calculated from the multiplicative model
epi_mult3	epistasis score in replicate 3, calculated from the multiplicative model
mepi_mult	epistasis score from the multiplicative model averaged across replicates
p_mult	p-value from the one-sample t-test between the three replicate epistasis scores
fdr_mult	average FDR associated with this p-value threshold, calculated by 1,000 permutations
fdrsd_mult	standard deviation to the mean of the FDR associated with this p-value threshold, calculated by 1,000 permutations
hit_mult	significant epistasis score at the p-value threshold associated with a FDR of 0.2
epi_thermo1	epistasis score in replicate 1, calculated from the thermodynamic model
epi_thermo2	epistasis score in replicate 2, calculated from the thermodynamic model
epi_thermo3	epistasis score in replicate 3, calculated from the thermodynamic model
mepi_thermo	epistasis score from the thermodynamic model averaged across replicates
p_thermo	p-value from the one-sample t-test between the three replicate epistasis scores
fdr_thermo	average FDR associated with this p-value threshold, calculated by 10,000 permutations
fdrsd_thermo	standard deviation to the mean of the FDR associated with this p-value threshold, calculated by 10,000 permutations
hit_thermo	significant epistasis score at the p-value threshold associated with a FDR of 0.2

## Sheet: Table4.txt
id1	id2	pos1	pos2	wt1	wt2	mut1	mut2	s1_i1	s1_i2	s1_i3	s1_o1	s1_o2	s1_o3	s2_i1	s2_i2	s2_i3	s2_o1	s2_o2	s2_o3	do_i1	do_i2	do_i3	do_o1	do_o2	do_o3	s1_ppi1	s1_ppi2	s1_ppi3	s1_mppi	s2_ppi1	s2_ppi2	s2_ppi3	s2_mppi	do_ppi1	do_ppi2	do_ppi3	do_mppi	epi1_mult	epi2_mult	epi3_mult	mepi_mult	p_mult	fdr_mult	fdrsd_mult	hit_mult	epi1_thermo	epi2_thermo	epi3_thermo	mepi_thermo
1aA	1bA	1	2	T	D	A	A	34018	42218	39643	93970	91819	89482	29983	36906	34859	78446	76139	74972	163	201	137	214	299	268	1.02677	1.02409	1.02365	1.02484	1.01883	1.0165	1.01661	1.01731	0.917956	0.969497	1.00281	0.963421	-0.128149	-0.0714898	-0.037844	-0.0791608	0.0952319	0.199485	4.98172e-05	TRUE	-0.123849	-0.068113	-0.0345076	-0.0754899
1aA	1bE	1	2	T	D	A	E	34018	42218	39643	93970	91819	89482	69968	87636	81951	190520	178047	181927	590	747	570	2207	2036	1723	1.02677	1.02409	1.02365	1.02484	1.02467	1.0143	1.02123	1.02006	1.07112	1.05653	1.06617	1.06461	0.01902	0.0177962	0.0207996	0.0192053	0.0020549	0.0771014	0.000147249	TRUE	0.0246787	0.0207171	0.025078	0.0234912
1aA	1bG	1	2	T	D	A	G	34018	42218	39643	93970	91819	89482	43429	51571	49671	51860	53224	52726	327	350	404	253	299	319	1.02677	1.02409	1.02365	1.02484	0.904087	0.916954	0.913796	0.911612	0.8406	0.889785	0.870709	0.867031	-0.0876914	-0.049257	-0.0646964	-0.0672149	0.0265062	0.116572	5.95071e-05	TRUE	-0.10747	-0.0647922	-0.0804626	-0.0842415
1aA	1bH	1	2	T	D	A	H	34018	42218	39643	93970	91819	89482	29038	35517	34497	62601	61358	62665	185	332	228	222	410	228	1.02677	1.02409	1.02365	1.02484	0.990507	0.990995	0.992023	0.991175	0.904804	0.942748	0.905105	0.917553	-0.112221	-0.0721177	-0.110377	-0.0982385	0.0172472	0.103795	6.62619e-05	TRUE	-0.114341	-0.0739227	-0.111947	-0.10007
1aA	1bN	1	2	T	D	A	N	34018	42218	39643	93970	91819	89482	46300	54884	53192	93568	88811	87508	386	502	543	1083	1049	1043	1.02677	1.02409	1.02365	1.02484	0.981052	0.981592	0.977592	0.980079	1.02905	1.01834	1.00015	1.01585	0.0217324	0.0131057	-0.000559691	0.0114261	0.220363	0.355377	5.15654e-05	FALSE	0.0175339	0.00944548	-0.00491632	0.00735436
1aA	1bV	1	2	T	D	A	V	34018	42218	39643	93970	91819	89482	41915	51613	48833	84114	82305	81225	471	621	472	1112	1099	936	1.02677	1.02409	1.02365	1.02484	0.980026	0.979489	0.979193	0.979569	1.0038	0.99446	1.00479	1.00102	-0.00246193	-0.00862298	0.0024449	-0.00288	0.463326	0.636632	4.87375e-05	FALSE	-0.00688407	-0.0126939	-0.00160614	-0.00706137
1aA	1bY	1	2	T	D	A	Y	34018	42218	39643	93970	91819	89482	39758	47346	45306	70505	70797	67960	263	258	308	525	383	553	1.02677	1.02409	1.02365	1.02484	0.961936	0.970244	0.964146	0.965442	0.979252	0.969201	0.990323	0.979592	-0.00843711	-0.0244146	0.00337714	-0.00982487	0.346779	0.510945	5.18058e-05	FALSE	-0.016734	-0.0302727	-0.00351064	-0.0168391
1aA	1cA	1	3	T	T	A	A	34018	42218	39643	93970	91819	89482	38892	48134	45877	105883	102672	104488	301	450	395	1110	1212	1124	1.02677	1.02409	1.02365	1.02484	1.02465	1.0213	1.02496	1.02363	1.06904	1.05482	1.05738	1.06041	0.0169597	0.00891912	0.00818227	0.0113537	0.0561846	0.151556	5.13677e-05	TRUE	0.0226124	0.0132936	0.0132274	0.0163778
1aA	1cI	1	3	T	T	A	I	34018	42218	39643	93970	91819	89482	44973	55854	53379	117885	113807	114865	773	903	879	955	1128	811	1.02677	1.02409	1.02365	1.02484	1.0191	1.01472	1.01669	1.01684	0.909063	0.944395	0.893381	0.915613	-0.137322	-0.0947638	-0.147352	-0.126479	0.0158583	0.101391	6.77217e-05	TRUE	-0.13296	-0.0917566	-0.143999	-0.122905
1aA	1cK	1	3	T	T	A	K	34018	42218	39643	93970	91819	89482	43670	53179	50309	133674	127312	126775	247	355	274	1019	1088	882	1.02677	1.02409	1.02365	1.02484	1.04179	1.03789	1.03968	1.03979	1.08545	1.07339	1.07533	1.07805	0.0157674	0.0104989	0.0110635	0.0124433	0.0175403	0.104291	6.60271e-05	TRUE	0.0254741	0.0183804	0.019176	0.0210101
1aA	1cP	1	3	T	T	A	P	34018	42218	39643	93970	91819	89482	28182	34218	32905	24636	25131	23594	135	172	203	87	56	219	1.02677	1.02409	1.02365	1.02484	0.858461	0.86806	0.856671	0.861064	0.81386	0.751142	0.916152	0.827051	-0.0675845	-0.137827	0.0392221	-0.0553966	0.3944	0.563969	5.061e-05	FALSE	-0.0953104	-0.161195	0.0146774	-0.0806093
1aA	1cR	1	3	T	T	A	R	34018	42218	39643	93970	91819	89482	46622	58343	55616	136102	133895	134511	430	522	489	1531	1521	1486	1.02677	1.02409	1.02365	1.02484	1.03485	1.03181	1.0337	1.03346	1.0639	1.06612	1.06695	1.06566	0.00134103	0.00945777	0.00879824	0.00653234	0.12878	0.240734	4.96244e-05	FALSE	0.00939596	0.0160454	0.0156574	0.0136996
1aA	1cS	1	3	T	T	A	S	34018	42218	39643	93970	91819	89482	44219	55024	52312	107482	106523	106044	469	573	601	1362	1200	1305	1.02677	1.02409	1.02365	1.02484	1.00806	1.00736	1.008	1.00781	1.03409	1.01866	1.018	1.02358	-0.000958231	-0.0129689	-0.0138286	-0.00925192	0.155819	0.27511	5.02486e-05	FALSE	0.000867072	-0.0114734	-0.0122338	-0.00761337
1aA	1dF	1	4	T	L	A	F	34018	42218	39643	93970	91819	89482	52296	63416	61306	15915	16673	16184	311	331	357	148	117	146	1.02677	1.02409	1.02365	1.02484	0.704102	0.720417	0.711177	0.711899	0.769504	0.762956	0.774913	0.769124	0.0465508	0.0251857	0.0469185	0.0395516	0.0314419	0.123487	5.77719e-05	TRUE	0.00175225	-0.0137742	0.00830944	-0.00123749
1aA	1dH	1	4	T	L	A	H	34018	42218	39643	93970	91819	89482	31615	38665	35681	4659	4864	4666	115	147	170	40	29	21	1.02677	1.02409	1.02365	1.02484	0.59802	0.614472	0.608893	0.607128	0.723647	0.679138	0.600599	0.667795	0.109617	0.0498646	-0.0226928	0.0455963	0.355544	0.521286	5.167e-05	FALSE	0.0665337	0.0108174	-0.0605235	0.0056092
1aA	1dI	1	4	T	L	A	I	34018	42218	39643	93970	91819	89482	45877	54391	51370	26780	27992	26397	393	470	517	338	507	370	1.02677	1.02409	1.02365	1.02484	0.799386	0.816948	0.808159	0.808164	0.856078	0.923311	0.856393	0.878594	0.0352911	0.0866843	0.0291234	0.0503663	0.110003	0.217444	4.96208e-05	FALSE	-0.000991362	0.056387	-0.00160101	0.0179315
1aA	1dP	1	4	T	L	A	P	34018	42218	39643	93970	91819	89482	25330	30574	30133	5096	4609	5100	244	352	290	55	42	39	1.02677	1.02409	1.02365	1.02484	0.643558	0.640477	0.64645	0.643495	0.660191	0.606871	0.612969	0.626677	-0.000597015	-0.0490335	-0.0487681	-0.0327995	0.178553	0.303342	5.06211e-05	FALSE	-0.0462423	-0.0892338	-0.0882506	-0.0745756
1aA	1dR	1	4	T	L	A	R	34018	42218	39643	93970	91819	89482	35154	43184	39934	6908	6757	6630	326	396	407	74	77	88	1.02677	1.02409	1.02365	1.02484	0.640117	0.64583	0.643648	0.643198	0.661215	0.677058	0.68211	0.673461	0.00396086	0.0156715	0.023241	0.0142911	0.125631	0.236876	4.96121e-05	FALSE	-0.0415975	-0.0246597	-0.0161791	-0.0274788
1aA	1dV	1	4	T	L	A	V	34018	42218	39643	93970	91819	89482	50773	61527	58266	10533	12384	11139	477	521	524	116	89	114	1.02677	1.02409	1.02365	1.02484	0.648047	0.682022	0.664187	0.664752	0.671295	0.658446	0.68301	0.670917	0.00589887	-0.0400053	0.00311655	-0.01033	0.558851	0.72507	4.46948e-05	FALSE	-0.0398359	-0.0803679	-0.0365537	-0.0522525
1aA	1eE	1	5	T	Q	A	E	34018	42218	39643	93970	91819	89482	45445	55444	52861	82803	84409	83918	779	920	893	1524	1606	1484	1.02677	1.02409	1.02365	1.02484	0.965899	0.972826	0.972401	0.970376	0.976303	0.992492	0.979061	0.982618	-0.0154553	-0.00376835	-0.0163358	-0.0118531	0.0996237	0.204695	4.95519e-05	FALSE	-0.0229143	-0.00913031	-0.0216771	-0.0179072
1aA	1eH	1	5	T	Q	A	H	34018	42218	39643	93970	91819	89482	71313	87204	80472	59489	62641	59000	594	710	704	584	524	421	1.02677	1.02409	1.02365	1.02484	0.851613	0.864872	0.859913	0.858799	0.875649	0.868761	0.830241	0.858217	0.00123647	-0.0169445	-0.0500062	-0.0219047	0.281621	0.432485	5.23712e-05	FALSE	-0.0275876	-0.0407841	-0.0740937	-0.0474885
1aA	1eK	1	5	T	Q	A	K	34018	42218	39643	93970	91819	89482	48000	58740	54592	103285	103762	99871	475	581	543	1422	1142	924	1.02677	1.02409	1.02365	1.02484	0.990231	0.994195	0.993051	0.992492	1.03854	1.00955	0.982511	1.0102	0.0217949	-0.00859777	-0.034024	-0.00694228	0.708928	0.836885	3.70288e-05	FALSE	0.0196138	-0.00976444	-0.0353931	-0.00851457
1aA	1eL	1	5	T	Q	A	L	34018	42218	39643	93970	91819	89482	43147	53444	50322	96139	96361	95249	109	141	158	209	147	336	1.02677	1.02409	1.02365	1.02484	0.995335	0.997139	0.998011	0.996828	0.973363	0.918409	1.01497	0.968914	-0.048619	-0.10275	-0.00664277	-0.0526705	0.198812	0.32851	5.11248e-05	FALSE	-0.0496649	-0.103326	-0.00703635	-0.0533424
1aA	1eP	1	5	T	Q	A	P	34018	42218	39643	93970	91819	89482	27345	34190	31760	4276	4005	4380	457	546	547	38	91	58	1.02677	1.02409	1.02365	1.02484	0.606697	0.604222	0.616633	0.609184	0.514305	0.654903	0.57836	0.582523	-0.108634	0.0361263	-0.0528547	-0.0417876	0.426006	0.599005	5.02548e-05	FALSE	-0.152456	-0.00221266	-0.0911768	-0.0819485
1aA	1eR	1	5	T	Q	A	R	34018	42218	39643	93970	91819	89482	37130	45826	43088	53530	53111	52078	393	524	489	601	738	804	1.02677	1.02409	1.02365	1.02484	0.931647	0.933623	0.932698	0.932656	0.940273	0.961638	0.977507	0.959806	-0.0163161	0.00552511	0.0227529	0.0039873	0.758002	0.868344	3.38943e-05	FALSE	-0.0308058	-0.00710262	0.0102037	-0.00923489
1aA	1eT	1	5	T	Q	A	T	34018	42218	39643	93970	91819	89482	133	223	151	69	86	72	47	97	63	96	175	134	1.02677	1.02409	1.02365	1.02484	0.782134	0.775477	0.797266	0.784959	0.982611	0.997227	1.015	0.998278	0.179537	0.20307	0.198877	0.193828	0.00139502	0.0774521	0.000178937	TRUE	0.141182	0.168259	0.166948	0.158796
1aA	1fE	1	6	T	A	A	E	34018	42218	39643	93970	91819	89482	42084	51147	48450	90045	88846	89732	70	100	95	142	119	148	1.02677	1.02409	1.02365	1.02484	0.989404	0.991783	0.994843	0.99201	0.981606	0.937421	0.969658	0.962895	-0.0342872	-0.0782529	-0.0487102	-0.0537501	0.0533576	0.148458	5.17123e-05	TRUE	-0.0366512	-0.0799009	-0.0497279	-0.0554267
1aA	1fG	1	6	T	A	A	G	34018	42218	39643	93970	91819	89482	50126	60766	58313	44569	46346	44478	231	336	323	371	223	322	1.02677	1.02409	1.02365	1.02484	0.860944	0.873486	0.86567	0.8667	0.947441	0.853502	0.904654	0.901866	0.0634475	-0.0410244	0.0185123	0.0136451	0.696182	0.829165	3.79393e-05	FALSE	0.0361261	-0.0635774	-0.0047505	-0.0107339
1aA	1fP	1	6	T	A	A	P	34018	42218	39643	93970	91819	89482	24150	28997	27994	2035	1936	2177	111	202	209	11	14	8	1.02677	1.02409	1.02365	1.02484	0.516252	0.523425	0.533216	0.524298	0.539973	0.528794	0.430002	0.49959	0.00989959	-0.00723914	-0.115824	-0.0377211	0.439047	0.612799	4.97188e-05	FALSE	-0.0186877	-0.0336783	-0.143726	-0.0653639
1aA	1fS	1	6	T	A	A	S	34018	42218	39643	93970	91819	89482	40110	49215	46800	66235	69213	66486	313	400	469	258	220	176	1.02677	1.02409	1.02365	1.02484	0.951508	0.961428	0.956229	0.956388	0.849864	0.826497	0.762392	0.812918	-0.127118	-0.15809	-0.21645	-0.167219	0.023661	0.112909	6.10253e-05	TRUE	-0.13759	-0.165624	-0.224798	-0.176004
1aA	1fT	1	6	T	A	A	T	34018	42218	39643	93970	91819	89482	41667	51302	48468	64889	65428	60858	485	588	479	400	172	303	1.02677	1.02409	1.02365	1.02484	0.942933	0.947376	0.938251	0.942853	0.849946	0.735751	0.838421	0.808039	-0.118232	-0.234445	-0.122018	-0.158232	0.0534366	0.148481	5.16627e-05	TRUE	-0.130459	-0.244591	-0.133594	-0.169548
1aA	1fV	1	6	T	A	A	V	34018	42218	39643	93970	91819	89482	53600	66123	62086	64680	65837	63386	206	225	327	317	561	585	1.02677	1.02409	1.02365	1.02484	0.905621	0.911797	0.908122	0.908513	0.941186	1.04373	0.989798	0.991571	0.0113199	0.109967	0.0602006	0.060496	0.167585	0.289319	5.03534e-05	FALSE	-0.00817321	0.0935559	0.0434974	0.04296
1aA	1gA	1	7	T	E	A	A	34018	42218	39643	93970	91819	89482	26259	31934	30928	35877	35443	35532	60	109	108	97	103	114	1.02677	1.02409	1.02365	1.02484	0.923787	0.927403	0.925311	0.925501	0.948404	0.904282	0.912978	0.921888	-0.000115049	-0.0454606	-0.0342153	-0.026597	0.19035	0.318206	5.09766e-05	FALSE	-0.0161479	-0.0591865	-0.0480388	-0.0411244
1aA	1gD	1	7	T	E	A	D	34018	42218	39643	93970	91819	89482	62123	75703	72602	36182	38820	38067	434	585	513	338	277	322	1.02677	1.02409	1.02365	1.02484	0.799057	0.81643	0.811094	0.80886	0.841562	0.804973	0.837292	0.827942	0.0211117	-0.0311227	0.00701717	-0.000997944	0.954819	0.978116	1.50263e-05	FALSE	-0.0152121	-0.0614829	-0.0233706	-0.0333552
1aA	1gG	1	7	T	E	A	G	34018	42218	39643	93970	91819	89482	45023	55658	51590	5423	5467	5282	165	176	154	23	26	19	1.02677	1.02409	1.02365	1.02484	0.568515	0.578912	0.573261	0.573563	0.589883	0.637566	0.600419	0.609289	0.00614802	0.0447095	0.0136008	0.0214861	0.21046	0.343142	5.14728e-05	FALSE	-0.0334049	0.00880695	-0.0208131	-0.015137
1aA	1gK	1	7	T	E	A	K	34018	42218	39643	93970	91819	89482	48414	58520	54910	85579	82379	84446	456	598	550	956	1156	1013	1.02677	1.02409	1.02365	1.02484	0.961465	0.961567	0.967777	0.963603	0.986424	1.00715	0.994036	0.99587	-0.000782135	0.0224219	0.00337252	0.00833742	0.363491	0.530068	5.14201e-05	FALSE	-0.00917827	0.0149144	-0.00283804	0.000966014
1aA	1gQ	1	7	T	E	A	Q	34018	42218	39643	93970	91819	89482	29600	36004	34811	60068	58946	61427	387	560	441	1039	1227	1258	1.02677	1.02409	1.02365	1.02484	0.98166	0.983274	0.987798	0.984244	1.0226	1.02515	1.05774	1.03516	0.0146622	0.0181954	0.0465787	0.0264788	0.119918	0.229976	4.95947e-05	FALSE	0.0105964	0.0148648	0.0441854	0.0232155
1aA	1gV	1	7	T	E	A	V	34018	42218	39643	93970	91819	89482	41851	51426	48281	73885	71845	69721	103	121	108	368	298	233	1.02677	1.02409	1.02365	1.02484	0.961281	0.960476	0.958611	0.960123	1.06441	1.04196	1.01706	1.04114	0.0773902	0.0583454	0.0357843	0.0571733	0.0415016	0.134775	5.40951e-05	TRUE	0.0689554	0.0506323	0.0278732	0.0491536
1aA	2aA	1	8	T	T	A	A	34018	42218	39643	93970	91819	89482	36771	44479	42557	136627	127588	130743	305	395	235	1201	1141	713	1.02677	1.02409	1.02365	1.02484	1.07014	1.06387	1.06853	1.06752	1.07863	1.06488	1.06671	1.07007	-0.0201578	-0.0246228	-0.0270877	-0.0239561	0.00709086	0.0859555	8.73085e-05	TRUE	-0.00353745	-0.0110801	-0.0127775	-0.00913168
1aA	2aI	1	8	T	T	A	I	34018	42218	39643	93970	91819	89482	46044	57344	53475	176629	171736	173055	410	547	407	2203	2314	1919	1.02677	1.02409	1.02365	1.02484	1.07481	1.07007	1.07611	1.07366	1.1241	1.11971	1.13091	1.12491	0.0205181	0.023865	0.0293521	0.0245784	0.0107984	0.0937077	7.75657e-05	TRUE	0.0383016	0.0387868	0.0453295	0.040806
1aA	2aK	1	8	T	T	A	K	34018	42218	39643	93970	91819	89482	45604	55452	53456	137194	130709	130881	449	538	503	1511	1544	1503	1.02677	1.02409	1.02365	1.02484	1.03925	1.03566	1.03549	1.0368	1.05565	1.06394	1.06449	1.06136	-0.011424	0.0033401	0.00451782	-0.00118869	0.838277	0.913835	2.77805e-05	FALSE	-0.00232336	0.010745	0.01175	0.00672387
1aA	2aP	1	8	T	T	A	P	34018	42218	39643	93970	91819	89482	26115	32082	30040	1910	1809	1986	221	263	286	17	17	4	1.02677	1.02409	1.02365	1.02484	0.495535	0.499142	0.509575	0.501417	0.502916	0.518772	0.283403	0.435031	-0.00588542	0.00760625	-0.238222	-0.0788336	0.427287	0.600484	5.00943e-05	FALSE	-0.028007	-0.0124527	-0.260642	-0.100367
1aA	2aR	1	8	T	T	A	R	34018	42218	39643	93970	91819	89482	44960	55521	52834	123945	118380	121878	314	365	323	942	865	935	1.02677	1.02409	1.02365	1.02484	1.02648	1.02124	1.02681	1.02484	1.03884	1.03643	1.05987	1.04505	-0.015113	-0.00940915	0.00877518	-0.00524899	0.54194	0.710129	4.53941e-05	FALSE	-0.00903195	-0.00504702	0.0142036	4.15467e-05
1aA	2aS	1	8	T	T	A	S	34018	42218	39643	93970	91819	89482	39260	47346	45102	106412	100950	100675	51	67	86	92	135	97	1.02677	1.02409	1.02365	1.02484	1.024	1.02124	1.02202	1.02242	0.964436	1.01311	0.922631	0.966726	-0.0869751	-0.0327288	-0.123562	-0.0810885	0.0915714	0.195516	5.00518e-05	TRUE	-0.0814738	-0.0283665	-0.11912	-0.07632
1aA	2bA	1	9	T	D	A	A	34018	42218	39643	93970	91819	89482	23923	29884	28418	58951	57657	59025	96	93	77	299	202	260	1.02677	1.02409	1.02365	1.02484	1.01006	1.00687	1.01154	1.00949	1.04433	1.0239	1.08229	1.05017	0.00722276	-0.00722547	0.0468357	0.015611	0.435947	0.609491	4.98621e-05	FALSE	0.0095054	-0.00582988	0.0491432	0.0176062
1aA	2bE	1	9	T	D	A	E	34018	42218	39643	93970	91819	89482	85987	105202	99122	241791	228263	231618	568	657	701	2442	2501	2554	1.02677	1.02409	1.02365	1.02484	1.02938	1.02375	1.02869	1.02727	1.09148	1.10454	1.09336	1.09646	0.0345505	0.0561328	0.0403484	0.0436772	0.0211115	0.109905	6.3151e-05	TRUE	0.0413118	0.0610204	0.0461647	0.049499
1aA	2bG	1	9	T	D	A	G	34018	42218	39643	93970	91819	89482	36076	43768	41322	41133	42416	41087	275	374	458	327	456	628	1.02677	1.02409	1.02365	1.02484	0.897323	0.90791	0.904275	0.903169	0.903468	0.940911	0.951069	0.931816	-0.0178785	0.0111309	0.0254105	0.00622095	0.673519	0.813183	3.90729e-05	FALSE	-0.0389008	-0.00593342	0.00807961	-0.0122515
1aA	2bH	1	9	T	D	A	H	34018	42218	39643	93970	91819	89482	25183	30144	28416	47617	43989	45308	93	112	94	64	90	29	1.02677	1.02409	1.02365	1.02484	0.97132	0.96674	0.973036	0.970365	0.823463	0.880989	0.73387	0.812774	-0.173861	-0.109038	-0.262176	-0.181692	0.0548044	0.149887	5.14137e-05	TRUE	-0.180164	-0.115566	-0.267397	-0.187709
1aA	2bN	1	9	T	D	A	N	34018	42218	39643	93970	91819	89482	45310	55708	52606	90276	91532	88881	160	216	221	501	521	461	1.02677	1.02409	1.02365	1.02484	0.978974	0.983787	0.981472	0.981411	1.04511	1.03896	1.01216	1.03208	0.0399249	0.0314785	0.00747963	0.0262943	0.113759	0.22244	4.97008e-05	FALSE	0.0352741	0.0282487	0.00386514	0.0224627
1aA	2bV	1	9	T	D	A	V	34018	42218	39643	93970	91819	89482	46883	57971	55117	97071	98318	94984	361	428	297	814	609	349	1.02677	1.02409	1.02365	1.02484	0.984598	0.988343	0.984352	0.985765	0.997076	0.96311	0.928597	0.962928	-0.0138825	-0.0490406	-0.0790327	-0.0473186	0.128492	0.240306	4.95612e-05	FALSE	-0.0173053	-0.0513718	-0.0820928	-0.0502567
1aA	2bY	1	9	T	D	A	Y	34018	42218	39643	93970	91819	89482	32423	40646	39445	46859	48785	48377	328	314	336	442	448	401	1.02677	1.02409	1.02365	1.02484	0.932007	0.938652	0.934826	0.935162	0.92177	0.963499	0.930856	0.938708	-0.0351889	0.00223605	-0.0260769	-0.0196766	0.222875	0.358504	5.15888e-05	FALSE	-0.0496074	-0.0094925	-0.0382548	-0.0324516
1aA	2cE	1	10	T	Q	A	E	34018	42218	39643	93970	91819	89482	40622	49354	46667	83097	82049	80724	283	371	356	371	537	734	1.02677	1.02409	1.02365	1.02484	0.98283	0.985474	0.984898	0.9844	0.917741	0.965568	1.01046	0.964591	-0.0914017	-0.0436441	0.00227503	-0.0442569	0.24338	0.384505	5.18002e-05	FALSE	-0.095212	-0.0465421	-0.000679783	-0.0474779
1aA	2cH	1	10	T	Q	A	H	34018	42218	39643	93970	91819	89482	66090	82059	75850	114104	112950	109020	590	700	724	1625	1451	1480	1.02677	1.02409	1.02365	1.02484	0.958019	0.95834	0.957928	0.958096	1.02634	1.01718	1.00922	1.01758	0.0426743	0.0357584	0.0286348	0.0356892	0.0126524	0.096333	7.30028e-05	TRUE	0.0335552	0.0276444	0.0205984	0.027266
1aA	2cK	1	10	T	Q	A	K	34018	42218	39643	93970	91819	89482	48073	57635	54815	135456	127388	127446	311	459	421	699	809	911	1.02677	1.02409	1.02365	1.02484	1.02967	1.02641	1.02796	1.02801	0.996604	0.993874	1.0175	1.00266	-0.0606374	-0.0572571	-0.0347664	-0.050887	0.0245243	0.114115	6.07007e-05	TRUE	-0.0538056	-0.0518114	-0.0291012	-0.0449061
1aA	2cL	1	10	T	Q	A	L	34018	42218	39643	93970	91819	89482	43688	54890	51252	85581	86187	82765	427	578	406	731	536	675	1.02677	1.02409	1.02365	1.02484	0.976494	0.977266	0.974888	0.976216	0.956781	0.901577	0.979126	0.945828	-0.0458566	-0.0992288	-0.0188156	-0.0546337	0.146877	0.263624	4.99221e-05	FALSE	-0.0510451	-0.103732	-0.0236864	-0.0594879
1aA	2cP	1	10	T	Q	A	P	34018	42218	39643	93970	91819	89482	21255	26872	24640	1175	1408	1410	295	381	428	24	27	19	1.02677	1.02409	1.02365	1.02484	0.454587	0.488594	0.488553	0.477245	0.511112	0.531991	0.451582	0.498229	0.044355	0.031628	-0.0485235	0.00915317	0.782687	0.882174	3.2112e-05	FALSE	0.0398184	0.0148652	-0.0648264	-0.00338093
1aA	2cR	1	10	T	Q	A	R	34018	42218	39643	93970	91819	89482	35359	43290	41447	108826	101746	102884	413	497	541	1159	1195	1277	1.02677	1.02409	1.02365	1.02484	1.04259	1.03524	1.03749	1.03844	1.02908	1.03851	1.03016	1.03258	-0.0414194	-0.0216668	-0.0318639	-0.03165	0.0309688	0.122902	5.79563e-05	TRUE	-0.0315217	-0.0143506	-0.024212	-0.0233614
1aA	2dI	1	11	T	L	A	I	34018	42218	39643	93970	91819	89482	39298	47596	45132	3251	3483	3767	385	396	445	68	47	26	1.02677	1.02409	1.02365	1.02484	0.513557	0.536606	0.543515	0.531226	0.624511	0.606109	0.491582	0.574067	0.0972054	0.0565767	-0.0647863	0.0296653	0.604135	0.761757	4.26263e-05	FALSE	0.0693814	0.0272999	-0.0946711	0.000670084
1aA	2dP	1	11	T	L	A	P	34018	42218	39643	93970	91819	89482	24707	30211	28385	4150	3902	4053	58	43	60	33	22	24	1.02677	1.02409	1.02365	1.02484	0.617162	0.61826	0.621693	0.619038	0.795637	0.816103	0.771686	0.794475	0.161953	0.18295	0.135291	0.160064	0.00734103	0.0864141	8.62597e-05	TRUE	0.117405	0.143679	0.0966917	0.119258
1aA	2dQ	1	11	T	L	A	Q	34018	42218	39643	93970	91819	89482	34844	41237	39368	5450	6186	6019	87	139	80	23	64	32	1.02677	1.02409	1.02365	1.02484	0.606733	0.639771	0.631649	0.626051	0.683512	0.80095	0.771686	0.752049	0.0605349	0.145768	0.1251	0.110468	0.0499821	0.144982	5.23455e-05	TRUE	0.0167102	0.105587	0.0860538	0.0694504
1aA	2dR	1	11	T	L	A	R	34018	42218	39643	93970	91819	89482	32567	41039	37642	6075	6064	6007	146	187	138	15	34	29	1.02677	1.02409	1.02365	1.02484	0.632501	0.6376	0.637886	0.635996	0.54525	0.667409	0.677963	0.630207	-0.104184	0.0144502	0.024992	-0.0215807	0.654252	0.800769	4.02752e-05	FALSE	-0.149492	-0.0256654	-0.0142704	-0.0631426
1aA	2dV	1	11	T	L	A	V	34018	42218	39643	93970	91819	89482	39696	49210	45292	2871	3180	2825	444	571	485	4	17	33	1.02677	1.02409	1.02365	1.02484	0.493899	0.518732	0.501098	0.504577	0.189194	0.407353	0.513763	0.370103	-0.317928	-0.123875	0.000815169	-0.146996	0.253818	0.397908	5.20028e-05	FALSE	-0.339477	-0.149202	-0.0192905	-0.169323
1aA	2eA	1	12	T	E	A	A	34018	42218	39643	93970	91819	89482	26063	31607	30898	22603	25248	24748	311	409	458	207	283	297	1.02677	1.02409	1.02365	1.02484	0.857297	0.880135	0.872788	0.870073	0.818584	0.859491	0.842037	0.840037	-0.061665	-0.0418446	-0.0513906	-0.0516334	0.0120632	0.0950713	7.38261e-05	TRUE	-0.0895795	-0.06338	-0.0736115	-0.0755236
1aA	2eD	1	12	T	E	A	D	34018	42218	39643	93970	91819	89482	62886	76741	72573	27678	29187	28642	330	501	378	478	372	301	1.02677	1.02409	1.02365	1.02484	0.758078	0.773481	0.769731	0.767097	0.932335	0.869632	0.871938	0.891301	0.153961	0.0775187	0.0840048	0.105162	0.0501154	0.145143	5.23059e-05	TRUE	0.113078	0.0425191	0.0493647	0.0683207
1aA	2eG	1	12	T	E	A	G	34018	42218	39643	93970	91819	89482	34983	42679	40393	10192	11444	10796	117	138	120	34	62	36	1.02677	1.02409	1.02365	1.02484	0.697724	0.723246	0.712978	0.711316	0.697351	0.797424	0.729797	0.741524	-0.0190533	0.0567567	-4.15508e-05	0.012554	0.636809	0.788483	4.11502e-05	FALSE	-0.064134	0.0179523	-0.0385692	-0.0282503
1aA	2eK	1	12	T	E	A	K	34018	42218	39643	93970	91819	89482	38596	48853	45030	38807	40496	38720	211	206	170	164	171	235	1.02677	1.02409	1.02365	1.02484	0.878931	0.885455	0.883122	0.882503	0.84127	0.885657	0.952251	0.893059	-0.0611915	-0.0211278	0.0482448	-0.0113581	0.756331	0.867558	3.40105e-05	FALSE	-0.0854834	-0.0418338	0.0275792	-0.033246
1aA	2eQ	1	12	T	E	A	Q	34018	42218	39643	93970	91819	89482	26980	32407	30479	45127	43688	43774	94	154	102	232	187	171	1.02677	1.02409	1.02365	1.02484	0.95338	0.955349	0.957815	0.955515	1.01029	0.940324	0.980339	0.976986	0.0313896	-0.0380378	-0.000126425	-0.00225821	0.92069	0.960217	1.98702e-05	FALSE	0.0213049	-0.0467103	-0.00818354	-0.0111963
1aA	2eV	1	12	T	E	A	V	34018	42218	39643	93970	91819	89482	39216	47754	45634	36392	38611	36679	203	219	161	224	172	232	1.02677	1.02409	1.02365	1.02484	0.8672	0.881875	0.873297	0.874124	0.892533	0.8777	0.9583	0.909511	0.0021163	-0.0254181	0.0643516	0.0136833	0.657622	0.802889	4.00357e-05	FALSE	-0.0241709	-0.0466837	0.0422062	-0.00954945
1aA	2fA	1	13	T	D	A	A	34018	42218	39643	93970	91819	89482	24658	30837	28296	79836	78096	77717	311	370	330	1360	1113	1580	1.02677	1.02409	1.02365	1.02484	1.05	1.04597	1.05222	1.0494	1.09397	1.0707	1.13314	1.09927	0.0158589	-0.000462578	0.0560365	0.0238109	0.291856	0.445058	5.23174e-05	FALSE	0.0275413	0.00915827	0.0668125	0.034504
1aA	2fE	1	13	T	D	A	E	34018	42218	39643	93970	91819	89482	55283	69426	66527	151828	149108	148738	587	680	718	946	893	1157	1.02677	1.02409	1.02365	1.02484	1.02592	1.02228	1.02226	1.02349	0.947943	0.951583	0.974577	0.958035	-0.105446	-0.0953243	-0.0718554	-0.0908753	0.011774	0.0943191	7.43416e-05	TRUE	-0.0994949	-0.0907438	-0.0673652	-0.0858679
1aA	2fG	1	13	T	D	A	G	34018	42218	39643	93970	91819	89482	31695	39321	37077	56544	58368	56152	413	656	555	677	516	401	1.02677	1.02409	1.02365	1.02484	0.962812	0.969191	0.965542	0.965849	0.950431	0.877918	0.857782	0.895377	-0.0381579	-0.114619	-0.130593	-0.0944567	0.0803569	0.181068	4.98548e-05	TRUE	-0.0462701	-0.120679	-0.137221	-0.10139
1aA	2fH	1	13	T	D	A	H	34018	42218	39643	93970	91819	89482	25034	30650	28834	61107	57571	57646	85	88	59	337	246	152	1.02677	1.02409	1.02365	1.02484	1.00868	1.00302	1.00598	1.00589	1.07963	1.06017	1.0429	1.0609	0.0439501	0.0329844	0.0131336	0.0300227	0.0796052	0.180164	4.99076e-05	TRUE	0.0459162	0.0335958	0.0143239	0.0312787
1aA	2fN	1	13	T	D	A	N	34018	42218	39643	93970	91819	89482	43500	52511	50326	109573	107211	106290	139	277	203	570	497	615	1.02677	1.02409	1.02365	1.02484	1.01328	1.01501	1.01397	1.01408	1.08457	0.996436	1.0665	1.04917	0.0441622	-0.0430191	0.0285523	0.00989849	0.747659	0.862245	3.46849e-05	FALSE	0.0471812	-0.0399521	0.0313519	0.0128603
1aA	2fV	1	13	T	D	A	V	34018	42218	39643	93970	91819	89482	38346	47780	44805	89684	85955	86514	428	584	498	1740	1868	1399	1.02677	1.02409	1.02365	1.02484	1.00242	0.996816	1.00091	1.00005	1.0833	1.07953	1.05551	1.07278	0.0540408	0.0587017	0.0309228	0.0478884	0.0306938	0.122513	5.79353e-05	TRUE	0.0545873	0.0580605	0.0311039	0.0479172
1aA	2fY	1	13	T	D	A	Y	34018	42218	39643	93970	91819	89482	36676	44098	42019	83197	81360	79394	87	184	127	341	472	294	1.02677	1.02409	1.02365	1.02484	0.997954	1.00045	0.997756	0.998718	1.07796	1.04781	1.02733	1.05103	0.0532843	0.0232683	0.00597696	0.0275099	0.184794	0.311186	5.08138e-05	FALSE	0.0528247	0.0233583	0.00553303	0.0272387
1aA	2gA	1	14	T	E	A	A	34018	42218	39643	93970	91819	89482	26451	32110	30483	34584	35523	34269	171	250	161	184	305	187	1.02677	1.02409	1.02365	1.02484	0.917352	0.926937	0.922152	0.922147	0.888852	0.940999	0.926903	0.918918	-0.0530598	-0.00826667	-0.0170554	-0.0261273	0.19682	0.326212	5.10348e-05	FALSE	-0.0703357	-0.0220742	-0.0314174	-0.0412758
1aA	2gD	1	14	T	E	A	D	34018	42218	39643	93970	91819	89482	59105	72786	69804	60158	63045	60067	476	646	628	490	514	534	1.02677	1.02409	1.02365	1.02484	0.880716	0.89177	0.88323	0.885239	0.882373	0.879568	0.881496	0.881146	-0.0219216	-0.0336833	-0.0226213	-0.0260754	0.0206822	0.108867	6.3257e-05	TRUE	-0.0459036	-0.0533881	-0.0432703	-0.0475207
1aA	2gG	1	14	T	E	A	G	34018	42218	39643	93970	91819	89482	30990	37398	35023	6442	6276	6493	541	746	676	209	255	135	1.02677	1.02409	1.02365	1.02484	0.648343	0.655891	0.659715	0.65465	0.739002	0.758139	0.670543	0.722561	0.0733018	0.0864482	-0.00477317	0.051659	0.211267	0.344183	5.14645e-05	FALSE	0.0275621	0.0459629	-0.0444289	0.00969868
1aA	2gK	1	14	T	E	A	K	34018	42218	39643	93970	91819	89482	42603	52706	49880	61780	63089	59468	370	392	389	445	472	429	1.02677	1.02409	1.02365	1.02484	0.932501	0.938263	0.930706	0.933823	0.905133	0.939111	0.919357	0.9212	-0.052333	-0.0217531	-0.033358	-0.0358147	0.0567125	0.152115	5.1263e-05	TRUE	-0.0666534	-0.0335515	-0.0462529	-0.0488193
1aA	2gQ	1	14	T	E	A	Q	34018	42218	39643	93970	91819	89482	22663	28234	26383	48673	48075	48064	197	218	291	661	686	747	1.02677	1.02409	1.02365	1.02484	0.989953	0.988914	0.992443	0.990436	1.05522	1.07718	1.04238	1.05826	0.0387636	0.0644457	0.0264639	0.0432244	0.0609457	0.157575	5.10172e-05	TRUE	0.0365209	0.0622276	0.0249758	0.0412414
1aA	2gV	1	14	T	E	A	V	34018	42218	39643	93970	91819	89482	33386	40982	40019	50974	51205	51578	333	329	392	318	174	417	1.02677	1.02409	1.02365	1.02484	0.940038	0.944427	0.942052	0.942172	0.87139	0.820868	0.914107	0.868789	-0.0938147	-0.146309	-0.0502221	-0.0967819	0.0734188	0.172894	5.01155e-05	TRUE	-0.106627	-0.156992	-0.0611265	-0.108249
1aA	3aE	1	15	T	K	A	E	34018	42218	39643	93970	91819	89482	31873	39505	36194	14805	16502	15243	252	372	435	230	332	412	1.02677	1.02409	1.02365	1.02484	0.765962	0.786958	0.779187	0.777369	0.86477	0.89607	0.897195	0.886012	0.0783017	0.0901559	0.0995819	0.0893465	0.0047143	0.0841618	0.000106134	TRUE	0.0381983	0.0564854	0.0658173	0.0535003
1aA	3aM	1	15	T	K	A	M	34018	42218	39643	93970	91819	89482	35047	43477	41266	51265	51828	50440	197	330	333	720	700	714	1.02677	1.02409	1.02365	1.02484	0.933768	0.937671	0.934335	0.935258	1.06773	1.0205	1.01617	1.0348	0.108959	0.060239	0.0597359	0.0763114	0.0428429	0.136087	5.37962e-05	TRUE	0.0948908	0.0483343	0.0474722	0.0635658
1aA	3aN	1	15	T	K	A	N	34018	42218	39643	93970	91819	89482	58482	70389	66716	150660	143653	145937	305	366	411	879	758	759	1.02677	1.02409	1.02365	1.02484	1.01656	1.01495	1.01908	1.01686	1.03297	1.01706	0.994422	1.01482	-0.0108074	-0.0223374	-0.0487536	-0.0272995	0.135659	0.248895	4.96674e-05	FALSE	-0.00703127	-0.0192826	-0.0449148	-0.0237429
1aA	3aQ	1	15	T	K	A	Q	34018	42218	39643	93970	91819	89482	24886	31935	29459	61576	64718	65762	209	300	215	420	395	281	1.02677	1.02409	1.02365	1.02484	1.01066	1.01394	1.02203	1.01554	0.980229	0.951958	0.944087	0.958758	-0.0574921	-0.0864018	-0.102117	-0.0820035	0.0244685	0.114046	6.06893e-05	TRUE	-0.0550723	-0.0835558	-0.0976724	-0.0787668
1aA	3aR	1	15	T	K	A	R	34018	42218	39643	93970	91819	89482	27724	33849	31474	58004	56021	56272	176	271	228	253	230	294	1.02677	1.02409	1.02365	1.02484	0.986123	0.98483	0.989708	0.986887	0.931221	0.888843	0.942124	0.920729	-0.0813032	-0.119709	-0.0709894	-0.0906671	0.0257022	0.116143	6.02505e-05	TRUE	-0.084391	-0.122734	-0.0730113	-0.0933786
1aA	3aT	1	15	T	K	A	T	34018	42218	39643	93970	91819	89482	25973	31910	30130	15337	15571	15554	73	77	94	53	91	116	1.02677	1.02409	1.02365	1.02484	0.801071	0.809297	0.808829	0.806399	0.831297	0.936429	0.935726	0.901151	0.0087794	0.107637	0.10777	0.0747289	0.151634	0.269862	5.01046e-05	FALSE	-0.0272895	0.0764273	0.077122	0.0420866
1aA	3bA	1	16	T	S	A	A	34018	42218	39643	93970	91819	89482	30021	37157	35144	86958	80975	83141	116	145	131	256	211	159	1.02677	1.02409	1.02365	1.02484	1.03371	1.02438	1.03049	1.02953	0.993931	0.966333	0.93331	0.964525	-0.0674561	-0.0827197	-0.121544	-0.0905733	0.030175	0.122367	5.84424e-05	TRUE	-0.0596715	-0.0777004	-0.115355	-0.0842423
1aA	3bC	1	16	T	S	A	C	34018	42218	39643	93970	91819	89482	39818	48429	45381	98321	94922	92083	647	773	690	1469	1301	1170	1.02677	1.02409	1.02365	1.02484	1.01036	1.00914	1.00814	1.00921	0.998086	0.987243	0.981996	0.989108	-0.0393272	-0.046204	-0.0499812	-0.0451708	0.0047328	0.0839285	0.000105594	TRUE	-0.0369759	-0.0443448	-0.0483581	-0.0432263
1aA	3bF	1	16	T	S	A	F	34018	42218	39643	93970	91819	89482	48070	59209	56993	118583	115386	115804	308	409	538	667	575	799	1.02677	1.02409	1.02365	1.02484	1.01022	1.00831	1.00834	1.00896	0.991167	0.961379	0.962693	0.971747	-0.0461019	-0.0712216	-0.0694885	-0.0622707	0.0165018	0.102351	6.67319e-05	TRUE	-0.0437829	-0.0695316	-0.0678252	-0.0603799
1aA	3bP	1	16	T	S	A	P	34018	42218	39643	93970	91819	89482	20260	25566	23507	2632	2510	2552	69	74	74	13	20	18	1.02677	1.02409	1.02365	1.02484	0.579577	0.578842	0.581794	0.580071	0.633958	0.724383	0.69926	0.685867	0.0388649	0.131597	0.103708	0.0913899	0.0796912	0.180262	4.98957e-05	TRUE	-0.00220656	0.0957027	0.0682911	0.0539291
1aA	3bT	1	16	T	S	A	T	34018	42218	39643	93970	91819	89482	28139	35406	33894	74934	76152	73730	394	516	505	1025	1045	966	1.02677	1.02409	1.02365	1.02484	1.02141	1.02249	1.01827	1.02072	1.018	1.01384	0.999547	1.01046	-0.030762	-0.0332798	-0.0428002	-0.035614	0.0104298	0.0926966	7.78763e-05	TRUE	-0.0258626	-0.028656	-0.0391265	-0.031215
1aA	3bY	1	16	T	S	A	Y	34018	42218	39643	93970	91819	89482	42575	52270	47928	98191	96006	94523	393	426	435	1510	1649	1606	1.02677	1.02409	1.02365	1.02484	1.00038	0.999801	1.00399	1.00139	1.07504	1.10695	1.09529	1.09243	0.0478833	0.0830614	0.0675557	0.0661668	0.022857	0.112018	6.15264e-05	TRUE	0.047968	0.0830213	0.0683497	0.0664463
1aA	3cD	1	17	T	A	A	D	34018	42218	39643	93970	91819	89482	38844	47759	44742	50337	51994	50045	434	384	446	522	487	564	1.02677	1.02409	1.02365	1.02484	0.916048	0.92463	0.921415	0.920698	0.905141	0.946571	0.939284	0.930332	-0.0354324	-0.00033183	-0.00391973	-0.013228	0.357322	0.523375	5.17136e-05	FALSE	-0.0529577	-0.0145423	-0.0184067	-0.0286356
1aA	3cG	1	17	T	A	A	G	34018	42218	39643	93970	91819	89482	38334	46120	44112	40378	41213	40242	277	239	199	373	286	278	1.02677	1.02409	1.02365	1.02484	0.885732	0.896252	0.891735	0.89124	0.921662	0.938222	0.953784	0.937889	0.0122167	0.020381	0.0409613	0.0245197	0.103164	0.209514	4.96208e-05	FALSE	-0.0108859	0.00139783	0.0216295	0.00404716
1aA	3cP	1	17	T	A	A	P	34018	42218	39643	93970	91819	89482	26477	32013	30793	2022	1942	2020	346	304	322	7	40	17	1.02677	1.02409	1.02365	1.02484	0.501857	0.509648	0.508441	0.506649	0.307539	0.620929	0.476823	0.46843	-0.207754	0.0990044	-0.0436421	-0.0507971	0.624388	0.778992	4.17777e-05	FALSE	-0.231999	0.0759894	-0.065764	-0.0739244
1aA	3cS	1	17	T	A	A	S	34018	42218	39643	93970	91819	89482	39853	47262	45436	62192	62051	63907	185	149	135	123	200	138	1.02677	1.02409	1.02365	1.02484	0.943235	0.951548	0.954775	0.949853	0.818423	0.954727	0.908305	0.893819	-0.150064	-0.0197417	-0.0690485	-0.0796181	0.171074	0.294186	5.05952e-05	FALSE	-0.16223	-0.0291194	-0.0776619	-0.0896704
1aA	3cT	1	17	T	A	A	T	34018	42218	39643	93970	91819	89482	54086	66528	60564	84471	86783	86065	525	688	670	1168	992	1214	1.02677	1.02409	1.02365	1.02484	0.943352	0.950619	0.956272	0.950081	0.995111	0.965013	0.991654	0.983926	0.0265028	-0.00850535	0.0127683	0.0102553	0.419958	0.592714	5.03991e-05	FALSE	0.0143609	-0.0180544	0.00442835	0.000244945
1aA	3cV	1	17	T	A	A	V	34018	42218	39643	93970	91819	89482	45921	55458	52650	65758	67352	64761	163	110	139	262	214	159	1.02677	1.02409	1.02365	1.02484	0.930658	0.940346	0.935251	0.935419	0.94756	1.00807	0.924679	0.960102	-0.00801462	0.0450693	-0.0326889	0.00145527	0.955189	0.978219	1.49541e-05	FALSE	-0.0226999	0.0336458	-0.0447924	-0.0112821
1aA	3dF	1	18	T	L	A	F	34018	42218	39643	93970	91819	89482	57030	68927	65969	31858	32386	32369	182	228	219	183	173	255	1.02677	1.02409	1.02365	1.02484	0.792952	0.803863	0.801435	0.799417	0.878935	0.872744	0.927265	0.892981	0.0647532	0.049518	0.106879	0.0737166	0.0501164	0.145115	5.22962e-05	TRUE	0.0276733	0.0176811	0.0754023	0.0402522
1aA	3dM	1	18	T	L	A	M	34018	42218	39643	93970	91819	89482	28453	34135	32117	18768	20944	19691	76	109	91	29	64	44	1.02677	1.02409	1.02365	1.02484	0.817263	0.842215	0.83387	0.831116	0.737195	0.835892	0.799296	0.790795	-0.101948	-0.0266103	-0.0542933	-0.0609505	0.109341	0.216802	4.96213e-05	FALSE	-0.135869	-0.0536562	-0.0819016	-0.0904755
1aA	3dS	1	18	T	L	A	S	34018	42218	39643	93970	91819	89482	23696	28470	27389	3683	3540	3744	198	280	178	25	32	30	1.02677	1.02409	1.02365	1.02484	0.60581	0.612798	0.615347	0.611318	0.57541	0.600678	0.645838	0.607308	-0.046619	-0.0268812	0.0159387	-0.0191872	0.407869	0.579487	5.04455e-05	FALSE	-0.0903712	-0.065823	-0.0223075	-0.0595006
1aA	3dV	1	18	T	L	A	V	34018	42218	39643	93970	91819	89482	30525	36906	35810	4065	4500	4362	225	265	235	32	36	33	1.02677	1.02409	1.02365	1.02484	0.583201	0.609985	0.598557	0.597248	0.592822	0.625519	0.619265	0.612535	-0.00599271	0.000840979	0.00655353	0.000467268	0.909269	0.953935	2.12494e-05	FALSE	-0.0475092	-0.0379148	-0.030488	-0.0386373
1aA	3dW	1	18	T	L	A	W	34018	42218	39643	93970	91819	89482	33843	39388	37562	34145	33679	34141	429	627	587	490	875	680	1.02677	1.02409	1.02365	1.02484	0.879433	0.889915	0.8912	0.886849	0.897582	0.960319	0.926519	0.92814	-0.00539552	0.0489681	0.0142439	0.0192722	0.349086	0.513661	5.1776e-05	FALSE	-0.0296005	0.0289673	-0.00517163	-0.00193496
1aA	3eE	1	19	T	Q	A	E	34018	42218	39643	93970	91819	89482	44510	54323	51766	131418	129992	134028	452	438	395	1583	1404	1397	1.02677	1.02409	1.02365	1.02484	1.03651	1.03782	1.04362	1.03932	1.06149	1.07984	1.08904	1.07679	-0.00277502	0.0170162	0.0207329	0.011658	0.251163	0.394704	5.19808e-05	FALSE	0.00567344	0.0248837	0.029678	0.0200784
1aA	3eH	1	19	T	Q	A	H	34018	42218	39643	93970	91819	89482	61356	75338	71535	60021	61402	63395	161	279	217	112	191	173	1.02677	1.02409	1.02365	1.02484	0.874915	0.883022	0.887515	0.881818	0.825045	0.857958	0.87211	0.851704	-0.0732935	-0.046335	-0.0363938	-0.0520074	0.0421071	0.135453	5.39865e-05	TRUE	-0.0982766	-0.0674219	-0.0563832	-0.0740272
1aA	3eK	1	19	T	Q	A	K	34018	42218	39643	93970	91819	89482	39063	48793	46790	73226	74322	75229	304	356	305	306	267	343	1.02677	1.02409	1.02365	1.02484	0.970056	0.972901	0.97425	0.972402	0.879092	0.871073	0.922202	0.890789	-0.116934	-0.125263	-0.0750863	-0.105761	0.0208751	0.10933	6.32695e-05	TRUE	-0.123507	-0.130611	-0.0800781	-0.111399
1aA	3eL	1	19	T	Q	A	L	34018	42218	39643	93970	91819	89482	39532	49430	46405	94016	94323	93406	237	289	254	407	438	659	1.02677	1.02409	1.02365	1.02484	1.00487	1.00529	1.00696	1.00571	0.957238	0.972178	1.04393	0.991114	-0.0745337	-0.0573257	0.0131487	-0.0395702	0.278127	0.428129	5.23146e-05	FALSE	-0.0734338	-0.0562531	0.0145367	-0.0383834
1aA	3eP	1	19	T	Q	A	P	34018	42218	39643	93970	91819	89482	30075	37854	35350	2249	1995	2157	92	110	88	5	7	12	1.02677	1.02409	1.02365	1.02484	0.498782	0.489431	0.497901	0.495371	0.452096	0.516526	0.614991	0.527871	-0.0600396	0.0153054	0.105316	0.020194	0.71375	0.839873	3.68555e-05	FALSE	-0.0832692	-0.0017315	0.0861357	0.000378341
1aA	3eR	1	19	T	Q	A	R	34018	42218	39643	93970	91819	89482	41942	51899	49293	48570	50043	47715	188	196	234	327	205	359	1.02677	1.02409	1.02365	1.02484	0.899596	0.907186	0.900368	0.902383	0.959105	0.918872	0.967425	0.948468	0.0354249	-0.010166	0.0457661	0.023675	0.302146	0.456793	5.21526e-05	FALSE	0.0148182	-0.0273513	0.0278045	0.00509045
1aA	3fA	1	20	T	T	A	A	34018	42218	39643	93970	91819	89482	33106	41567	39259	88452	86871	85514	69	86	82	181	172	238	1.02677	1.02409	1.02365	1.02484	1.0219	1.01836	1.01846	1.01957	1.01921	1.01204	1.06026	1.0305	-0.0300436	-0.03085	0.0177126	-0.0143936	0.46458	0.637865	4.86994e-05	FALSE	-0.0250321	-0.0270873	0.0214257	-0.0102312
1aA	3fI	1	20	T	T	A	I	34018	42218	39643	93970	91819	89482	48129	58534	54481	93500	92206	91116	301	390	329	1019	789	767	1.02677	1.02409	1.02365	1.02484	0.975278	0.97773	0.979989	0.977665	1.05652	1.01369	1.02835	1.03286	0.0551355	0.012408	0.0251887	0.0309107	0.134705	0.247449	4.95116e-05	FALSE	0.0496842	0.00799467	0.0212898	0.0263229
1aA	3fN	1	20	T	T	A	N	34018	42218	39643	93970	91819	89482	44611	52815	49842	100526	97520	93154	296	383	400	883	764	766	1.02677	1.02409	1.02365	1.02484	0.996981	1.00056	0.996168	0.997903	1.03802	1.01166	0.999709	1.01646	0.0143462	-0.0129961	-0.0200159	-0.00622193	0.612976	0.769522	4.2346e-05	FALSE	0.0136684	-0.0128831	-0.0207728	-0.0066625
1aA	3fP	1	20	T	T	A	P	34018	42218	39643	93970	91819	89482	27120	33153	31138	1888	1871	2125	481	484	382	38	23	41	1.02677	1.02409	1.02365	1.02484	0.488316	0.499266	0.514198	0.500593	0.506817	0.474556	0.58013	0.520501	0.00542779	-0.0367367	0.0537728	0.00748798	0.801536	0.89373	3.07649e-05	FALSE	-0.0140948	-0.0568323	0.0301718	-0.0135851
1aA	3fS	1	20	T	T	A	S	34018	42218	39643	93970	91819	89482	86398	106414	98772	182669	180326	179723	1219	1266	1233	2602	2216	2214	1.02677	1.02409	1.02365	1.02484	0.987659	0.988223	0.992266	0.989383	0.989054	0.992881	0.990337	0.990758	-0.0250466	-0.0191461	-0.0253946	-0.0231958	0.00755247	0.0871319	8.5701e-05	TRUE	-0.0277961	-0.021501	-0.0269172	-0.0254048
1aA	3gA	1	21	T	E	A	A	34018	42218	39643	93970	91819	89482	27310	35176	32135	14375	15950	14992	196	286	267	400	288	208	1.02677	1.02409	1.02365	1.02484	0.784252	0.798749	0.794089	0.792363	0.982486	0.913421	0.868745	0.921551	0.177238	0.0954321	0.0558773	0.109516	0.0920105	0.196027	5.00897e-05	TRUE	0.139126	0.0630216	0.0236112	0.0752528
1aA	3gD	1	21	T	E	A	D	34018	42218	39643	93970	91819	89482	67927	83137	77567	64573	69333	64473	521	740	711	531	835	925	1.02677	1.02409	1.02365	1.02484	0.870725	0.886324	0.878183	0.878411	0.880914	0.929779	0.943418	0.918037	-0.0131226	0.0221047	0.0444676	0.0178166	0.399198	0.569761	5.05817e-05	FALSE	-0.0388178	0.0015353	0.0230524	-0.00474334
1aA	3gG	1	21	T	E	A	G	34018	42218	39643	93970	91819	89482	39057	47845	44598	4870	4470	4447	32	47	50	28	18	20	1.02677	1.02409	1.02365	1.02484	0.573576	0.571714	0.569412	0.571567	0.858599	0.774478	0.771686	0.801588	0.269668	0.188993	0.188809	0.215823	0.0152068	0.100043	6.82914e-05	TRUE	0.229389	0.153977	0.154888	0.179418
1aA	3gK	1	21	T	E	A	K	34018	42218	39643	93970	91819	89482	56220	68553	64533	36648	38293	37970	350	448	425	222	335	274	1.02677	1.02409	1.02365	1.02484	0.815535	0.828724	0.827878	0.824046	0.811535	0.870645	0.841189	0.841123	-0.0258335	0.0219582	-0.00626619	-0.00338051	0.83018	0.910789	2.85341e-05	FALSE	-0.0599918	-0.00686805	-0.0346339	-0.0338313
1aA	3gQ	1	21	T	E	A	Q	34018	42218	39643	93970	91819	89482	21737	25714	24874	24616	24470	24903	116	175	153	178	291	205	1.02677	1.02409	1.02365	1.02484	0.896328	0.905293	0.905275	0.902299	0.940772	0.985508	0.947706	0.957995	0.0204468	0.0584083	0.0210233	0.0332928	0.117699	0.227483	4.96867e-05	FALSE	-0.000756691	0.0409081	0.003855	0.0146688
1aA	3gV	1	21	T	E	A	V	34018	42218	39643	93970	91819	89482	42822	52886	48144	33612	34217	31475	214	171	176	190	83	135	1.02677	1.02409	1.02365	1.02484	0.842707	0.849841	0.843221	0.845256	0.860732	0.808534	0.866489	0.845251	-0.00453628	-0.0617779	0.00332683	-0.0209958	0.413772	0.586051	5.04853e-05	FALSE	-0.0347489	-0.0877743	-0.0230578	-0.048527
1aA	4aF	1	22	T	I	A	F	34018	42218	39643	93970	91819	89482	38376	45948	43576	2973	3289	3209	416	438	311	57	42	38	1.02677	1.02409	1.02365	1.02484	0.503953	0.533434	0.52528	0.520889	0.58737	0.575455	0.599007	0.587277	0.0699243	0.0291718	0.0613054	0.0534672	0.0498012	0.144828	5.23845e-05	TRUE	0.0450053	0.000540924	0.0350932	0.0268798
1aA	4aL	1	22	T	I	A	L	34018	42218	39643	93970	91819	89482	29598	36796	34152	6318	7097	6829	93	143	94	25	17	29	1.02677	1.02409	1.02365	1.02484	0.652223	0.675893	0.670728	0.666281	0.685953	0.606344	0.73387	0.675389	0.0162692	-0.0858304	0.0472807	-0.00742683	0.870499	0.932423	2.50588e-05	FALSE	-0.029525	-0.126286	0.00762775	-0.0493946
1aA	4aM	1	22	T	I	A	M	34018	42218	39643	93970	91819	89482	34225	42358	39623	2970	3288	3100	508	519	510	61	19	36	1.02677	1.02409	1.02365	1.02484	0.520552	0.545082	0.534095	0.533243	0.568064	0.437062	0.519114	0.50808	0.0335755	-0.12115	-0.027611	-0.0383952	0.483328	0.65542	4.8101e-05	FALSE	0.00381521	-0.152043	-0.0556911	-0.067973
1aA	4aN	1	22	T	I	A	N	34018	42218	39643	93970	91819	89482	28230	35484	33541	3910	3726	4160	32	35	65	25	31	25	1.02677	1.02409	1.02365	1.02484	0.588947	0.588505	0.601184	0.592879	0.842021	0.894977	0.765975	0.834324	0.237306	0.292296	0.150574	0.226725	0.031547	0.123449	5.76519e-05	TRUE	0.195134	0.255349	0.113317	0.187933
1aA	4aS	1	22	T	I	A	S	34018	42218	39643	93970	91819	89482	31370	38231	36299	2923	2974	3255	259	333	318	21	23	23	1.02677	1.02409	1.02365	1.02484	0.53096	0.54539	0.553957	0.543436	0.510617	0.5283	0.522658	0.520525	-0.0345582	-0.0302274	-0.0443997	-0.0363951	0.0130144	0.0968041	7.23257e-05	TRUE	-0.0669383	-0.061176	-0.0760682	-0.0680608
1aA	4aT	1	22	T	I	A	T	34018	42218	39643	93970	91819	89482	25423	31544	29250	3141	3489	3243	171	92	105	49	11	10	1.02677	1.02409	1.02365	1.02484	0.572232	0.595976	0.584858	0.584355	0.695298	0.607168	0.562726	0.621731	0.107746	-0.00316357	-0.0359623	0.0228735	0.651352	0.79912	4.03559e-05	FALSE	0.0676555	-0.04082	-0.0717092	-0.0149579
1aA	4aV	1	22	T	I	A	V	34018	42218	39643	93970	91819	89482	28888	35457	33658	31294	32071	31233	185	273	233	374	338	262	1.02677	1.02409	1.02365	1.02484	0.889836	0.897994	0.894217	0.894016	0.981104	0.943115	0.922186	0.948802	0.067445	0.0234896	0.00682225	0.0325856	0.213309	0.346654	5.14016e-05	FALSE	0.0450713	0.00478945	-0.0121189	0.0125806
1aA	4bD	1	23	T	A	A	D	34018	42218	39643	93970	91819	89482	30306	38226	35183	65051	63927	64750	165	319	189	728	804	627	1.02677	1.02409	1.02365	1.02484	0.98987	0.986326	0.993922	0.990039	1.09527	1.04528	1.07972	1.07342	0.0789024	0.0351937	0.0622922	0.0587961	0.0438712	0.137648	5.36974e-05	TRUE	0.0766414	0.0324637	0.0610938	0.056733
1aA	4bG	1	23	T	A	A	G	34018	42218	39643	93970	91819	89482	38427	47460	44658	50258	53589	49988	385	465	365	731	562	694	1.02677	1.02409	1.02365	1.02484	0.917398	0.929876	0.921522	0.922932	0.971927	0.93965	0.998669	0.970082	0.0299689	-0.0126247	0.0553547	0.024233	0.346221	0.510255	5.17865e-05	FALSE	0.0127018	-0.025916	0.0408859	0.00922391
1aA	4bP	1	23	T	A	A	P	34018	42218	39643	93970	91819	89482	22361	28303	26667	1957	2100	1971	157	185	162	6	8	11	1.02677	1.02409	1.02365	1.02484	0.521794	0.538593	0.525813	0.528733	0.400584	0.460999	0.513463	0.458349	-0.13518	-0.0905672	-0.0247841	-0.0835103	0.121191	0.231162	4.94613e-05	FALSE	-0.165268	-0.120237	-0.0511145	-0.112207
1aA	4bS	1	23	T	A	A	S	34018	42218	39643	93970	91819	89482	35071	42830	40906	67208	66880	66096	320	336	353	1196	1115	955	1.02677	1.02409	1.02365	1.02484	0.97328	0.976471	0.974972	0.974908	1.071	1.08481	1.05002	1.06861	0.0716621	0.0848221	0.051992	0.0694921	0.0183265	0.105701	6.54272e-05	TRUE	0.0657803	0.0801645	0.0471372	0.0643607
1aA	4bT	1	23	T	A	A	T	34018	42218	39643	93970	91819	89482	55789	67906	64846	93379	94779	94514	584	685	583	831	723	843	1.02677	1.02409	1.02365	1.02484	0.953484	0.96034	0.95996	0.957928	0.929732	0.920179	0.958802	0.936238	-0.0492781	-0.0632937	-0.0238591	-0.0454769	0.0587848	0.155194	5.11649e-05	TRUE	-0.0593414	-0.0710322	-0.0315216	-0.0539651
1aA	4bV	1	23	T	A	A	V	34018	42218	39643	93970	91819	89482	56272	67240	63353	82836	78299	81409	365	436	368	559	321	360	1.02677	1.02409	1.02365	1.02484	0.934697	0.934304	0.941618	0.936873	0.940488	0.868412	0.901905	0.903601	-0.019233	-0.0883978	-0.0619808	-0.0565372	0.107024	0.21428	4.9649e-05	FALSE	-0.0331167	-0.100904	-0.0729621	-0.0689944
1aA	4cD	1	24	T	N	A	D	34018	42218	39643	93970	91819	89482	34744	41938	38859	76320	74198	73367	201	323	223	562	734	548	1.02677	1.02409	1.02365	1.02484	0.99325	0.99442	0.997644	0.995105	1.02854	1.0304	1.03602	1.03165	0.00870271	0.0120217	0.0147856	0.0118367	0.0213641	0.110447	6.30369e-05	TRUE	0.00719188	0.0109001	0.0143196	0.0108039
1aA	4cH	1	24	T	N	A	H	34018	42218	39643	93970	91819	89482	25200	30064	29336	53367	50886	50731	242	299	231	514	445	375	1.02677	1.02409	1.02365	1.02484	0.987899	0.988055	0.984858	0.986937	0.988328	0.969568	0.975653	0.97785	-0.0260187	-0.0422873	-0.0324942	-0.0336	0.0192372	0.106565	6.41948e-05	TRUE	-0.0287154	-0.0446755	-0.0354568	-0.0362826
1aA	4cI	1	24	T	N	A	I	34018	42218	39643	93970	91819	89482	39044	47433	45556	65557	65801	64931	505	520	637	1021	850	1245	1.02677	1.02409	1.02365	1.02484	0.953943	0.959462	0.956706	0.956704	0.981115	0.983046	1.00268	0.988947	0.0016332	0.000471868	0.0233499	0.008485	0.372261	0.53922	5.1143e-05	FALSE	-0.00833478	-0.00743163	0.0150894	-0.000225675
1aA	4cK	1	24	T	N	A	K	34018	42218	39643	93970	91819	89482	76320	92800	87744	158268	157555	156180	744	1011	924	2477	2144	3084	1.02677	1.02409	1.02365	1.02484	0.984828	0.988496	0.989061	0.987461	1.05408	1.02046	1.0806	1.05171	0.0428869	0.00815364	0.0681523	0.039731	0.149739	0.26717	5.00775e-05	FALSE	0.0395144	0.00585272	0.0660043	0.0371238
1aA	4cS	1	24	T	N	A	S	34018	42218	39643	93970	91819	89482	34572	43171	40824	70709	72785	69600	255	242	263	845	714	374	1.02677	1.02409	1.02365	1.02484	0.982805	0.987492	0.982786	0.984361	1.05339	1.06792	0.956374	1.0259	0.0442776	0.0566409	-0.049653	0.0170885	0.661245	0.80524	3.98183e-05	FALSE	0.0404619	0.0541413	-0.0530149	0.0138628
1aA	4cT	1	24	T	N	A	T	34018	42218	39643	93970	91819	89482	26221	33371	30969	47365	50184	50053	253	283	166	478	477	373	1.02677	1.02409	1.02365	1.02484	0.964635	0.97106	0.975011	0.970235	0.971203	0.987453	1.02299	0.993881	-0.0192575	-0.00699794	0.0249201	-0.000445113	0.976103	0.988581	1.0924e-05	FALSE	-0.0269844	-0.0126996	0.0200727	-0.0065371
1aA	4cY	1	24	T	N	A	Y	34018	42218	39643	93970	91819	89482	44881	54645	51847	88204	85569	84665	123	132	207	405	212	422	1.02677	1.02409	1.02365	1.02484	0.976969	0.976874	0.976512	0.976785	1.05246	0.980513	1.00882	1.01393	0.0493375	-0.0198922	0.00921523	0.0128868	0.58657	0.747987	4.3492e-05	FALSE	0.0442518	-0.0244716	0.00465294	0.00814438
1aA	4dM	1	25	T	L	A	M	34018	42218	39643	93970	91819	89482	40100	50080	47297	19270	20498	20163	102	153	141	200	172	123	1.02677	1.02409	1.02365	1.02484	0.770931	0.784033	0.78096	0.778641	0.976634	0.929243	0.885219	0.930365	0.185064	0.126324	0.0857904	0.132393	0.0442585	0.138198	5.36112e-05	TRUE	0.145477	0.0923552	0.0521966	0.0966761
1aA	4dP	1	25	T	L	A	P	34018	42218	39643	93970	91819	89482	22190	26726	25424	5262	5024	5730	318	364	338	47	52	72	1.02677	1.02409	1.02365	1.02484	0.667608	0.6722	0.688152	0.675987	0.598448	0.632748	0.67994	0.637045	-0.0870336	-0.0556439	-0.0244859	-0.0557211	0.0909118	0.194839	5.00699e-05	TRUE	-0.132857	-0.0961375	-0.0638798	-0.0976247
1aA	4dQ	1	25	T	L	A	Q	34018	42218	39643	93970	91819	89482	32496	39418	37356	4957	4964	6093	80	77	95	38	39	49	1.02677	1.02409	1.02365	1.02484	0.603069	0.614625	0.641067	0.619587	0.769232	0.814653	0.808704	0.79753	0.150017	0.185223	0.152478	0.162573	0.00483657	0.0840768	0.000104209	TRUE	0.106489	0.146167	0.113124	0.121926
1aA	4dR	1	25	T	L	A	R	34018	42218	39643	93970	91819	89482	29367	35854	33530	3639	3815	4574	413	536	426	44	56	68	1.02677	1.02409	1.02365	1.02484	0.572664	0.590407	0.615046	0.592706	0.55056	0.587782	0.637925	0.592089	-0.0374347	-0.0168473	0.00833349	-0.0153162	0.366688	0.533266	5.12493e-05	FALSE	-0.077586	-0.0539833	-0.0298947	-0.0538213
1aA	4dV	1	25	T	L	A	V	34018	42218	39643	93970	91819	89482	38929	48759	44593	2757	3176	3039	188	316	318	10	22	13	1.02677	1.02409	1.02365	1.02484	0.490826	0.519875	0.513995	0.508232	0.44895	0.529442	0.439582	0.472658	-0.0550165	-0.00295557	-0.0865684	-0.0481801	0.186754	0.31355	5.08843e-05	FALSE	-0.0754645	-0.0285591	-0.110119	-0.0713808
1aA	4eM	1	26	T	L	A	M	34018	42218	39643	93970	91819	89482	40173	50236	46766	86986	84904	84063	137	112	174	300	181	292	1.02677	1.02409	1.02365	1.02484	0.991147	0.987844	0.990491	0.989827	0.992792	0.981406	0.980486	0.984895	-0.0248896	-0.0302328	-0.033428	-0.0295168	0.00704506	0.0862539	8.79905e-05	TRUE	-0.0268678	-0.0326629	-0.0352974	-0.0316093
1aA	4eP	1	26	T	L	A	P	34018	42218	39643	93970	91819	89482	25712	31158	30240	4962	4575	4944	50	67	73	40	32	35	1.02677	1.02409	1.02365	1.02484	0.63747	0.636693	0.64141	0.638525	0.84549	0.806215	0.798067	0.816591	0.190953	0.154185	0.141489	0.162209	0.00825754	0.0890752	8.35298e-05	TRUE	0.145473	0.114098	0.102125	0.120565
1aA	4eQ	1	26	T	L	A	Q	34018	42218	39643	93970	91819	89482	32001	37752	37003	61139	60037	60080	56	70	64	185	126	123	1.02677	1.02409	1.02365	1.02484	0.972836	0.979096	0.975678	0.97587	1.05295	0.996898	1.00023	1.01669	0.0540644	-0.00578253	0.00148015	0.0165873	0.471804	0.644473	4.84951e-05	FALSE	0.0480871	-0.00993007	-0.00324065	0.0116388
1aA	4eR	1	26	T	L	A	R	34018	42218	39643	93970	91819	89482	29537	36006	34055	62335	62477	61093	284	405	439	986	999	1030	1.02677	1.02409	1.02365	1.02484	0.987391	0.991627	0.990201	0.98974	1.06021	1.04218	1.02928	1.04389	0.0463869	0.0266687	0.0156642	0.0295732	0.0812527	0.182315	4.98751e-05	TRUE	0.0435783	0.0249895	0.0137383	0.0274354
1aA	4eV	1	26	T	L	A	V	34018	42218	39643	93970	91819	89482	40704	49127	47519	71659	69622	67965	410	718	614	745	868	942	1.02677	1.02409	1.02365	1.02484	0.960871	0.962532	0.957213	0.960205	0.965499	0.939687	0.967427	0.957538	-0.021097	-0.0460303	-0.0124221	-0.0265165	0.119078	0.228883	4.96476e-05	FALSE	-0.0296181	-0.0533558	-0.0205898	-0.0345212
1aA	4fE	1	27	T	K	A	E	34018	42218	39643	93970	91819	89482	34464	42325	39852	68657	67228	67706	201	214	262	683	536	907	1.02677	1.02409	1.02365	1.02484	0.978955	0.978922	0.982278	0.980051	1.05707	1.04438	1.08592	1.06246	0.0519053	0.0418775	0.0804143	0.0580657	0.0373211	0.130066	5.52855e-05	TRUE	0.0472503	0.0376961	0.0769546	0.053967
1aA	4fM	1	27	T	K	A	M	34018	42218	39643	93970	91819	89482	42867	52751	50833	70827	71424	72428	391	409	365	698	650	676	1.02677	1.02409	1.02365	1.02484	0.951589	0.955975	0.956657	0.95474	0.962908	0.979	0.994843	0.978917	-0.0141575	-2.44357e-06	0.0155625	0.000467516	0.961511	0.981741	1.39311e-05	FALSE	-0.0246128	-0.00855842	0.00729305	-0.00862604
1aA	4fN	1	27	T	K	A	N	34018	42218	39643	93970	91819	89482	53508	65575	62352	71833	72553	71872	327	408	409	991	755	862	1.02677	1.02409	1.02365	1.02484	0.921216	0.926953	0.925795	0.924655	1.04033	1.00087	1.01366	1.01829	0.0944492	0.0515919	0.0659739	0.0706717	0.0303146	0.122339	5.82746e-05	TRUE	0.0779175	0.0377872	0.0522331	0.0559793
1aA	4fQ	1	27	T	K	A	Q	34018	42218	39643	93970	91819	89482	28354	34118	33425	46322	45350	46560	481	645	582	678	555	463	1.02677	1.02409	1.02365	1.02484	0.949937	0.953321	0.953365	0.952208	0.92835	0.890821	0.871798	0.89699	-0.0470193	-0.085464	-0.104112	-0.0788651	0.0425451	0.13569	5.37897e-05	TRUE	-0.057815	-0.0945134	-0.112982	-0.0884369
1aA	4fR	1	27	T	K	A	R	34018	42218	39643	93970	91819	89482	38526	47297	45168	74662	72148	72356	332	464	346	730	1031	725	1.02677	1.02409	1.02365	1.02484	0.974921	0.97311	0.973717	0.973916	0.993393	1.02717	1.01282	1.01113	-0.0076291	0.0306176	0.0160728	0.0130204	0.363144	0.529923	5.14754e-05	FALSE	-0.0131574	0.0253102	0.0109801	0.007711
1aA	4fT	1	27	T	K	A	T	34018	42218	39643	93970	91819	89482	25998	31649	29953	32152	32895	31168	218	332	313	556	622	610	1.02677	1.02409	1.02365	1.02484	0.909212	0.917969	0.910895	0.912692	1.0151	1.00265	1.00226	1.00667	0.0815429	0.0625679	0.0698273	0.0713127	0.00595483	0.0855871	9.45677e-05	TRUE	0.0627218	0.0472064	0.0535802	0.0545028
1aA	4gA	1	28	T	E	A	A	34018	42218	39643	93970	91819	89482	27724	33307	31674	20512	22117	20029	330	429	406	399	452	555	1.02677	1.02409	1.02365	1.02484	0.834059	0.853577	0.838371	0.842002	0.905908	0.919926	0.950624	0.925486	0.0495198	0.0457879	0.0924278	0.0625785	0.0526973	0.148104	5.19637e-05	TRUE	0.0180028	0.0203169	0.0654026	0.0345741
1aA	4gD	1	28	T	E	A	D	34018	42218	39643	93970	91819	89482	63609	77992	72988	39642	42274	40313	477	487	587	615	560	720	1.02677	1.02409	1.02365	1.02484	0.808959	0.824399	0.818669	0.817342	0.915305	0.932494	0.934842	0.927547	0.0846882	0.0882365	0.0968131	0.0899126	0.00159846	0.0770504	0.000166951	TRUE	0.0496443	0.0588608	0.0673172	0.0586074
1aA	4gG	1	28	T	E	A	G	34018	42218	39643	93970	91819	89482	41423	52200	48729	4860	4473	4592	836	1083	1178	57	71	58	1.02677	1.02409	1.02365	1.02484	0.564671	0.55929	0.561185	0.561715	0.48527	0.520803	0.466661	0.490911	-0.0945187	-0.0519593	-0.107795	-0.0847578	0.0372865	0.130073	5.53287e-05	TRUE	-0.133485	-0.0852233	-0.140573	-0.11976
1aA	4gK	1	28	T	E	A	K	34018	42218	39643	93970	91819	89482	54420	67054	62614	30533	31984	31743	222	317	266	187	315	367	1.02677	1.02409	1.02365	1.02484	0.793591	0.806027	0.806191	0.801936	0.853035	0.91151	0.951971	0.905505	0.0381979	0.0860671	0.126715	0.0836601	0.0821423	0.183911	4.99996e-05	TRUE	0.00119582	0.0544777	0.0957681	0.0504806
1aA	4gQ	1	28	T	E	A	Q	34018	42218	39643	93970	91819	89482	26822	33213	30332	42608	41816	41255	287	301	261	685	646	580	1.02677	1.02409	1.02365	1.02484	0.945837	0.945524	0.94989	0.947084	1.00539	1.02218	1.02137	1.01632	0.0342334	0.0538787	0.0490217	0.0457113	0.0162959	0.101894	6.6942e-05	TRUE	0.0225973	0.043395	0.0395213	0.0351712
1aA	4gV	1	28	T	E	A	V	34018	42218	39643	93970	91819	89482	42357	51185	47577	40867	43610	40605	530	703	612	641	831	679	1.02677	1.02409	1.02365	1.02484	0.872894	0.889401	0.882032	0.881443	0.90595	0.936461	0.920232	0.920881	0.00968591	0.0256355	0.0173416	0.0175543	0.0624518	0.15942	5.08523e-05	TRUE	-0.0156417	0.00555293	-0.00349034	-0.00452639
1aA	5aE	1	29	T	K	A	E	34018	42218	39643	93970	91819	89482	41669	49631	47485	3808	3763	4053	420	512	384	43	47	30	1.02677	1.02409	1.02365	1.02484	0.528121	0.541702	0.54677	0.538864	0.544739	0.569185	0.533886	0.54927	0.00247891	0.0144343	-0.0258146	-0.00296712	0.826845	0.90906	2.87937e-05	FALSE	-0.0292163	-0.0158328	-0.0562793	-0.0337761
1aA	5aM	1	29	T	K	A	M	34018	42218	39643	93970	91819	89482	43342	53373	50420	29031	32136	30606	468	545	405	483	407	483	1.02677	1.02409	1.02365	1.02484	0.819508	0.839505	0.832419	0.830477	0.882748	0.870457	0.930751	0.894652	0.0413003	0.0107293	0.0786472	0.043559	0.156812	0.275942	5.0159e-05	FALSE	0.00769049	-0.0166821	0.0508532	0.0139538
1aA	5aN	1	29	T	K	A	N	34018	42218	39643	93970	91819	89482	54455	66436	62267	6087	6763	6555	166	233	136	31	34	60	1.02677	1.02409	1.02365	1.02484	0.557588	0.584046	0.577312	0.572982	0.632665	0.6358	0.785953	0.684806	0.0601489	0.0376851	0.194988	0.0976075	0.185269	0.311909	5.08901e-05	FALSE	0.0223457	0.00120457	0.160083	0.0612111
1aA	5aQ	1	29	T	K	A	Q	34018	42218	39643	93970	91819	89482	30265	38010	34579	10120	11847	10572	123	154	148	92	128	73	1.02677	1.02409	1.02365	1.02484	0.71788	0.744872	0.732554	0.731768	0.835652	0.885842	0.802196	0.84123	0.0985532	0.123028	0.0523187	0.0913	0.0478883	0.142676	5.27368e-05	TRUE	0.054502	0.0856267	0.0148505	0.0516597
1aA	5aR	1	29	T	K	A	R	34018	42218	39643	93970	91819	89482	43881	54071	51501	49377	51504	50506	670	664	770	1283	1246	1560	1.02677	1.02409	1.02365	1.02484	0.895395	0.905429	0.902264	0.90103	0.973172	1.00288	1.00791	0.994655	0.053805	0.075641	0.0843106	0.0712522	0.0158391	0.101315	6.76925e-05	TRUE	0.032432	0.0581634	0.0666544	0.0524166
1aA	5aT	1	29	T	K	A	T	34018	42218	39643	93970	91819	89482	33022	39647	37297	3022	3248	3473	84	60	58	6	8	10	1.02677	1.02409	1.02365	1.02484	0.528325	0.552829	0.559447	0.546867	0.492075	0.622833	0.649147	0.588018	-0.0503945	0.0566867	0.07647	0.0275874	0.556361	0.722535	4.47924e-05	FALSE	-0.0821398	0.0244503	0.0439502	-0.00457977
1aA	5bA	1	30	T	E	A	A	34018	42218	39643	93970	91819	89482	34631	41863	40490	73315	71069	73889	243	320	240	733	883	448	1.02677	1.02409	1.02365	1.02484	0.98785	0.988485	0.99269	0.989675	1.03965	1.0583	0.995987	1.03131	0.0253483	0.0460033	-0.0201777	0.017058	0.47491	0.647226	4.83973e-05	FALSE	0.0226408	0.0437001	-0.0216175	0.0149078
1aA	5bD	1	30	T	E	A	D	34018	42218	39643	93970	91819	89482	80706	97711	94886	107384	106047	106195	627	776	702	1008	1426	1110	1.02677	1.02409	1.02365	1.02484	0.919912	0.924186	0.921501	0.921866	0.947586	0.999871	0.97182	0.973093	0.00304605	0.0534235	0.0285278	0.0283325	0.190742	0.318591	5.10152e-05	FALSE	-0.0137376	0.0391357	0.0140554	0.0131512
1aA	5bG	1	30	T	E	A	G	34018	42218	39643	93970	91819	89482	42666	51605	49005	32988	34865	33031	281	454	389	414	590	452	1.02677	1.02409	1.02365	1.02484	0.8405	0.856061	0.847666	0.848076	0.934821	0.950079	0.926961	0.937287	0.0718188	0.0733967	0.0592495	0.068155	0.00428536	0.0831567	0.000109678	TRUE	0.0412691	0.048279	0.0334626	0.0410035
1aA	5bK	1	30	T	E	A	K	34018	42218	39643	93970	91819	89482	34240	41593	38952	71330	70457	69894	176	147	157	323	244	299	1.02677	1.02409	1.02365	1.02484	0.985496	0.988172	0.990235	0.987967	0.966953	0.985249	0.998905	0.983703	-0.0449264	-0.0267258	-0.0147463	-0.0287995	0.0816103	0.182958	4.99548e-05	TRUE	-0.0481522	-0.029091	-0.0166656	-0.0313029
1aA	5bQ	1	30	T	E	A	Q	34018	42218	39643	93970	91819	89482	29716	37147	33944	52243	55327	53786	37	33	32	39	60	42	1.02677	1.02409	1.02365	1.02484	0.960671	0.969676	0.972129	0.967492	0.885834	0.998342	0.944701	0.942959	-0.100556	0.00530908	-0.0504166	-0.0485545	0.2532	0.397139	5.20448e-05	FALSE	-0.109119	-0.000657922	-0.0558094	-0.0551955
1aA	5bV	1	30	T	E	A	V	34018	42218	39643	93970	91819	89482	55700	67651	62970	44046	45504	43539	592	665	566	578	588	568	1.02677	1.02409	1.02365	1.02484	0.843793	0.855425	0.851376	0.850198	0.874632	0.894733	0.905619	0.891661	0.00824872	0.0187028	0.0341099	0.0203538	0.113464	0.222095	4.96765e-05	FALSE	-0.0217971	-0.00650573	0.00882974	-0.00649101
1aA	5cE	1	31	T	K	A	E	34018	42218	39643	93970	91819	89482	34965	42192	39826	107514	106535	104005	252	296	320	668	712	1065	1.02677	1.02409	1.02365	1.02484	1.04245	1.04554	1.04488	1.04429	1.02074	1.03857	1.08019	1.0465	-0.0496198	-0.0321592	0.0105993	-0.0237266	0.315898	0.473948	5.20029e-05	FALSE	-0.0397545	-0.022631	0.0198099	-0.0141919
1aA	5cI	1	31	T	K	A	I	34018	42218	39643	93970	91819	89482	43325	53020	49827	64898	66256	65121	150	237	249	204	223	256	1.02677	1.02409	1.02365	1.02484	0.937245	0.944449	0.944083	0.941926	0.923114	0.903669	0.909142	0.911975	-0.0392238	-0.0635306	-0.0572665	-0.0533403	0.0181526	0.105215	6.55042e-05	TRUE	-0.0525979	-0.0742103	-0.0678092	-0.0648725
1aA	5cN	1	31	T	K	A	N	34018	42218	39643	93970	91819	89482	61162	76781	70891	115717	117965	115202	378	501	637	674	726	753	1.02677	1.02409	1.02365	1.02484	0.971408	0.974139	0.975804	0.973784	0.962736	0.965733	0.929465	0.952644	-0.0346795	-0.0318711	-0.0694152	-0.0453219	0.0642104	0.161187	5.05238e-05	TRUE	-0.0409633	-0.03698	-0.074112	-0.0506851
1aA	5cQ	1	31	T	K	A	Q	34018	42218	39643	93970	91819	89482	35297	42732	41087	97803	94942	95194	226	304	229	638	818	867	1.02677	1.02409	1.02365	1.02484	1.02722	1.02716	1.02745	1.02728	1.02995	1.05468	1.09896	1.0612	-0.0247734	0.00278297	0.0472099	0.00840647	0.72727	0.849287	3.60493e-05	FALSE	-0.0185178	0.00838635	0.0527695	0.0142127
1aA	5cR	1	31	T	K	A	R	34018	42218	39643	93970	91819	89482	42746	51824	50075	108667	105586	108690	347	451	389	1081	1213	1103	1.02677	1.02409	1.02365	1.02484	1.01462	1.0147	1.01795	1.01576	1.04436	1.05462	1.05686	1.05195	0.00257693	0.0154712	0.0148387	0.0109623	0.120609	0.230775	4.95805e-05	FALSE	0.00590473	0.0184757	0.0184472	0.0142759
1aA	5cT	1	31	T	K	A	T	34018	42218	39643	93970	91819	89482	32193	37876	36211	59879	56847	57138	502	634	623	926	871	937	1.02677	1.02409	1.02365	1.02484	0.968915	0.970778	0.971518	0.970403	0.9677	0.958065	0.964533	0.963433	-0.0271547	-0.0360969	-0.0299591	-0.0310702	0.00714514	0.0859099	8.68851e-05	TRUE	-0.0339718	-0.0418527	-0.0354671	-0.0370972
1aA	5dI	1	32	T	L	A	I	34018	42218	39643	93970	91819	89482	29427	36488	34025	19589	22075	20519	142	217	188	63	144	189	1.02677	1.02409	1.02365	1.02484	0.818603	0.840194	0.831465	0.830087	0.759247	0.853481	0.905878	0.839535	-0.0812712	-0.00695103	0.0547504	-0.0111573	0.803287	0.894798	3.06105e-05	FALSE	-0.115007	-0.03427	0.0268349	-0.040814
1aA	5dP	1	32	T	L	A	P	34018	42218	39643	93970	91819	89482	27645	34227	32472	4634	3987	4358	216	437	349	26	28	47	1.02677	1.02409	1.02365	1.02484	0.616862	0.60342	0.612671	0.610984	0.568418	0.517509	0.613172	0.566367	-0.0649586	-0.100446	-0.0139874	-0.0597973	0.140019	0.254494	4.98362e-05	FALSE	-0.109488	-0.138723	-0.0520684	-0.100093
1aA	5dQ	1	32	T	L	A	Q	34018	42218	39643	93970	91819	89482	26333	32658	30310	3550	3676	3404	200	184	180	37	21	36	1.02677	1.02409	1.02365	1.02484	0.584994	0.598491	0.58673	0.590072	0.63129	0.600482	0.670758	0.634177	0.0306344	-0.0124258	0.0701538	0.0294541	0.342176	0.505181	5.18675e-05	FALSE	-0.0110931	-0.0503014	0.0342126	-0.00906064
1aA	5dR	1	32	T	L	A	R	34018	42218	39643	93970	91819	89482	24147	30397	28364	2514	2525	2447	143	165	104	10	18	14	1.02677	1.02409	1.02365	1.02484	0.547192	0.554823	0.548328	0.550114	0.488974	0.593992	0.613113	0.565359	-0.0728678	0.0258039	0.0518177	0.00158463	0.970507	0.986884	1.21684e-05	FALSE	-0.108759	-0.00675842	0.0210833	-0.031478
1aA	5dV	1	32	T	L	A	V	34018	42218	39643	93970	91819	89482	28444	34602	33794	5637	6701	6935	313	431	330	211	229	191	1.02677	1.02409	1.02365	1.02484	0.641356	0.676477	0.674506	0.664113	0.820446	0.821531	0.825484	0.822487	0.161919	0.12876	0.135028	0.141902	0.00509787	0.0856806	0.000103013	TRUE	0.116327	0.0883109	0.0954051	0.100014
1aH	2bN	1	9	T	D	H	N	325	490	400	909	689	571	45310	55708	52606	90276	91532	88881	201	248	214	4	2	15	1.02859	0.961405	0.956931	0.982309	0.978974	0.983787	0.981472	0.981411	0.305128	0.219636	0.51809	0.347618	-0.701836	-0.726182	-0.42111	-0.616376	0.0243044	0.113658	6.06656e-05	TRUE	-0.706814	-0.721394	-0.415063	-0.614423
1aH	2bY	1	9	T	D	H	Y	325	490	400	909	689	571	32423	40646	39445	46859	48785	48377	52	45	43	71	38	33	1.02859	0.961405	0.956931	0.982309	0.932007	0.938652	0.934826	0.935162	0.923692	0.88812	0.866564	0.892792	-0.034962	-0.0143058	-0.028	-0.0257559	0.0512672	0.146609	5.22065e-05	TRUE	-0.0504068	0.00254542	-0.00832457	-0.0187286
1aH	2cR	1	10	T	Q	H	R	325	490	400	909	689	571	35359	43290	41447	108826	101746	102884	38	50	56	169	109	171	1.02859	0.961405	0.956931	0.982309	1.04259	1.03524	1.03749	1.03844	1.09644	1.02443	1.06765	1.06284	0.0240413	0.0291419	0.0748432	0.0426755	0.118342	0.22807	4.96613e-05	FALSE	0.0346232	0.0179474	0.0615593	0.0380433
1aH	2fG	1	13	T	D	H	G	325	490	400	909	689	571	31695	39321	37077	56544	58368	56152	25	23	37	46	41	21	1.02859	0.961405	0.956931	0.982309	0.962812	0.969191	0.965542	0.965849	0.967333	0.995502	0.822633	0.92849	-0.023007	0.0637166	-0.101323	-0.0202045	0.712879	0.839201	3.69126e-05	FALSE	-0.0316915	0.0726131	-0.0903599	-0.0164794
1aI	1bA	1	2	T	D	I	A	62983	76414	71343	224505	205527	208010	29983	36906	34859	78446	76139	74972	247	218	281	1005	872	1027	1.06407	1.05462	1.06092	1.05987	1.01883	1.0165	1.01661	1.01731	1.08342	1.11166	1.09382	1.0963	-0.000677596	0.0396381	0.0152768	0.0180791	0.262951	0.409291	5.21532e-05	FALSE	0.00991656	0.0474876	0.024134	0.0271794
1aI	1bE	1	2	T	D	I	E	62983	76414	71343	224505	205527	208010	69968	87636	81951	190520	178047	181927	840	1171	1015	3463	3423	3456	1.06407	1.05462	1.06092	1.05987	1.02467	1.0143	1.02123	1.02006	1.08535	1.06658	1.08351	1.07848	-0.00497313	-0.0031146	7.09746e-05	-0.00267225	0.211285	0.344182	5.1453e-05	FALSE	0.00894481	0.00367884	0.0114126	0.00801207
1aI	1bG	1	2	T	D	I	G	62983	76414	71343	224505	205527	208010	43429	51571	49671	51860	53224	52726	479	790	692	1462	1640	1251	1.06407	1.05462	1.06092	1.05987	0.904087	0.916954	0.913796	0.911612	1.04137	1.0174	0.991321	1.0167	0.0793581	0.0503588	0.0218585	0.0505251	0.093103	0.197153	5.00946e-05	TRUE	0.0285336	0.0131558	-0.0215938	0.00669856
1aI	1bH	1	2	T	D	I	H	62983	76414	71343	224505	205527	208010	29038	35517	34497	62601	61358	62665	113	115	185	149	288	299	1.06407	1.05462	1.06092	1.05987	0.990507	0.990995	0.992023	0.991175	0.91859	1.04436	0.97501	0.97932	-0.135376	-0.000762303	-0.0774456	-0.0711947	0.209356	0.34192	5.15072e-05	FALSE	-0.140648	-0.00498679	-0.0816477	-0.0757609
1aI	1bN	1	2	T	D	I	N	62983	76414	71343	224505	205527	208010	46300	54884	53192	93568	88811	87508	524	647	672	1970	1775	1902	1.06407	1.05462	1.06092	1.05987	0.981052	0.981592	0.977592	0.980079	1.07186	1.05747	1.0566	1.06197	0.0279536	0.0222592	0.0194509	0.0232212	0.011404	0.0942303	7.56244e-05	TRUE	0.0174797	0.0136696	0.00773422	0.0129612
1aI	1bV	1	2	T	D	I	V	62983	76414	71343	224505	205527	208010	41915	51613	48833	84114	82305	81225	131	128	184	294	401	413	1.06407	1.05462	1.06092	1.05987	0.980026	0.979489	0.979193	0.979569	0.996388	1.07654	1.02283	1.03192	-0.0464253	0.0435519	-0.0160127	-0.00629539	0.83388	0.912291	2.81761e-05	FALSE	-0.057461	0.0339927	-0.0269014	-0.0167899
1aI	1bY	1	2	T	D	I	Y	62983	76414	71343	224505	205527	208010	39758	47346	45306	70505	70797	67960	732	990	827	2434	2725	2496	1.06407	1.05462	1.06092	1.05987	0.961936	0.970244	0.964146	0.965442	1.0539	1.05794	1.06595	1.05926	0.0303322	0.0347022	0.0430692	0.0360345	0.010583	0.0931515	7.77287e-05	TRUE	0.00949369	0.0209094	0.0244563	0.0182865
1aI	1cA	1	3	T	T	I	A	62983	76414	71343	224505	205527	208010	38892	48134	45877	105883	102672	104488	852	1163	1067	3221	3412	3751	1.06407	1.05462	1.06092	1.05987	1.02465	1.0213	1.02496	1.02363	1.07267	1.06711	1.08816	1.07598	-0.0176187	-0.00997278	0.000764497	-0.00894232	0.235502	0.374351	5.17047e-05	FALSE	-0.00371517	0.000183221	0.0141232	0.00353042
1aI	1cI	1	3	T	T	I	I	62983	76414	71343	224505	205527	208010	44973	55854	53379	117885	113807	114865	293	445	354	1267	1353	1146	1.06407	1.05462	1.06092	1.05987	1.0191	1.01472	1.01669	1.01684	1.09233	1.07224	1.07616	1.08024	0.00793766	0.00209967	-0.00246932	0.00252267	0.490388	0.661911	4.79264e-05	FALSE	0.0186868	0.00909317	0.00642993	0.0114033
1aI	1cK	1	3	T	T	I	K	62983	76414	71343	224505	205527	208010	43670	53179	50309	133674	127312	126775	453	512	460	1858	1804	1573	1.06407	1.05462	1.06092	1.05987	1.04179	1.03789	1.03968	1.03979	1.0846	1.09343	1.08413	1.08739	-0.0239385	-0.00114676	-0.0188838	-0.0146564	0.168007	0.289893	5.0386e-05	FALSE	-0.000185805	0.017075	0.00250153	0.00646359
1aI	1cN	1	3	T	T	I	N	62983	76414	71343	224505	205527	208010	1009	1225	1189	2561	2188	2373	179	144	175	949	629	756	1.06407	1.05462	1.06092	1.05987	1.01439	0.995785	1.00573	1.0053	1.12214	1.12431	1.11817	1.12154	0.0427627	0.0741367	0.0511732	0.0560242	0.026884	0.117222	5.94106e-05	TRUE	0.0508432	0.0721543	0.0542104	0.0590693
1aI	1cP	1	3	T	T	I	P	62983	76414	71343	224505	205527	208010	28182	34218	32905	24636	25131	23594	227	261	261	193	212	196	1.06407	1.05462	1.06092	1.05987	0.858461	0.86806	0.856671	0.861064	0.854397	0.882535	0.863402	0.866778	-0.0590641	-0.0329387	-0.045456	-0.0458196	0.0260532	0.116565	6.00404e-05	TRUE	-0.131834	-0.0899221	-0.114905	-0.112221
1aI	1cR	1	3	T	T	I	R	62983	76414	71343	224505	205527	208010	46622	58343	55616	136102	133895	134511	588	909	660	2125	1988	1900	1.06407	1.05462	1.06092	1.05987	1.03485	1.03181	1.0337	1.03346	1.06608	1.02489	1.05907	1.05001	-0.0350732	-0.0632822	-0.0376073	-0.0453209	0.0373276	0.130055	5.52795e-05	TRUE	-0.015322	-0.0480288	-0.0194934	-0.0276147
1aI	1cS	1	3	T	T	I	S	62983	76414	71343	224505	205527	208010	44219	55024	52312	107482	106523	106044	270	429	408	583	532	695	1.06407	1.05462	1.06092	1.05987	1.00806	1.00736	1.008	1.00781	0.990739	0.943347	0.982662	0.972249	-0.0819048	-0.119037	-0.0867387	-0.0958936	0.0144543	0.0990918	6.9618e-05	TRUE	-0.0773919	-0.115553	-0.0824932	-0.0918125
1aI	1dF	1	4	T	L	I	F	62983	76414	71343	224505	205527	208010	52296	63416	61306	15915	16673	16184	708	1011	845	680	853	804	1.06407	1.05462	1.06092	1.05987	0.704102	0.720417	0.711177	0.711899	0.87223	0.887996	0.897863	0.88603	0.123018	0.12823	0.143363	0.131537	0.00214477	0.0767867	0.000143264	TRUE	-0.0075373	0.0254907	0.0229146	0.0136227
1aI	1dH	1	4	T	L	I	H	62983	76414	71343	224505	205527	208010	31615	38665	35681	4659	4864	4666	249	282	335	105	123	97	1.06407	1.05462	1.06092	1.05987	0.59802	0.614472	0.608893	0.607128	0.751816	0.79317	0.724636	0.75654	0.115483	0.145135	0.0786506	0.113089	0.0277169	0.118066	5.88052e-05	TRUE	-0.0282791	0.031326	-0.0548244	-0.0172592
1aI	1dI	1	4	T	L	I	I	62983	76414	71343	224505	205527	208010	45877	54391	51370	26780	27992	26397	251	255	288	326	211	196	1.06407	1.05462	1.06092	1.05987	0.799386	0.816948	0.808159	0.808164	0.916379	0.885198	0.849069	0.883548	0.0657781	0.0236282	-0.00832189	0.0270281	0.334902	0.497317	5.19937e-05	FALSE	-0.0326178	-0.0519215	-0.0976044	-0.0607146
1aI	1dP	1	4	T	L	I	P	62983	76414	71343	224505	205527	208010	25330	30574	30133	5096	4609	5100	257	317	324	93	63	84	1.06407	1.05462	1.06092	1.05987	0.643558	0.640477	0.64645	0.643495	0.729436	0.680197	0.708545	0.70606	0.0446471	0.00473781	0.0227144	0.0240331	0.172706	0.296429	5.06906e-05	FALSE	-0.0975042	-0.10891	-0.109265	-0.105227
1aI	1dR	1	4	T	L	I	R	62983	76414	71343	224505	205527	208010	35154	43184	39934	6908	6757	6630	283	376	319	82	95	61	1.06407	1.05462	1.06092	1.05987	0.640117	0.64583	0.643648	0.643198	0.696924	0.714699	0.664223	0.691949	0.0157967	0.0335933	-0.0186346	0.0102518	0.572508	0.736706	4.40977e-05	FALSE	-0.126726	-0.0797789	-0.15088	-0.119128
1aI	1dV	1	4	T	L	I	V	62983	76414	71343	224505	205527	208010	50773	61527	58266	10533	12384	11139	683	695	664	430	309	426	1.06407	1.05462	1.06092	1.05987	0.648047	0.682022	0.664187	0.664752	0.810445	0.795922	0.840478	0.815615	0.12088	0.0766478	0.13583	0.111119	0.0246269	0.114409	6.07399e-05	TRUE	-0.0207347	-0.0330068	0.00603125	-0.0159034
1aI	1eE	1	5	T	Q	I	E	62983	76414	71343	224505	205527	208010	45445	55444	52861	82803	84409	83918	514	680	585	1500	1739	1274	1.06407	1.05462	1.06092	1.05987	0.965899	0.972826	0.972401	0.970376	1.03481	1.04737	1.01843	1.03354	0.00702319	0.0214087	-0.0132059	0.00507535	0.663397	0.80663	3.96551e-05	FALSE	-0.011684	0.00879368	-0.027597	-0.0101624
1aI	1eH	1	5	T	Q	I	H	62983	76414	71343	224505	205527	208010	71313	87204	80472	59489	62641	59000	915	1078	985	1699	2177	1940	1.06407	1.05462	1.06092	1.05987	0.851613	0.864872	0.859913	0.858799	0.968665	1.01343	1.0038	0.995299	0.0624913	0.101322	0.0915015	0.085105	0.0182488	0.105472	6.54674e-05	TRUE	-0.0134229	0.0431133	0.0234564	0.0177156
1aI	1eK	1	5	T	Q	I	K	62983	76414	71343	224505	205527	208010	48000	58740	54592	103285	103762	99871	772	956	853	2600	2621	2275	1.06407	1.05462	1.06092	1.05987	0.990231	0.994195	0.993051	0.992492	1.05577	1.05737	1.04794	1.05369	0.00209321	0.00887344	-0.00560311	0.00178784	0.710625	0.837584	3.70128e-05	FALSE	-0.00333112	0.00614522	-0.00926553	-0.00215047
1aI	1eL	1	5	T	Q	I	L	62983	76414	71343	224505	205527	208010	43147	53444	50322	96139	96361	95249	609	867	676	2438	2586	2285	1.06407	1.05462	1.06092	1.05987	0.995335	0.997139	0.998011	0.996828	1.08105	1.06948	1.08245	1.07766	0.0219452	0.0178802	0.0236375	0.0211543	0.0064587	0.0856328	9.09533e-05	TRUE	0.0193486	0.0165337	0.0225863	0.0194895
1aI	1eP	1	5	T	Q	I	P	62983	76414	71343	224505	205527	208010	27345	34190	31760	4276	4005	4380	512	588	606	92	64	117	1.06407	1.05462	1.06092	1.05987	0.606697	0.604222	0.616633	0.609184	0.627027	0.593665	0.665623	0.628772	-0.0185388	-0.0435599	0.011426	-0.0168909	0.399265	0.569824	5.05762e-05	FALSE	-0.162599	-0.156834	-0.122134	-0.147189
1aI	1eR	1	5	T	Q	I	R	62983	76414	71343	224505	205527	208010	37130	45826	43088	53530	53111	52078	251	341	353	715	678	463	1.06407	1.05462	1.06092	1.05987	0.931647	0.933623	0.932698	0.932656	1.03127	1.0112	0.944603	0.995689	0.0399344	0.0265768	-0.0449133	0.00719932	0.810244	0.899323	3.02019e-05	FALSE	0.00312144	-0.00349487	-0.0792327	-0.0265354
1aI	1fE	1	6	T	A	I	E	62983	76414	71343	224505	205527	208010	42084	51147	48450	90045	88846	89732	732	722	611	2743	2201	2098	1.06407	1.05462	1.06092	1.05987	0.989404	0.991783	0.994843	0.99201	1.07138	1.07262	1.08473	1.07624	0.0185878	0.0266639	0.0292867	0.0248461	0.0163783	0.102084	6.68618e-05	TRUE	0.012707	0.0228076	0.026566	0.0206935
1aI	1fG	1	6	T	A	I	G	62983	76414	71343	224505	205527	208010	50126	60766	58313	44569	46346	44478	624	721	641	1328	1661	1215	1.06407	1.05462	1.06092	1.05987	0.860944	0.873486	0.86567	0.8667	0.98862	1.03236	0.998217	1.0064	0.0725171	0.111165	0.0798118	0.0878314	0.0177363	0.104468	6.58901e-05	TRUE	0.000897165	0.0562869	0.0142834	0.0238225
1aI	1fP	1	6	T	A	I	P	62983	76414	71343	224505	205527	208010	24150	28997	27994	2035	1936	2177	297	396	331	52	18	40	1.06407	1.05462	1.06092	1.05987	0.516252	0.523425	0.533216	0.524298	0.623231	0.468167	0.597401	0.562933	0.0739041	-0.0838473	0.0317019	0.0072529	0.891869	0.943533	2.31031e-05	FALSE	-0.0452467	-0.175962	-0.0855407	-0.10225
1aI	1fS	1	6	T	A	I	S	62983	76414	71343	224505	205527	208010	40110	49215	46800	66235	69213	66486	356	537	477	1043	1431	1193	1.06407	1.05462	1.06092	1.05987	0.951508	0.961428	0.956229	0.956388	1.03538	1.05329	1.03859	1.04242	0.0229113	0.0393453	0.0241043	0.028787	0.0321542	0.123944	5.72533e-05	TRUE	-0.00349138	0.0215603	0.00148018	0.00651638
1aI	1fT	1	6	T	A	I	T	62983	76414	71343	224505	205527	208010	41667	51302	48468	64889	65428	60858	532	585	589	988	849	1155	1.06407	1.05462	1.06092	1.05987	0.942933	0.947376	0.938251	0.942853	0.96869	0.965949	1.00316	0.979267	-0.0346548	-0.0331733	0.00775392	-0.0200247	0.286278	0.437949	5.23071e-05	FALSE	-0.0655825	-0.0572268	-0.0238369	-0.0488821
1aI	1fV	1	6	T	A	I	V	62983	76414	71343	224505	205527	208010	53600	66123	62086	64680	65837	63386	399	526	375	588	660	523	1.06407	1.05462	1.06092	1.05987	0.905621	0.911797	0.908122	0.908513	0.934858	0.945036	0.953542	0.944479	-0.0287838	-0.0165635	-0.00990133	-0.0184162	0.0795319	0.180184	4.99549e-05	TRUE	-0.0788427	-0.0559351	-0.0560468	-0.0636082
1aI	1gA	1	7	T	E	I	A	62983	76414	71343	224505	205527	208010	26259	31934	30928	35877	35443	35532	136	166	188	435	489	456	1.06407	1.05462	1.06092	1.05987	0.923787	0.927403	0.925311	0.925501	1.04822	1.06769	1.03412	1.05001	0.0652467	0.0896354	0.0524414	0.0691078	0.0240245	0.11329	6.07767e-05	TRUE	0.0243846	0.0568813	0.0145244	0.0319301
1aI	1gD	1	7	T	E	I	D	62983	76414	71343	224505	205527	208010	62123	75703	72602	36182	38820	38067	848	856	840	1054	1126	1130	1.06407	1.05462	1.06092	1.05987	0.799057	0.81643	0.811094	0.80886	0.909945	0.951822	0.948288	0.936685	0.0596944	0.0907985	0.0877836	0.0794255	0.015195	0.100016	6.83011e-05	TRUE	-0.0388338	0.0150734	-0.000366529	-0.00804231
1aI	1gG	1	7	T	E	I	G	62983	76414	71343	224505	205527	208010	45023	55658	51590	5423	5467	5282	385	479	405	150	104	136	1.06407	1.05462	1.06092	1.05987	0.568515	0.578912	0.573261	0.573563	0.740242	0.692911	0.746213	0.726455	0.135304	0.0823783	0.13803	0.118571	0.0225504	0.111822	6.18738e-05	TRUE	-0.00475822	-0.0278621	0.00820049	-0.00813994
1aI	1gK	1	7	T	E	I	K	62983	76414	71343	224505	205527	208010	48414	58520	54910	85579	82379	84446	767	816	807	2350	2122	2384	1.06407	1.05462	1.06092	1.05987	0.961465	0.961567	0.967777	0.963603	1.04193	1.04978	1.06283	1.05151	0.0188635	0.0356868	0.0360968	0.0302157	0.0335381	0.125206	5.66314e-05	TRUE	-0.00222784	0.0179647	0.0193359	0.0116909
1aI	1gQ	1	7	T	E	I	Q	62983	76414	71343	224505	205527	208010	29600	36004	34811	60068	58946	61427	348	386	351	1089	841	1285	1.06407	1.05462	1.06092	1.05987	0.98166	0.983274	0.987798	0.984244	1.04502	1.02434	1.09406	1.05448	0.000465383	-0.0126363	0.0460914	0.0113068	0.590245	0.750779	4.34304e-05	FALSE	-0.00967543	-0.0204486	0.0396776	0.00318453
1aI	1gR	1	7	T	E	I	R	62983	76414	71343	224505	205527	208010	720	944	829	749	1118	779	150	159	114	23	35	13	1.06407	1.05462	1.06092	1.05987	0.883909	0.936733	0.896047	0.905563	0.603826	0.694887	0.588954	0.629222	-0.336714	-0.293011	-0.361679	-0.330468	0.00366711	0.081617	0.000116202	TRUE	-0.397448	-0.321732	-0.413479	-0.377553
1aI	1gV	1	7	T	E	I	V	62983	76414	71343	224505	205527	208010	41851	51426	48281	73885	71845	69721	610	886	779	1388	1350	1397	1.06407	1.05462	1.06092	1.05987	0.961281	0.960476	0.958611	0.960123	0.998404	0.972947	0.990151	0.987167	-0.0244645	-0.0399899	-0.0268571	-0.0304372	0.0242307	0.113419	6.06453e-05	TRUE	-0.0456544	-0.0582033	-0.0482785	-0.0507121
1aI	2aA	1	8	T	T	I	A	62983	76414	71343	224505	205527	208010	36771	44479	42557	136627	127588	130743	300	313	293	1272	1200	1309	1.06407	1.05462	1.06092	1.05987	1.07014	1.06387	1.06853	1.06752	1.08945	1.10556	1.12306	1.10603	-0.0492489	-0.0164175	-0.0105693	-0.0254119	0.169193	0.291434	5.04057e-05	FALSE	-0.00889914	0.0147009	0.0268467	0.0108828
1aI	2aI	1	8	T	T	I	I	62983	76414	71343	224505	205527	208010	46044	57344	53475	176629	171736	173055	338	486	575	901	927	854	1.06407	1.05462	1.06092	1.05987	1.07481	1.07007	1.07611	1.07366	1.02156	1.00523	0.962702	0.996497	-0.122108	-0.123287	-0.178959	-0.141451	0.017133	0.103518	6.62521e-05	TRUE	-0.0789874	-0.0890477	-0.137268	-0.101768
1aI	2aK	1	8	T	T	I	K	62983	76414	71343	224505	205527	208010	45604	55452	53456	137194	130709	130881	448	506	514	1721	1347	1300	1.06407	1.05462	1.06092	1.05987	1.03925	1.03566	1.03549	1.0368	1.07501	1.05314	1.04021	1.05612	-0.0308203	-0.0390851	-0.0583526	-0.0427527	0.0345262	0.126023	5.5933e-05	TRUE	-0.00853393	-0.0219556	-0.039264	-0.0232512
1aI	2aN	1	8	T	T	I	N	62983	76414	71343	224505	205527	208010	844	991	921	1762	1914	1483	34	35	44	7	10	5	1.06407	1.05462	1.06092	1.05987	0.985807	1.00702	0.974467	0.989099	0.646935	0.732369	0.588444	0.655916	-0.402031	-0.329658	-0.445386	-0.392358	0.00732067	0.0864873	8.64834e-05	TRUE	-0.409894	-0.326334	-0.458715	-0.398314
1aI	2aP	1	8	T	T	I	P	62983	76414	71343	224505	205527	208010	26115	32082	30040	1910	1809	1986	478	516	478	19	16	18	1.06407	1.05462	1.06092	1.05987	0.495535	0.499142	0.509575	0.501417	0.406335	0.413197	0.427622	0.415718	-0.120948	-0.113209	-0.112995	-0.115717	0.000510681	0.0709768	0.000271872	TRUE	-0.223933	-0.190121	-0.216652	-0.210235
1aI	2aR	1	8	T	T	I	R	62983	76414	71343	224505	205527	208010	44960	55521	52834	123945	118380	121878	378	600	656	2039	1778	1957	1.06407	1.05462	1.06092	1.05987	1.02648	1.02124	1.02681	1.02484	1.12467	1.06855	1.06426	1.08583	0.0324316	-0.00847035	-0.0251099	-0.000382871	0.984166	0.992607	8.9069e-06	FALSE	0.0473803	0.00165709	-0.0107443	0.0127644
1aI	2aS	1	8	T	T	I	S	62983	76414	71343	224505	205527	208010	39260	47346	45102	106412	100950	100675	619	543	609	1881	1423	1649	1.06407	1.05462	1.06092	1.05987	1.024	1.02124	1.02202	1.02242	1.04072	1.05088	1.05015	1.04725	-0.0488784	-0.0261348	-0.0341379	-0.0363837	0.0319196	0.123819	5.74352e-05	TRUE	-0.0353448	-0.016007	-0.022365	-0.0245722
1aI	2bA	1	9	T	D	I	A	62983	76414	71343	224505	205527	208010	23923	29884	28418	58951	57657	59025	529	652	558	1684	1594	1414	1.06407	1.05462	1.06092	1.05987	1.01006	1.00687	1.01154	1.00949	1.04752	1.0409	1.04049	1.04297	-0.0272525	-0.0209668	-0.0326624	-0.0269605	0.0153508	0.100368	6.8178e-05	TRUE	-0.0216124	-0.0177144	-0.0265269	-0.0219512
1aI	2bE	1	9	T	D	I	E	62983	76414	71343	224505	205527	208010	85987	105202	99122	241791	228263	231618	1331	1682	1485	5217	4563	4303	1.06407	1.05462	1.06092	1.05987	1.02938	1.02375	1.02869	1.02727	1.07796	1.05585	1.06002	1.06461	-0.0173658	-0.0238128	-0.0313369	-0.0241718	0.0267792	0.117085	5.94897e-05	TRUE	-0.000759414	-0.0124726	-0.0159538	-0.00972862
1aI	2bG	1	9	T	D	I	G	62983	76414	71343	224505	205527	208010	36076	43768	41322	41133	42416	41087	571	629	674	1215	1337	1421	1.06407	1.05462	1.06092	1.05987	0.897323	0.90791	0.904275	0.903169	0.988595	1.02079	1.01371	1.0077	0.0337826	0.0632936	0.0543505	0.0504756	0.0286764	0.119088	5.8374e-05	TRUE	-0.0203981	0.0222999	0.00639165	0.00276448
1aI	2bH	1	9	T	D	I	H	62983	76414	71343	224505	205527	208010	25183	30144	28416	47617	43989	45308	417	431	387	1517	1311	1562	1.06407	1.05462	1.06092	1.05987	0.97132	0.96674	0.973036	0.970365	1.06705	1.0723	1.10827	1.08254	0.0334971	0.0527581	0.0759601	0.0540718	0.0478695	0.14271	5.27759e-05	TRUE	0.0177204	0.0373734	0.061895	0.0389963
1aI	2bN	1	9	T	D	I	N	62983	76414	71343	224505	205527	208010	45310	55708	52606	90276	91532	88881	519	741	540	1552	1931	1444	1.06407	1.05462	1.06092	1.05987	0.978974	0.983787	0.981472	0.981411	1.03837	1.05008	1.04833	1.04559	-0.00332074	0.012554	0.00706414	0.00543246	0.363498	0.530035	5.14189e-05	FALSE	-0.0149312	0.00497933	-0.00264345	-0.00419843
1aI	2bV	1	9	T	D	I	V	62983	76414	71343	224505	205527	208010	46883	57971	55117	97071	98318	94984	131	196	180	662	630	483	1.06407	1.05462	1.06092	1.05987	0.984598	0.988343	0.984352	0.985765	1.11513	1.08023	1.04883	1.0814	0.0674475	0.037904	0.00451156	0.036621	0.181554	0.306984	5.06167e-05	FALSE	0.058919	0.0324438	-0.00369911	0.0292212
1aI	2bY	1	9	T	D	I	Y	62983	76414	71343	224505	205527	208010	32423	40646	39445	46859	48785	48377	287	433	319	1066	1357	868	1.06407	1.05462	1.06092	1.05987	0.932007	0.938652	0.934826	0.935162	1.07009	1.07659	1.05086	1.06585	0.0783698	0.0866713	0.0590846	0.0747085	0.0117525	0.0943737	7.44424e-05	TRUE	0.0417431	0.0587864	0.0258086	0.0421127
1aI	2cE	1	10	T	Q	I	E	62983	76414	71343	224505	205527	208010	40622	49354	46667	83097	82049	80724	456	593	504	1330	1532	1460	1.06407	1.05462	1.06092	1.05987	0.98283	0.985474	0.984898	0.9844	1.03472	1.04883	1.05998	1.04784	-0.0110736	0.00953128	0.0150796	0.00451244	0.627763	0.781877	4.16262e-05	FALSE	-0.0205731	0.00273793	0.00715312	-0.00356068
1aI	2cH	1	10	T	Q	I	H	62983	76414	71343	224505	205527	208010	66090	82059	75850	114104	112950	109020	626	652	627	2201	1801	1367	1.06407	1.05462	1.06092	1.05987	0.958019	0.95834	0.957928	0.958096	1.06206	1.05845	1.0186	1.04637	0.0426643	0.0477645	0.00231278	0.0309138	0.164494	0.285009	5.0091e-05	FALSE	0.019728	0.028592	-0.0194539	0.00962202
1aI	2cK	1	10	T	Q	I	K	62983	76414	71343	224505	205527	208010	48073	57635	54815	135456	127388	127446	587	666	619	2404	2027	2311	1.06407	1.05462	1.06092	1.05987	1.02967	1.02641	1.02796	1.02801	1.08438	1.07239	1.09692	1.08456	-0.0112668	-0.0100838	0.00633868	-0.00500395	0.471362	0.644116	4.85288e-05	FALSE	0.00551128	0.00254274	0.0213256	0.00979321
1aI	2cL	1	10	T	Q	I	L	62983	76414	71343	224505	205527	208010	43688	54890	51252	85581	86187	82765	905	1304	1320	3381	3913	3382	1.06407	1.05462	1.06092	1.05987	0.976494	0.977266	0.974888	0.976216	1.07094	1.07035	1.0421	1.06113	0.031881	0.0397076	0.00782196	0.0264702	0.110093	0.217612	4.96439e-05	FALSE	0.018917	0.0291259	-0.00528993	0.014251
1aI	2cP	1	10	T	Q	I	P	62983	76414	71343	224505	205527	208010	21255	26872	24640	1175	1408	1410	202	271	149	41	42	15	1.06407	1.05462	1.06092	1.05987	0.454587	0.488594	0.488553	0.477245	0.644851	0.644456	0.570804	0.620037	0.16114	0.129175	0.05249	0.114268	0.0711985	0.169977	5.03069e-05	TRUE	0.11501	0.0608647	-0.033456	0.0474729
1aI	2cR	1	10	T	Q	I	R	62983	76414	71343	224505	205527	208010	35359	43290	41447	108826	101746	102884	463	644	594	2195	2288	2348	1.06407	1.05462	1.06092	1.05987	1.04259	1.03524	1.03749	1.03844	1.10579	1.09462	1.10523	1.10188	-0.00359853	0.00283766	0.00454249	0.00126054	0.661638	0.80542	3.97746e-05	FALSE	0.020616	0.0197635	0.0247271	0.0217022
1aI	2dI	1	11	T	L	I	I	62983	76414	71343	224505	205527	208010	39298	47596	45132	3251	3483	3767	283	333	445	49	85	75	1.06407	1.05462	1.06092	1.05987	0.513557	0.536606	0.543515	0.531226	0.621602	0.716168	0.645838	0.661202	0.0751424	0.150252	0.0692126	0.0982023	0.063854	0.160749	5.05311e-05	TRUE	-0.0422296	0.0520452	-0.0523451	-0.0141765
1aI	2dP	1	11	T	L	I	P	62983	76414	71343	224505	205527	208010	24707	30211	28385	4150	3902	4053	203	253	220	57	67	58	1.06407	1.05462	1.06092	1.05987	0.617162	0.61826	0.621693	0.619038	0.692327	0.721456	0.710983	0.708255	0.0356252	0.0694261	0.0514171	0.0521561	0.0333085	0.125037	5.67239e-05	TRUE	-0.108386	-0.0444898	-0.0820801	-0.0783187
1aI	2dQ	1	11	T	L	I	Q	62983	76414	71343	224505	205527	208010	34844	41237	39368	5450	6186	6019	195	157	207	214	126	153	1.06407	1.05462	1.06092	1.05987	0.606733	0.639771	0.631649	0.626051	0.891734	0.880806	0.861091	0.877877	0.246129	0.20609	0.190963	0.214394	0.00584089	0.0855224	9.56925e-05	TRUE	0.102068	0.0924116	0.0578437	0.0841079
1aI	2dR	1	11	T	L	I	R	62983	76414	71343	224505	205527	208010	32567	41039	37642	6075	6064	6007	489	602	473	251	181	203	1.06407	1.05462	1.06092	1.05987	0.632501	0.6376	0.637886	0.635996	0.780573	0.7397	0.781937	0.767403	0.107549	0.0672735	0.105192	0.0933382	0.0189931	0.106371	6.45675e-05	TRUE	-0.0356628	-0.0464905	-0.0275279	-0.0365604
1aI	2dS	1	11	T	L	I	S	62983	76414	71343	224505	205527	208010	178	240	192	34	55	46	98	167	156	2	9	11	1.06407	1.05462	1.06092	1.05987	0.635967	0.700672	0.697053	0.677897	0.308813	0.492639	0.518959	0.440137	-0.367899	-0.246304	-0.220557	-0.278253	0.0256412	0.11625	6.03827e-05	TRUE	-0.51082	-0.352939	-0.344302	-0.402687
1aI	2dV	1	11	T	L	I	V	62983	76414	71343	224505	205527	208010	39696	49210	45292	2871	3180	2825	168	302	293	26	44	35	1.06407	1.05462	1.06092	1.05987	0.493899	0.518732	0.501098	0.504577	0.605182	0.635576	0.595714	0.612157	0.0796403	0.08851	0.0640896	0.0774133	0.00839263	0.0892355	8.31076e-05	TRUE	-0.0217962	-0.00109987	-0.0331732	-0.0186898
1aI	2eA	1	12	T	E	I	A	62983	76414	71343	224505	205527	208010	26063	31607	30898	22603	25248	24748	298	376	314	859	760	758	1.06407	1.05462	1.06092	1.05987	0.857297	0.880135	0.872788	0.870073	1.033	1.01356	1.03343	1.02666	0.120781	0.0853531	0.107471	0.104535	0.00962791	0.0912041	7.9414e-05	TRUE	0.0474731	0.0330863	0.0450929	0.0418841
1aI	2eD	1	12	T	E	I	D	62983	76414	71343	224505	205527	208010	62886	76741	72573	27678	29187	28642	1816	2074	2020	2498	2394	2471	1.06407	1.05462	1.06092	1.05987	0.758078	0.773481	0.769731	0.767097	0.924777	0.933042	0.934449	0.930756	0.118131	0.117313	0.117827	0.117757	4.10957e-06	0.0559	0.00237096	TRUE	0.00415295	0.0280508	0.0146424	0.0156154
1aI	2eG	1	12	T	E	I	G	62983	76414	71343	224505	205527	208010	34983	42679	40393	10192	11444	10796	345	390	362	474	526	529	1.06407	1.05462	1.06092	1.05987	0.697724	0.723246	0.712978	0.711316	0.924603	0.955415	0.960341	0.946786	0.182177	0.192665	0.203929	0.192924	0.00105814	0.0763661	0.000202542	TRUE	0.0500063	0.0905386	0.0839283	0.0748244
1aI	2eK	1	12	T	E	I	K	62983	76414	71343	224505	205527	208010	38596	48853	45030	38807	40496	38720	812	933	799	2545	2317	2425	1.06407	1.05462	1.06092	1.05987	0.878931	0.885455	0.883122	0.882503	1.04525	1.04315	1.06676	1.05172	0.110007	0.109334	0.129842	0.116394	0.00332344	0.0820386	0.000122531	TRUE	0.0468756	0.0591816	0.0721113	0.0593895
1aI	2eQ	1	12	T	E	I	Q	62983	76414	71343	224505	205527	208010	26980	32407	30479	45127	43688	43774	791	871	784	2478	2993	2525	1.06407	1.05462	1.06092	1.05987	0.95338	0.955349	0.957815	0.955515	1.04518	1.08983	1.07541	1.07014	0.0307174	0.0822983	0.0592424	0.0574193	0.0613537	0.158169	5.0949e-05	TRUE	0.00530903	0.0617873	0.037419	0.0348384
1aI	2eV	1	12	T	E	I	V	62983	76414	71343	224505	205527	208010	39216	47754	45634	36392	38611	36679	502	612	531	1122	1389	924	1.06407	1.05462	1.06092	1.05987	0.8672	0.881875	0.873297	0.874124	0.995786	1.03022	0.985765	1.00392	0.0730267	0.100172	0.0592676	0.0774889	0.0232161	0.112298	6.11981e-05	TRUE	0.00432848	0.0485948	-0.00288379	0.0166798
1aI	2fA	1	13	T	D	I	A	62983	76414	71343	224505	205527	208010	24658	30837	28296	79836	78096	77717	208	291	236	671	968	786	1.06407	1.05462	1.06092	1.05987	1.05	1.04597	1.05222	1.0494	1.04947	1.08516	1.08029	1.07164	-0.0678038	-0.0179403	-0.0360304	-0.0405915	0.108356	0.21565	4.96468e-05	FALSE	-0.0392839	0.0042594	-0.0077268	-0.0142504
1aI	2fE	1	13	T	D	I	E	62983	76414	71343	224505	205527	208010	55283	69426	66527	151828	149108	148738	543	602	542	1107	1137	1143	1.06407	1.05462	1.06092	1.05987	1.02592	1.02228	1.02226	1.02349	0.982333	1.00381	1.01375	0.999965	-0.109319	-0.0743085	-0.0707825	-0.0848034	0.020396	0.108595	6.3603e-05	TRUE	-0.0946865	-0.0636769	-0.0588831	-0.0724155
1aI	2fG	1	13	T	D	I	G	62983	76414	71343	224505	205527	208010	31695	39321	37077	56544	58368	56152	556	651	627	2565	1775	2057	1.06407	1.05462	1.06092	1.05987	0.962812	0.969191	0.965542	0.965849	1.1018	1.05658	1.0781	1.07882	0.0772993	0.034451	0.0537346	0.0551616	0.0469265	0.141559	5.30314e-05	TRUE	0.0569311	0.0201792	0.0358327	0.0376477
1aI	2fH	1	13	T	D	I	H	62983	76414	71343	224505	205527	208010	25034	30650	28834	61107	57571	57646	145	326	236	497	613	422	1.06407	1.05462	1.06092	1.05987	1.00868	1.00302	1.00598	1.00589	1.05834	1.00318	0.989729	1.01708	-0.0149645	-0.05463	-0.0775311	-0.0490419	0.115342	0.224533	4.96523e-05	FALSE	-0.0101044	-0.0532036	-0.0743604	-0.0458895
1aI	2fN	1	13	T	D	I	N	62983	76414	71343	224505	205527	208010	43500	52511	50326	109573	107211	106290	1130	1298	1279	2384	2026	2073	1.06407	1.05462	1.06092	1.05987	1.01328	1.01501	1.01397	1.01408	0.987345	0.976411	0.975422	0.979726	-0.09085	-0.0940349	-0.100316	-0.095067	0.000854603	0.0793401	0.000235413	TRUE	-0.0833984	-0.0869028	-0.0928777	-0.0877263
1aI	2fV	1	13	T	D	I	V	62983	76414	71343	224505	205527	208010	38346	47780	44805	89684	85955	86514	602	871	790	2797	3273	2751	1.06407	1.05462	1.06092	1.05987	1.00242	0.996816	1.00091	1.00005	1.10284	1.10268	1.08678	1.09743	0.0361884	0.0514201	0.0248912	0.0374999	0.0395369	0.132663	5.46288e-05	TRUE	0.0375421	0.0499215	0.0253743	0.0376126
1aI	2fY	1	13	T	D	I	Y	62983	76414	71343	224505	205527	208010	36676	44098	42019	83197	81360	79394	491	582	568	1360	1176	1631	1.06407	1.05462	1.06092	1.05987	0.997954	1.00045	0.997756	0.998718	1.02717	1.01351	1.0587	1.03313	-0.0347221	-0.0415754	0.000159218	-0.0253794	0.188478	0.315744	5.09518e-05	FALSE	-0.0358622	-0.0413654	-0.00102651	-0.0260847
1aI	2gA	1	14	T	E	I	A	62983	76414	71343	224505	205527	208010	26451	32110	30483	34584	35523	34269	405	453	451	753	643	736	1.06407	1.05462	1.06092	1.05987	0.917352	0.926937	0.922152	0.922147	0.968856	0.962759	0.976418	0.969345	-0.00726793	-0.0148083	-0.00190914	-0.00799513	0.166078	0.28742	5.0222e-05	FALSE	-0.0514142	-0.0477623	-0.041354	-0.0468435
1aI	2gD	1	14	T	E	I	D	62983	76414	71343	224505	205527	208010	59105	72786	69804	60158	63045	60067	807	1183	1150	2290	2348	2497	1.06407	1.05462	1.06092	1.05987	0.880716	0.89177	0.88323	0.885239	1.03071	1.01094	1.018	1.01988	0.0935655	0.0704638	0.0809638	0.0816644	0.00662076	0.0858195	9.02158e-05	TRUE	0.0312916	0.0228497	0.0232819	0.0258078
1aI	2gG	1	14	T	E	I	G	62983	76414	71343	224505	205527	208010	30990	37398	35023	6442	6276	6493	260	377	321	263	258	243	1.06407	1.05462	1.06092	1.05987	0.648343	0.655891	0.659715	0.65465	0.879811	0.857908	0.864571	0.86743	0.189931	0.166191	0.164667	0.173596	0.00221244	0.0771024	0.000141565	TRUE	0.0483538	0.0535401	0.0342405	0.0453781
1aI	2gK	1	14	T	E	I	K	62983	76414	71343	224505	205527	208010	42603	52706	49880	61780	63089	59468	589	911	763	1696	2213	1726	1.06407	1.05462	1.06092	1.05987	0.932501	0.938263	0.930706	0.933823	1.03285	1.03998	1.02397	1.03226	0.0406014	0.0504705	0.0365628	0.0425449	0.00929543	0.0902568	8.0074e-05	TRUE	0.00423094	0.022416	0.0012696	0.00930552
1aI	2gQ	1	14	T	E	I	Q	62983	76414	71343	224505	205527	208010	22663	28234	26383	48673	48075	48064	527	574	591	1106	547	937	1.06407	1.05462	1.06092	1.05987	0.989953	0.988914	0.992443	0.990436	0.986576	0.905495	0.972211	0.954761	-0.0668011	-0.137434	-0.0806896	-0.0949748	0.0480477	0.142778	5.26706e-05	TRUE	-0.072379	-0.142628	-0.0846714	-0.0998929
1aI	2gV	1	14	T	E	I	V	62983	76414	71343	224505	205527	208010	33386	40982	40019	50974	51205	51578	649	851	867	1783	1907	2442	1.06407	1.05462	1.06092	1.05987	0.940038	0.944427	0.942052	0.942172	1.02597	1.02839	1.05589	1.03675	0.0257085	0.0323734	0.0564471	0.0381763	0.0549213	0.150165	5.14813e-05	TRUE	-0.00673662	0.00701961	0.026735	0.00900598
1aI	3aE	1	15	T	K	I	E	62983	76414	71343	224505	205527	208010	31873	39505	36194	14805	16502	15243	471	564	507	827	861	676	1.06407	1.05462	1.06092	1.05987	0.765962	0.786958	0.779187	0.777369	0.960484	0.97322	0.946994	0.960233	0.145449	0.143278	0.12034	0.136356	0.00345225	0.0813183	0.000119142	TRUE	0.0342731	0.0580379	0.0204088	0.0375733
1aI	3aM	1	15	T	K	I	M	62983	76414	71343	224505	205527	208010	35047	43477	41266	51265	51828	50440	514	581	620	1556	1208	1473	1.06407	1.05462	1.06092	1.05987	0.933768	0.937671	0.934335	0.935258	1.04017	1.01762	1.03111	1.02963	0.0465744	0.0287329	0.0398517	0.0383863	0.0178757	0.104711	6.57598e-05	TRUE	0.0108613	0.000420271	0.00633479	0.00587213
1aI	3aN	1	15	T	K	I	N	62983	76414	71343	224505	205527	208010	58482	70389	66716	150660	143653	145937	935	997	832	4247	3976	3175	1.06407	1.05462	1.06092	1.05987	1.01656	1.01495	1.01908	1.01686	1.09953	1.11123	1.10011	1.10362	0.0178323	0.0408454	0.0189505	0.0258761	0.0745676	0.174329	5.01579e-05	TRUE	0.0271433	0.0479491	0.0291338	0.0347421
1aI	3aQ	1	15	T	K	I	Q	62983	76414	71343	224505	205527	208010	24886	31935	29459	61576	64718	65762	246	251	233	944	846	604	1.06407	1.05462	1.06092	1.05987	1.01066	1.01394	1.02203	1.01554	1.07486	1.08705	1.0438	1.06857	-0.000556309	0.0177343	-0.0404932	-0.00777172	0.69552	0.828815	3.80065e-05	FALSE	0.00542156	0.0243545	-0.0287146	0.000353812
1aI	3aR	1	15	T	K	I	R	62983	76414	71343	224505	205527	208010	27724	33849	31474	58004	56021	56272	198	276	209	599	572	414	1.06407	1.05462	1.06092	1.05987	0.986123	0.98483	0.989708	0.986887	1.04007	1.01716	1.00463	1.02062	-0.00923097	-0.0214656	-0.045367	-0.0253545	0.139436	0.253804	4.98122e-05	FALSE	-0.0169206	-0.0285575	-0.050782	-0.0320867
1aI	3aT	1	15	T	K	I	T	62983	76414	71343	224505	205527	208010	25973	31910	30130	15337	15571	15554	619	687	644	872	804	981	1.06407	1.05462	1.06092	1.05987	0.801071	0.809297	0.808829	0.806399	0.928263	0.935022	0.966388	0.943224	0.0758693	0.0815207	0.108287	0.0885588	0.0125067	0.0960411	7.32085e-05	TRUE	-0.0218464	0.00340691	0.0192617	0.000274065
1aI	3bA	1	16	T	S	I	A	62983	76414	71343	224505	205527	208010	30021	37157	35144	86958	80975	83141	695	851	820	1923	1608	1279	1.06407	1.05462	1.06092	1.05987	1.03371	1.02438	1.03049	1.02953	1.02701	1.00388	0.969832	1.00024	-0.0729271	-0.0764545	-0.123429	-0.0909369	0.0305798	0.122468	5.7968e-05	TRUE	-0.0538323	-0.0648106	-0.107068	-0.0752371
1aI	3bC	1	16	T	S	I	C	62983	76414	71343	224505	205527	208010	39818	48429	45381	98321	94922	92083	811	918	792	2880	2257	2388	1.06407	1.05462	1.06092	1.05987	1.01036	1.00914	1.00814	1.00921	1.06352	1.04171	1.06581	1.05701	-0.0115772	-0.0225466	-0.00374544	-0.0126231	0.146628	0.263242	4.98989e-05	FALSE	-0.00576806	-0.0182165	0.000575259	-0.00780312
1aI	3bF	1	16	T	S	I	F	62983	76414	71343	224505	205527	208010	48070	59209	56993	118583	115386	115804	722	1043	1018	2780	3034	2826	1.06407	1.05462	1.06092	1.05987	1.01022	1.00831	1.00834	1.00896	1.07535	1.06588	1.05377	1.065	0.000407913	0.00249668	-0.0159889	-0.00436144	0.533338	0.702214	4.56405e-05	FALSE	0.00613763	0.00643363	-0.0115616	0.000336563
1aI	3bP	1	16	T	S	I	P	62983	76414	71343	224505	205527	208010	20260	25566	23507	2632	2510	2552	187	210	235	71	43	37	1.06407	1.05462	1.06092	1.05987	0.579577	0.578842	0.581794	0.580071	0.736465	0.684489	0.635924	0.685626	0.119756	0.07403	0.0186883	0.0708249	0.136266	0.249729	4.9681e-05	FALSE	-0.0222244	-0.0361983	-0.112556	-0.056993
1aI	3bT	1	16	T	S	I	T	62983	76414	71343	224505	205527	208010	28139	35406	33894	74934	76152	73730	439	528	471	871	991	1015	1.06407	1.05462	1.06092	1.05987	1.02141	1.02249	1.01827	1.02072	0.97836	1.00291	1.0169	0.99939	-0.108493	-0.0754284	-0.0633977	-0.0824396	0.0257158	0.11609	6.01951e-05	TRUE	-0.0964301	-0.0646969	-0.0536502	-0.0715924
1aI	3bY	1	16	T	S	I	Y	62983	76414	71343	224505	205527	208010	42575	52270	47928	98191	96006	94523	315	389	340	894	845	710	1.06407	1.05462	1.06092	1.05987	1.00038	0.999801	1.00399	1.00139	1.03073	1.02391	1.01232	1.02232	-0.0337394	-0.0304973	-0.0528363	-0.0390243	0.0304431	0.122439	5.816e-05	TRUE	-0.0335293	-0.030591	-0.0507198	-0.03828
1aI	3cD	1	17	T	A	I	D	62983	76414	71343	224505	205527	208010	38844	47759	44742	50337	51994	50045	510	700	572	1587	1516	1511	1.06407	1.05462	1.06092	1.05987	0.916048	0.92463	0.921415	0.920698	1.0442	1.02348	1.04655	1.03807	0.0694582	0.0483472	0.0690013	0.0622689	0.0122712	0.0958168	7.37957e-05	TRUE	0.0246501	0.0144054	0.029201	0.0227522
1aI	3cG	1	17	T	A	I	G	62983	76414	71343	224505	205527	208010	38334	46120	44112	40378	41213	40242	437	607	527	863	1218	1262	1.06407	1.05462	1.06092	1.05987	0.885732	0.896252	0.891735	0.89124	0.977678	1.01251	1.03226	1.00748	0.0351991	0.0673078	0.0861993	0.0629021	0.0517027	0.147038	5.21331e-05	TRUE	-0.0246529	0.021513	0.0324064	0.0097555
1aI	3cP	1	17	T	A	I	P	62983	76414	71343	224505	205527	208010	26477	32013	30793	2022	1942	2020	232	322	353	19	37	29	1.06407	1.05462	1.06092	1.05987	0.501857	0.509648	0.508441	0.506649	0.512081	0.601457	0.541206	0.551581	-0.0219287	0.0639714	0.00179099	0.0146112	0.625903	0.780284	4.17137e-05	FALSE	-0.130494	-0.020228	-0.101063	-0.0839286
1aI	3cS	1	17	T	A	I	S	62983	76414	71343	224505	205527	208010	39853	47262	45436	62192	62051	63907	259	313	250	472	371	431	1.06407	1.05462	1.06092	1.05987	0.943235	0.951548	0.954775	0.949853	0.965927	0.936852	0.98441	0.962396	-0.0377385	-0.0666698	-0.0285287	-0.0443123	0.0611388	0.157757	5.0958e-05	TRUE	-0.068508	-0.0888744	-0.0518853	-0.0697559
1aI	3cT	1	17	T	A	I	T	62983	76414	71343	224505	205527	208010	54086	66528	60564	84471	86783	86065	541	623	646	1746	1309	1465	1.06407	1.05462	1.06092	1.05987	0.943352	0.950619	0.956272	0.950081	1.04953	1.01913	1.02433	1.031	0.0457407	0.0165871	0.00980401	0.0240439	0.16094	0.281154	5.02692e-05	FALSE	0.015033	-0.00603008	-0.0127985	-0.0012652
1aI	3cV	1	17	T	A	I	V	62983	76414	71343	224505	205527	208010	45921	55458	52650	65758	67352	64761	826	1131	944	2895	2819	2929	1.06407	1.05462	1.06092	1.05987	0.930658	0.940346	0.935251	0.935419	1.0616	1.04368	1.06998	1.05842	0.0713138	0.0519706	0.0777503	0.0670116	0.0131015	0.096661	7.18427e-05	TRUE	0.0339893	0.0248259	0.0446831	0.0344994
1aI	3dF	1	18	T	L	I	F	62983	76414	71343	224505	205527	208010	57030	68927	65969	31858	32386	32369	978	1284	1371	2147	2088	2205	1.06407	1.05462	1.06092	1.05987	0.792952	0.803863	0.801435	0.799417	0.99316	0.982301	0.974296	0.983253	0.149406	0.134531	0.124039	0.135992	0.0029154	0.0809937	0.000129726	TRUE	0.0484427	0.0546333	0.0321988	0.0450916
1aI	3dM	1	18	T	L	I	M	62983	76414	71343	224505	205527	208010	28453	34135	32117	18768	20944	19691	440	466	481	467	571	541	1.06407	1.05462	1.06092	1.05987	0.817263	0.842215	0.83387	0.831116	0.886845	0.941625	0.922222	0.916897	0.0172217	0.0534071	0.0375535	0.0360607	0.074977	0.174792	5.01214e-05	TRUE	-0.0737957	-0.0132618	-0.0415042	-0.0428539
1aI	3dS	1	18	T	L	I	S	62983	76414	71343	224505	205527	208010	23696	28470	27389	3683	3540	3744	282	416	401	120	179	103	1.06407	1.05462	1.06092	1.05987	0.60581	0.612798	0.615347	0.611318	0.753144	0.791218	0.70719	0.750517	0.108521	0.14495	0.054357	0.102609	0.0599341	0.156376	5.11751e-05	TRUE	-0.0355227	0.0312031	-0.079204	-0.0278412
1aI	3dV	1	18	T	L	I	V	62983	76414	71343	224505	205527	208010	30525	36906	35810	4065	4500	4362	552	575	667	511	427	439	1.06407	1.05462	1.06092	1.05987	0.583201	0.609985	0.598557	0.597248	0.866843	0.86965	0.844199	0.86023	0.246278	0.226348	0.209178	0.227268	0.00221735	0.0770684	0.000141368	TRUE	0.103814	0.112728	0.0761796	0.0975739
1aI	3dW	1	18	T	L	I	W	62983	76414	71343	224505	205527	208010	33843	39388	37562	34145	33679	34141	690	852	613	1352	1913	1381	1.06407	1.05462	1.06092	1.05987	0.879433	0.889915	0.8912	0.886849	0.976532	1.02867	1.02337	1.00952	0.0407565	0.0901463	0.0778768	0.0695932	0.0426251	0.135806	5.38001e-05	TRUE	-0.0221339	0.0417833	0.0238377	0.0144957
1aI	3eE	1	19	T	Q	I	E	62983	76414	71343	224505	205527	208010	44510	54323	51766	131418	129992	134028	522	727	605	2504	2176	2269	1.06407	1.05462	1.06092	1.05987	1.03651	1.03782	1.04362	1.03932	1.10751	1.06999	1.09758	1.09169	0.004587	-0.0245223	-0.00962062	-0.00985196	0.361811	0.528478	5.15358e-05	FALSE	0.025293	-0.00633231	0.0139324	0.0109643
1aI	3eH	1	19	T	Q	I	H	62983	76414	71343	224505	205527	208010	61356	75338	71535	60021	61402	63395	776	891	773	1412	1585	1253	1.06407	1.05462	1.06092	1.05987	0.874915	0.883022	0.887515	0.881818	0.965701	0.995203	0.975436	0.97878	0.0347328	0.0639498	0.0338549	0.0441792	0.0466236	0.14107	5.30772e-05	TRUE	-0.0303169	0.0128279	-0.0218746	-0.0131212
1aI	3eK	1	19	T	Q	I	K	62983	76414	71343	224505	205527	208010	39063	48793	46790	73226	74322	75229	866	1018	917	1854	1667	2056	1.06407	1.05462	1.06092	1.05987	0.970056	0.972901	0.97425	0.972402	0.989488	0.983302	1.02267	0.998487	-0.0427163	-0.0427397	-0.0109287	-0.0321282	0.0937862	0.197993	4.99818e-05	TRUE	-0.0591781	-0.0553206	-0.0243693	-0.0462894
1aI	3eL	1	19	T	Q	I	L	62983	76414	71343	224505	205527	208010	39532	49430	46405	94016	94323	93406	910	1013	922	2650	2365	2115	1.06407	1.05462	1.06092	1.05987	1.00487	1.00529	1.00696	1.00571	1.03449	1.03428	1.026	1.03159	-0.0347542	-0.0259213	-0.0423092	-0.0343282	0.0185037	0.105832	6.51915e-05	TRUE	-0.0320322	-0.0234207	-0.0386129	-0.0313552
1aI	3eP	1	19	T	Q	I	P	62983	76414	71343	224505	205527	208010	30075	37854	35350	2249	1995	2157	400	470	471	22	24	43	1.06407	1.05462	1.06092	1.05987	0.498782	0.489431	0.497901	0.495371	0.453841	0.484891	0.55657	0.498434	-0.0768969	-0.0312726	0.0283374	-0.0266107	0.474543	0.646977	4.84194e-05	FALSE	-0.182827	-0.100317	-0.0662651	-0.11647
1aI	3eR	1	19	T	Q	I	R	62983	76414	71343	224505	205527	208010	41942	51899	49293	48570	50043	47715	954	1090	1094	2877	2645	3021	1.06407	1.05462	1.06092	1.05987	0.899596	0.907186	0.900368	0.902383	1.03961	1.03983	1.05301	1.04415	0.0823787	0.0830922	0.0977896	0.0877535	0.00325944	0.0824373	0.000124371	TRUE	0.0293219	0.0417974	0.0480003	0.0397066
1aI	3fA	1	20	T	T	I	A	62983	76414	71343	224505	205527	208010	33106	41567	39259	88452	86871	85514	463	523	408	2249	2052	1755	1.06407	1.05462	1.06092	1.05987	1.0219	1.01836	1.01846	1.01957	1.10934	1.10889	1.11754	1.11192	0.0219749	0.0349034	0.0370372	0.0313052	0.0218564	0.11091	6.25348e-05	TRUE	0.0343117	0.0436455	0.0468887	0.0416153
1aI	3fI	1	20	T	T	I	I	62983	76414	71343	224505	205527	208010	48129	58534	54481	93500	92206	91116	566	752	639	1987	2324	2345	1.06407	1.05462	1.06092	1.05987	0.975278	0.97773	0.979989	0.977665	1.06184	1.07458	1.09442	1.07695	0.0240754	0.0434494	0.0547275	0.0407508	0.0450125	0.139139	5.34868e-05	TRUE	0.0104489	0.033081	0.0442509	0.0292602
1aI	3fN	1	20	T	T	I	N	62983	76414	71343	224505	205527	208010	44611	52815	49842	100526	97520	93154	910	1057	841	4350	3653	3773	1.06407	1.05462	1.06092	1.05987	0.996981	1.00056	0.996168	0.997903	1.107	1.09065	1.12367	1.10711	0.0461404	0.0354418	0.066815	0.0494658	0.0329486	0.124954	5.69422e-05	TRUE	0.0444588	0.0357056	0.0647921	0.0483188
1aI	3fP	1	20	T	T	I	P	62983	76414	71343	224505	205527	208010	27120	33153	31138	1888	1871	2125	163	197	245	20	29	27	1.06407	1.05462	1.06092	1.05987	0.488316	0.499266	0.514198	0.500593	0.571222	0.63706	0.583978	0.59742	0.0516203	0.110524	0.0384565	0.066867	0.0944926	0.198764	4.98967e-05	TRUE	-0.044178	0.0335194	-0.0683171	-0.0263252
1aI	3fS	1	20	T	T	I	S	62983	76414	71343	224505	205527	208010	86398	106414	98772	182669	180326	179723	1344	1733	1605	4472	4509	4868	1.06407	1.05462	1.06092	1.05987	0.987659	0.988223	0.992266	0.989383	1.054	1.04985	1.06667	1.05684	0.00306009	0.00764997	0.0139522	0.00822076	0.121249	0.231168	4.94645e-05	FALSE	-0.00378366	0.00213387	0.00987783	0.00274268
1aI	3gA	1	21	T	E	I	A	62983	76414	71343	224505	205527	208010	27310	35176	32135	14375	15950	14992	912	1162	1122	1577	2228	1944	1.06407	1.05462	1.06092	1.05987	0.784252	0.798749	0.794089	0.792363	0.958245	1.00598	0.985136	0.98312	0.123748	0.163601	0.142672	0.14334	0.00638545	0.0861272	9.21153e-05	TRUE	0.0193924	0.0820531	0.0480957	0.049847
1aI	3gD	1	21	T	E	I	D	62983	76414	71343	224505	205527	208010	67927	83137	77567	64573	69333	64473	913	1231	1215	2666	2919	2767	1.06407	1.05462	1.06092	1.05987	0.870725	0.886324	0.878183	0.878411	1.03489	1.03651	1.02494	1.03212	0.108382	0.101776	0.0932631	0.101141	0.00186685	0.0756147	0.000151868	TRUE	0.0413452	0.0519715	0.0333001	0.0422056
1aI	3gG	1	21	T	E	I	G	62983	76414	71343	224505	205527	208010	39057	47845	44598	4870	4470	4447	515	694	564	104	126	110	1.06407	1.05462	1.06092	1.05987	0.573576	0.571714	0.569412	0.571567	0.644108	0.667202	0.667098	0.659469	0.0337846	0.0642603	0.0629987	0.0536812	0.0327121	0.124414	5.69605e-05	TRUE	-0.107241	-0.0446122	-0.0660651	-0.0726396
1aI	3gK	1	21	T	E	I	K	62983	76414	71343	224505	205527	208010	56220	68553	64533	36648	38293	37970	1047	1509	1417	2170	2864	2615	1.06407	1.05462	1.06092	1.05987	0.815535	0.828724	0.827878	0.824046	0.984746	1.00451	0.994322	0.994527	0.116962	0.130524	0.116012	0.121166	0.00149296	0.0767136	0.000171483	TRUE	0.0252158	0.0590365	0.0345108	0.0395877
1aI	3gQ	1	21	T	E	I	Q	62983	76414	71343	224505	205527	208010	21737	25714	24874	24616	24470	24903	212	250	289	373	369	418	1.06407	1.05462	1.06092	1.05987	0.896328	0.905293	0.905275	0.902299	0.960784	0.968376	0.958842	0.962667	0.00702978	0.0136357	-0.00158012	0.0063618	0.285519	0.437212	5.22967e-05	FALSE	-0.0476418	-0.0284442	-0.0490687	-0.0417182
1aI	3gV	1	21	T	E	I	V	62983	76414	71343	224505	205527	208010	42822	52886	48144	33612	34217	31475	225	324	249	268	390	246	1.06407	1.05462	1.06092	1.05987	0.842707	0.849841	0.843221	0.845256	0.903716	0.939066	0.90334	0.915374	0.00701925	0.0428071	0.00875126	0.0195259	0.235758	0.374608	5.16888e-05	FALSE	-0.0729202	-0.0210646	-0.0664242	-0.0534697
1aI	4aF	1	22	T	I	I	F	62983	76414	71343	224505	205527	208010	38376	45948	43576	2973	3289	3209	625	751	623	57	51	34	1.06407	1.05462	1.06092	1.05987	0.503953	0.533434	0.52528	0.520889	0.527821	0.525866	0.48165	0.511779	-0.00841896	-0.0367038	-0.0756289	-0.0402506	0.174816	0.299041	5.05962e-05	FALSE	-0.118701	-0.133564	-0.18893	-0.147065
1aI	4aL	1	22	T	I	I	L	62983	76414	71343	224505	205527	208010	29598	36796	34152	6318	7097	6829	232	328	272	338	254	277	1.06407	1.05462	1.06092	1.05987	0.652223	0.675893	0.670728	0.666281	0.933182	0.875673	0.907757	0.905537	0.239173	0.162862	0.196169	0.199402	0.0120492	0.0950161	7.38205e-05	TRUE	0.0981105	0.0523686	0.0673792	0.0726194
1aI	4aM	1	22	T	I	I	M	62983	76414	71343	224505	205527	208010	34225	42358	39623	2970	3288	3100	515	794	637	301	230	222	1.06407	1.05462	1.06092	1.05987	0.520552	0.545082	0.534095	0.533243	0.799569	0.734347	0.751621	0.761846	0.245667	0.159492	0.18499	0.196716	0.0164645	0.102304	6.68206e-05	TRUE	0.123853	0.0580288	0.0673451	0.0830756
1aI	4aN	1	22	T	I	I	N	62983	76414	71343	224505	205527	208010	28230	35484	33541	3910	3726	4160	459	561	462	163	137	124	1.06407	1.05462	1.06092	1.05987	0.588947	0.588505	0.601184	0.592879	0.726683	0.709808	0.713589	0.716693	0.100003	0.0891584	0.0757819	0.0883144	0.00623231	0.0858858	9.28826e-05	TRUE	-0.0430889	-0.0225411	-0.0573792	-0.041003
1aI	4aS	1	22	T	I	I	S	62983	76414	71343	224505	205527	208010	31370	38231	36299	2923	2974	3255	671	795	723	52	48	66	1.06407	1.05462	1.06092	1.05987	0.53096	0.54539	0.553957	0.543436	0.504002	0.50897	0.556555	0.523176	-0.0609755	-0.066209	-0.031148	-0.0527775	0.0402422	0.133167	5.43199e-05	TRUE	-0.188416	-0.167781	-0.156262	-0.17082
1aI	4aT	1	22	T	I	I	T	62983	76414	71343	224505	205527	208010	25423	31544	29250	3141	3489	3243	465	624	600	171	117	120	1.06407	1.05462	1.06092	1.05987	0.572232	0.595976	0.584858	0.584355	0.731792	0.671831	0.670758	0.691461	0.122899	0.0433032	0.0502718	0.0721579	0.105141	0.211641	4.9706e-05	FALSE	-0.0178862	-0.0692649	-0.081391	-0.0561807
1aI	4aV	1	22	T	I	I	V	62983	76414	71343	224505	205527	208010	28888	35457	33658	31294	32071	31233	256	312	258	404	572	514	1.06407	1.05462	1.06092	1.05987	0.889836	0.897994	0.894217	0.894016	0.944874	0.999535	1.00547	0.983292	-0.00197131	0.0524918	0.056776	0.0357655	0.19911	0.328878	5.11254e-05	FALSE	-0.0598273	0.0074084	0.00412848	-0.0160968
1aI	4bD	1	23	T	A	I	D	62983	76414	71343	224505	205527	208010	30306	38226	35183	65051	63927	64750	539	592	595	1464	1416	957	1.06407	1.05462	1.06092	1.05987	0.98987	0.986326	0.993922	0.990039	1.0243	1.03776	0.974304	1.01212	-0.0289848	-0.00244112	-0.0801655	-0.0371972	0.244515	0.385871	5.17994e-05	FALSE	-0.0346084	-0.00883914	-0.0833705	-0.0422727
1aI	4bG	1	23	T	A	I	G	62983	76414	71343	224505	205527	208010	38427	47460	44658	50258	53589	49988	556	709	740	1682	1655	1745	1.06407	1.05462	1.06092	1.05987	0.917398	0.929876	0.921522	0.922932	1.04007	1.03425	1.03002	1.03478	0.0638945	0.0535875	0.0523564	0.0566128	0.00414938	0.0829244	0.000111266	TRUE	0.0197714	0.0218966	0.012608	0.018092
1aI	4bP	1	23	T	A	I	P	62983	76414	71343	224505	205527	208010	22361	28303	26667	1957	2100	1971	267	356	261	29	38	38	1.06407	1.05462	1.06092	1.05987	0.521794	0.538593	0.525813	0.528733	0.553385	0.590863	0.624528	0.589592	-0.00183913	0.0228517	0.0666835	0.029232	0.281971	0.432878	5.23491e-05	FALSE	-0.124384	-0.0761622	-0.0469003	-0.082482
1aI	4bS	1	23	T	A	I	S	62983	76414	71343	224505	205527	208010	35071	42830	40906	67208	66880	66096	254	426	324	786	1103	972	1.06407	1.05462	1.06092	1.05987	0.97328	0.976471	0.974972	0.974908	1.04338	1.04915	1.06507	1.05253	0.00774534	0.0193436	0.0307058	0.0192649	0.100794	0.206296	4.94952e-05	FALSE	-0.00696771	0.00839727	0.0176375	0.00635567
1aI	4bT	1	23	T	A	I	T	62983	76414	71343	224505	205527	208010	55789	67906	64846	93379	94779	94514	677	866	910	2617	2867	3285	1.06407	1.05462	1.06092	1.05987	0.953484	0.96034	0.95996	0.957928	1.07593	1.08448	1.09202	1.08414	0.0613575	0.0716809	0.0735792	0.0688725	0.00302604	0.0821903	0.000128679	TRUE	0.036004	0.0534066	0.0528409	0.0474171
1aI	4bV	1	23	T	A	I	V	62983	76414	71343	224505	205527	208010	56272	67240	63353	82836	78299	81409	951	1209	1057	2509	3280	2374	1.06407	1.05462	1.06092	1.05987	0.934697	0.934304	0.941618	0.936873	1.02005	1.05586	1.02292	1.03294	0.0254683	0.0705261	0.0239425	0.039979	0.120282	0.2304	4.95696e-05	FALSE	-0.00976236	0.0407493	-0.00598436	0.00833421
1aI	4cD	1	24	T	N	I	D	62983	76414	71343	224505	205527	208010	34744	41938	38859	76320	74198	73367	404	485	511	908	1019	1182	1.06407	1.05462	1.06092	1.05987	0.99325	0.99442	0.997644	0.995105	0.9966	1.01912	1.02721	1.01431	-0.060285	-0.0296121	-0.0312077	-0.0403683	0.0559187	0.151471	5.14868e-05	TRUE	-0.0640385	-0.0322349	-0.0324523	-0.0429086
1aI	4cH	1	24	T	N	I	H	62983	76414	71343	224505	205527	208010	25200	30064	29336	53367	50886	50731	208	203	226	282	293	486	1.06407	1.05462	1.06092	1.05987	0.987899	0.988055	0.984858	0.986937	0.922658	0.965161	1.01659	0.968137	-0.128533	-0.0768619	-0.0282603	-0.0778851	0.11485	0.223963	4.97478e-05	FALSE	-0.135245	-0.0824562	-0.0362078	-0.0846362
1aI	4cI	1	24	T	N	I	I	62983	76414	71343	224505	205527	208010	39044	47433	45556	65557	65801	64931	597	666	655	2080	2239	2099	1.06407	1.05462	1.06092	1.05987	0.953943	0.959462	0.956706	0.956704	1.06073	1.08668	1.07468	1.07403	0.0456685	0.0748138	0.0596904	0.0600576	0.0190749	0.106443	6.44005e-05	TRUE	0.0205593	0.0561451	0.0373069	0.0380038
1aI	4cK	1	24	T	N	I	K	62983	76414	71343	224505	205527	208010	76320	92800	87744	158268	157555	156180	1450	1832	1916	3991	3773	3969	1.06407	1.05462	1.06092	1.05987	0.984828	0.988496	0.989061	0.987461	1.02624	1.01625	1.01115	1.01788	-0.0216785	-0.0262343	-0.0381648	-0.0286925	0.0281156	0.118595	5.86962e-05	TRUE	-0.0300809	-0.0316234	-0.0439188	-0.0352077
1aI	4cS	1	24	T	N	I	S	62983	76414	71343	224505	205527	208010	34572	43171	40824	70709	72785	69600	476	519	568	2142	1493	2066	1.06407	1.05462	1.06092	1.05987	0.982805	0.987492	0.982786	0.984361	1.09816	1.06428	1.09312	1.08519	0.0523878	0.0228535	0.0504653	0.0419022	0.0481289	0.142914	5.26901e-05	TRUE	0.0428747	0.0169973	0.0414402	0.0337707
1aI	4cT	1	24	T	N	I	T	62983	76414	71343	224505	205527	208010	26221	33371	30969	47365	50184	50053	267	301	325	409	463	678	1.06407	1.05462	1.06092	1.05987	0.964635	0.97106	0.975011	0.970235	0.940519	0.974309	1.01217	0.975667	-0.0859181	-0.0497904	-0.022233	-0.0526472	0.103905	0.210095	4.96452e-05	FALSE	-0.105306	-0.0632116	-0.0352815	-0.067933
1aI	4cY	1	24	T	N	I	Y	62983	76414	71343	224505	205527	208010	44881	54645	51847	88204	85569	84665	740	860	902	1168	1152	1533	1.06407	1.05462	1.06092	1.05987	0.976969	0.976874	0.976512	0.976785	0.944898	0.954433	0.982331	0.960554	-0.0946638	-0.0757985	-0.0536686	-0.0747103	0.0242341	0.113397	6.06246e-05	TRUE	-0.107369	-0.0865599	-0.065943	-0.0866239
1aI	4dM	1	25	T	L	I	M	62983	76414	71343	224505	205527	208010	40100	50080	47297	19270	20498	20163	716	934	749	850	960	907	1.06407	1.05462	1.06092	1.05987	0.770931	0.784033	0.78096	0.778641	0.903229	0.916366	0.932975	0.917523	0.0829071	0.0895085	0.10444	0.0922852	0.00472951	0.0839842	0.000105704	TRUE	-0.0264597	0.00337675	0.00513175	-0.00598372
1aI	4dP	1	25	T	L	I	P	62983	76414	71343	224505	205527	208010	22190	26726	25424	5262	5024	5730	137	240	205	107	92	109	1.06407	1.05462	1.06092	1.05987	0.667608	0.6722	0.688152	0.675987	0.841978	0.774611	0.81313	0.809906	0.131598	0.0656951	0.0830566	0.0934499	0.0417667	0.135107	5.40607e-05	TRUE	-0.00701974	-0.0452652	-0.0425616	-0.0316155
1aI	4dQ	1	25	T	L	I	Q	62983	76414	71343	224505	205527	208010	32496	39418	37356	4957	4964	6093	350	482	402	183	117	98	1.06407	1.05462	1.06092	1.05987	0.603069	0.614625	0.641067	0.619587	0.783274	0.708941	0.699582	0.730599	0.141568	0.0607455	0.0194626	0.0739255	0.175383	0.299756	5.06552e-05	FALSE	-0.00240582	-0.0530686	-0.113008	-0.0561607
1aI	4dR	1	25	T	L	I	R	62983	76414	71343	224505	205527	208010	29367	35854	33530	3639	3815	4574	437	525	461	100	100	147	1.06407	1.05462	1.06092	1.05987	0.572664	0.590407	0.615046	0.592706	0.662396	0.674095	0.73868	0.691724	0.0530427	0.0514394	0.0861662	0.0635495	0.0302845	0.122356	5.83016e-05	TRUE	-0.0878207	-0.0605026	-0.0473941	-0.0652391
1aI	4dV	1	25	T	L	I	V	62983	76414	71343	224505	205527	208010	38929	48759	44593	2757	3176	3039	315	291	300	80	116	85	1.06407	1.05462	1.06092	1.05987	0.490826	0.519875	0.513995	0.508232	0.677641	0.780233	0.721474	0.72645	0.155369	0.231963	0.176168	0.187833	0.0144995	0.0992032	6.94895e-05	TRUE	0.0569663	0.141726	0.0695254	0.0894058
1aI	4eM	1	26	T	L	I	M	62983	76414	71343	224505	205527	208010	40173	50236	46766	86986	84904	84063	580	818	719	3025	2675	2476	1.06407	1.05462	1.06092	1.05987	0.991147	0.987844	0.990491	0.989827	1.11974	1.08271	1.08515	1.09587	0.0650978	0.0409081	0.0343248	0.0467769	0.0377505	0.130484	5.51003e-05	TRUE	0.0601799	0.0352155	0.0293196	0.0415717
1aI	4eP	1	26	T	L	I	P	62983	76414	71343	224505	205527	208010	25712	31158	30240	4962	4575	4944	212	260	203	105	243	170	1.06407	1.05462	1.06092	1.05987	0.63747	0.636693	0.64141	0.638525	0.775349	0.902701	0.879273	0.852441	0.0970369	0.231232	0.198789	0.175686	0.0490785	0.143947	5.24962e-05	TRUE	-0.0457458	0.117436	0.0663477	0.0460126
1aI	4eQ	1	26	T	L	I	Q	62983	76414	71343	224505	205527	208010	32001	37752	37003	61139	60037	60080	641	789	802	2110	2350	2727	1.06407	1.05462	1.06092	1.05987	0.972836	0.979096	0.975678	0.97587	1.05242	1.06928	1.08331	1.06834	0.017257	0.0367047	0.0481925	0.0340514	0.0636592	0.160539	5.06082e-05	TRUE	0.00230278	0.0269645	0.035488	0.0215851
1aI	4eR	1	26	T	L	I	R	62983	76414	71343	224505	205527	208010	29537	36006	34055	62335	62477	61093	205	336	197	964	1091	867	1.06407	1.05462	1.06092	1.05987	0.987391	0.991627	0.990201	0.98974	1.1046	1.08169	1.12087	1.10239	0.053945	0.0358972	0.0703494	0.0533972	0.0330078	0.124871	5.68603e-05	TRUE	0.0469536	0.0319679	0.0651924	0.048038
1aI	4eV	1	26	T	L	I	V	62983	76414	71343	224505	205527	208010	40704	49127	47519	71659	69622	67965	586	776	702	886	1304	1545	1.06407	1.05462	1.06092	1.05987	0.960871	0.962532	0.957213	0.960205	0.938607	0.987017	1.01997	0.981864	-0.0838248	-0.0280882	0.00444274	-0.0358234	0.299028	0.453197	5.22237e-05	FALSE	-0.105234	-0.0453758	-0.017685	-0.0560984
1aI	4fE	1	27	T	K	I	E	62983	76414	71343	224505	205527	208010	34464	42325	39852	68657	67228	67706	355	374	426	753	713	623	1.06407	1.05462	1.06092	1.05987	0.978955	0.978922	0.982278	0.980051	0.988133	1.00515	0.960452	0.984579	-0.0535413	-0.0272378	-0.0816645	-0.0541479	0.074887	0.174679	5.01147e-05	TRUE	-0.0651626	-0.037058	-0.0909538	-0.0643915
1aI	4fM	1	27	T	K	I	M	62983	76414	71343	224505	205527	208010	42867	52751	50833	70827	71424	72428	852	928	999	2672	2540	2952	1.06407	1.05462	1.06092	1.05987	0.951589	0.955975	0.956657	0.95474	1.04534	1.05713	1.06287	1.05511	0.0327827	0.0489414	0.0479338	0.0432193	0.0143104	0.0990475	6.99982e-05	TRUE	0.00642307	0.02871	0.0255256	0.0202195
1aI	4fN	1	27	T	K	I	N	62983	76414	71343	224505	205527	208010	53508	65575	62352	71833	72553	71872	543	653	580	772	1048	751	1.06407	1.05462	1.06092	1.05987	0.921216	0.926953	0.925795	0.924655	0.929607	0.980409	0.942727	0.950915	-0.0506288	0.00282545	-0.0394656	-0.0290896	0.215871	0.349572	5.14636e-05	FALSE	-0.0928064	-0.0301218	-0.0771483	-0.0666921
1aI	4fQ	1	27	T	K	I	Q	62983	76414	71343	224505	205527	208010	28354	34118	33425	46322	45350	46560	441	522	446	1007	1067	1004	1.06407	1.05462	1.06092	1.05987	0.949937	0.953321	0.953365	0.952208	0.998919	1.01517	1.02326	1.01245	-0.0118781	0.00978075	0.0118131	0.00323857	0.710835	0.837755	3.70027e-05	FALSE	-0.0391129	-0.0116351	-0.0122529	-0.0210003
1aI	4fR	1	27	T	K	I	R	62983	76414	71343	224505	205527	208010	38526	47297	45168	74662	72148	72356	470	525	522	1206	1238	1200	1.06407	1.05462	1.06092	1.05987	0.974921	0.97311	0.973717	0.973916	1.01598	1.03571	1.02631	1.026	-0.0213992	0.00945124	-0.00672359	-0.00622386	0.557115	0.72332	4.47709e-05	FALSE	-0.0352199	-0.00303431	-0.0204383	-0.0195642
1aI	4fT	1	27	T	K	I	T	62983	76414	71343	224505	205527	208010	25998	31649	29953	32152	32895	31168	218	337	226	461	584	342	1.06407	1.05462	1.06092	1.05987	0.909212	0.917969	0.910895	0.912692	0.987687	0.991441	0.965427	0.981518	0.0202239	0.0233317	-0.000958017	0.0141992	0.203871	0.335054	5.13072e-05	FALSE	-0.0280352	-0.0134422	-0.0457903	-0.0290892
1aI	4gA	1	28	T	E	I	A	62983	76414	71343	224505	205527	208010	27724	33307	31674	20512	22117	20029	631	787	693	1086	979	1221	1.06407	1.05462	1.06092	1.05987	0.834059	0.853577	0.838371	0.842002	0.957559	0.943795	0.987577	0.962977	0.0700644	0.0435955	0.0981339	0.0705979	0.0463178	0.140904	5.32414e-05	TRUE	-0.0137124	-0.0188869	0.0209343	-0.00388834
1aI	4gD	1	28	T	E	I	D	62983	76414	71343	224505	205527	208010	63609	77992	72988	39642	42274	40313	653	877	858	1502	1116	1060	1.06407	1.05462	1.06092	1.05987	0.808959	0.824399	0.818669	0.817342	0.999986	0.947057	0.93589	0.960977	0.139199	0.0776286	0.0673485	0.0947252	0.0517715	0.147216	5.21769e-05	TRUE	0.04471	0.00463351	-0.0178369	0.0105022
1aI	4gG	1	28	T	E	I	G	62983	76414	71343	224505	205527	208010	41423	52200	48729	4860	4473	4592	641	737	624	98	134	109	1.06407	1.05462	1.06092	1.05987	0.564671	0.55929	0.561185	0.561715	0.603398	0.667409	0.651048	0.640618	0.00255008	0.0775703	0.0556764	0.0452656	0.17918	0.304161	5.06679e-05	FALSE	-0.136679	-0.0283365	-0.0714673	-0.0788275
1aI	4gK	1	28	T	E	I	K	62983	76414	71343	224505	205527	208010	54420	67054	62614	30533	31984	31743	779	971	778	1378	1672	1207	1.06407	1.05462	1.06092	1.05987	0.793591	0.806027	0.806191	0.801936	0.961571	0.990526	0.969051	0.973716	0.117137	0.140473	0.113748	0.123786	0.00457385	0.0841061	0.000107582	TRUE	0.0164268	0.0612817	0.0237121	0.0338069
1aI	4gQ	1	28	T	E	I	Q	62983	76414	71343	224505	205527	208010	26822	33213	30332	42608	41816	41255	258	324	373	400	421	386	1.06407	1.05462	1.06092	1.05987	0.945837	0.945524	0.94989	0.947084	0.94228	0.950059	0.910093	0.934144	-0.0641544	-0.0471102	-0.0976617	-0.0696421	0.0425779	0.13574	5.37924e-05	TRUE	-0.0935548	-0.0719809	-0.123471	-0.0963355
1aI	4gV	1	28	T	E	I	V	62983	76414	71343	224505	205527	208010	42357	51185	47577	40867	43610	40605	490	521	389	903	1007	818	1.06407	1.05462	1.06092	1.05987	0.872894	0.889401	0.882032	0.881443	0.96756	1.00713	1.01333	0.996008	0.0387417	0.0691496	0.0775688	0.06182	0.034514	0.126078	5.59556e-05	TRUE	-0.0272684	0.0205797	0.0193437	0.00421833
1aI	5aE	1	29	T	K	I	E	62983	76414	71343	224505	205527	208010	41669	49631	47485	3808	3763	4053	352	359	396	47	64	58	1.06407	1.05462	1.06092	1.05987	0.528121	0.541702	0.54677	0.538864	0.583588	0.664579	0.625396	0.624521	0.0216319	0.0932891	0.0453179	0.0534129	0.12678	0.238181	4.95739e-05	FALSE	-0.104382	-0.00693318	-0.0774321	-0.0629158
1aI	5aM	1	29	T	K	I	M	62983	76414	71343	224505	205527	208010	43342	53373	50420	29031	32136	30606	651	731	738	1206	932	946	1.06407	1.05462	1.06092	1.05987	0.819508	0.839505	0.832419	0.830477	0.968326	0.947333	0.941259	0.952306	0.0963149	0.0619734	0.0581311	0.0721398	0.0271637	0.11772	5.93262e-05	TRUE	0.00624835	-0.00567708	-0.0215216	-0.00698345
1aI	5aN	1	29	T	K	I	N	62983	76414	71343	224505	205527	208010	54455	66436	62267	6087	6763	6555	909	947	1022	206	161	138	1.06407	1.05462	1.06092	1.05987	0.557588	0.584046	0.577312	0.572982	0.660976	0.657758	0.61356	0.644098	0.0676645	0.0418113	0.00107885	0.0368515	0.197604	0.327131	5.1114e-05	FALSE	-0.0697825	-0.0692598	-0.129469	-0.0895039
1aI	5aQ	1	29	T	K	I	Q	62983	76414	71343	224505	205527	208010	30265	38010	34579	10120	11847	10572	268	351	371	356	303	301	1.06407	1.05462	1.06092	1.05987	0.71788	0.744872	0.732554	0.731768	0.91967	0.891285	0.87466	0.895205	0.155798	0.105728	0.0974795	0.119668	0.0224072	0.111712	6.2005e-05	TRUE	0.0290007	0.00869845	-0.0172923	0.00680228
1aI	5aR	1	29	T	K	I	R	62983	76414	71343	224505	205527	208010	43881	54071	51501	49377	51504	50506	303	329	308	598	467	530	1.06407	1.05462	1.06092	1.05987	0.895395	0.905429	0.902264	0.90103	0.977587	0.962762	0.984138	0.974829	0.0248258	0.00787746	0.026909	0.0198707	0.0809728	0.181944	4.98495e-05	TRUE	-0.0303054	-0.034146	-0.021993	-0.0288148
1aI	5aT	1	29	T	K	I	T	62983	76414	71343	224505	205527	208010	33022	39647	37297	3022	3248	3473	124	151	125	57	61	27	1.06407	1.05462	1.06092	1.05987	0.528325	0.552829	0.559447	0.546867	0.764435	0.782149	0.681964	0.742849	0.202261	0.199124	0.0884365	0.163274	0.0487426	0.143619	5.26112e-05	TRUE	0.0761415	0.0950892	-0.0382496	0.044327
1aI	5bA	1	30	T	E	I	A	62983	76414	71343	224505	205527	208010	34631	41863	40490	73315	71069	73889	659	734	636	2268	1924	1761	1.06407	1.05462	1.06092	1.05987	0.98785	0.988485	0.99269	0.989675	1.05893	1.05092	1.0534	1.05442	0.00779337	0.00844219	0.000235341	0.0054903	0.172502	0.296222	5.06989e-05	FALSE	0.00105484	0.00304779	-0.00361693	0.0001619
1aI	5bD	1	30	T	E	I	D	62983	76414	71343	224505	205527	208010	80706	97711	94886	107384	106047	106195	1265	1288	1432	3522	2622	3161	1.06407	1.05462	1.06092	1.05987	0.919912	0.924186	0.921501	0.921866	1.02792	1.01458	1.0204	1.02097	0.0490751	0.039919	0.042763	0.043919	0.00377366	0.0824828	0.000115872	TRUE	0.00623199	0.00578732	0.00300411	0.00500781
1aI	5bG	1	30	T	E	I	G	62983	76414	71343	224505	205527	208010	42666	51605	49005	32988	34865	33031	263	347	330	540	584	763	1.06407	1.05462	1.06092	1.05987	0.8405	0.856061	0.847666	0.848076	0.983373	0.987238	1.02715	0.999253	0.0890251	0.0844188	0.127844	0.100429	0.0182898	0.105624	6.55051e-05	TRUE	0.00809935	0.0228671	0.0545428	0.0285031
1aI	5bK	1	30	T	E	I	K	62983	76414	71343	224505	205527	208010	34240	41593	38952	71330	70457	69894	307	546	505	1219	1372	1391	1.06407	1.05462	1.06092	1.05987	0.985496	0.988172	0.990235	0.987967	1.07985	1.04485	1.05264	1.05911	0.0312186	0.00270052	0.00207983	0.0119997	0.338176	0.500537	5.18423e-05	FALSE	0.0231836	-0.00283954	-0.00305964	0.00576146
1aI	5bQ	1	30	T	E	I	Q	62983	76414	71343	224505	205527	208010	29716	37147	33944	52243	55327	53786	163	180	137	602	482	345	1.06407	1.05462	1.06092	1.05987	0.960671	0.969676	0.972129	0.967492	1.06926	1.05398	1.03958	1.05427	0.0470385	0.0313449	0.0082343	0.0288726	0.124528	0.23531	4.95904e-05	FALSE	0.0255212	0.0172934	-0.00629697	0.0121726
1aI	5bV	1	30	T	E	I	V	62983	76414	71343	224505	205527	208010	55700	67651	62970	44046	45504	43539	840	1004	1043	1483	1654	1722	1.06407	1.05462	1.06092	1.05987	0.843793	0.855425	0.851376	0.850198	0.961285	0.984167	0.978111	0.974521	0.0634323	0.0820182	0.0748709	0.0734405	0.00538818	0.085362	9.95409e-05	TRUE	-0.0160203	0.0202276	0.00314753	0.00245162
1aI	5cE	1	31	T	K	I	E	62983	76414	71343	224505	205527	208010	34965	42192	39826	107514	106535	104005	591	526	538	2746	2123	2411	1.06407	1.05462	1.06092	1.05987	1.04245	1.04554	1.04488	1.04429	1.10284	1.11295	1.12351	1.1131	-0.00639885	0.0103039	0.014979	0.00629469	0.43433	0.607609	4.99318e-05	FALSE	0.0177375	0.032292	0.0392221	0.0297505
1aI	5cI	1	31	T	K	I	I	62983	76414	71343	224505	205527	208010	43325	53020	49827	64898	66256	65121	460	704	595	839	1023	1052	1.06407	1.05462	1.06092	1.05987	0.937245	0.944449	0.944083	0.941926	0.966049	0.966131	0.988085	0.973422	-0.0312437	-0.0299043	-0.0135096	-0.0248859	0.0486841	0.143501	5.26232e-05	TRUE	-0.0651476	-0.0552485	-0.042214	-0.0542034
1aI	5cN	1	31	T	K	I	N	62983	76414	71343	224505	205527	208010	61162	76781	70891	115717	117965	115202	420	619	461	1257	1313	1107	1.06407	1.05462	1.06092	1.05987	0.971408	0.974139	0.975804	0.973784	1.0385	1.02049	1.03266	1.03055	0.0048521	-0.00685245	-0.00258915	-0.00152983	0.698429	0.830438	3.77559e-05	FALSE	-0.0108769	-0.0188676	-0.0152287	-0.0149911
1aI	5cQ	1	31	T	K	I	Q	62983	76414	71343	224505	205527	208010	35297	42732	41087	97803	94942	95194	343	484	413	1605	1666	1976	1.06407	1.05462	1.06092	1.05987	1.02722	1.02716	1.02745	1.02728	1.10387	1.09007	1.13304	1.109	0.0108411	0.00681487	0.0429983	0.0202181	0.219455	0.354167	5.15011e-05	FALSE	0.0262155	0.0198045	0.0577082	0.0345761
1aI	5cR	1	31	T	K	I	R	62983	76414	71343	224505	205527	208010	42746	51824	50075	108667	105586	108690	557	478	580	1946	1668	2118	1.06407	1.05462	1.06092	1.05987	1.01462	1.0147	1.01795	1.01576	1.06113	1.09204	1.0937	1.08229	-0.018492	0.0219133	0.0137368	0.00571933	0.688425	0.824052	3.83353e-05	FALSE	-0.0102814	0.0289005	0.0233124	0.0139772
1aI	5cT	1	31	T	K	I	T	62983	76414	71343	224505	205527	208010	32193	37876	36211	59879	56847	57138	292	304	354	781	641	759	1.06407	1.05462	1.06092	1.05987	0.968915	0.970778	0.971518	0.970403	1.02205	1.01964	1.01616	1.01928	-0.00893837	-0.00416492	-0.01454	-0.00921443	0.0915645	0.195529	5.00594e-05	TRUE	-0.0260174	-0.0177147	-0.0293849	-0.0243723
1aI	5dI	1	32	T	L	I	I	62983	76414	71343	224505	205527	208010	29427	36488	34025	19589	22075	20519	255	442	313	591	807	595	1.06407	1.05462	1.06092	1.05987	0.818603	0.840194	0.831465	0.830087	1.00109	0.998943	0.998638	0.999558	0.130046	0.112857	0.116521	0.119808	0.00189794	0.0759712	0.00015143	TRUE	0.0395951	0.0454555	0.0364787	0.0405098
1aI	5dP	1	32	T	L	I	P	62983	76414	71343	224505	205527	208010	27645	34227	32472	4634	3987	4358	425	565	470	73	81	82	1.06407	1.05462	1.06092	1.05987	0.616862	0.60342	0.612671	0.610984	0.620431	0.633256	0.650872	0.634853	-0.0359523	-0.00312234	0.000877596	-0.0127323	0.389083	0.558216	5.07935e-05	FALSE	-0.179971	-0.116339	-0.132667	-0.142992
1aI	5dQ	1	32	T	L	I	Q	62983	76414	71343	224505	205527	208010	26333	32658	30310	3550	3676	3404	300	333	332	67	44	74	1.06407	1.05462	1.06092	1.05987	0.584994	0.598491	0.58673	0.590072	0.658837	0.621532	0.686537	0.655635	0.036364	-0.00964943	0.0640654	0.03026	0.294549	0.448104	5.23035e-05	FALSE	-0.106313	-0.12246	-0.0678307	-0.0988681
1aI	5dR	1	32	T	L	I	R	62983	76414	71343	224505	205527	208010	24147	30397	28364	2514	2525	2447	338	338	277	95	71	59	1.06407	1.05462	1.06092	1.05987	0.547192	0.554823	0.548328	0.550114	0.692471	0.68816	0.679925	0.686852	0.110222	0.103032	0.098194	0.103816	0.00113092	0.0758883	0.000194322	TRUE	-0.023985	-0.00160571	-0.0250991	-0.0168966
1aI	5dV	1	32	T	L	I	V	62983	76414	71343	224505	205527	208010	28444	34602	33794	5637	6701	6935	326	419	409	209	247	216	1.06407	1.05462	1.06092	1.05987	0.641356	0.676477	0.674506	0.664113	0.8131	0.836465	0.812144	0.820569	0.130653	0.123039	0.0965485	0.116747	0.00774658	0.0871975	8.47061e-05	TRUE	-0.0117397	0.0126214	-0.0316128	-0.0102437
1aN	1bA	1	2	T	D	N	A	51225	64327	59858	64341	67505	64370	29983	36906	34859	78446	76139	74972	310	322	359	365	279	424	0.911482	0.91935	0.915687	0.915506	1.01883	1.0165	1.01661	1.01731	0.902025	0.891818	0.929336	0.907727	-0.0266181	-0.0427025	-0.00156247	-0.0236277	0.187098	0.313912	5.08954e-05	FALSE	-0.0393575	-0.0529198	-0.0122735	-0.0348503
1aN	1bE	1	2	T	D	N	E	51225	64327	59858	64341	67505	64370	69968	87636	81951	190520	178047	181927	1348	1478	1359	1708	1807	1686	0.911482	0.91935	0.915687	0.915506	1.02467	1.0143	1.02123	1.02006	0.912759	0.941305	0.9365	0.930188	-0.0212095	0.00880942	0.00137723	-0.0036743	0.723392	0.846251	3.62692e-05	FALSE	-0.0380911	-7.32187e-06	-0.0124279	-0.0168421
1aN	1bG	1	2	T	D	N	G	51225	64327	59858	64341	67505	64370	43429	51571	49671	51860	53224	52726	299	380	495	270	142	234	0.911482	0.91935	0.915687	0.915506	0.904087	0.916954	0.913796	0.911612	0.863209	0.770947	0.79601	0.810055	0.0391497	-0.0720548	-0.0407407	-0.0245486	0.535644	0.704211	4.55606e-05	FALSE	0.0892924	-0.0303804	0.00373531	0.0208824
1aN	1bH	1	2	T	D	N	H	51225	64327	59858	64341	67505	64370	29038	35517	34497	62601	61358	62665	455	534	660	539	540	585	0.911482	0.91935	0.915687	0.915506	0.990507	0.990995	0.992023	0.991175	0.902917	0.914025	0.887541	0.901494	8.79e-05	0.00295416	-0.0208416	-0.00593319	0.511804	0.6827	4.67738e-05	FALSE	0.00615629	0.00826394	-0.01594	-0.000506589
1aN	1bN	1	2	T	D	N	N	51225	64327	59858	64341	67505	64370	46300	54884	53192	93568	88811	87508	739	967	832	616	577	723	0.911482	0.91935	0.915687	0.915506	0.981052	0.981592	0.977592	0.980079	0.851501	0.838208	0.884658	0.858122	-0.0427097	-0.064219	-0.0105097	-0.0391461	0.128913	0.240835	4.96395e-05	FALSE	-0.0308363	-0.0535671	0.00285711	-0.0271821
1aN	1bV	1	2	T	D	N	V	51225	64327	59858	64341	67505	64370	41915	51613	48833	84114	82305	81225	997	1072	1093	797	593	1022	0.911482	0.91935	0.915687	0.915506	0.980026	0.979489	0.979193	0.979569	0.84538	0.827323	0.895325	0.85601	-0.0478954	-0.0731701	-0.00130861	-0.0407914	0.192187	0.320494	5.10431e-05	FALSE	-0.0354061	-0.061352	0.0111448	-0.0285378
1aN	1bY	1	2	T	D	N	Y	51225	64327	59858	64341	67505	64370	39758	47346	45306	70505	70797	67960	471	596	581	524	473	524	0.911482	0.91935	0.915687	0.915506	0.961936	0.970244	0.964146	0.965442	0.893732	0.879199	0.89007	0.887667	0.0169446	-0.0127954	0.00721382	0.00378768	0.707449	0.835826	3.70859e-05	FALSE	0.0398231	0.00402615	0.0279981	0.0239491
1aN	1cA	1	3	T	T	N	A	51225	64327	59858	64341	67505	64370	38892	48134	45877	105883	102672	104488	199	192	155	328	410	377	0.911482	0.91935	0.915687	0.915506	1.02465	1.0213	1.02496	1.02363	0.951233	1.02146	1.03452	1.0024	0.0172879	0.082527	0.0959855	0.0652668	0.115178	0.224323	4.96934e-05	FALSE	0.000424479	0.0692234	0.0796398	0.0497626
1aN	1cI	1	3	T	T	N	I	51225	64327	59858	64341	67505	64370	44973	55854	53379	117885	113807	114865	340	307	364	454	343	440	0.911482	0.91935	0.915687	0.915506	1.0191	1.01472	1.01669	1.01684	0.920432	0.928356	0.932715	0.927168	-0.00846035	-0.00452347	0.0017455	-0.00374611	0.334601	0.497008	5.19695e-05	FALSE	-0.0213915	-0.0136049	-0.00901755	-0.0146713
1aN	1cK	1	3	T	T	N	K	51225	64327	59858	64341	67505	64370	43670	53179	50309	133674	127312	126775	698	873	720	1857	2008	1546	0.911482	0.91935	0.915687	0.915506	1.04179	1.03789	1.03968	1.03979	1.02127	1.03213	1.01638	1.02326	0.0717016	0.0779537	0.0643535	0.0713363	0.00302174	0.0822405	0.00012895	TRUE	0.0421728	0.0535695	0.0376537	0.0444654
1aN	1cP	1	3	T	T	N	P	51225	64327	59858	64341	67505	64370	28182	34218	32905	24636	25131	23594	253	351	341	168	102	176	0.911482	0.91935	0.915687	0.915506	0.858461	0.86806	0.856671	0.861064	0.81824	0.734805	0.8088	0.787282	0.035768	-0.0632456	0.0243577	-0.00103997	0.976495	0.988699	1.08327e-05	FALSE	0.100952	-0.00485842	0.0877953	0.0612962
1aN	1cR	1	3	T	T	N	R	51225	64327	59858	64341	67505	64370	46622	58343	55616	136102	133895	134511	164	219	256	468	422	465	0.911482	0.91935	0.915687	0.915506	1.03485	1.03181	1.0337	1.03346	1.03153	1.00669	0.992013	1.01008	0.0882784	0.0580951	0.045465	0.0639462	0.0372574	0.130033	5.53278e-05	TRUE	0.0639648	0.0378402	0.023032	0.0416123
1aN	1cS	1	3	T	T	N	S	51225	64327	59858	64341	67505	64370	44219	55024	52312	107482	106523	106044	182	188	149	86	30	46	0.911482	0.91935	0.915687	0.915506	1.00806	1.00736	1.008	1.00781	0.768468	0.648654	0.733971	0.717031	-0.15036	-0.277465	-0.189037	-0.205621	0.031877	0.123862	5.75217e-05	TRUE	-0.155699	-0.281945	-0.194108	-0.210584
1aN	1dF	1	4	T	L	N	F	51225	64327	59858	64341	67505	64370	52296	63416	61306	15915	16673	16184	673	838	722	126	131	122	0.911482	0.91935	0.915687	0.915506	0.704102	0.720417	0.711177	0.711899	0.633036	0.645696	0.646214	0.641649	-0.00874074	-0.0166192	-0.00500135	-0.0101204	0.0979377	0.202743	4.97337e-05	FALSE	0.0660744	0.056615	0.0690173	0.0639022
1aN	1dH	1	4	T	L	N	H	51225	64327	59858	64341	67505	64370	31615	38665	35681	4659	4864	4666	603	872	671	80	52	82	0.911482	0.91935	0.915687	0.915506	0.59802	0.614472	0.608893	0.607128	0.582651	0.507187	0.59903	0.562956	0.0375669	-0.0577279	0.0414751	0.0071047	0.846942	0.919275	2.7e-05	FALSE	0.0856304	-0.00503324	0.0929315	0.0578429
1aN	1dI	1	4	T	L	N	I	51225	64327	59858	64341	67505	64370	45877	54391	51370	26780	27992	26397	200	234	194	48	74	81	0.911482	0.91935	0.915687	0.915506	0.799386	0.816948	0.808159	0.808164	0.669366	0.746958	0.77793	0.731418	-0.0592601	-0.00410285	0.0379095	-0.00848448	0.791458	0.887206	3.14482e-05	FALSE	0.0169772	0.0654451	0.110814	0.064412
1aN	1dP	1	4	T	L	N	P	51225	64327	59858	64341	67505	64370	25330	30574	30133	5096	4609	5100	227	366	312	27	19	41	0.911482	0.91935	0.915687	0.915506	0.643558	0.640477	0.64645	0.643495	0.566673	0.48726	0.609604	0.554512	-0.0199184	-0.101562	0.0176581	-0.0346074	0.429084	0.602343	5.00835e-05	FALSE	0.0426023	-0.0416074	0.0800199	0.0270049
1aN	1dR	1	4	T	L	N	R	51225	64327	59858	64341	67505	64370	35154	43184	39934	6908	6757	6630	428	440	339	29	52	19	0.911482	0.91935	0.915687	0.915506	0.640117	0.64583	0.643648	0.643198	0.484356	0.605496	0.485527	0.525126	-0.099099	0.0117517	-0.103853	-0.0637335	0.233557	0.371629	5.16395e-05	FALSE	-0.0375212	0.0730285	-0.0422041	-0.00223226
1aN	1dV	1	4	T	L	N	V	51225	64327	59858	64341	67505	64370	50773	61527	58266	10533	12384	11139	398	361	429	68	36	17	0.911482	0.91935	0.915687	0.915506	0.648047	0.682022	0.664187	0.664752	0.619653	0.581087	0.435047	0.545263	0.0289708	-0.0459298	-0.17314	-0.0633664	0.39515	0.564822	5.06257e-05	FALSE	0.0926833	0.0226856	-0.106657	0.00290396
1aN	1eE	1	5	T	Q	N	E	51225	64327	59858	64341	67505	64370	45445	55444	52861	82803	84409	83918	487	662	544	420	385	470	0.911482	0.91935	0.915687	0.915506	0.965899	0.972826	0.972401	0.970376	0.856481	0.834519	0.883815	0.858272	-0.0239181	-0.0598493	-0.00660028	-0.0301226	0.194708	0.323461	5.09904e-05	FALSE	-0.00324017	-0.0444049	0.00968389	-0.0126537
1aN	1eH	1	5	T	Q	N	H	51225	64327	59858	64341	67505	64370	71313	87204	80472	59489	62641	59000	602	731	704	200	232	304	0.911482	0.91935	0.915687	0.915506	0.851613	0.864872	0.859913	0.858799	0.716934	0.747473	0.782831	0.749079	-0.0592955	-0.0476475	-0.00457979	-0.0371743	0.155073	0.27423	5.02252e-05	FALSE	0.00765405	0.0116246	0.0580085	0.0257624
1aN	1eK	1	5	T	Q	N	K	51225	64327	59858	64341	67505	64370	48000	58740	54592	103285	103762	99871	391	525	456	371	284	394	0.911482	0.91935	0.915687	0.915506	0.990231	0.994195	0.993051	0.992492	0.870452	0.824113	0.883826	0.859464	-0.0321252	-0.0899002	-0.0254981	-0.0491745	0.138051	0.252246	4.97489e-05	FALSE	-0.0258841	-0.0864556	-0.0212194	-0.0445197
1aN	1eL	1	5	T	Q	N	L	51225	64327	59858	64341	67505	64370	43147	53444	50322	96139	96361	95249	620	468	482	662	397	366	0.911482	0.91935	0.915687	0.915506	0.995335	0.997139	0.998011	0.996828	0.887721	0.888773	0.865018	0.880504	-0.0195081	-0.0279477	-0.0488474	-0.0321011	0.0665177	0.163968	5.03473e-05	TRUE	-0.0164962	-0.0262405	-0.0476103	-0.0301157
1aN	1eP	1	5	T	Q	N	P	51225	64327	59858	64341	67505	64370	27345	34190	31760	4276	4005	4380	324	368	349	36	27	66	0.911482	0.91935	0.915687	0.915506	0.606697	0.604222	0.616633	0.609184	0.556709	0.536981	0.662607	0.585432	0.00371643	-0.0185112	0.0979648	0.0277233	0.518699	0.689411	4.64207e-05	FALSE	0.0548569	0.0309499	0.151904	0.0792368
1aN	1eR	1	5	T	Q	N	R	51225	64327	59858	64341	67505	64370	37130	45826	43088	53530	53111	52078	1018	1390	1384	598	760	843	0.911482	0.91935	0.915687	0.915506	0.931647	0.933623	0.932698	0.932656	0.800308	0.825648	0.832918	0.819625	-0.0488711	-0.0326784	-0.0211412	-0.0342303	0.0510149	0.146328	5.22435e-05	TRUE	-0.0105786	0.00195905	0.015202	0.00219416
1aN	1fE	1	6	T	A	N	E	51225	64327	59858	64341	67505	64370	42084	51147	48450	90045	88846	89732	262	365	286	185	144	117	0.911482	0.91935	0.915687	0.915506	0.989404	0.991783	0.994843	0.99201	0.827227	0.778746	0.774958	0.793644	-0.074597	-0.133051	-0.136006	-0.114551	0.0291436	0.119964	5.82481e-05	TRUE	-0.0678396	-0.128198	-0.132819	-0.109619
1aN	1fG	1	6	T	A	N	G	51225	64327	59858	64341	67505	64370	50126	60766	58313	44569	46346	44478	472	600	802	141	213	177	0.911482	0.91935	0.915687	0.915506	0.860944	0.873486	0.86567	0.8667	0.701387	0.763575	0.685098	0.716687	-0.0833477	-0.0394643	-0.107585	-0.076799	0.0612559	0.15802	5.09907e-05	TRUE	-0.0188357	0.0173588	-0.0465728	-0.0160166
1aN	1fP	1	6	T	A	N	P	51225	64327	59858	64341	67505	64370	24150	28997	27994	2035	1936	2177	67	117	77	5	9	9	0.911482	0.91935	0.915687	0.915506	0.516252	0.523425	0.533216	0.524298	0.498483	0.543778	0.592546	0.544936	0.0279289	0.0625679	0.104287	0.0649279	0.09876	0.203859	4.97528e-05	FALSE	0.0402668	0.0797247	0.125544	0.0818453
1aN	1fS	1	6	T	A	N	S	51225	64327	59858	64341	67505	64370	40110	49215	46800	66235	69213	66486	496	620	611	538	642	426	0.911482	0.91935	0.915687	0.915506	0.951508	0.961428	0.956229	0.956388	0.890024	0.917431	0.852591	0.886682	0.0227416	0.0335423	-0.023016	0.0110893	0.58787	0.749	4.35261e-05	FALSE	0.0512084	0.0549467	0.00192212	0.0360257
1aN	1fT	1	6	T	A	N	T	51225	64327	59858	64341	67505	64370	41667	51302	48468	64889	65428	60858	413	451	448	298	276	228	0.911482	0.91935	0.915687	0.915506	0.942933	0.947376	0.938251	0.942853	0.830392	0.841842	0.806755	0.82633	-0.0290745	-0.029128	-0.0523897	-0.0368641	0.0415966	0.134877	5.40342e-05	TRUE	0.00376611	-0.000803432	-0.0186106	-0.00521598
1aN	1fV	1	6	T	A	N	V	51225	64327	59858	64341	67505	64370	53600	66123	62086	64680	65837	63386	897	1132	1046	865	739	724	0.911482	0.91935	0.915687	0.915506	0.905621	0.911797	0.908122	0.908513	0.872819	0.85113	0.851531	0.858493	0.0473623	0.0128696	0.0199748	0.0267356	0.126091	0.237403	4.96154e-05	FALSE	0.0969003	0.0565839	0.0667122	0.0733988
1aN	1gA	1	7	T	E	N	A	51225	64327	59858	64341	67505	64370	26259	31934	30928	35877	35443	35532	495	477	581	412	309	370	0.911482	0.91935	0.915687	0.915506	0.923787	0.927403	0.925311	0.925501	0.851284	0.850019	0.8394	0.846901	0.00926935	-0.00258967	-0.00789558	-0.000405299	0.943608	0.972973	1.67809e-05	FALSE	0.0511534	0.0347526	0.0317351	0.0392137
1aN	1gD	1	7	T	E	N	D	51225	64327	59858	64341	67505	64370	62123	75703	72602	36182	38820	38067	1420	1728	1635	251	354	340	0.911482	0.91935	0.915687	0.915506	0.799057	0.81643	0.811094	0.80886	0.624625	0.684559	0.676435	0.661873	-0.103701	-0.0660265	-0.0662734	-0.078667	0.0243956	0.113822	6.06419e-05	TRUE	-0.0274286	0.00360157	0.00623012	-0.00586565
1aN	1gG	1	7	T	E	N	G	51225	64327	59858	64341	67505	64370	45023	55658	51590	5423	5467	5282	475	554	470	47	30	36	0.911482	0.91935	0.915687	0.915506	0.568515	0.578912	0.573261	0.573563	0.539749	0.493329	0.531007	0.521362	0.0215578	-0.0388936	0.00607941	-0.00375214	0.855201	0.923437	2.62298e-05	FALSE	0.0580878	0.00171609	0.0446131	0.0348056
1aN	1gK	1	7	T	E	N	K	51225	64327	59858	64341	67505	64370	48414	58520	54910	85579	82379	84446	429	609	440	470	707	308	0.911482	0.91935	0.915687	0.915506	0.961465	0.961567	0.967777	0.963603	0.891485	0.933865	0.85317	0.89284	0.0151275	0.0498477	-0.0330104	0.0106549	0.700753	0.832109	3.76575e-05	FALSE	0.0382649	0.0711809	-0.0141844	0.0317538
1aN	1gQ	1	7	T	E	N	Q	51225	64327	59858	64341	67505	64370	29600	36004	34811	60068	58946	61427	116	70	151	236	73	181	0.911482	0.91935	0.915687	0.915506	0.98166	0.983274	0.987798	0.984244	0.982032	0.918451	0.931492	0.943991	0.0872662	0.0144779	0.026978	0.0429074	0.196403	0.325614	5.09925e-05	FALSE	0.0987735	0.0241895	0.0344116	0.0524582
1aN	1gV	1	7	T	E	N	V	51225	64327	59858	64341	67505	64370	41851	51426	48281	73885	71845	69721	559	657	579	442	568	488	0.911482	0.91935	0.915687	0.915506	0.961281	0.960476	0.958611	0.960123	0.843779	0.891499	0.880208	0.871829	-0.0324111	0.00848538	0.00242085	-0.00716828	0.63038	0.784043	4.15454e-05	FALSE	-0.00917283	0.0303734	0.0261262	0.0157756
1aN	2aA	1	8	T	T	N	A	51225	64327	59858	64341	67505	64370	36771	44479	42557	136627	127588	130743	425	677	553	1461	1520	1293	0.911482	0.91935	0.915687	0.915506	1.07014	1.06387	1.06853	1.06752	1.05877	1.02866	1.02878	1.03874	0.083352	0.0505898	0.0503366	0.0614261	0.0304087	0.122442	5.81955e-05	TRUE	0.0312204	0.00760529	0.00184201	0.0135559
1aN	2aI	1	8	T	T	N	I	51225	64327	59858	64341	67505	64370	46044	57344	53475	176629	171736	173055	1280	1402	1345	6570	5345	5141	0.911482	0.91935	0.915687	0.915506	1.07481	1.07007	1.07611	1.07366	1.11741	1.10476	1.10034	1.1075	0.137739	0.120991	0.114968	0.124566	0.00297727	0.082034	0.000130091	TRUE	0.0816883	0.0733509	0.060425	0.0718214
1aN	2aK	1	8	T	T	N	K	51225	64327	59858	64341	67505	64370	45604	55452	53456	137194	130709	130881	661	783	813	1425	1481	1786	0.911482	0.91935	0.915687	0.915506	1.03925	1.03566	1.03549	1.0368	0.990506	1.00402	1.0197	1.00474	0.0432463	0.0518898	0.0715174	0.0555511	0.0219265	0.110943	6.24043e-05	TRUE	0.0156396	0.0290318	0.0478197	0.0308304
1aN	2aP	1	8	T	T	N	P	51225	64327	59858	64341	67505	64370	26115	32082	30040	1910	1809	1986	194	359	251	5	8	12	0.911482	0.91935	0.915687	0.915506	0.495535	0.499142	0.509575	0.501417	0.342957	0.365716	0.462377	0.39035	-0.108715	-0.0931706	-0.00423335	-0.0687062	0.169205	0.291426	5.04112e-05	FALSE	-0.107178	-0.0878889	0.00556512	-0.0631673
1aN	2aR	1	8	T	T	N	R	51225	64327	59858	64341	67505	64370	44960	55521	52834	123945	118380	121878	285	394	300	416	630	374	0.911482	0.91935	0.915687	0.915506	1.02648	1.02124	1.02681	1.02484	0.933458	0.979879	0.937208	0.950181	-0.00215689	0.0410036	-0.00303206	0.0119382	0.497776	0.669297	4.75959e-05	FALSE	-0.0203369	0.0277384	-0.0206551	-0.00441784
1aN	2aS	1	8	T	T	N	S	51225	64327	59858	64341	67505	64370	39260	47346	45102	106412	100950	100675	370	391	385	661	480	521	0.911482	0.91935	0.915687	0.915506	1.024	1.02124	1.02202	1.02242	0.963016	0.941894	0.949152	0.951354	0.0296613	0.00301846	0.0132985	0.0153261	0.186863	0.313661	5.08824e-05	FALSE	0.0132621	-0.0102471	-0.00104778	0.000655742
1aN	2bA	1	9	T	D	N	A	51225	64327	59858	64341	67505	64370	23923	29884	28418	58951	57657	59025	356	316	318	488	455	437	0.911482	0.91935	0.915687	0.915506	1.01006	1.00687	1.01154	1.00949	0.924269	0.964814	0.951391	0.946825	0.0036149	0.039146	0.0251415	0.0226341	0.159886	0.279935	5.02337e-05	FALSE	-0.0030783	0.0349671	0.0177755	0.0165548
1aN	2bE	1	9	T	D	N	E	51225	64327	59858	64341	67505	64370	85987	105202	99122	241791	228263	231618	609	767	798	1116	1106	1196	0.911482	0.91935	0.915687	0.915506	1.02938	1.02375	1.02869	1.02727	0.966737	0.965025	0.964022	0.965261	0.0284802	0.0238404	0.0220662	0.0247956	0.00589455	0.0853677	9.49619e-05	TRUE	0.00819883	0.00893793	0.00314577	0.00676084
1aN	2bG	1	9	T	D	N	G	51225	64327	59858	64341	67505	64370	36076	43768	41322	41133	42416	41087	342	426	366	181	215	233	0.911482	0.91935	0.915687	0.915506	0.897323	0.90791	0.904275	0.903169	0.785049	0.814142	0.839349	0.812847	-0.0328447	-0.0205454	0.0113169	-0.0140244	0.398149	0.568434	5.06308e-05	FALSE	0.0198882	0.0246633	0.0595408	0.0346974
1aN	2bH	1	9	T	D	N	H	51225	64327	59858	64341	67505	64370	25183	30144	28416	47617	43989	45308	380	530	439	288	482	354	0.911482	0.91935	0.915687	0.915506	0.97132	0.96674	0.973036	0.970365	0.837581	0.898776	0.87377	0.870042	-0.0477599	0.0100029	-0.0172261	-0.0183277	0.386549	0.55549	5.08804e-05	FALSE	-0.030161	0.0286679	-0.00129486	-0.000929315
1aN	2bN	1	9	T	D	N	N	51225	64327	59858	64341	67505	64370	45310	55708	52606	90276	91532	88881	531	692	497	630	715	520	0.911482	0.91935	0.915687	0.915506	0.978974	0.983787	0.981472	0.981411	0.903142	0.917119	0.911692	0.910651	0.0108244	0.0126738	0.0129714	0.0121565	0.00303821	0.0821834	0.000128474	TRUE	0.0239414	0.022097	0.0241134	0.0233839
1aN	2bV	1	9	T	D	N	V	51225	64327	59858	64341	67505	64370	46883	57971	55117	97071	98318	94984	1262	1505	1591	1384	1298	1659	0.911482	0.91935	0.915687	0.915506	0.984598	0.988343	0.984352	0.985765	0.891632	0.891153	0.911199	0.897995	-0.00581106	-0.0174803	0.00984074	-0.00448353	0.628162	0.78214	4.1621e-05	FALSE	0.00391297	-0.010643	0.0193067	0.00419221
1aN	2bY	1	9	T	D	N	Y	51225	64327	59858	64341	67505	64370	32423	40646	39445	46859	48785	48377	150	276	181	85	140	67	0.911482	0.91935	0.915687	0.915506	0.932007	0.938652	0.934826	0.935162	0.795045	0.814867	0.760399	0.790104	-0.0544622	-0.0480835	-0.0956087	-0.0660515	0.0472635	0.141827	5.2876e-05	TRUE	-0.016338	-0.0157014	-0.060239	-0.0307594
1aN	2cE	1	10	T	Q	N	E	51225	64327	59858	64341	67505	64370	40622	49354	46667	83097	82049	80724	534	819	777	638	502	716	0.911482	0.91935	0.915687	0.915506	0.98283	0.985474	0.984898	0.9844	0.904164	0.84207	0.8932	0.879811	0.00833204	-0.0639256	-0.00865799	-0.0214172	0.429693	0.602962	5.00918e-05	FALSE	0.0191321	-0.0554539	0.000488051	-0.0119446
1aN	2cH	1	10	T	Q	N	H	51225	64327	59858	64341	67505	64370	66090	82059	75850	114104	112950	109020	1205	1324	1372	869	845	722	0.911482	0.91935	0.915687	0.915506	0.958019	0.95834	0.957928	0.958096	0.830313	0.847877	0.811625	0.829938	-0.0429035	-0.0331728	-0.065537	-0.0472044	0.0388596	0.131627	5.46927e-05	TRUE	-0.0178912	-0.0102074	-0.0414767	-0.0231917
1aN	2cK	1	10	T	Q	N	K	51225	64327	59858	64341	67505	64370	48073	57635	54815	135456	127388	127446	457	680	677	793	1031	1306	0.911482	0.91935	0.915687	0.915506	1.02967	1.02641	1.02796	1.02801	0.958757	0.972236	1.00078	0.977257	0.0202274	0.0286081	0.059489	0.0361082	0.09413	0.198357	4.99196e-05	TRUE	-0.000272474	0.0119577	0.0410744	0.0175866
1aN	2cL	1	10	T	Q	N	L	51225	64327	59858	64341	67505	64370	43688	54890	51252	85581	86187	82765	1060	1312	1280	902	1042	974	0.911482	0.91935	0.915687	0.915506	0.976494	0.977266	0.974888	0.976216	0.854521	0.879304	0.865324	0.866383	-0.0355358	-0.0191449	-0.0273675	-0.0273494	0.0286513	0.119018	5.83972e-05	TRUE	-0.0209493	-0.00610506	-0.0124724	-0.0131756
1aN	2cP	1	10	T	Q	N	P	51225	64327	59858	64341	67505	64370	21255	26872	24640	1175	1408	1410	144	140	185	3	9	6	0.911482	0.91935	0.915687	0.915506	0.454587	0.488594	0.488553	0.477245	0.31183	0.517985	0.405874	0.411896	-0.102518	0.0687958	-0.0414869	-0.0250697	0.666615	0.808956	3.94741e-05	FALSE	-0.124138	0.0686359	-0.0426059	-0.0327028
1aN	2cR	1	10	T	Q	N	R	51225	64327	59858	64341	67505	64370	35359	43290	41447	108826	101746	102884	509	560	582	973	912	680	0.911482	0.91935	0.915687	0.915506	1.04259	1.03524	1.03749	1.03844	0.972917	0.982514	0.927765	0.961065	0.0226176	0.0307665	-0.0222509	0.0103777	0.593289	0.753024	4.32661e-05	FALSE	-0.00751918	0.0081922	-0.0473773	-0.0155681
1aN	2dI	1	11	T	L	N	I	51225	64327	59858	64341	67505	64370	39298	47596	45132	3251	3483	3767	323	305	375	35	35	24	0.911482	0.91935	0.915687	0.915506	0.513557	0.536606	0.543515	0.531226	0.553041	0.601265	0.504848	0.553051	0.0849428	0.107937	0.0071579	0.0666791	0.160296	0.280345	5.02425e-05	FALSE	0.0959125	0.131143	0.0331224	0.086726
1aN	2dP	1	11	T	L	N	P	51225	64327	59858	64341	67505	64370	24707	30211	28385	4150	3902	4053	567	620	609	80	30	33	0.911482	0.91935	0.915687	0.915506	0.617162	0.61826	0.621693	0.619038	0.591656	0.477153	0.480613	0.516474	0.0291244	-0.0912451	-0.0886636	-0.0502614	0.333005	0.495057	5.19248e-05	FALSE	0.0837781	-0.0374079	-0.0331667	0.00440117
1aN	2dQ	1	11	T	L	N	Q	51225	64327	59858	64341	67505	64370	34844	41237	39368	5450	6186	6019	332	496	400	29	44	46	0.911482	0.91935	0.915687	0.915506	0.606733	0.639771	0.631649	0.626051	0.521511	0.564268	0.590181	0.558653	-0.0315155	-0.0239057	0.0117885	-0.0145443	0.389679	0.558604	5.0737e-05	FALSE	0.0196376	0.0358701	0.0701987	0.0419022
1aN	2dR	1	11	T	L	N	R	51225	64327	59858	64341	67505	64370	32567	41039	37642	6075	6064	6007	444	660	390	47	47	43	0.911482	0.91935	0.915687	0.915506	0.632501	0.6376	0.637886	0.635996	0.549621	0.532691	0.584047	0.555453	-0.0268919	-0.0534864	-5.65574e-05	-0.0268116	0.224287	0.360329	5.15919e-05	FALSE	0.0325101	0.00573296	0.0600748	0.0327726
1aN	2dV	1	11	T	L	N	V	51225	64327	59858	64341	67505	64370	39696	49210	45292	2871	3180	2825	285	474	312	53	17	17	0.911482	0.91935	0.915687	0.915506	0.493899	0.518732	0.501098	0.504577	0.632051	0.434112	0.481417	0.51586	0.181871	-0.0427851	0.0225677	0.0538844	0.504071	0.675421	4.71906e-05	FALSE	0.182527	-0.0278503	0.028044	0.0609069
1aN	2eA	1	12	T	E	N	A	51225	64327	59858	64341	67505	64370	26063	31607	30898	22603	25248	24748	221	271	269	31	53	52	0.911482	0.91935	0.915687	0.915506	0.857297	0.880135	0.872788	0.870073	0.590801	0.677889	0.665803	0.644831	-0.190609	-0.131263	-0.133397	-0.151756	0.0160102	0.101694	6.75459e-05	TRUE	-0.125116	-0.0764558	-0.0744519	-0.092008
1aN	2eD	1	12	T	E	N	D	51225	64327	59858	64341	67505	64370	62886	76741	72573	27678	29187	28642	587	739	702	127	58	57	0.911482	0.91935	0.915687	0.915506	0.758078	0.773481	0.769731	0.767097	0.654193	0.546667	0.539501	0.58012	-0.0367817	-0.164434	-0.165331	-0.122182	0.10352	0.209753	4.9608e-05	FALSE	0.0416707	-0.0904499	-0.0891996	-0.0459929
1aN	2eG	1	12	T	E	N	G	51225	64327	59858	64341	67505	64370	34983	42679	40393	10192	11444	10796	448	576	616	50	46	33	0.911482	0.91935	0.915687	0.915506	0.697724	0.723246	0.712978	0.711316	0.557361	0.549166	0.478949	0.528492	-0.0786019	-0.115751	-0.173916	-0.122756	0.0474496	0.142042	5.28325e-05	TRUE	-0.00468551	-0.0423093	-0.0997096	-0.0489015
1aN	2eK	1	12	T	E	N	K	51225	64327	59858	64341	67505	64370	38596	48853	45030	38807	40496	38720	861	785	863	275	272	167	0.911482	0.91935	0.915687	0.915506	0.878931	0.885455	0.883122	0.882503	0.711173	0.760091	0.665956	0.712406	-0.089956	-0.053953	-0.142708	-0.095539	0.0656836	0.163065	5.04173e-05	TRUE	-0.0308144	-0.00083732	-0.086998	-0.0395499
1aN	2eQ	1	12	T	E	N	Q	51225	64327	59858	64341	67505	64370	26980	32407	30479	45127	43688	43774	353	388	417	346	319	307	0.911482	0.91935	0.915687	0.915506	0.95338	0.955349	0.957815	0.955515	0.875203	0.884277	0.860514	0.873331	0.00621414	0.00597596	-0.0165447	-0.00145152	0.86524	0.929341	2.54355e-05	FALSE	0.0336992	0.0304318	0.00757393	0.0239016
1aN	2eR	1	12	T	E	N	R	51225	64327	59858	64341	67505	64370	475	498	341	368	324	268	155	217	193	98	51	56	0.911482	0.91935	0.915687	0.915506	0.840796	0.85064	0.870029	0.853821	0.811067	0.704299	0.724939	0.746768	0.0446967	-0.0777367	-0.0717351	-0.034925	0.47322	0.645963	4.84852e-05	FALSE	0.114175	-0.0148202	-0.011973	0.0291273
1aN	2eV	1	12	T	E	N	V	51225	64327	59858	64341	67505	64370	39216	47754	45634	36392	38611	36679	316	341	234	83	66	88	0.911482	0.91935	0.915687	0.915506	0.8672	0.881875	0.873297	0.874124	0.682563	0.676394	0.762703	0.70722	-0.107874	-0.134357	-0.0369639	-0.0930653	0.0852942	0.187571	4.98944e-05	TRUE	-0.0451299	-0.0800957	0.0218283	-0.0344658
1aN	2fA	1	13	T	D	N	A	51225	64327	59858	64341	67505	64370	24658	30837	28296	79836	78096	77717	113	142	119	36	24	24	0.911482	0.91935	0.915687	0.915506	1.05	1.04597	1.05222	1.0494	0.710801	0.656913	0.671977	0.679897	-0.246256	-0.304699	-0.291528	-0.280828	0.00394866	0.082113	0.000112547	TRUE	-0.282119	-0.334708	-0.327456	-0.314761
1aN	2fE	1	13	T	D	N	E	51225	64327	59858	64341	67505	64370	55283	69426	66527	151828	149108	148738	453	648	398	549	555	492	0.911482	0.91935	0.915687	0.915506	1.02592	1.02228	1.02226	1.02349	0.90625	0.890154	0.935978	0.910794	-0.0288604	-0.049682	-9.0403e-05	-0.0262109	0.209858	0.342595	5.14879e-05	FALSE	-0.0466417	-0.0636265	-0.0145956	-0.0416212
1aN	2fG	1	13	T	D	N	G	51225	64327	59858	64341	67505	64370	31695	39321	37077	56544	58368	56152	642	791	863	280	285	456	0.911482	0.91935	0.915687	0.915506	0.962812	0.969191	0.965542	0.965849	0.756745	0.765706	0.812219	0.778223	-0.120841	-0.12532	-0.0719154	-0.106025	0.0250502	0.11527	6.05661e-05	TRUE	-0.0984451	-0.107941	-0.0518799	-0.0860888
1aN	2fH	1	13	T	D	N	H	51225	64327	59858	64341	67505	64370	25034	30650	28834	61107	57571	57646	135	154	153	124	48	136	0.911482	0.91935	0.915687	0.915506	1.00868	1.00302	1.00598	1.00589	0.8657	0.744875	0.887955	0.832843	-0.0536915	-0.177252	-0.0332052	-0.0880496	0.18948	0.317002	5.09339e-05	FALSE	-0.059447	-0.179075	-0.0369811	-0.0918345
1aN	2fN	1	13	T	D	N	N	51225	64327	59858	64341	67505	64370	43500	52511	50326	109573	107211	106290	516	623	445	570	638	408	0.911482	0.91935	0.915687	0.915506	1.01328	1.01501	1.01397	1.01408	0.892693	0.915839	0.892465	0.900332	-0.0308903	-0.0173064	-0.0360125	-0.0280698	0.0373335	0.130011	5.52538e-05	TRUE	-0.0397766	-0.0265715	-0.044974	-0.0371073
1aN	2fS	1	13	T	D	N	S	51225	64327	59858	64341	67505	64370	556	730	620	1215	930	770	47	48	84	8	3	3	0.911482	0.91935	0.915687	0.915506	0.992489	0.947221	0.936654	0.958788	0.619103	0.513936	0.41991	0.51765	-0.285533	-0.356892	-0.437772	-0.360066	0.0145911	0.0989843	6.90833e-05	TRUE	-0.280712	-0.328493	-0.403248	-0.337484
1aN	2fV	1	13	T	D	N	V	51225	64327	59858	64341	67505	64370	38346	47780	44805	89684	85955	86514	548	545	647	1095	860	899	0.911482	0.91935	0.915687	0.915506	1.00242	0.996816	1.00091	1.00005	0.979397	0.977978	0.953001	0.970125	0.0657062	0.0615552	0.0364779	0.0545798	0.0268592	0.117183	5.94515e-05	TRUE	0.0641185	0.0634542	0.0359068	0.0544932
1aN	2fY	1	13	T	D	N	Y	51225	64327	59858	64341	67505	64370	36676	44098	42019	83197	81360	79394	340	339	361	357	360	348	0.911482	0.91935	0.915687	0.915506	0.997954	1.00045	0.997756	0.998718	0.88527	0.921058	0.899765	0.902031	-0.0243469	0.00129827	-0.0138668	-0.0123051	0.240146	0.380474	5.18345e-05	FALSE	-0.0230191	0.00103081	-0.0124717	-0.0114866
1aN	2gA	1	14	T	E	N	A	51225	64327	59858	64341	67505	64370	26451	32110	30483	34584	35523	34269	136	121	92	89	60	70	0.911482	0.91935	0.915687	0.915506	0.917352	0.926937	0.922152	0.922147	0.816105	0.811606	0.865311	0.831007	-0.0200446	-0.0405742	0.0209093	-0.0132365	0.540115	0.708499	4.54076e-05	FALSE	0.0246541	-0.00303308	0.0619035	0.0278415
1aN	2gD	1	14	T	E	N	D	51225	64327	59858	64341	67505	64370	59105	72786	69804	60158	63045	60067	1510	1707	1685	804	645	604	0.911482	0.91935	0.915687	0.915506	0.880716	0.89177	0.88323	0.885239	0.785934	0.772543	0.755719	0.771399	-0.016823	-0.0473065	-0.0530432	-0.0390576	0.0737699	0.173348	5.01506e-05	TRUE	0.0417371	0.00371083	0.00263134	0.0160264
1aN	2gG	1	14	T	E	N	G	51225	64327	59858	64341	67505	64370	30990	37398	35023	6442	6276	6493	411	655	534	22	71	69	0.911482	0.91935	0.915687	0.915506	0.648343	0.655891	0.659715	0.65465	0.449873	0.593074	0.607149	0.550032	-0.14108	-0.00991949	0.00305689	-0.0493142	0.396198	0.566016	5.0614e-05	FALSE	-0.0772904	0.0536796	0.068565	0.0149847
1aN	2gK	1	14	T	E	N	K	51225	64327	59858	64341	67505	64370	42603	52706	49880	61780	63089	59468	508	714	539	270	370	301	0.911482	0.91935	0.915687	0.915506	0.932501	0.938263	0.930706	0.933823	0.785671	0.817939	0.820273	0.807961	-0.0642862	-0.0446534	-0.0319617	-0.0469671	0.0378201	0.130607	5.5063e-05	TRUE	-0.0263941	-0.0120948	0.00528185	-0.011069
1aN	2gQ	1	14	T	E	N	Q	51225	64327	59858	64341	67505	64370	22663	28234	26383	48673	48075	48064	297	328	273	299	348	295	0.911482	0.91935	0.915687	0.915506	0.989953	0.988914	0.992443	0.990436	0.879115	0.920926	0.91639	0.905477	-0.0232092	0.0117682	0.00762352	-0.00127248	0.918719	0.959161	2.01132e-05	FALSE	-0.0167942	0.018278	0.0122712	0.00458499
1aN	2gR	1	14	T	E	N	R	51225	64327	59858	64341	67505	64370	801	1157	1011	1147	1300	1306	18	23	27	1	3	2	0.911482	0.91935	0.915687	0.915506	0.930656	0.929168	0.942385	0.93407	0.455311	0.619674	0.526133	0.533706	-0.392965	-0.234557	-0.336797	-0.32144	0.020181	0.108156	6.36995e-05	TRUE	-0.35421	-0.197973	-0.304977	-0.28572
1aN	2gV	1	14	T	E	N	V	51225	64327	59858	64341	67505	64370	33386	40982	40019	50974	51205	51578	144	218	172	69	57	115	0.911482	0.91935	0.915687	0.915506	0.940038	0.944427	0.942052	0.942172	0.770509	0.719624	0.846489	0.778874	-0.0863185	-0.148636	-0.0161356	-0.0836965	0.160284	0.280351	5.02462e-05	FALSE	-0.0520463	-0.118919	0.0158433	-0.0517074
1aN	3aE	1	15	T	K	N	E	51225	64327	59858	64341	67505	64370	31873	39505	36194	14805	16502	15243	183	273	244	36	40	24	0.911482	0.91935	0.915687	0.915506	0.765962	0.786958	0.779187	0.777369	0.640276	0.636387	0.567424	0.614696	-0.0578836	-0.0871026	-0.146068	-0.097018	0.0646115	0.161774	5.04951e-05	TRUE	0.0204883	-0.0140013	-0.0703848	-0.0212992
1aN	3aM	1	15	T	K	N	M	51225	64327	59858	64341	67505	64370	35047	43477	41266	51265	51828	50440	529	596	471	308	430	291	0.911482	0.91935	0.915687	0.915506	0.933768	0.937671	0.934335	0.935258	0.799008	0.865501	0.83499	0.833166	-0.0521043	0.0034521	-0.0205687	-0.0230736	0.287915	0.439902	5.22819e-05	FALSE	-0.01481	0.0362788	0.0150266	0.0121652
1aN	3aN	1	15	T	K	N	N	51225	64327	59858	64341	67505	64370	58482	70389	66716	150660	143653	145937	216	242	338	300	334	295	0.911482	0.91935	0.915687	0.915506	1.01656	1.01495	1.01908	1.01686	0.926189	0.958728	0.885292	0.923403	-0.000391474	0.0256366	-0.0478631	-0.00753933	0.759503	0.86901	3.37659e-05	FALSE	-0.0115501	0.0164092	-0.0602209	-0.0184539
1aN	3aQ	1	15	T	K	N	Q	51225	64327	59858	64341	67505	64370	24886	31935	29459	61576	64718	65762	259	456	392	602	781	543	0.911482	0.91935	0.915687	0.915506	1.01066	1.01394	1.02203	1.01554	1.00152	0.989754	0.952551	0.981273	0.0803138	0.0575917	0.0166876	0.051531	0.109484	0.216825	4.9605e-05	FALSE	0.0732132	0.049004	0.00233416	0.0415171
1aN	3aR	1	15	T	K	N	R	51225	64327	59858	64341	67505	64370	27724	33849	31474	58004	56021	56272	369	362	368	203	251	188	0.911482	0.91935	0.915687	0.915506	0.986123	0.98483	0.989708	0.986887	0.790714	0.85979	0.807309	0.819271	-0.10812	-0.0456136	-0.0989541	-0.0842292	0.0495849	0.144687	5.24186e-05	TRUE	-0.0993305	-0.0367778	-0.0926599	-0.0762561
1aN	3aT	1	15	T	K	N	T	51225	64327	59858	64341	67505	64370	25973	31910	30130	15337	15571	15554	997	1297	929	216	234	119	0.911482	0.91935	0.915687	0.915506	0.801071	0.809297	0.808829	0.806399	0.654392	0.666296	0.605883	0.642191	-0.0757693	-0.0777313	-0.134751	-0.0960838	0.0382145	0.130964	5.49003e-05	TRUE	0.000282578	-0.00706744	-0.061936	-0.022907
1aN	3bA	1	16	T	S	N	A	51225	64327	59858	64341	67505	64370	30021	37157	35144	86958	80975	83141	377	460	458	1030	1128	852	0.911482	0.91935	0.915687	0.915506	1.03371	1.02438	1.03049	1.02953	1.02516	1.04134	0.995486	1.02066	0.0829506	0.0995732	0.0518842	0.078136	0.0305337	0.122456	5.80727e-05	TRUE	0.0594837	0.0842588	0.0317115	0.0584847
1aN	3bC	1	16	T	S	N	C	51225	64327	59858	64341	67505	64370	39818	48429	45381	98321	94922	92083	704	817	716	660	711	645	0.911482	0.91935	0.915687	0.915506	1.01036	1.00914	1.00814	1.00921	0.868692	0.892447	0.889899	0.883679	-0.0522363	-0.0353049	-0.0332383	-0.0402598	0.021621	0.110646	6.26903e-05	TRUE	-0.0591332	-0.0408858	-0.0384	-0.0461397
1aN	3bF	1	16	T	S	N	F	51225	64327	59858	64341	67505	64370	48070	59209	56993	118583	115386	115804	499	597	475	622	464	586	0.911482	0.91935	0.915687	0.915506	1.01022	1.00831	1.00834	1.00896	0.910365	0.876197	0.935684	0.907415	-0.0104349	-0.0507957	0.0123627	-0.0162893	0.470756	0.64356	4.85591e-05	FALSE	-0.0172361	-0.0558642	0.00707204	-0.0220094
1aN	3bP	1	16	T	S	N	P	51225	64327	59858	64341	67505	64370	20260	25566	23507	2632	2510	2552	414	542	444	31	77	11	0.911482	0.91935	0.915687	0.915506	0.579577	0.578842	0.581794	0.580071	0.498977	0.631951	0.366657	0.499195	-0.0292968	0.0997919	-0.166084	-0.031863	0.718371	0.842783	3.65805e-05	FALSE	0.011747	0.140376	-0.124238	0.00929499
1aN	3bT	1	16	T	S	N	T	51225	64327	59858	64341	67505	64370	28139	35406	33894	74934	76152	73730	1140	1736	1525	2028	1952	2216	0.911482	0.91935	0.915687	0.915506	1.02141	1.02249	1.01827	1.02072	0.962397	0.929274	0.95952	0.950397	0.0313976	-0.010752	0.027106	0.0159172	0.356611	0.522521	5.17099e-05	FALSE	0.0168364	-0.0248314	0.0152906	0.00243188
1aN	3bY	1	16	T	S	N	Y	51225	64327	59858	64341	67505	64370	42575	52270	47928	98191	96006	94523	323	346	308	260	302	192	0.911482	0.91935	0.915687	0.915506	1.00038	0.999801	1.00399	1.00139	0.846393	0.892872	0.83629	0.858518	-0.0654319	-0.0262959	-0.0830537	-0.0582605	0.0738184	0.173413	5.01466e-05	TRUE	-0.0656776	-0.0261766	-0.0855668	-0.0591404
1aN	3cD	1	17	T	A	N	D	51225	64327	59858	64341	67505	64370	38844	47759	44742	50337	51994	50045	378	521	403	266	355	200	0.911482	0.91935	0.915687	0.915506	0.916048	0.92463	0.921415	0.920698	0.826728	0.857283	0.803089	0.829034	-0.00823311	0.0072238	-0.0406378	-0.0138824	0.428697	0.602164	5.01188e-05	FALSE	0.0370219	0.0457416	0.000670755	0.0278114
1aN	3cG	1	17	T	A	N	G	51225	64327	59858	64341	67505	64370	38334	46120	44112	40378	41213	40242	152	233	232	106	122	67	0.911482	0.91935	0.915687	0.915506	0.885732	0.896252	0.891735	0.89124	0.825405	0.819429	0.724254	0.789696	0.0180766	-0.00454076	-0.0922967	-0.0262536	0.51707	0.687912	4.65399e-05	FALSE	0.0749564	0.0449279	-0.0394951	0.0267964
1aN	3cP	1	17	T	A	N	P	51225	64327	59858	64341	67505	64370	26477	32013	30793	2022	1942	2020	179	266	196	8	7	5	0.911482	0.91935	0.915687	0.915506	0.501857	0.509648	0.508441	0.506649	0.423484	0.389616	0.370917	0.394672	-0.03395	-0.0789287	-0.0946565	-0.0691784	0.0627056	0.159676	5.08494e-05	TRUE	-0.0290489	-0.0683957	-0.0854294	-0.060958
1aN	3cS	1	17	T	A	N	S	51225	64327	59858	64341	67505	64370	39853	47262	45436	62192	62051	63907	621	995	905	483	624	452	0.911482	0.91935	0.915687	0.915506	0.943235	0.951548	0.954775	0.949853	0.841369	0.84536	0.804016	0.830248	-0.0183719	-0.0294462	-0.0702589	-0.039359	0.130062	0.24218	4.96204e-05	FALSE	0.0143184	-0.00312698	-0.0445753	-0.011128
1aN	3cT	1	17	T	A	N	T	51225	64327	59858	64341	67505	64370	54086	66528	60564	84471	86783	86065	523	608	685	349	541	518	0.911482	0.91935	0.915687	0.915506	0.943352	0.950619	0.956272	0.950081	0.818959	0.895639	0.864416	0.859671	-0.0408895	0.0216871	-0.0112298	-0.0101441	0.631095	0.784472	4.15038e-05	FALSE	-0.00825795	0.0484563	0.0136863	0.0179616
1aN	3cV	1	17	T	A	N	V	51225	64327	59858	64341	67505	64370	45921	55458	52650	65758	67352	64761	856	930	877	541	660	738	0.911482	0.91935	0.915687	0.915506	0.930658	0.940346	0.935251	0.935419	0.811009	0.863131	0.879979	0.851373	-0.0372687	-0.0013765	0.0235812	-0.00502134	0.802891	0.89463	3.06771e-05	FALSE	0.00148491	0.0302322	0.0587551	0.0301574
1aN	3dF	1	18	T	L	N	F	51225	64327	59858	64341	67505	64370	57030	68927	65969	31858	32386	32369	674	1004	947	118	125	113	0.911482	0.91935	0.915687	0.915506	0.792952	0.803863	0.801435	0.799417	0.623223	0.612983	0.595556	0.610587	-0.0995388	-0.126048	-0.138308	-0.121298	0.00877923	0.0901414	8.22664e-05	TRUE	-0.0226627	-0.0546791	-0.0645684	-0.0473034
1aN	3dM	1	18	T	L	N	M	51225	64327	59858	64341	67505	64370	28453	34135	32117	18768	20944	19691	638	622	647	51	151	134	0.911482	0.91935	0.915687	0.915506	0.817263	0.842215	0.83387	0.831116	0.508539	0.708957	0.675844	0.631114	-0.236381	-0.0653336	-0.0877195	-0.129812	0.136757	0.250327	4.96547e-05	FALSE	-0.162497	-0.000496071	-0.0190764	-0.0606898
1aN	3dS	1	18	T	L	N	S	51225	64327	59858	64341	67505	64370	23696	28470	27389	3683	3540	3744	231	275	343	20	28	25	0.911482	0.91935	0.915687	0.915506	0.60581	0.612798	0.615347	0.611318	0.520217	0.584076	0.523779	0.542691	-0.0319678	0.0207001	-0.0396862	-0.0169847	0.46516	0.638437	4.86982e-05	FALSE	0.0188649	0.0728806	0.0138485	0.035198
1aN	3dV	1	18	T	L	N	V	51225	64327	59858	64341	67505	64370	30525	36906	35810	4065	4500	4362	473	595	523	30	43	30	0.911482	0.91935	0.915687	0.915506	0.583201	0.609985	0.598557	0.597248	0.474691	0.534808	0.488902	0.499467	-0.0568862	-0.0259811	-0.0591893	-0.0473522	0.0475068	0.14216	5.28222e-05	TRUE	-0.0144125	0.0253233	-0.0112316	-0.000106952
1aN	3dW	1	18	T	L	N	W	51225	64327	59858	64341	67505	64370	33843	39388	37562	34145	33679	34141	466	703	603	172	324	228	0.911482	0.91935	0.915687	0.915506	0.879433	0.889915	0.8912	0.886849	0.732331	0.80109	0.763491	0.765637	-0.0692559	-0.017053	-0.0525695	-0.0462928	0.0950619	0.199469	4.99004e-05	TRUE	-0.0102769	0.0345912	0.000418309	0.00824418
1aN	3eE	1	19	T	Q	N	E	51225	64327	59858	64341	67505	64370	44510	54323	51766	131418	129992	134028	445	575	543	542	547	870	0.911482	0.91935	0.915687	0.915506	1.03651	1.03782	1.04362	1.03932	0.906979	0.905245	0.973742	0.928656	-0.0377829	-0.0488764	0.0181095	-0.0228499	0.385227	0.554102	5.08935e-05	FALSE	-0.0633322	-0.073216	-0.0114522	-0.0493334
1aN	3eH	1	19	T	Q	N	H	51225	64327	59858	64341	67505	64370	61356	75338	71535	60021	61402	63395	389	385	369	143	140	131	0.911482	0.91935	0.915687	0.915506	0.874915	0.883022	0.887515	0.881818	0.731739	0.76703	0.754314	0.751028	-0.0657297	-0.044777	-0.0583725	-0.0562931	0.0116781	0.0945695	7.48932e-05	TRUE	-0.00531225	0.00912092	-0.00412197	-0.000104434
1aN	3eK	1	19	T	Q	N	K	51225	64327	59858	64341	67505	64370	39063	48793	46790	73226	74322	75229	364	436	464	237	254	287	0.911482	0.91935	0.915687	0.915506	0.970056	0.972901	0.97425	0.972402	0.815362	0.834765	0.835155	0.828427	-0.0688254	-0.0596716	-0.0569528	-0.0618166	0.00335804	0.0816822	0.000121391	TRUE	-0.0505011	-0.0442673	-0.0416996	-0.0454893
1aN	3eL	1	19	T	Q	N	L	51225	64327	59858	64341	67505	64370	39532	49430	46405	94016	94323	93406	251	327	391	628	595	614	0.911482	0.91935	0.915687	0.915506	1.00487	1.00529	1.00696	1.00571	1.01229	0.998452	0.970816	0.993853	0.0963707	0.0742399	0.0487516	0.0731208	0.0336258	0.125269	5.658e-05	TRUE	0.0931659	0.0710338	0.0443434	0.0695144
1aN	3eP	1	19	T	Q	N	P	51225	64327	59858	64341	67505	64370	30075	37854	35350	2249	1995	2157	356	433	354	36	32	48	0.911482	0.91935	0.915687	0.915506	0.498782	0.489431	0.497901	0.495371	0.542931	0.538022	0.614167	0.56504	0.0883	0.0880637	0.158245	0.111536	0.0411563	0.134402	5.42528e-05	TRUE	0.0915721	0.0883416	0.162063	0.113992
1aN	3eR	1	19	T	Q	N	R	51225	64327	59858	64341	67505	64370	41942	51899	49293	48570	50043	47715	461	463	423	183	181	99	0.911482	0.91935	0.915687	0.915506	0.899596	0.907186	0.900368	0.902383	0.742977	0.777431	0.693646	0.738018	-0.0769878	-0.0565903	-0.130809	-0.0881291	0.0576919	0.153516	5.10861e-05	TRUE	-0.0251112	-0.0111073	-0.0811152	-0.0391112
1aN	3fA	1	20	T	T	N	A	51225	64327	59858	64341	67505	64370	33106	41567	39259	88452	86871	85514	495	633	599	877	798	801	0.911482	0.91935	0.915687	0.915506	1.0219	1.01836	1.01846	1.01957	0.961801	0.945711	0.947419	0.951644	0.0303625	0.00948166	0.0148276	0.0182239	0.100585	0.206056	4.94754e-05	FALSE	0.0154598	-0.00192555	0.00288275	0.00547235
1aN	3fI	1	20	T	T	N	I	51225	64327	59858	64341	67505	64370	48129	58534	54481	93500	92206	91116	830	1004	863	560	447	499	0.911482	0.91935	0.915687	0.915506	0.975278	0.97773	0.979989	0.977665	0.820571	0.796121	0.82534	0.814011	-0.0683773	-0.102755	-0.0720228	-0.0810517	0.0176173	0.104531	6.60246e-05	TRUE	-0.0530763	-0.0899693	-0.0600258	-0.0676905
1aN	3fN	1	20	T	T	N	N	51225	64327	59858	64341	67505	64370	44611	52815	49842	100526	97520	93154	582	678	617	1152	1002	1028	0.911482	0.91935	0.915687	0.915506	0.996981	1.00056	0.996168	0.997903	0.978015	0.968559	0.979438	0.975337	0.0692848	0.0486941	0.0672605	0.0617465	0.0110739	0.0943463	7.68587e-05	TRUE	0.0712404	0.0483581	0.069635	0.0630778
1aN	3fP	1	20	T	T	N	P	51225	64327	59858	64341	67505	64370	27120	33153	31138	1888	1871	2125	283	364	422	8	36	31	0.911482	0.91935	0.915687	0.915506	0.488316	0.499266	0.514198	0.500593	0.356476	0.579898	0.52492	0.487098	-0.0886158	0.120898	0.0540761	0.028786	0.687117	0.823142	3.83989e-05	FALSE	-0.0909923	0.126242	0.0661851	0.0338117
1aN	3fS	1	20	T	T	N	S	51225	64327	59858	64341	67505	64370	86398	106414	98772	182669	180326	179723	557	824	592	817	784	571	0.911482	0.91935	0.915687	0.915506	0.987659	0.988223	0.992266	0.989383	0.934171	0.905268	0.899846	0.913095	0.0339381	-0.0032554	-0.00875913	0.00730787	0.64042	0.791147	4.08902e-05	FALSE	0.0417799	0.00365057	-0.00400475	0.0138086
1aN	3gA	1	21	T	E	N	A	51225	64327	59858	64341	67505	64370	27310	35176	32135	14375	15950	14992	380	366	325	108	58	14	0.911482	0.91935	0.915687	0.915506	0.784252	0.798749	0.794089	0.792363	0.694099	0.647655	0.447202	0.596319	-0.0207323	-0.0866745	-0.279935	-0.129114	0.238774	0.378767	5.18705e-05	FALSE	0.0568338	-0.0147077	-0.205416	-0.0544298
1aN	3gD	1	21	T	E	N	D	51225	64327	59858	64341	67505	64370	67927	83137	77567	64573	69333	64473	1145	1404	1493	274	249	406	0.911482	0.91935	0.915687	0.915506	0.870725	0.886324	0.878183	0.878411	0.668939	0.663833	0.715496	0.682756	-0.124711	-0.151009	-0.0886445	-0.121455	0.0214416	0.110519	6.29354e-05	TRUE	-0.0630099	-0.0981763	-0.0313537	-0.06418
1aN	3gG	1	21	T	E	N	G	51225	64327	59858	64341	67505	64370	39057	47845	44598	4870	4470	4447	502	714	641	29	30	57	0.911482	0.91935	0.915687	0.915506	0.573576	0.571714	0.569412	0.571567	0.461027	0.456864	0.552737	0.490209	-0.0617772	-0.0687412	0.0313341	-0.0330614	0.413211	0.585578	5.05065e-05	FALSE	-0.0231545	-0.0308675	0.0683297	0.00476923
1aN	3gK	1	21	T	E	N	K	51225	64327	59858	64341	67505	64370	56220	68553	64533	36648	38293	37970	666	789	719	134	131	95	0.911482	0.91935	0.915687	0.915506	0.815535	0.828724	0.827878	0.824046	0.64357	0.654356	0.610397	0.636108	-0.099775	-0.107532	-0.14768	-0.118329	0.0153774	0.100495	6.82414e-05	TRUE	-0.0256258	-0.0399834	-0.0778914	-0.0478335
1aN	3gQ	1	21	T	E	N	Q	51225	64327	59858	64341	67505	64370	21737	25714	24874	24616	24470	24903	654	740	720	211	172	134	0.911482	0.91935	0.915687	0.915506	0.896328	0.905293	0.905275	0.902299	0.712647	0.702706	0.660278	0.691877	-0.10434	-0.129575	-0.16867	-0.134195	0.018897	0.106405	6.47529e-05	TRUE	-0.0512366	-0.0833811	-0.120829	-0.0851488
1aN	3gV	1	21	T	E	N	V	51225	64327	59858	64341	67505	64370	42822	52886	48144	33612	34217	31475	586	722	720	209	217	148	0.911482	0.91935	0.915687	0.915506	0.842707	0.849841	0.843221	0.845256	0.727314	0.739647	0.674748	0.713903	-0.040798	-0.0416544	-0.0973789	-0.0599438	0.0852354	0.187517	4.9902e-05	TRUE	0.0282567	0.0214518	-0.0307079	0.00633352
1aN	4aF	1	22	T	I	N	F	51225	64327	59858	64341	67505	64370	38376	45948	43576	2973	3289	3209	646	797	783	28	37	26	0.911482	0.91935	0.915687	0.915506	0.503953	0.533434	0.52528	0.520889	0.419	0.4712	0.409305	0.433168	-0.0403444	-0.019212	-0.0716871	-0.0437478	0.102994	0.209335	4.95827e-05	FALSE	-0.0343408	0.00256471	-0.0541763	-0.0286508
1aN	4aL	1	22	T	I	N	L	51225	64327	59858	64341	67505	64370	29598	36796	34152	6318	7097	6829	385	480	439	25	43	36	0.911482	0.91935	0.915687	0.915506	0.652223	0.675893	0.670728	0.666281	0.478133	0.565677	0.540943	0.528251	-0.116356	-0.0557058	-0.0732346	-0.0817655	0.0452973	0.139468	5.34441e-05	TRUE	-0.051574	0.0118664	-0.00540443	-0.0150373
1aN	4aM	1	22	T	I	N	M	51225	64327	59858	64341	67505	64370	34225	42358	39623	2970	3288	3100	339	566	494	26	17	37	0.911482	0.91935	0.915687	0.915506	0.520552	0.545082	0.534095	0.533243	0.502484	0.408617	0.527745	0.479615	0.0280106	-0.0925043	0.0386813	-0.00860411	0.856849	0.924265	2.60584e-05	FALSE	0.0425082	-0.0655609	0.0603473	0.0124316
1aN	4aN	1	22	T	I	N	N	51225	64327	59858	64341	67505	64370	28230	35484	33541	3910	3726	4160	540	777	658	44	68	19	0.911482	0.91935	0.915687	0.915506	0.588947	0.588505	0.601184	0.592879	0.511338	0.562321	0.388959	0.487539	-0.0254769	0.0212786	-0.161538	-0.0552453	0.419768	0.592508	5.03851e-05	FALSE	0.019214	0.0653858	-0.112671	-0.00935701
1aN	4aS	1	22	T	I	N	S	51225	64327	59858	64341	67505	64370	31370	38231	36299	2923	2974	3255	153	237	240	6	16	12	0.911482	0.91935	0.915687	0.915506	0.53096	0.54539	0.553957	0.543436	0.404359	0.52502	0.468903	0.466094	-0.0796018	0.0236154	-0.0383487	-0.031445	0.404494	0.57561	5.05225e-05	FALSE	-0.0599977	0.050692	-0.00779525	-0.0057003
1aN	4aT	1	22	T	I	N	T	51225	64327	59858	64341	67505	64370	25423	31544	29250	3141	3489	3243	349	408	319	21	39	14	0.911482	0.91935	0.915687	0.915506	0.572232	0.595976	0.584858	0.584355	0.466988	0.575001	0.449915	0.497302	-0.0545906	0.0270908	-0.0856314	-0.0377104	0.378553	0.54686	5.10945e-05	FALSE	-0.016519	0.0738018	-0.0426284	0.00488479
1aN	4aV	1	22	T	I	N	V	51225	64327	59858	64341	67505	64370	28888	35457	33658	31294	32071	31233	616	803	782	156	75	93	0.911482	0.91935	0.915687	0.915506	0.889836	0.897994	0.894217	0.894016	0.677225	0.571673	0.595069	0.614655	-0.133844	-0.253899	-0.223754	-0.203832	0.0299002	0.121582	5.82791e-05	TRUE	-0.0783906	-0.205046	-0.171826	-0.151754
1aN	4bD	1	23	T	A	N	D	51225	64327	59858	64341	67505	64370	30306	38226	35183	65051	63927	64750	583	696	610	672	701	703	0.911482	0.91935	0.915687	0.915506	0.98987	0.986326	0.993922	0.990039	0.898916	0.913448	0.925767	0.91271	-0.00333256	0.00666982	0.0156456	0.00632762	0.367636	0.534142	5.12007e-05	FALSE	0.00313403	0.0146582	0.0193948	0.0123957
1aN	4bG	1	23	T	A	N	G	51225	64327	59858	64341	67505	64370	38427	47460	44658	50258	53589	49988	217	209	219	205	117	228	0.911482	0.91935	0.915687	0.915506	0.917398	0.929876	0.921522	0.922932	0.869811	0.829038	0.910969	0.869939	0.03362	-0.025844	0.0671435	0.0249732	0.45532	0.629573	4.91707e-05	FALSE	0.0782991	0.0104345	0.108406	0.0657133
1aN	4bP	1	23	T	A	N	P	51225	64327	59858	64341	67505	64370	22361	28303	26667	1957	2100	1971	768	1038	1076	30	20	87	0.911482	0.91935	0.915687	0.915506	0.521794	0.538593	0.525813	0.528733	0.403786	0.344813	0.538887	0.429162	-0.0718189	-0.150342	0.0574068	-0.054918	0.460239	0.633917	4.89078e-05	FALSE	-0.056703	-0.126249	0.0751725	-0.0359265
1aN	4bS	1	23	T	A	N	S	51225	64327	59858	64341	67505	64370	35071	42830	40906	67208	66880	66096	261	375	358	275	398	321	0.911482	0.91935	0.915687	0.915506	0.97328	0.976471	0.974972	0.974908	0.885777	0.920975	0.88922	0.898657	-0.00135053	0.0232558	-0.00354889	0.0061188	0.550239	0.717381	4.50858e-05	FALSE	0.0151158	0.0367294	0.0112987	0.021048
1aN	4bT	1	23	T	A	N	T	51225	64327	59858	64341	67505	64370	55789	67906	64846	93379	94779	94514	494	672	537	458	463	378	0.911482	0.91935	0.915687	0.915506	0.953484	0.96034	0.95996	0.957928	0.867064	0.858878	0.853982	0.859975	-0.00201878	-0.0240105	-0.0250415	-0.0170236	0.151523	0.269672	5.01123e-05	FALSE	0.0254119	-0.00205368	-0.00204122	0.00710567
1aN	4bV	1	23	T	A	N	V	51225	64327	59858	64341	67505	64370	56272	67240	63353	82836	78299	81409	408	524	400	384	297	336	0.911482	0.91935	0.915687	0.915506	0.934697	0.934304	0.941618	0.936873	0.869264	0.83082	0.879718	0.859934	0.0173053	-0.0281326	0.0174904	0.00222104	0.89707	0.947032	2.25888e-05	FALSE	0.0541589	0.00620325	0.0496765	0.0366795
1aN	4cD	1	24	T	N	N	D	51225	64327	59858	64341	67505	64370	34744	41938	38859	76320	74198	73367	195	276	242	247	264	263	0.911482	0.91935	0.915687	0.915506	0.99325	0.99442	0.997644	0.995105	0.912713	0.906031	0.917222	0.911989	0.00738441	-0.0081892	0.00369262	0.000962611	0.856623	0.924276	2.60926e-05	FALSE	0.0117239	-0.00487668	0.00515672	0.00400131
1aN	4cH	1	24	T	N	N	H	51225	64327	59858	64341	67505	64370	25200	30064	29336	53367	50886	50731	171	174	197	104	120	83	0.911482	0.91935	0.915687	0.915506	0.987899	0.988055	0.984858	0.986937	0.805389	0.859018	0.779247	0.814551	-0.0950627	-0.0493511	-0.122574	-0.088996	0.0530356	0.148287	5.17725e-05	TRUE	-0.0873693	-0.0423488	-0.113405	-0.0810409
1aN	4cI	1	24	T	N	N	I	51225	64327	59858	64341	67505	64370	39044	47433	45556	65557	65801	64931	1056	1212	1023	1120	1235	1008	0.911482	0.91935	0.915687	0.915506	0.953943	0.959462	0.956706	0.956704	0.886741	0.915121	0.902954	0.901605	0.0172389	0.0330394	0.0269112	0.0257298	0.0304987	0.122417	5.80789e-05	TRUE	0.0444271	0.05544	0.0516036	0.0504902
1aN	4cK	1	24	T	N	N	K	51225	64327	59858	64341	67505	64370	76320	92800	87744	158268	157555	156180	835	1095	893	1196	1403	1228	0.911482	0.91935	0.915687	0.915506	0.984828	0.988496	0.989061	0.987461	0.930695	0.948042	0.951489	0.943409	0.0330422	0.0392684	0.0458196	0.0393767	0.00866255	0.0899107	8.26347e-05	TRUE	0.0426261	0.046018	0.0525013	0.0470485
1aN	4cS	1	24	T	N	N	S	51225	64327	59858	64341	67505	64370	34572	43171	40824	70709	72785	69600	261	436	375	294	502	590	0.911482	0.91935	0.915687	0.915506	0.982805	0.987492	0.982786	0.984361	0.89555	0.932678	0.971094	0.933107	-0.000259069	0.0248276	0.0711698	0.0319128	0.266687	0.413717	5.21552e-05	FALSE	0.0105561	0.0321517	0.0815496	0.0414192
1aN	4cT	1	24	T	N	N	T	51225	64327	59858	64341	67505	64370	26221	33371	30969	47365	50184	50053	224	278	292	209	321	367	0.911482	0.91935	0.915687	0.915506	0.964635	0.97106	0.975011	0.970235	0.867994	0.93309	0.938392	0.913159	-0.0112539	0.0403458	0.0455877	0.0248932	0.303549	0.458547	5.20819e-05	FALSE	0.0101304	0.0567341	0.0604136	0.042426
1aN	4cY	1	24	T	N	N	Y	51225	64327	59858	64341	67505	64370	44881	54645	51847	88204	85569	84665	508	539	542	572	490	681	0.911482	0.91935	0.915687	0.915506	0.976969	0.976874	0.976512	0.976785	0.895491	0.898721	0.938347	0.910853	0.0050011	0.000631829	0.0441677	0.0166002	0.353216	0.518863	5.16914e-05	FALSE	0.0193074	0.0138855	0.0581471	0.0304467
1aN	4dM	1	25	T	L	N	M	51225	64327	59858	64341	67505	64370	40100	50080	47297	19270	20498	20163	153	152	114	33	49	30	0.911482	0.91935	0.915687	0.915506	0.770931	0.784033	0.78096	0.778641	0.65374	0.749717	0.710718	0.704725	-0.048949	0.028916	-0.00439653	-0.00814316	0.752649	0.865232	3.42937e-05	FALSE	0.0292899	0.102246	0.0711775	0.0675712
1aN	4dP	1	25	T	L	N	P	51225	64327	59858	64341	67505	64370	22190	26726	25424	5262	5024	5730	134	110	111	24	26	37	0.911482	0.91935	0.915687	0.915506	0.667608	0.6722	0.688152	0.675987	0.626552	0.705117	0.745138	0.692269	0.0180395	0.0871291	0.115006	0.0733916	0.125781	0.237074	4.9625e-05	FALSE	0.0864336	0.154033	0.18596	0.142142
1aN	4dQ	1	25	T	L	N	Q	51225	64327	59858	64341	67505	64370	32496	39418	37356	4957	4964	6093	575	676	669	38	55	47	0.911482	0.91935	0.915687	0.915506	0.603069	0.614625	0.641067	0.619587	0.480705	0.55184	0.518423	0.516989	-0.0689811	-0.0132158	-0.0685928	-0.0502632	0.113218	0.221701	4.96789e-05	FALSE	-0.0191092	0.0395255	-0.00761506	0.00426708
1aN	4dR	1	25	T	L	N	R	51225	64327	59858	64341	67505	64370	29367	35854	33530	3639	3815	4574	147	144	125	7	20	21	0.911482	0.91935	0.915687	0.915506	0.572664	0.590407	0.615046	0.592706	0.432761	0.6287	0.645371	0.568944	-0.0892111	0.0859087	0.082181	0.0262929	0.69361	0.827305	3.80812e-05	FALSE	-0.050962	0.130689	0.135621	0.0717825
1aN	4dV	1	25	T	L	N	V	51225	64327	59858	64341	67505	64370	38929	48759	44593	2757	3176	3039	817	957	852	67	63	58	0.911482	0.91935	0.915687	0.915506	0.490826	0.519875	0.513995	0.508232	0.512279	0.521398	0.513836	0.515838	0.0648999	0.043451	0.0431771	0.0505094	0.019698	0.107136	6.38438e-05	TRUE	0.0638924	0.0589301	0.0551856	0.0593361
1aN	4eM	1	26	T	L	N	M	51225	64327	59858	64341	67505	64370	40173	50236	46766	86986	84904	84063	252	359	318	404	364	349	0.911482	0.91935	0.915687	0.915506	0.991147	0.987844	0.990491	0.989827	0.947178	0.914408	0.91865	0.926745	0.0437659	0.00623316	0.01167	0.0205564	0.221278	0.356745	5.15943e-05	FALSE	0.0494326	0.0133562	0.0174949	0.0267612
1aN	4eP	1	26	T	L	N	P	51225	64327	59858	64341	67505	64370	25712	31158	30240	4962	4575	4944	296	335	390	25	39	27	0.911482	0.91935	0.915687	0.915506	0.63747	0.636693	0.64141	0.638525	0.516589	0.603334	0.516287	0.545403	-0.0644536	0.0179905	-0.0710443	-0.0391692	0.304868	0.460191	5.20609e-05	FALSE	-0.00361806	0.0769745	-0.00997632	0.0211267
1aN	4eQ	1	26	T	L	N	Q	51225	64327	59858	64341	67505	64370	32001	37752	37003	61139	60037	60080	497	753	738	640	588	547	0.911482	0.91935	0.915687	0.915506	0.972836	0.979096	0.975678	0.97587	0.915126	0.876872	0.861496	0.884498	0.0284032	-0.0232604	-0.0319193	-0.00892552	0.682218	0.819617	3.87109e-05	FALSE	0.0451269	-0.0112254	-0.0174689	0.00547754
1aN	4eR	1	26	T	L	N	R	51225	64327	59858	64341	67505	64370	29537	36006	34055	62335	62477	61093	258	332	351	318	413	493	0.911482	0.91935	0.915687	0.915506	0.987391	0.991627	0.990201	0.98974	0.90872	0.943796	0.954571	0.935696	0.00873123	0.0321435	0.0478571	0.0295773	0.12139	0.231269	4.94388e-05	FALSE	0.0167388	0.0370867	0.0538559	0.0358938
1aN	4eV	1	26	T	L	N	V	51225	64327	59858	64341	67505	64370	40704	49127	47519	71659	69622	67965	994	1165	1134	348	493	578	0.911482	0.91935	0.915687	0.915506	0.960871	0.962532	0.957213	0.960205	0.724601	0.788823	0.806975	0.773466	-0.151216	-0.0960808	-0.069532	-0.10561	0.0481695	0.142888	5.26658e-05	TRUE	-0.127753	-0.0752402	-0.0451013	-0.0826983
1aN	4fE	1	27	T	K	N	E	51225	64327	59858	64341	67505	64370	34464	42325	39852	68657	67228	67706	395	513	497	303	191	242	0.911482	0.91935	0.915687	0.915506	0.978955	0.978922	0.982278	0.980051	0.839345	0.770421	0.800318	0.803361	-0.0529545	-0.129551	-0.0991407	-0.0938819	0.051914	0.147313	5.21017e-05	TRUE	-0.0398256	-0.11742	-0.0884654	-0.0819036
1aN	4fM	1	27	T	K	N	M	51225	64327	59858	64341	67505	64370	42867	52751	50833	70827	71424	72428	127	237	140	146	232	150	0.911482	0.91935	0.915687	0.915506	0.951589	0.955975	0.956657	0.95474	0.898528	0.909355	0.915151	0.907678	0.0311723	0.0304793	0.0391526	0.0336014	0.00678917	0.086517	8.97566e-05	TRUE	0.0595968	0.0546251	0.0638703	0.0593641
1aN	4fN	1	27	T	K	N	N	51225	64327	59858	64341	67505	64370	53508	65575	62352	71833	72553	71872	790	1153	997	570	643	543	0.911482	0.91935	0.915687	0.915506	0.921216	0.926953	0.925795	0.924655	0.830386	0.828489	0.816628	0.825167	-0.00928604	-0.0237059	-0.0311103	-0.0213674	0.0793702	0.179959	4.99257e-05	TRUE	0.0337361	0.0138285	0.0083096	0.0186247
1aN	4fQ	1	27	T	K	N	Q	51225	64327	59858	64341	67505	64370	28354	34118	33425	46322	45350	46560	197	247	242	222	380	168	0.911482	0.91935	0.915687	0.915506	0.949937	0.953321	0.953365	0.952208	0.89561	0.974333	0.851962	0.907302	0.0297597	0.097897	-0.0210218	0.035545	0.410615	0.582663	5.05299e-05	FALSE	0.0590425	0.123352	0.00537999	0.0625913
1aN	4fR	1	27	T	K	N	R	51225	64327	59858	64341	67505	64370	38526	47297	45168	74662	72148	72356	387	439	353	302	416	354	0.911482	0.91935	0.915687	0.915506	0.974921	0.97311	0.973717	0.973916	0.841854	0.904685	0.905517	0.884019	-0.0467688	0.0100566	0.0138972	-0.00760498	0.73558	0.854473	3.55275e-05	FALSE	-0.031259	0.0253489	0.0294484	0.0078461
1aN	4fT	1	27	T	K	N	T	51225	64327	59858	64341	67505	64370	25998	31649	29953	32152	32895	31168	128	167	105	61	73	99	0.911482	0.91935	0.915687	0.915506	0.909212	0.917969	0.910895	0.912692	0.769712	0.793484	0.896537	0.819911	-0.0590183	-0.0504511	0.0624431	-0.0156755	0.727505	0.849373	3.60028e-05	FALSE	-0.0109219	-0.00918597	0.108086	0.029326
1aN	4gA	1	28	T	E	N	A	51225	64327	59858	64341	67505	64370	27724	33307	31674	20512	22117	20029	531	550	610	116	174	121	0.911482	0.91935	0.915687	0.915506	0.834059	0.853577	0.838371	0.842002	0.655607	0.747015	0.66956	0.690727	-0.104623	-0.0377212	-0.0981253	-0.0801564	0.063919	0.16078	5.0528e-05	TRUE	-0.03373	0.0244842	-0.0304032	-0.0132163
1aN	4gD	1	28	T	E	N	D	51225	64327	59858	64341	67505	64370	63609	77992	72988	39642	42274	40313	604	791	696	132	155	71	0.911482	0.91935	0.915687	0.915506	0.808959	0.824399	0.818669	0.817342	0.655665	0.67817	0.57273	0.635522	-0.0816866	-0.0797414	-0.176914	-0.112781	0.0722168	0.171209	5.0236e-05	TRUE	-0.00660316	-0.0114187	-0.105547	-0.0411895
1aN	4gG	1	28	T	E	N	G	51225	64327	59858	64341	67505	64370	41423	52200	48729	4860	4473	4592	215	249	181	22	19	37	0.911482	0.91935	0.915687	0.915506	0.564671	0.55929	0.561185	0.561715	0.54466	0.542619	0.673941	0.587073	0.0299721	0.0284361	0.160071	0.0728264	0.236986	0.376243	5.17183e-05	FALSE	0.064882	0.0613665	0.19369	0.106646
1aN	4gK	1	28	T	E	N	K	51225	64327	59858	64341	67505	64370	54420	67054	62614	30533	31984	31743	558	736	690	95	95	76	0.911482	0.91935	0.915687	0.915506	0.793591	0.806027	0.806191	0.801936	0.619136	0.618169	0.5839	0.607068	-0.104208	-0.122853	-0.154319	-0.127126	0.012974	0.0970379	7.26136e-05	TRUE	-0.02739	-0.0517556	-0.0811581	-0.0534346
1aN	4gQ	1	28	T	E	N	Q	51225	64327	59858	64341	67505	64370	26822	33213	30332	42608	41816	41255	436	561	585	223	246	327	0.911482	0.91935	0.915687	0.915506	0.945837	0.945524	0.94989	0.947084	0.780052	0.793936	0.820412	0.798134	-0.0820609	-0.0753318	-0.0493894	-0.0689273	0.0202492	0.10827	6.36458e-05	TRUE	-0.0506791	-0.0461307	-0.0212396	-0.0393498
1aN	4gV	1	28	T	E	N	V	51225	64327	59858	64341	67505	64370	42357	51185	47577	40867	43610	40605	464	493	623	280	220	213	0.911482	0.91935	0.915687	0.915506	0.872894	0.889401	0.882032	0.881443	0.804245	0.796453	0.748831	0.783176	0.00861728	-0.0212185	-0.0588346	-0.023812	0.346738	0.511003	5.18083e-05	FALSE	0.0696599	0.0305976	-0.00277045	0.0324957
1aN	5aE	1	29	T	K	N	E	51225	64327	59858	64341	67505	64370	41669	49631	47485	3808	3763	4053	261	477	394	23	16	19	0.911482	0.91935	0.915687	0.915506	0.528121	0.541702	0.54677	0.538864	0.5228	0.424492	0.463635	0.470309	0.0414275	-0.0735218	-0.0370357	-0.0230433	0.566921	0.732716	4.44713e-05	FALSE	0.0596556	-0.0480542	-0.00962062	0.000660284
1aN	5aM	1	29	T	K	N	M	51225	64327	59858	64341	67505	64370	43342	53373	50420	29031	32136	30606	971	1248	1069	116	157	120	0.911482	0.91935	0.915687	0.915506	0.819508	0.839505	0.832419	0.830477	0.567313	0.614475	0.586662	0.589484	-0.179653	-0.157324	-0.175573	-0.17085	0.00161052	0.076257	0.000164677	TRUE	-0.106124	-0.0919057	-0.106644	-0.101558
1aN	5aN	1	29	T	K	N	N	51225	64327	59858	64341	67505	64370	54455	66436	62267	6087	6763	6555	352	424	379	61	47	37	0.911482	0.91935	0.915687	0.915506	0.557588	0.584046	0.577312	0.572982	0.621729	0.596289	0.566331	0.594783	0.113498	0.0593464	0.037694	0.0701794	0.0895403	0.19296	4.9997e-05	TRUE	0.145353	0.101849	0.077817	0.10834
1aN	5aQ	1	29	T	K	N	Q	51225	64327	59858	64341	67505	64370	30265	38010	34579	10120	11847	10572	336	359	389	51	19	45	0.911482	0.91935	0.915687	0.915506	0.71788	0.744872	0.732554	0.731768	0.602342	0.490036	0.591041	0.561139	-0.0519925	-0.194762	-0.0797494	-0.108835	0.130439	0.242377	4.9592e-05	FALSE	0.024432	-0.120354	-0.00399753	-0.0333065
1aN	5aR	1	29	T	K	N	R	51225	64327	59858	64341	67505	64370	43881	54071	51501	49377	51504	50506	360	438	509	205	177	225	0.911482	0.91935	0.915687	0.915506	0.895395	0.905429	0.902264	0.90103	0.79576	0.782197	0.786238	0.788065	-0.0203763	-0.0502095	-0.0399532	-0.0368464	0.052043	0.147453	5.20754e-05	TRUE	0.0330719	-0.00406642	0.0090319	0.0126791
1aN	5aT	1	29	T	K	N	T	51225	64327	59858	64341	67505	64370	33022	39647	37297	3022	3248	3473	648	788	563	22	48	26	0.911482	0.91935	0.915687	0.915506	0.528325	0.552829	0.559447	0.546867	0.383269	0.510241	0.457334	0.450281	-0.09829	0.00199748	-0.0549445	-0.0504123	0.224695	0.360843	5.15564e-05	FALSE	-0.0799622	0.0322489	-0.0220541	-0.0232558
1aN	5bA	1	30	T	E	N	A	51225	64327	59858	64341	67505	64370	34631	41863	40490	73315	71069	73889	117	289	286	188	255	309	0.911482	0.91935	0.915687	0.915506	0.98785	0.988485	0.99269	0.989675	0.947512	0.894431	0.916368	0.919437	0.0471046	-0.0143328	0.00737504	0.0133823	0.534433	0.703039	4.5576e-05	FALSE	0.0548282	-0.00757663	0.0118731	0.0197082
1aN	5bD	1	30	T	E	N	D	51225	64327	59858	64341	67505	64370	80706	97711	94886	107384	106047	106195	1110	1534	1307	863	944	887	0.911482	0.91935	0.915687	0.915506	0.919912	0.924186	0.921501	0.921866	0.841313	0.842641	0.848661	0.844205	0.00282959	-0.0070094	0.00485493	0.000225042	0.956612	0.979315	1.47392e-05	FALSE	0.0464221	0.0316951	0.0461269	0.0414147
1aN	5bG	1	30	T	E	N	G	51225	64327	59858	64341	67505	64370	42666	51605	49005	32988	34865	33031	891	1020	1002	212	173	259	0.911482	0.91935	0.915687	0.915506	0.8405	0.856061	0.847666	0.848076	0.668101	0.657418	0.708108	0.677876	-0.0979987	-0.129602	-0.0680884	-0.0985631	0.0309671	0.122931	5.79673e-05	TRUE	-0.0284555	-0.0680151	-0.00243413	-0.0329682
1aN	5bK	1	30	T	E	N	K	51225	64327	59858	64341	67505	64370	34240	41593	38952	71330	70457	69894	308	276	365	253	268	273	0.911482	0.91935	0.915687	0.915506	0.985496	0.988172	0.990235	0.987967	0.849357	0.908192	0.862817	0.873455	-0.0489044	-0.000283621	-0.0439281	-0.0310387	0.182191	0.307926	5.067e-05	FALSE	-0.0397296	0.00665185	-0.0379493	-0.0236757
1aN	5bQ	1	30	T	E	N	Q	51225	64327	59858	64341	67505	64370	29716	37147	33944	52243	55327	53786	244	272	187	223	249	148	0.911482	0.91935	0.915687	0.915506	0.960671	0.969676	0.972129	0.967492	0.864968	0.899722	0.871048	0.878579	-0.010666	0.00825039	-0.0191174	-0.00717767	0.468592	0.641675	4.86941e-05	FALSE	0.0129065	0.0253731	-0.0026818	0.0118659
1aN	5bV	1	30	T	E	N	V	51225	64327	59858	64341	67505	64370	55700	67651	62970	44046	45504	43539	827	1071	873	253	220	257	0.911482	0.91935	0.915687	0.915506	0.843793	0.855425	0.851376	0.850198	0.704869	0.684947	0.727047	0.705621	-0.0642325	-0.101488	-0.0525463	-0.0727556	0.0387634	0.131576	5.47661e-05	TRUE	0.00457713	-0.0397409	0.0122203	-0.00764783
1aN	5cE	1	31	T	K	N	E	51225	64327	59858	64341	67505	64370	34965	42192	39826	107514	106535	104005	190	265	219	227	389	363	0.911482	0.91935	0.915687	0.915506	1.04245	1.04554	1.04488	1.04429	0.904161	0.967587	0.978685	0.950145	-0.0460152	0.00636848	0.0219053	-0.00591382	0.800562	0.893152	3.08478e-05	FALSE	-0.0760489	-0.0233385	-0.00857325	-0.0359869
1aN	5cI	1	31	T	K	N	I	51225	64327	59858	64341	67505	64370	43325	53020	49827	64898	66256	65121	454	590	461	283	349	239	0.911482	0.91935	0.915687	0.915506	0.937245	0.944449	0.944083	0.941926	0.808991	0.836958	0.80945	0.818466	-0.0452913	-0.0313216	-0.055034	-0.0438823	0.0237191	0.112876	6.09843e-05	TRUE	-0.00965964	-0.00161532	-0.0240324	-0.0117691
1aN	5cN	1	31	T	K	N	N	51225	64327	59858	64341	67505	64370	61162	76781	70891	115717	117965	115202	771	740	836	544	597	715	0.911482	0.91935	0.915687	0.915506	0.971408	0.974139	0.975804	0.973784	0.827117	0.881558	0.88234	0.863672	-0.0583036	-0.0140169	-0.0111911	-0.0278372	0.209586	0.342181	5.14877e-05	FALSE	-0.0407553	0.000721607	0.00318823	-0.0122818
1aN	5cQ	1	31	T	K	N	Q	51225	64327	59858	64341	67505	64370	35297	42732	41087	97803	94942	95194	299	347	302	308	199	177	0.911482	0.91935	0.915687	0.915506	1.02722	1.02716	1.02745	1.02728	0.882471	0.832507	0.82731	0.847429	-0.0538225	-0.111809	-0.113511	-0.0930475	0.0416952	0.13499	5.40391e-05	TRUE	-0.0725405	-0.128955	-0.131572	-0.111023
1aN	5cR	1	31	T	K	N	R	51225	64327	59858	64341	67505	64370	42746	51824	50075	108667	105586	108690	369	362	441	535	453	393	0.911482	0.91935	0.915687	0.915506	1.01462	1.0147	1.01795	1.01576	0.932474	0.944649	0.888326	0.921816	0.00766646	0.0117816	-0.0437957	-0.00811586	0.694385	0.828	3.8059e-05	FALSE	-0.00214476	0.0027084	-0.0553974	-0.0182779
1aN	5cT	1	31	T	K	N	T	51225	64327	59858	64341	67505	64370	32193	37876	36211	59879	56847	57138	441	513	443	446	401	461	0.911482	0.91935	0.915687	0.915506	0.968915	0.970778	0.971518	0.970403	0.879782	0.877019	0.910904	0.889235	-0.00336594	-0.0154659	0.0212984	0.00082216	0.946336	0.974279	1.63481e-05	FALSE	0.0156089	0.0010724	0.0380724	0.0182512
1aN	5dI	1	32	T	L	N	I	51225	64327	59858	64341	67505	64370	29427	36488	34025	19589	22075	20519	658	728	670	165	223	136	0.911482	0.91935	0.915687	0.915506	0.818603	0.840194	0.831465	0.830087	0.675781	0.742377	0.672915	0.697025	-0.0703601	-0.030055	-0.0884459	-0.0629537	0.0676183	0.165456	5.03191e-05	TRUE	0.00331358	0.0352174	-0.019332	0.00639967
1aN	5dP	1	32	T	L	N	P	51225	64327	59858	64341	67505	64370	27645	34227	32472	4634	3987	4358	213	230	216	27	30	21	0.911482	0.91935	0.915687	0.915506	0.616862	0.60342	0.612671	0.610984	0.575985	0.619674	0.565729	0.587129	0.0137267	0.0649198	0.00471357	0.0277867	0.276514	0.425802	5.2267e-05	FALSE	0.0682829	0.114119	0.0573968	0.0799328
1aN	5dQ	1	32	T	L	N	Q	51225	64327	59858	64341	67505	64370	26333	32658	30310	3550	3676	3404	289	410	270	24	8	19	0.911482	0.91935	0.915687	0.915506	0.584994	0.598491	0.58673	0.590072	0.514118	0.346625	0.518664	0.459802	-0.0190927	-0.203599	-0.0185963	-0.0804292	0.321562	0.481112	5.19212e-05	FALSE	0.0240794	-0.156035	0.0251045	-0.035617
1aN	5dR	1	32	T	L	N	R	51225	64327	59858	64341	67505	64370	24147	30397	28364	2514	2525	2447	422	558	562	10	25	22	0.911482	0.91935	0.915687	0.915506	0.547192	0.554823	0.548328	0.550114	0.330669	0.466092	0.433269	0.41001	-0.168087	-0.0439852	-0.0688283	-0.0936334	0.132195	0.244404	4.95339e-05	FALSE	-0.140872	-0.0128992	-0.0407254	-0.0648323
1aN	5dV	1	32	T	L	N	V	51225	64327	59858	64341	67505	64370	28444	34602	33794	5637	6701	6935	210	345	249	38	14	37	0.911482	0.91935	0.915687	0.915506	0.641356	0.676477	0.674506	0.664113	0.628054	0.451862	0.627498	0.569138	0.043469	-0.170057	0.00986269	-0.0389083	0.616663	0.772424	4.21444e-05	FALSE	0.105389	-0.102381	0.0784276	0.0271452
1aP	1bA	1	2	T	D	P	A	27457	33175	31959	32414	32442	33071	29983	36906	34859	78446	76139	74972	110	108	97	155	125	97	0.902412	0.909208	0.910085	0.907235	1.01883	1.0165	1.01661	1.01731	0.928301	0.933429	0.905105	0.922279	0.00889835	0.00921749	-0.0200987	-0.000660949	0.95197	0.97665	1.54474e-05	FALSE	-0.00500307	-0.00215312	-0.0314488	-0.0128683
1aP	1bE	1	2	T	D	P	E	27457	33175	31959	32414	32442	33071	69968	87636	81951	190520	178047	181927	472	624	543	421	397	363	0.902412	0.909208	0.910085	0.907235	1.02467	1.0143	1.02123	1.02006	0.861406	0.847426	0.846468	0.851767	-0.0632694	-0.0747823	-0.0829341	-0.0736619	0.00594336	0.0856105	9.46459e-05	TRUE	-0.0817025	-0.0845917	-0.0975675	-0.0879539
1aP	1bG	1	2	T	D	P	G	27457	33175	31959	32414	32442	33071	43429	51571	49671	51860	53224	52726	182	257	242	63	98	88	0.902412	0.909208	0.910085	0.907235	0.904087	0.916954	0.913796	0.911612	0.722942	0.773855	0.757808	0.751535	-0.092917	-0.059847	-0.0738244	-0.0755295	0.0157241	0.101057	6.78588e-05	TRUE	-0.0389716	-0.0140843	-0.0270552	-0.0267037
1aP	1bH	1	2	T	D	P	H	27457	33175	31959	32414	32442	33071	29038	35517	34497	62601	61358	62665	228	245	230	290	241	210	0.902412	0.909208	0.910085	0.907235	0.990507	0.990995	0.992023	0.991175	0.91332	0.910054	0.891859	0.905078	0.019475	0.0090329	-0.0109666	0.00584709	0.579892	0.742985	4.38911e-05	FALSE	0.0260757	0.0149234	-0.00578132	0.0117392
1aP	1bN	1	2	T	D	P	N	27457	33175	31959	32414	32442	33071	46300	54884	53192	93568	88811	87508	478	480	570	344	441	373	0.902412	0.909208	0.910085	0.907235	0.981052	0.981592	0.977592	0.980079	0.830009	0.90024	0.843359	0.85787	-0.0553039	0.00776892	-0.0463332	-0.0312894	0.253152	0.397126	5.20475e-05	FALSE	-0.0424033	0.0195714	-0.0322074	-0.0183464
1aP	1bV	1	2	T	D	P	V	27457	33175	31959	32414	32442	33071	41915	51613	48833	84114	82305	81225	523	689	530	300	384	344	0.902412	0.909208	0.910085	0.907235	0.980026	0.979489	0.979193	0.979569	0.796827	0.8284	0.842168	0.822465	-0.0875596	-0.0621601	-0.0489808	-0.0662335	0.0279966	0.118478	5.87874e-05	TRUE	-0.0739915	-0.049069	-0.0358188	-0.0529598
1aP	1bY	1	2	T	D	P	Y	27457	33175	31959	32414	32442	33071	39758	47346	45306	70505	70797	67960	332	386	408	172	208	204	0.902412	0.909208	0.910085	0.907235	0.961936	0.970244	0.964146	0.965442	0.781929	0.823556	0.804177	0.803221	-0.0861336	-0.0585982	-0.0732779	-0.0726699	0.0117709	0.0943505	7.43811e-05	TRUE	-0.0613334	-0.0399874	-0.0513353	-0.0508853
1aP	1cA	1	3	T	T	P	A	27457	33175	31959	32414	32442	33071	38892	48134	45877	105883	102672	104488	287	412	344	836	564	590	0.902412	0.909208	0.910085	0.907235	1.02465	1.0213	1.02496	1.02363	1.03453	0.957553	0.983658	0.991915	0.109882	0.0289813	0.0508602	0.0632412	0.120199	0.23034	4.95922e-05	FALSE	0.0914688	0.0141674	0.0335296	0.0463886
1aP	1cI	1	3	T	T	P	I	27457	33175	31959	32414	32442	33071	44973	55854	53379	117885	113807	114865	505	617	582	1018	1015	930	0.902412	0.909208	0.910085	0.907235	1.0191	1.01472	1.01669	1.01684	0.980685	0.983961	0.973354	0.979333	0.0610358	0.0613727	0.0480787	0.056829	0.00587793	0.0855055	9.52981e-05	TRUE	0.0469248	0.0512683	0.0366734	0.0449555
1aP	1cK	1	3	T	T	P	K	27457	33175	31959	32414	32442	33071	43670	53179	50309	133674	127312	126775	225	263	181	363	478	333	0.902412	0.909208	0.910085	0.907235	1.04179	1.03789	1.03968	1.03979	0.948102	0.998288	0.993874	0.980088	0.0079786	0.0546327	0.0476765	0.0367626	0.127124	0.238494	4.95327e-05	FALSE	-0.024323	0.0274273	0.019341	0.00748178
1aP	1cP	1	3	T	T	P	P	27457	33175	31959	32414	32442	33071	28182	34218	32905	24636	25131	23594	60	91	51	51	64	48	0.902412	0.909208	0.910085	0.907235	0.858461	0.86806	0.856671	0.861064	0.854359	0.861833	0.896278	0.870823	0.079673	0.0725854	0.116634	0.0896307	0.0224338	0.11177	6.2023e-05	TRUE	0.149341	0.136214	0.18301	0.156188
1aP	1cR	1	3	T	T	P	R	27457	33175	31959	32414	32442	33071	46622	58343	55616	136102	133895	134511	303	385	312	853	772	711	0.902412	0.909208	0.910085	0.907235	1.03485	1.03181	1.0337	1.03346	1.02954	1.01241	1.02504	1.02233	0.0956784	0.0742808	0.0842805	0.0847466	0.00527804	0.0848345	9.9941e-05	TRUE	0.0691012	0.0516983	0.0604822	0.0604272
1aP	1cS	1	3	T	T	P	S	27457	33175	31959	32414	32442	33071	44219	55024	52312	107482	106523	106044	50	28	29	92	47	62	0.902412	0.909208	0.910085	0.907235	1.00806	1.00736	1.008	1.00781	0.967333	0.98686	1.01574	0.989979	0.057648	0.0709581	0.0983814	0.0756625	0.0242104	0.113438	6.0689e-05	TRUE	0.0518287	0.0659774	0.0930111	0.0702724
1aP	1dF	1	4	T	L	P	F	27457	33175	31959	32414	32442	33071	52296	63416	61306	15915	16673	16184	264	449	383	37	86	56	0.902412	0.909208	0.910085	0.907235	0.704102	0.720417	0.711177	0.711899	0.590676	0.674893	0.625147	0.630239	-0.0447145	0.0198836	-0.0220841	-0.0156383	0.49549	0.66708	4.77076e-05	FALSE	0.0330607	0.0974487	0.0541387	0.0615494
1aP	1dH	1	4	T	L	P	H	27457	33175	31959	32414	32442	33071	31615	38665	35681	4659	4864	4666	208	139	112	15	31	12	0.902412	0.909208	0.910085	0.907235	0.59802	0.614472	0.608893	0.607128	0.493475	0.696766	0.579876	0.590039	-0.0461849	0.138083	0.0257322	0.0392099	0.540684	0.708855	4.54188e-05	FALSE	0.00208627	0.192075	0.0777442	0.0906353
1aP	1dI	1	4	T	L	P	I	27457	33175	31959	32414	32442	33071	45877	54391	51370	26780	27992	26397	501	672	598	155	93	150	0.902412	0.909208	0.910085	0.907235	0.799386	0.816948	0.808159	0.808164	0.706513	0.628185	0.703736	0.679478	-0.0148626	-0.11459	-0.0317576	-0.0537368	0.223306	0.359098	5.15634e-05	FALSE	0.0658554	-0.0394626	0.0441648	0.0235192
1aP	1dP	1	4	T	L	P	P	27457	33175	31959	32414	32442	33071	25330	30574	30133	5096	4609	5100	205	309	209	7	7	21	0.902412	0.909208	0.910085	0.907235	0.643558	0.640477	0.64645	0.643495	0.38411	0.36808	0.570525	0.440905	-0.196645	-0.214246	-0.0177992	-0.142897	0.150504	0.268228	5.01325e-05	FALSE	-0.132679	-0.152167	0.0457712	-0.0796917
1aP	1dR	1	4	T	L	P	R	27457	33175	31959	32414	32442	33071	35154	43184	39934	6908	6757	6630	173	184	165	9	4	11	0.902412	0.909208	0.910085	0.907235	0.640117	0.64583	0.643648	0.643198	0.445701	0.362157	0.510792	0.43955	-0.131948	-0.225037	-0.0749832	-0.143989	0.0811747	0.182237	4.98849e-05	TRUE	-0.0690175	-0.161469	-0.012173	-0.0808865
1aP	1dV	1	4	T	L	P	V	27457	33175	31959	32414	32442	33071	50773	61527	58266	10533	12384	11139	291	475	367	4	23	7	0.902412	0.909208	0.910085	0.907235	0.648047	0.682022	0.664187	0.664752	0.251	0.477253	0.328578	0.352277	-0.333805	-0.142847	-0.275889	-0.250847	0.047216	0.141797	5.29211e-05	TRUE	-0.268528	-0.070875	-0.207903	-0.182436
1aP	1eE	1	5	T	Q	P	E	27457	33175	31959	32414	32442	33071	45445	55444	52861	82803	84409	83918	694	995	793	565	765	507	0.902412	0.909208	0.910085	0.907235	0.965899	0.972826	0.972401	0.970376	0.84805	0.87464	0.839973	0.854221	-0.0235891	-0.00986222	-0.0449953	-0.0261489	0.124845	0.235682	4.95567e-05	FALSE	-0.00116336	0.00723078	-0.027793	-0.00724187
1aP	1eH	1	5	T	Q	P	H	27457	33175	31959	32414	32442	33071	71313	87204	80472	59489	62641	59000	157	211	178	55	35	25	0.902412	0.909208	0.910085	0.907235	0.851613	0.864872	0.859913	0.858799	0.724692	0.654221	0.61929	0.666067	-0.0438144	-0.132128	-0.163304	-0.113082	0.0872325	0.189928	5.00276e-05	TRUE	0.0276665	-0.067569	-0.0977967	-0.0458997
1aP	1eK	1	5	T	Q	P	K	27457	33175	31959	32414	32442	33071	48000	58740	54592	103285	103762	99871	214	325	248	190	380	335	0.902412	0.909208	0.910085	0.907235	0.990231	0.994195	0.993051	0.992492	0.860732	0.93489	0.94889	0.914837	-0.0328642	0.0309598	0.0451284	0.014408	0.609075	0.766177	4.24957e-05	FALSE	-0.0260759	0.0347827	0.0496551	0.0194539
1aP	1eL	1	5	T	Q	P	L	27457	33175	31959	32414	32442	33071	43147	53444	50322	96139	96361	95249	304	435	413	236	221	254	0.902412	0.909208	0.910085	0.907235	0.995335	0.997139	0.998011	0.996828	0.841094	0.815093	0.834323	0.83017	-0.0571082	-0.0915145	-0.0739516	-0.0741914	0.0174566	0.104196	6.60374e-05	TRUE	-0.0538303	-0.0896191	-0.0726423	-0.0720306
1aP	1eP	1	5	T	Q	P	P	27457	33175	31959	32414	32442	33071	27345	34190	31760	4276	4005	4380	106	199	156	16	14	25	0.902412	0.909208	0.910085	0.907235	0.606697	0.604222	0.616633	0.609184	0.601528	0.530944	0.6385	0.590324	0.0540373	-0.0184198	0.0773115	0.037643	0.321588	0.481116	5.19063e-05	FALSE	0.105623	0.0320072	0.131943	0.0898575
1aP	1eR	1	5	T	Q	P	R	27457	33175	31959	32414	32442	33071	37130	45826	43088	53530	53111	52078	210	236	217	57	104	66	0.902412	0.909208	0.910085	0.907235	0.931647	0.933623	0.932698	0.932656	0.687368	0.794647	0.731796	0.737937	-0.153362	-0.0542108	-0.117038	-0.108204	0.0647582	0.162019	5.05224e-05	TRUE	-0.112012	-0.0160827	-0.0787622	-0.0689524
1aP	1fE	1	6	T	A	P	E	27457	33175	31959	32414	32442	33071	42084	51147	48450	90045	88846	89732	121	176	225	268	164	196	0.902412	0.909208	0.910085	0.907235	0.989404	0.991783	0.994843	0.99201	0.994459	0.90227	0.885013	0.927248	0.101609	0.000532461	-0.0203783	0.0272543	0.544492	0.712516	4.53664e-05	FALSE	0.108958	0.00591604	-0.0170061	0.0326226
1aP	1fG	1	6	T	A	P	G	27457	33175	31959	32414	32442	33071	50126	60766	58313	44569	46346	44478	156	201	142	3	10	10	0.902412	0.909208	0.910085	0.907235	0.860944	0.873486	0.86567	0.8667	0.300121	0.481148	0.518772	0.433347	-0.476806	-0.313032	-0.269062	-0.352967	0.0306032	0.122531	5.7965e-05	TRUE	-0.40783	-0.251054	-0.20517	-0.288018
1aP	1fP	1	6	T	A	P	P	27457	33175	31959	32414	32442	33071	24150	28997	27994	2035	1936	2177	167	310	270	20	12	3	0.902412	0.909208	0.910085	0.907235	0.516252	0.523425	0.533216	0.524298	0.567675	0.445082	0.249897	0.420885	0.101804	-0.0308203	-0.235375	-0.0547973	0.632543	0.785767	4.14593e-05	FALSE	0.112197	-0.0153058	-0.214896	-0.039335
1aP	1fS	1	6	T	A	P	S	27457	33175	31959	32414	32442	33071	40110	49215	46800	66235	69213	66486	253	381	306	51	90	72	0.902412	0.909208	0.910085	0.907235	0.951508	0.961428	0.956229	0.956388	0.643846	0.705029	0.694422	0.681099	-0.214806	-0.169109	-0.175828	-0.186581	0.00577858	0.0850648	9.56945e-05	TRUE	-0.183988	-0.145456	-0.149516	-0.159653
1aP	1fT	1	6	T	A	P	T	27457	33175	31959	32414	32442	33071	41667	51302	48468	64889	65428	60858	229	216	211	173	164	138	0.902412	0.909208	0.910085	0.907235	0.942933	0.947376	0.938251	0.942853	0.83711	0.872837	0.843279	0.851075	-0.0138043	0.0114745	-0.0106093	-0.00431306	0.64173	0.791991	4.08411e-05	FALSE	0.0217098	0.0427142	0.0249816	0.0298019
1aP	1fV	1	6	T	A	P	V	27457	33175	31959	32414	32442	33071	53600	66123	62086	64680	65837	63386	189	255	269	104	127	133	0.902412	0.909208	0.910085	0.907235	0.905621	0.911797	0.908122	0.908513	0.790748	0.812234	0.802544	0.801842	-0.0264949	-0.0167792	-0.0239246	-0.0223996	0.0164228	0.102129	6.6823e-05	TRUE	0.0268112	0.0311866	0.0251996	0.0277325
1aP	1gA	1	7	T	E	P	A	27457	33175	31959	32414	32442	33071	26259	31934	30928	35877	35443	35532	24	46	42	67	45	88	0.902412	0.909208	0.910085	0.907235	0.923787	0.927403	0.925311	0.925501	1.02832	0.909261	1.01281	0.983461	0.19468	0.0660578	0.170694	0.14381	0.0678167	0.16569	5.03079e-05	TRUE	0.23986	0.107126	0.212408	0.186465
1aP	1gD	1	7	T	E	P	D	27457	33175	31959	32414	32442	33071	62123	75703	72602	36182	38820	38067	131	206	178	12	48	28	0.902412	0.909208	0.910085	0.907235	0.799057	0.81643	0.811094	0.80886	0.528466	0.703063	0.635792	0.62244	-0.192612	-0.0392425	-0.102373	-0.111409	0.129329	0.241201	4.95572e-05	FALSE	-0.111862	0.0359646	-0.0268454	-0.0342475
1aP	1gG	1	7	T	E	P	G	27457	33175	31959	32414	32442	33071	45023	55658	51590	5423	5467	5282	296	233	272	54	16	10	0.902412	0.909208	0.910085	0.907235	0.568515	0.578912	0.573261	0.573563	0.629245	0.527466	0.424131	0.526947	0.116211	0.00111423	-0.0975862	0.00657961	0.924903	0.962684	1.9315e-05	FALSE	0.152148	0.0418635	-0.0591307	0.0449603
1aP	1gK	1	7	T	E	P	K	27457	33175	31959	32414	32442	33071	48414	58520	54910	85579	82379	84446	178	279	183	210	246	181	0.902412	0.909208	0.910085	0.907235	0.961465	0.961567	0.967777	0.963603	0.902318	0.894328	0.903505	0.90005	0.03468	0.0200627	0.0227452	0.0258293	0.0289461	0.11974	5.8325e-05	TRUE	0.0597594	0.0436374	0.0426259	0.0486743
1aP	1gQ	1	7	T	E	P	Q	27457	33175	31959	32414	32442	33071	29600	36004	34811	60068	58946	61427	175	195	233	127	151	225	0.902412	0.909208	0.910085	0.907235	0.98166	0.983274	0.987798	0.984244	0.831234	0.875667	0.900018	0.868973	-0.0546281	-0.0183338	0.00103721	-0.0239749	0.279466	0.430004	5.23917e-05	FALSE	-0.0421245	-0.00757088	0.00889873	-0.0135989
1aP	1gV	1	7	T	E	P	V	27457	33175	31959	32414	32442	33071	41851	51426	48281	73885	71845	69721	91	112	164	99	202	163	0.902412	0.909208	0.910085	0.907235	0.961281	0.960476	0.958611	0.960123	0.890459	0.997183	0.904215	0.930619	0.0229874	0.12391	0.031797	0.0595648	0.20623	0.337923	5.14614e-05	FALSE	0.0481756	0.148094	0.0568131	0.084361
1aP	2aA	1	8	T	T	P	A	27457	33175	31959	32414	32442	33071	36771	44479	42557	136627	127588	130743	74	113	102	158	110	169	0.902412	0.909208	0.910085	0.907235	1.07014	1.06387	1.06853	1.06752	0.989095	0.908552	0.978626	0.958758	0.0233881	-0.0587299	0.00616932	-0.00972416	0.734826	0.854059	3.55654e-05	FALSE	-0.033803	-0.106828	-0.0453882	-0.0620062
1aP	2aI	1	8	T	T	P	I	27457	33175	31959	32414	32442	33071	46044	57344	53475	176629	171736	173055	148	170	188	752	757	564	0.902412	0.909208	0.910085	0.907235	1.07481	1.07007	1.07611	1.07366	1.11592	1.12708	1.06507	1.10269	0.146005	0.154164	0.0857232	0.128631	0.0270171	0.117591	5.94905e-05	TRUE	0.0844869	0.100821	0.0277096	0.0710059
1aP	2aK	1	8	T	T	P	K	27457	33175	31959	32414	32442	33071	45604	55452	53456	137194	130709	130881	447	458	582	798	458	794	0.902412	0.909208	0.910085	0.907235	1.03925	1.03566	1.03549	1.0368	0.962913	0.91242	0.950333	0.941889	0.0250791	-0.029207	0.00795151	0.00127452	0.943842	0.973069	1.674e-05	FALSE	-0.00511192	-0.054703	-0.0171912	-0.0256687
1aP	2aP	1	8	T	T	P	P	27457	33175	31959	32414	32442	33071	26115	32082	30040	1910	1809	1986	245	261	288	7	8	7	0.902412	0.909208	0.910085	0.907235	0.495535	0.499142	0.509575	0.501417	0.358035	0.411535	0.363873	0.377814	-0.0891422	-0.0422894	-0.0998833	-0.077105	0.0487729	0.14362	5.25814e-05	TRUE	-0.0900495	-0.0393921	-0.0912606	-0.0735674
1aP	2aR	1	8	T	T	P	R	27457	33175	31959	32414	32442	33071	44960	55521	52834	123945	118380	121878	114	212	123	209	285	326	0.902412	0.909208	0.910085	0.907235	1.02648	1.02124	1.02681	1.02484	0.966802	0.954948	1.04703	0.989594	0.0404974	0.0264297	0.112543	0.0598234	0.154096	0.273068	5.02526e-05	FALSE	0.0206427	0.0116588	0.0938557	0.0420524
1aP	2aS	1	8	T	T	P	S	27457	33175	31959	32414	32442	33071	39260	47346	45102	106412	100950	100675	222	206	203	351	363	213	0.902412	0.909208	0.910085	0.907235	1.024	1.02124	1.02202	1.02242	0.945148	0.993842	0.912107	0.950366	0.021081	0.0653239	-0.0180222	0.0227942	0.44368	0.617238	4.94994e-05	FALSE	0.0031759	0.0505525	-0.0332301	0.00683277
1aP	2bA	1	9	T	D	P	A	27457	33175	31959	32414	32442	33071	23923	29884	28418	58951	57657	59025	160	252	165	138	304	227	0.902412	0.909208	0.910085	0.907235	1.01006	1.00687	1.01154	1.00949	0.856494	0.939382	0.951555	0.91581	-0.0549992	0.0239248	0.0309711	-3.44356e-05	0.999116	0.999396	2.08517e-06	FALSE	-0.0622958	0.0192796	0.0231683	-0.00661595
1aP	2bE	1	9	T	D	P	E	27457	33175	31959	32414	32442	33071	85987	105202	99122	241791	228263	231618	454	512	530	1075	746	1034	0.902412	0.909208	0.910085	0.907235	1.02938	1.02375	1.02869	1.02727	1.00423	0.966517	1.00242	0.991054	0.0753082	0.0357152	0.0662228	0.0590821	0.0387061	0.131571	5.47887e-05	TRUE	0.0531516	0.0191161	0.0461575	0.039475
1aP	2bG	1	9	T	D	P	G	27457	33175	31959	32414	32442	33071	36076	43768	41322	41133	42416	41087	287	359	296	58	32	72	0.902412	0.909208	0.910085	0.907235	0.897323	0.90791	0.904275	0.903169	0.644216	0.564958	0.69926	0.636145	-0.16554	-0.260522	-0.123707	-0.183256	0.0454822	0.139749	5.3449e-05	TRUE	-0.108861	-0.210945	-0.0730369	-0.130948
1aP	2bH	1	9	T	D	P	H	27457	33175	31959	32414	32442	33071	25183	30144	28416	47617	43989	45308	245	324	371	149	171	154	0.902412	0.909208	0.910085	0.907235	0.97132	0.96674	0.973036	0.970365	0.805383	0.820569	0.777079	0.801011	-0.071148	-0.0583989	-0.108466	-0.0793377	0.0340313	0.125773	5.63984e-05	TRUE	-0.052049	-0.0377582	-0.0916359	-0.060481
1aP	2bN	1	9	T	D	P	N	27457	33175	31959	32414	32442	33071	45310	55708	52606	90276	91532	88881	158	235	106	122	176	119	0.902412	0.909208	0.910085	0.907235	0.978974	0.983787	0.981472	0.981411	0.840307	0.870869	0.92195	0.877709	-0.0431311	-0.0235985	0.0287266	-0.0126677	0.614677	0.770907	4.2275e-05	FALSE	-0.0288829	-0.0131545	0.0405045	-0.000510935
1aP	2bV	1	9	T	D	P	V	27457	33175	31959	32414	32442	33071	46883	57971	55117	97071	98318	94984	183	256	232	261	332	315	0.902412	0.909208	0.910085	0.907235	0.984598	0.988343	0.984352	0.985765	0.93007	0.949781	0.949637	0.943163	0.0415563	0.0511714	0.0537926	0.0488401	0.00575039	0.0854077	9.63427e-05	TRUE	0.052126	0.0587538	0.0638009	0.0582269
1aP	2bY	1	9	T	D	P	Y	27457	33175	31959	32414	32442	33071	32423	40646	39445	46859	48785	48377	178	299	181	32	52	37	0.902412	0.909208	0.910085	0.907235	0.932007	0.938652	0.934826	0.935162	0.627099	0.66102	0.673941	0.65402	-0.213955	-0.19241	-0.176831	-0.194399	0.00305127	0.0820372	0.000127918	TRUE	-0.172785	-0.156739	-0.139574	-0.156366
1aP	2cE	1	10	T	Q	P	E	27457	33175	31959	32414	32442	33071	40622	49354	46667	83097	82049	80724	103	118	81	60	94	60	0.902412	0.909208	0.910085	0.907235	0.98283	0.985474	0.984898	0.9844	0.799082	0.879739	0.861408	0.846743	-0.0878352	-0.0162623	-0.0349338	-0.0463438	0.163123	0.283583	5.01264e-05	FALSE	-0.0760984	-0.00687078	-0.0252633	-0.0360775
1aP	2cH	1	10	T	Q	P	H	27457	33175	31959	32414	32442	33071	66090	82059	75850	114104	112950	109020	320	266	382	158	79	136	0.902412	0.909208	0.910085	0.907235	0.958019	0.95834	0.957928	0.958096	0.774895	0.737933	0.754726	0.755852	-0.0896327	-0.133397	-0.11707	-0.113367	0.0124496	0.096202	7.35167e-05	TRUE	-0.0625326	-0.10803	-0.0916804	-0.0874143
1aP	2cK	1	10	T	Q	P	K	27457	33175	31959	32414	32442	33071	48073	57635	54815	135456	127388	127446	185	364	282	261	216	184	0.902412	0.909208	0.910085	0.907235	1.02967	1.02641	1.02796	1.02801	0.92848	0.837414	0.842935	0.86961	-0.000711277	-0.0958037	-0.0925955	-0.0630368	0.180551	0.305865	5.06509e-05	FALSE	-0.0231074	-0.114356	-0.112123	-0.0831955
1aP	2cL	1	10	T	Q	P	L	27457	33175	31959	32414	32442	33071	43688	54890	51252	85581	86187	82765	132	128	87	108	30	40	0.902412	0.909208	0.910085	0.907235	0.976494	0.977266	0.974888	0.976216	0.848778	0.703902	0.791964	0.781548	-0.0324226	-0.184636	-0.0952675	-0.104109	0.142468	0.257787	4.99188e-05	FALSE	-0.0165828	-0.170196	-0.0795297	-0.0887694
1aP	2cP	1	10	T	Q	P	P	27457	33175	31959	32414	32442	33071	21255	26872	24640	1175	1408	1410	246	327	288	17	8	2	0.902412	0.909208	0.910085	0.907235	0.454587	0.488594	0.488553	0.477245	0.487239	0.379134	0.181461	0.349278	0.0770142	-0.0650995	-0.263164	-0.0837497	0.485285	0.657072	4.7989e-05	FALSE	0.0520418	-0.0679558	-0.265797	-0.0939038
1aP	2cR	1	10	T	Q	P	R	27457	33175	31959	32414	32442	33071	35359	43290	41447	108826	101746	102884	79	96	73	91	107	60	0.902412	0.909208	0.910085	0.907235	1.04259	1.03524	1.03749	1.03844	0.89882	0.928011	0.876549	0.901127	-0.0420239	-0.0132372	-0.0676551	-0.0409721	0.121025	0.231105	4.94891e-05	FALSE	-0.0749933	-0.0384156	-0.0943172	-0.069242
1aP	2dI	1	11	T	L	P	I	27457	33175	31959	32414	32442	33071	39298	47596	45132	3251	3483	3767	249	494	333	12	32	29	0.902412	0.909208	0.910085	0.907235	0.513557	0.536606	0.543515	0.531226	0.434513	0.51908	0.549698	0.501097	-0.0289266	0.031193	0.0550534	0.0191066	0.524344	0.693809	4.60918e-05	FALSE	-0.0199678	0.0531718	0.0804168	0.0378736
1aP	2dQ	1	11	T	L	P	Q	27457	33175	31959	32414	32442	33071	34844	41237	39368	5450	6186	6019	739	895	903	52	26	76	0.902412	0.909208	0.910085	0.907235	0.606733	0.639771	0.631649	0.626051	0.489881	0.403825	0.544727	0.479478	-0.0576419	-0.177861	-0.0301272	-0.0885433	0.190191	0.317999	5.09376e-05	FALSE	-0.00604288	-0.115982	0.029238	-0.030929
1aP	2dR	1	11	T	L	P	R	27457	33175	31959	32414	32442	33071	32567	41039	37642	6075	6064	6007	229	360	434	17	23	41	0.902412	0.909208	0.910085	0.907235	0.632501	0.6376	0.637886	0.635996	0.497714	0.517095	0.561547	0.525452	-0.0730623	-0.0626165	-0.0189836	-0.0515541	0.0895578	0.192971	4.99919e-05	TRUE	-0.0125127	-0.00136209	0.0422103	0.00944518
1aP	2dV	1	11	T	L	P	V	27457	33175	31959	32414	32442	33071	39696	49210	45292	2871	3180	2825	169	198	180	9	7	9	0.902412	0.909208	0.910085	0.907235	0.493899	0.518732	0.501098	0.504577	0.449123	0.432047	0.468903	0.450024	0.00342275	-0.0395885	0.0128607	-0.00776836	0.67784	0.816214	3.88709e-05	FALSE	0.00159687	-0.0264418	0.0170228	-0.00260738
1aP	2eA	1	12	T	E	P	A	27457	33175	31959	32414	32442	33071	26063	31607	30898	22603	25248	24748	33	39	40	16	7	9	0.902412	0.909208	0.910085	0.907235	0.857297	0.880135	0.872788	0.870073	0.772234	0.665554	0.687908	0.708565	-0.00140131	-0.134672	-0.106403	-0.0808254	0.184373	0.310572	5.07722e-05	FALSE	0.0685848	-0.0748279	-0.044637	-0.0169601
1aP	2eD	1	12	T	E	P	D	27457	33175	31959	32414	32442	33071	62886	76741	72573	27678	29187	28642	337	345	277	26	42	31	0.902412	0.909208	0.910085	0.907235	0.758078	0.773481	0.769731	0.767097	0.50335	0.609758	0.586219	0.566442	-0.180749	-0.0934978	-0.114301	-0.129516	0.0388786	0.131662	5.46952e-05	TRUE	-0.0982926	-0.0142371	-0.0353421	-0.0492906
1aP	2eG	1	12	T	E	P	G	27457	33175	31959	32414	32442	33071	34983	42679	40393	10192	11444	10796	238	289	313	7	24	42	0.902412	0.909208	0.910085	0.907235	0.697724	0.723246	0.712978	0.711316	0.362275	0.554784	0.612647	0.509902	-0.26736	-0.102797	-0.0362243	-0.13546	0.187371	0.314276	5.09242e-05	FALSE	-0.19063	-0.0249614	0.0402103	-0.0584603
1aP	2eK	1	12	T	E	P	K	27457	33175	31959	32414	32442	33071	38596	48853	45030	38807	40496	38720	113	169	213	52	41	66	0.902412	0.909208	0.910085	0.907235	0.878931	0.885455	0.883122	0.882503	0.764594	0.708862	0.734505	0.735987	-0.0285636	-0.0962021	-0.0692112	-0.064659	0.0813148	0.182408	4.9869e-05	TRUE	0.0348374	-0.0381562	-0.0107818	-0.00470021
1aP	2eQ	1	12	T	E	P	Q	27457	33175	31959	32414	32442	33071	26980	32407	30479	45127	43688	43774	116	115	101	106	79	98	0.902412	0.909208	0.910085	0.907235	0.95338	0.955349	0.957815	0.955515	0.864945	0.858454	0.900715	0.874705	0.00460322	-0.0101577	0.0290208	0.00782208	0.564222	0.730253	4.45218e-05	FALSE	0.0343652	0.0168449	0.0544715	0.0352272
1aP	2eV	1	12	T	E	P	V	27457	33175	31959	32414	32442	33071	39216	47754	45634	36392	38611	36679	59	105	105	10	30	29	0.902412	0.909208	0.910085	0.907235	0.8672	0.881875	0.873297	0.874124	0.618482	0.732369	0.717757	0.689536	-0.16409	-0.0694388	-0.0770185	-0.103516	0.0763301	0.176425	5.00917e-05	TRUE	-0.0969417	-0.0101741	-0.0154099	-0.0408419
1aP	2fA	1	13	T	D	P	A	27457	33175	31959	32414	32442	33071	24658	30837	28296	79836	78096	77717	177	204	216	601	294	436	0.902412	0.909208	0.910085	0.907235	1.05	1.04597	1.05222	1.0494	1.05696	0.964944	1.00737	1.00976	0.109427	0.0139396	0.0497643	0.0577102	0.174022	0.298111	5.06651e-05	FALSE	0.0701622	-0.019572	0.0116044	0.0207315
1aP	2fE	1	13	T	D	P	E	27457	33175	31959	32414	32442	33071	55283	69426	66527	151828	149108	148738	157	236	203	143	203	132	0.902412	0.909208	0.910085	0.907235	1.02592	1.02228	1.02226	1.02349	0.86447	0.890771	0.842435	0.865892	-0.0613359	-0.0386967	-0.0879073	-0.0626466	0.0478612	0.142716	5.27872e-05	TRUE	-0.0807541	-0.0542261	-0.103284	-0.0794213
1aP	2fG	1	13	T	D	P	G	27457	33175	31959	32414	32442	33071	31695	39321	37077	56544	58368	56152	33	38	60	52	35	42	0.902412	0.909208	0.910085	0.907235	0.962812	0.969191	0.965542	0.965849	0.944655	0.9006	0.85317	0.899475	0.0758013	0.0194032	-0.0255551	0.0232164	0.511472	0.682438	4.68259e-05	FALSE	0.100081	0.0386274	-0.00440079	0.0447692
1aP	2fH	1	13	T	D	P	H	27457	33175	31959	32414	32442	33071	25034	30650	28834	61107	57571	57646	66	58	81	87	55	60	0.902412	0.909208	0.910085	0.907235	1.00868	1.00302	1.00598	1.00589	0.918545	0.904787	0.861408	0.894913	0.00830232	-0.00716809	-0.0541177	-0.0176611	0.446014	0.619988	4.94907e-05	FALSE	0.00202892	-0.00919367	-0.058116	-0.0217602
1aP	2fN	1	13	T	D	P	N	27457	33175	31959	32414	32442	33071	43500	52511	50326	109573	107211	106290	158	166	121	214	304	224	0.902412	0.909208	0.910085	0.907235	1.01328	1.01501	1.01397	1.01408	0.922513	0.999378	0.994779	0.972223	0.0081205	0.076526	0.0719804	0.052209	0.141819	0.256916	4.98478e-05	FALSE	-0.00157039	0.066217	0.062486	0.0423775
1aP	2fV	1	13	T	D	P	V	27457	33175	31959	32414	32442	33071	38346	47780	44805	89684	85955	86514	102	136	97	252	99	151	0.902412	0.909208	0.910085	0.907235	1.00242	0.996816	1.00091	1.00005	1.01044	0.866783	0.969547	0.948924	0.105843	-0.0395308	0.0586303	0.0416475	0.433301	0.606399	4.99836e-05	FALSE	0.104114	-0.0374226	0.0580257	0.0415723
1aP	2fY	1	13	T	D	P	Y	27457	33175	31959	32414	32442	33071	36676	44098	42019	83197	81360	79394	426	377	448	580	268	449	0.902412	0.909208	0.910085	0.907235	0.997954	1.00045	0.997756	0.998718	0.923275	0.863373	0.90543	0.897359	0.0227093	-0.0462402	-0.00261294	-0.00871463	0.707375	0.835801	3.70992e-05	FALSE	0.0241548	-0.0465373	-0.00113655	-0.00783968
1aP	2gA	1	14	T	E	P	A	27457	33175	31959	32414	32442	33071	26451	32110	30483	34584	35523	34269	114	103	94	52	20	7	0.902412	0.909208	0.910085	0.907235	0.917352	0.926937	0.922152	0.922147	0.763305	0.676859	0.526905	0.65569	-0.0645244	-0.165921	-0.312331	-0.180925	0.128324	0.240102	4.95509e-05	FALSE	-0.0163489	-0.124636	-0.269194	-0.136726
1aP	2gD	1	14	T	E	P	D	27457	33175	31959	32414	32442	33071	59105	72786	69804	60158	63045	60067	418	442	455	131	205	122	0.902412	0.909208	0.910085	0.907235	0.880716	0.89177	0.88323	0.885239	0.708399	0.801998	0.713445	0.741281	-0.0863695	-0.00880755	-0.0903701	-0.061849	0.145153	0.261092	4.97946e-05	FALSE	-0.0235756	0.0470005	-0.0319772	-0.00285076
1aP	2gG	1	14	T	E	P	G	27457	33175	31959	32414	32442	33071	30990	37398	35023	6442	6276	6493	209	207	141	3	4	16	0.902412	0.909208	0.910085	0.907235	0.648343	0.655891	0.659715	0.65465	0.257335	0.345229	0.588237	0.396934	-0.327737	-0.251113	-0.0121596	-0.197003	0.173919	0.298075	5.06749e-05	FALSE	-0.262376	-0.184916	0.0547784	-0.130838
1aP	2gK	1	14	T	E	P	K	27457	33175	31959	32414	32442	33071	42603	52706	49880	61780	63089	59468	609	815	869	145	134	225	0.902412	0.909208	0.910085	0.907235	0.932501	0.938263	0.930706	0.933823	0.6682	0.65295	0.708353	0.676501	-0.1733	-0.200127	-0.138668	-0.170698	0.0106868	0.093404	7.74666e-05	TRUE	-0.132378	-0.164263	-0.0994503	-0.132031
1aP	2gQ	1	14	T	E	P	Q	27457	33175	31959	32414	32442	33071	22663	28234	26383	48673	48075	48064	79	51	48	128	76	26	0.902412	0.909208	0.910085	0.907235	0.989953	0.988914	0.992443	0.990436	0.948728	0.969752	0.815832	0.911437	0.0553828	0.0706228	-0.0873753	0.0128768	0.82194	0.905911	2.92088e-05	FALSE	0.06236	0.0778427	-0.0824586	0.019248
1aP	2gV	1	14	T	E	P	V	27457	33175	31959	32414	32442	33071	33386	40982	40019	50974	51205	51578	208	234	192	110	173	115	0.902412	0.909208	0.910085	0.907235	0.940038	0.944427	0.942052	0.942172	0.78494	0.869011	0.830472	0.828141	-0.0633616	0.0103299	-0.0268757	-0.0266358	0.337116	0.499269	5.18636e-05	FALSE	-0.0263131	0.0430914	0.00682851	0.00786893
1aP	3aE	1	15	T	K	P	E	27457	33175	31959	32414	32442	33071	31873	39505	36194	14805	16502	15243	198	267	209	15	24	14	0.902412	0.909208	0.910085	0.907235	0.765962	0.786958	0.779187	0.777369	0.500683	0.566164	0.511487	0.526111	-0.19053	-0.149345	-0.19764	-0.179172	0.00698558	0.0864777	8.85795e-05	TRUE	-0.108038	-0.0708212	-0.119065	-0.099308
1aP	3aM	1	15	T	K	P	M	27457	33175	31959	32414	32442	33071	35047	43477	41266	51265	51828	50440	84	116	98	39	48	28	0.902412	0.909208	0.910085	0.907235	0.933768	0.937671	0.934335	0.935258	0.765894	0.7856	0.722693	0.758062	-0.0767496	-0.0669385	-0.127632	-0.09044	0.0406401	0.133638	5.42463e-05	TRUE	-0.0364668	-0.0307827	-0.090139	-0.0524628
1aP	3aN	1	15	T	K	P	N	27457	33175	31959	32414	32442	33071	58482	70389	66716	150660	143653	145937	212	288	235	502	484	439	0.902412	0.909208	0.910085	0.907235	1.01656	1.01495	1.01908	1.01686	1.00423	0.98703	0.996098	0.995787	0.0868736	0.0642319	0.0686507	0.0732521	0.00882968	0.090045	8.18747e-05	TRUE	0.0747002	0.0539648	0.0555534	0.0614061
1aP	3aQ	1	15	T	K	P	Q	27457	33175	31959	32414	32442	33071	24886	31935	29459	61576	64718	65762	39	42	73	65	34	111	0.902412	0.909208	0.910085	0.907235	1.01066	1.01394	1.02203	1.01554	0.95286	0.88205	0.966125	0.933678	0.0408249	-0.0398296	0.0359865	0.0123273	0.683399	0.820512	3.86567e-05	FALSE	0.0330837	-0.0493838	0.0207712	0.00149038
1aP	3aR	1	15	T	K	P	R	27457	33175	31959	32414	32442	33071	27724	33849	31474	58004	56021	56272	236	312	274	246	423	422	0.902412	0.909208	0.910085	0.907235	0.986123	0.98483	0.989708	0.986887	0.884204	0.956164	0.96799	0.936119	-0.00568579	0.060749	0.0672707	0.040778	0.222306	0.357933	5.16145e-05	FALSE	0.00386955	0.0705433	0.0739282	0.049447
1aP	3aT	1	15	T	K	P	T	27457	33175	31959	32414	32442	33071	25973	31910	30130	15337	15571	15554	172	229	249	25	21	34	0.902412	0.909208	0.910085	0.907235	0.801071	0.809297	0.808829	0.806399	0.596003	0.569038	0.615186	0.593409	-0.126893	-0.166782	-0.120917	-0.138197	0.0106781	0.0933868	7.75252e-05	TRUE	-0.0463487	-0.090556	-0.0450824	-0.0606624
1aP	3bA	1	16	T	S	P	A	27457	33175	31959	32414	32442	33071	30021	37157	35144	86958	80975	83141	100	142	119	362	359	223	0.902412	0.909208	0.910085	0.907235	1.03371	1.02438	1.03049	1.02953	1.06633	1.04572	0.996554	1.0362	0.133492	0.114349	0.0587239	0.102188	0.0449315	0.13913	5.35258e-05	TRUE	0.107843	0.0972895	0.0373279	0.0808202
1aP	3bC	1	16	T	S	P	C	27457	33175	31959	32414	32442	33071	39818	48429	45381	98321	94922	92083	341	461	390	179	211	206	0.902412	0.909208	0.910085	0.907235	1.01036	1.00914	1.00814	1.00921	0.783852	0.800095	0.812168	0.798705	-0.127912	-0.117423	-0.105323	-0.116886	0.00310331	0.0821112	0.000126986	TRUE	-0.135431	-0.123628	-0.110789	-0.123283
1aP	3bF	1	16	T	S	P	F	27457	33175	31959	32414	32442	33071	48070	59209	56993	118583	115386	115804	281	404	319	400	395	342	0.902412	0.909208	0.910085	0.907235	1.01022	1.00831	1.00834	1.00896	0.929788	0.909182	0.915242	0.918071	0.0181509	-0.00758478	-0.0024303	0.00271194	0.763024	0.871085	3.35482e-05	FALSE	0.0107364	-0.0132198	-0.00803353	-0.00350566
1aP	3bP	1	16	T	S	P	P	27457	33175	31959	32414	32442	33071	20260	25566	23507	2632	2510	2552	73	162	69	7	7	5	0.902412	0.909208	0.910085	0.907235	0.579577	0.578842	0.581794	0.580071	0.535158	0.460888	0.522933	0.506326	0.0121407	-0.0654	-0.00654984	-0.0199364	0.483373	0.655339	4.8077e-05	FALSE	0.0528901	-0.024679	0.0353701	0.0211938
1aP	3bT	1	16	T	S	P	T	27457	33175	31959	32414	32442	33071	28139	35406	33894	74934	76152	73730	51	69	67	79	126	137	0.902412	0.909208	0.910085	0.907235	1.02141	1.02249	1.01827	1.02072	0.942151	0.998966	1.00926	0.983458	0.0204156	0.0693096	0.0825465	0.0574239	0.0933525	0.197329	5.00484e-05	TRUE	0.00452176	0.0536296	0.0700247	0.0427253
1aP	3bY	1	16	T	S	P	Y	27457	33175	31959	32414	32442	33071	42575	52270	47928	98191	96006	94523	261	353	278	451	665	607	0.902412	0.909208	0.910085	0.907235	1.00038	0.999801	1.00399	1.00139	0.958144	1.00344	1.01881	0.993466	0.0553919	0.0944141	0.105091	0.0849658	0.0301805	0.122317	5.84135e-05	TRUE	0.0551243	0.0945465	0.102431	0.0840338
1aP	3cD	1	17	T	A	P	D	27457	33175	31959	32414	32442	33071	38844	47759	44742	50337	51994	50045	156	191	158	131	76	26	0.902412	0.909208	0.910085	0.907235	0.916048	0.92463	0.921415	0.920698	0.852583	0.779974	0.642356	0.758304	0.0259297	-0.0607083	-0.19621	-0.0769962	0.355797	0.521495	5.1691e-05	FALSE	0.0746963	-0.018364	-0.152744	-0.0321374
1aP	3cG	1	17	T	A	P	G	27457	33175	31959	32414	32442	33071	38334	46120	44112	40378	41213	40242	443	476	516	111	152	207	0.902412	0.909208	0.910085	0.907235	0.885732	0.896252	0.891735	0.89124	0.675667	0.748355	0.772109	0.732044	-0.123628	-0.0665249	-0.0394466	-0.0765333	0.0909819	0.194856	5.00066e-05	TRUE	-0.0625924	-0.0123733	0.0159741	-0.0196638
1aP	3cP	1	17	T	A	P	P	27457	33175	31959	32414	32442	33071	26477	32013	30793	2022	1942	2020	324	395	441	27	7	19	0.902412	0.909208	0.910085	0.907235	0.501857	0.509648	0.508441	0.506649	0.514625	0.33279	0.447226	0.431547	0.0617435	-0.130586	-0.0154996	-0.0281141	0.664811	0.807601	3.95563e-05	FALSE	0.0643504	-0.122121	-0.00746695	-0.0217457
1aP	3cS	1	17	T	A	P	S	27457	33175	31959	32414	32442	33071	39853	47262	45436	62192	62051	63907	248	315	266	233	204	162	0.902412	0.909208	0.910085	0.907235	0.943235	0.951548	0.954775	0.949853	0.869006	0.849979	0.832898	0.850628	0.01782	-0.0151766	-0.036029	-0.0111286	0.551371	0.717954	4.50317e-05	FALSE	0.0531729	0.0138682	-0.00893309	0.0193694
1aP	3cT	1	17	T	A	P	T	27457	33175	31959	32414	32442	33071	54086	66528	60564	84471	86783	86065	564	695	711	225	311	226	0.902412	0.909208	0.910085	0.907235	0.943352	0.950619	0.956272	0.950081	0.743703	0.79685	0.738218	0.75959	-0.10759	-0.0674616	-0.132071	-0.102374	0.0322142	0.123902	5.71828e-05	TRUE	-0.0722997	-0.0379239	-0.105782	-0.0720017
1aP	3cV	1	17	T	A	P	V	27457	33175	31959	32414	32442	33071	45921	55458	52650	65758	67352	64761	28	67	33	70	35	13	0.902412	0.909208	0.910085	0.907235	0.930658	0.940346	0.935251	0.935419	1.01217	0.819094	0.769463	0.86691	0.172336	-0.0358763	-0.0816957	0.0182548	0.837074	0.913517	2.79107e-05	FALSE	0.214178	-0.00104887	-0.0446439	0.0561618
1aP	3dF	1	18	T	L	P	F	27457	33175	31959	32414	32442	33071	57030	68927	65969	31858	32386	32369	656	844	740	87	95	53	0.902412	0.909208	0.910085	0.907235	0.792952	0.803863	0.801435	0.799417	0.582598	0.59849	0.52123	0.567439	-0.132972	-0.132389	-0.208143	-0.157835	0.0244719	0.114025	6.06724e-05	TRUE	-0.0516665	-0.0554793	-0.131405	-0.0795168
1aP	3dM	1	18	T	L	P	M	27457	33175	31959	32414	32442	33071	28453	34135	32117	18768	20944	19691	23	33	28	8	14	12	0.902412	0.909208	0.910085	0.907235	0.817263	0.842215	0.83387	0.831116	0.723647	0.789185	0.781732	0.764855	-0.0138611	0.0234354	0.0228387	0.0108043	0.47342	0.646114	4.84625e-05	FALSE	0.0645983	0.0937879	0.0945066	0.0842976
1aP	3dS	1	18	T	L	P	S	27457	33175	31959	32414	32442	33071	23696	28470	27389	3683	3540	3744	48	59	78	14	9	9	0.902412	0.909208	0.910085	0.907235	0.60581	0.612798	0.615347	0.611318	0.697887	0.642176	0.590667	0.643577	0.151197	0.0850153	0.0306486	0.0889538	0.125316	0.236359	4.96124e-05	FALSE	0.202451	0.13844	0.0848531	0.141915
1aP	3dV	1	18	T	L	P	V	27457	33175	31959	32414	32442	33071	30525	36906	35810	4065	4500	4362	328	401	409	10	19	34	0.902412	0.909208	0.910085	0.907235	0.583201	0.609985	0.598557	0.597248	0.367531	0.474134	0.542927	0.461531	-0.158756	-0.0804688	-0.00181161	-0.0803454	0.218163	0.352473	5.14651e-05	FALSE	-0.116478	-0.0280115	0.0465181	-0.0326572
1aP	3dW	1	18	T	L	P	W	27457	33175	31959	32414	32442	33071	33843	39388	37562	34145	33679	34141	34	33	42	8	36	34	0.902412	0.909208	0.910085	0.907235	0.879433	0.889915	0.8912	0.886849	0.666469	0.924925	0.874337	0.82191	-0.127142	0.115807	0.0632684	0.0173113	0.836373	0.913681	2.79677e-05	FALSE	-0.0639105	0.172285	0.118882	0.075752
1aP	3eE	1	19	T	Q	P	E	27457	33175	31959	32414	32442	33071	44510	54323	51766	131418	129992	134028	232	308	268	599	800	614	0.902412	0.909208	0.910085	0.907235	1.03651	1.03782	1.04362	1.03932	1.01689	1.0496	1.02582	1.03077	0.0815276	0.106009	0.0760282	0.0878549	0.0108227	0.093793	7.74795e-05	TRUE	0.0535947	0.0788533	0.0446476	0.0590319
1aP	3eH	1	19	T	Q	P	H	27457	33175	31959	32414	32442	33071	61356	75338	71535	60021	61402	63395	259	330	362	58	161	145	0.902412	0.909208	0.910085	0.907235	0.874915	0.883022	0.887515	0.881818	0.659232	0.809272	0.771887	0.746797	-0.130301	0.00642026	-0.0358279	-0.0532363	0.31844	0.477117	5.18739e-05	FALSE	-0.0655702	0.0652984	0.0210929	0.00694034
1aP	3eK	1	19	T	Q	P	K	27457	33175	31959	32414	32442	33071	39063	48793	46790	73226	74322	75229	289	318	348	119	130	171	0.902412	0.909208	0.910085	0.907235	0.970056	0.972901	0.97425	0.972402	0.748333	0.783857	0.801645	0.777945	-0.127057	-0.100712	-0.0850052	-0.104258	0.0135652	0.0979033	7.14573e-05	TRUE	-0.107174	-0.0836637	-0.0688899	-0.0865758
1aP	3eL	1	19	T	Q	P	L	27457	33175	31959	32414	32442	33071	39532	49430	46405	94016	94323	93406	158	156	177	218	162	329	0.902412	0.909208	0.910085	0.907235	1.00487	1.00529	1.00696	1.00571	0.925223	0.917844	0.995369	0.946145	0.018417	0.00382693	0.0789446	0.0337295	0.280125	0.430728	5.23476e-05	FALSE	0.0149253	0.00026384	0.0742764	0.0298219
1aP	3eR	1	19	T	Q	P	R	27457	33175	31959	32414	32442	33071	41942	51899	49293	48570	50043	47715	268	297	268	124	70	61	0.902412	0.909208	0.910085	0.907235	0.899596	0.907186	0.900368	0.902383	0.765389	0.704706	0.689589	0.719895	-0.0464167	-0.120114	-0.129822	-0.0987845	0.0642856	0.161303	5.0568e-05	TRUE	0.0093594	-0.0702425	-0.077625	-0.0461694
1aP	3eT	1	19	T	Q	P	T	27457	33175	31959	32414	32442	33071	343	283	250	257	180	182	215	198	211	32	18	32	0.902412	0.909208	0.910085	0.907235	0.835907	0.847387	0.858881	0.847392	0.599472	0.567788	0.630471	0.599244	-0.15486	-0.202663	-0.151184	-0.169569	0.00942644	0.0906235	7.99053e-05	TRUE	-0.0797531	-0.133506	-0.0853979	-0.0995525
1aP	3fA	1	20	T	T	P	A	27457	33175	31959	32414	32442	33071	33106	41567	39259	88452	86871	85514	396	314	316	503	421	494	0.902412	0.909208	0.910085	0.907235	1.0219	1.01836	1.01846	1.01957	0.913121	0.954565	0.970162	0.945949	-0.00904926	0.0286632	0.0432755	0.0209632	0.31089	0.467213	5.18101e-05	FALSE	-0.0253167	0.0159654	0.0306165	0.00708839
1aP	3fI	1	20	T	T	P	I	27457	33175	31959	32414	32442	33071	48129	58534	54481	93500	92206	91116	576	598	554	572	456	495	0.902412	0.909208	0.910085	0.907235	0.975278	0.97773	0.979989	0.977665	0.877114	0.873457	0.888709	0.87976	-0.0029892	-0.0155034	-0.00316456	-0.00721905	0.223511	0.359304	5.15358e-05	FALSE	0.013624	-0.0013436	0.00951587	0.00726543
1aP	3fN	1	20	T	T	P	N	27457	33175	31959	32414	32442	33071	44611	52815	49842	100526	97520	93154	326	492	433	408	522	732	0.902412	0.909208	0.910085	0.907235	0.996981	1.00056	0.996168	0.997903	0.910955	0.920926	0.981556	0.937812	0.0112674	0.0112094	0.0749579	0.0324782	0.265847	0.412721	5.20923e-05	FALSE	0.0133962	0.0108363	0.0774705	0.033901
1aP	3fP	1	20	T	T	P	P	27457	33175	31959	32414	32442	33071	27120	33153	31138	1888	1871	2125	232	240	199	2	12	7	0.902412	0.909208	0.910085	0.907235	0.488316	0.499266	0.514198	0.500593	0.182748	0.481865	0.417698	0.36077	-0.257914	0.0279283	-0.0502659	-0.0934173	0.387681	0.556612	5.08656e-05	FALSE	-0.262903	0.0308921	-0.0392562	-0.0904222
1aP	3fS	1	20	T	T	P	S	27457	33175	31959	32414	32442	33071	86398	106414	98772	182669	180326	179723	518	609	638	593	538	469	0.902412	0.909208	0.910085	0.907235	0.987659	0.988223	0.992266	0.989383	0.897914	0.894604	0.860296	0.884271	0.00663825	-0.00389702	-0.0427507	-0.0133365	0.468222	0.641517	4.87326e-05	FALSE	0.0151651	0.00376149	-0.0377211	-0.00626484
1aP	3gA	1	21	T	E	P	A	27457	33175	31959	32414	32442	33071	27310	35176	32135	14375	15950	14992	124	64	138	3	7	17	0.902412	0.909208	0.910085	0.907235	0.784252	0.798749	0.794089	0.792363	0.333704	0.594365	0.600196	0.509422	-0.374014	-0.131864	-0.122493	-0.209457	0.125945	0.237272	4.96322e-05	FALSE	-0.292103	-0.0543842	-0.0450015	-0.130496
1aP	3gD	1	21	T	E	P	D	27457	33175	31959	32414	32442	33071	67927	83137	77567	64573	69333	64473	360	438	409	146	162	178	0.902412	0.909208	0.910085	0.907235	0.870725	0.886324	0.878183	0.878411	0.74611	0.76947	0.783969	0.766516	-0.039643	-0.0363835	-0.0152521	-0.0304262	0.057724	0.153553	5.10758e-05	TRUE	0.0264231	0.0213613	0.0448093	0.0308646
1aP	3gG	1	21	T	E	P	G	27457	33175	31959	32414	32442	33071	39057	47845	44598	4870	4470	4447	213	170	192	35	7	5	0.902412	0.909208	0.910085	0.907235	0.573576	0.571714	0.569412	0.571567	0.613948	0.453961	0.373919	0.480609	0.0963468	-0.0658466	-0.144294	-0.0379314	0.645976	0.795203	4.06473e-05	FALSE	0.134513	-0.0280684	-0.107445	-0.000333583
1aP	3gK	1	21	T	E	P	K	27457	33175	31959	32414	32442	33071	56220	68553	64533	36648	38293	37970	642	817	816	105	67	101	0.902412	0.909208	0.910085	0.907235	0.815535	0.828724	0.827878	0.824046	0.613263	0.552977	0.600887	0.589043	-0.122686	-0.200506	-0.152552	-0.158581	0.0198239	0.107443	6.38611e-05	TRUE	-0.0439672	-0.127384	-0.0797309	-0.083694
1aP	3gV	1	21	T	E	P	V	27457	33175	31959	32414	32442	33071	42822	52886	48144	33612	34217	31475	168	231	154	40	16	29	0.902412	0.909208	0.910085	0.907235	0.842707	0.849841	0.843221	0.845256	0.6682	0.528705	0.66199	0.619632	-0.092269	-0.243977	-0.105414	-0.14722	0.0936406	0.197797	5.0018e-05	TRUE	-0.0186412	-0.175414	-0.0357422	-0.0765992
1aP	4aF	1	22	T	I	P	F	27457	33175	31959	32414	32442	33071	38376	45948	43576	2973	3289	3209	183	324	237	16	2	29	0.902412	0.909208	0.910085	0.907235	0.503953	0.533434	0.52528	0.520889	0.521649	0.181217	0.599217	0.434028	0.0668751	-0.303785	0.121168	-0.0385809	0.799823	0.89281	3.09192e-05	FALSE	0.0706346	-0.283337	0.137765	-0.0249791
1aP	4aL	1	22	T	I	P	L	27457	33175	31959	32414	32442	33071	29598	36796	34152	6318	7097	6829	224	338	258	10	4	11	0.902412	0.909208	0.910085	0.907235	0.652223	0.675893	0.670728	0.666281	0.42332	0.274758	0.445703	0.38126	-0.165253	-0.339769	-0.164717	-0.223247	0.0618554	0.158697	5.08994e-05	TRUE	-0.0987962	-0.269013	-0.0952791	-0.154363
1aP	4aM	1	22	T	I	P	M	27457	33175	31959	32414	32442	33071	34225	42358	39623	2970	3288	3100	41	28	20	2	1	1	0.902412	0.909208	0.910085	0.907235	0.520552	0.545082	0.534095	0.533243	0.436286	0.433507	0.468903	0.446232	-0.0334657	-0.0620868	-0.0171693	-0.0375739	0.103476	0.209713	4.96004e-05	FALSE	-0.0208062	-0.0361008	0.00373332	-0.0177246
1aP	4aN	1	22	T	I	P	N	27457	33175	31959	32414	32442	33071	28230	35484	33541	3910	3726	4160	68	81	108	11	7	4	0.902412	0.909208	0.910085	0.907235	0.588947	0.588505	0.601184	0.592879	0.611656	0.560509	0.425205	0.532457	0.080183	0.0254352	-0.121924	-0.00543526	0.936446	0.969429	1.78183e-05	FALSE	0.124834	0.0699957	-0.0726385	0.0407304
1aP	4aS	1	22	T	I	P	S	27457	33175	31959	32414	32442	33071	31370	38231	36299	2923	2974	3255	140	144	134	12	9	7	0.902412	0.909208	0.910085	0.907235	0.53096	0.54539	0.553957	0.543436	0.518746	0.513936	0.475281	0.502654	0.0396013	0.0180631	-0.0288677	0.0095989	0.681676	0.819067	3.87316e-05	FALSE	0.0576293	0.0441922	0.00126677	0.0343628
1aP	4aT	1	22	T	I	P	T	27457	33175	31959	32414	32442	33071	25423	31544	29250	3141	3489	3243	34	47	68	6	7	5	0.902412	0.909208	0.910085	0.907235	0.572232	0.595976	0.584858	0.584355	0.624385	0.638738	0.525058	0.59606	0.107996	0.0968714	-0.00721228	0.065885	0.214377	0.347774	5.14185e-05	FALSE	0.145575	0.14428	0.0359187	0.108591
1aP	4aV	1	22	T	I	P	V	27457	33175	31959	32414	32442	33071	28888	35457	33658	31294	32071	31233	88	95	99	32	18	64	0.902412	0.909208	0.910085	0.907235	0.889836	0.897994	0.894217	0.894016	0.73015	0.673336	0.841586	0.748357	-0.0728489	-0.143128	0.0277716	-0.062735	0.333307	0.495413	5.19571e-05	FALSE	-0.0133084	-0.0896356	0.0822869	-0.00688567
1aP	4bD	1	23	T	A	P	D	27457	33175	31959	32414	32442	33071	30306	38226	35183	65051	63927	64750	85	133	155	76	40	66	0.902412	0.909208	0.910085	0.907235	0.98987	0.986326	0.993922	0.990039	0.861761	0.739741	0.780789	0.794097	-0.0315098	-0.157034	-0.123764	-0.104103	0.109182	0.216653	4.96304e-05	FALSE	-0.0244765	-0.148177	-0.119797	-0.0974838
1aP	4bG	1	23	T	A	P	G	27457	33175	31959	32414	32442	33071	38427	47460	44658	50258	53589	49988	295	314	308	82	67	71	0.902412	0.909208	0.910085	0.907235	0.917398	0.929876	0.921522	0.922932	0.690849	0.690411	0.691437	0.690899	-0.137021	-0.15504	-0.147227	-0.146429	0.00126679	0.0779005	0.000187834	TRUE	-0.0888667	-0.115127	-0.103809	-0.102601
1aP	4bP	1	23	T	A	P	P	27457	33175	31959	32414	32442	33071	22361	28303	26667	1957	2100	1971	322	543	388	27	34	36	0.902412	0.909208	0.910085	0.907235	0.521794	0.538593	0.525813	0.528733	0.515531	0.5142	0.558924	0.529552	0.0446584	0.0245073	0.0803895	0.0498517	0.0927271	0.196745	5.00655e-05	TRUE	0.0579672	0.047436	0.0972506	0.0675513
1aP	4bS	1	23	T	A	P	S	27457	33175	31959	32414	32442	33071	35071	42830	40906	67208	66880	66096	217	356	288	210	365	244	0.902412	0.909208	0.910085	0.907235	0.97328	0.976471	0.974972	0.974908	0.873336	0.916008	0.880964	0.890103	-0.00496337	0.028192	-0.00634362	0.00562833	0.667512	0.809386	3.93786e-05	FALSE	0.0129108	0.043111	0.00934406	0.0217886
1aP	4bT	1	23	T	A	P	T	27457	33175	31959	32414	32442	33071	55789	67906	64846	93379	94779	94514	139	101	165	215	89	180	0.902412	0.909208	0.910085	0.907235	0.953484	0.96034	0.95996	0.957928	0.941938	0.894241	0.917775	0.917984	0.0815028	0.0210916	0.0441288	0.0489077	0.108798	0.216245	4.96397e-05	FALSE	0.111206	0.0453515	0.0684033	0.0749871
1aP	4bV	1	23	T	A	P	V	27457	33175	31959	32414	32442	33071	56272	67240	63353	82836	78299	81409	552	610	522	317	251	313	0.902412	0.909208	0.910085	0.907235	0.934697	0.934304	0.941618	0.936873	0.796996	0.784793	0.830632	0.80414	-0.0464857	-0.0646838	-0.0263211	-0.0458302	0.0537702	0.148809	5.1562e-05	TRUE	-0.00667433	-0.026884	0.00760029	-0.00865267
1aP	4cD	1	24	T	N	P	D	27457	33175	31959	32414	32442	33071	34744	41938	38859	76320	74198	73367	110	182	151	133	99	180	0.902412	0.909208	0.910085	0.907235	0.99325	0.99442	0.997644	0.995105	0.905908	0.824909	0.930685	0.887167	0.00958771	-0.0792261	0.0227439	-0.0156315	0.673729	0.813313	3.90582e-05	FALSE	0.0143093	-0.0755497	0.0242934	-0.0123157
1aP	4cH	1	24	T	N	P	H	27457	33175	31959	32414	32442	33071	25200	30064	29336	53367	50886	50731	24	68	78	64	74	44	0.902412	0.909208	0.910085	0.907235	0.987899	0.988055	0.984858	0.986937	1.02161	0.924572	0.821742	0.922643	0.130123	0.0262245	-0.0745628	0.0272616	0.689857	0.824884	3.82829e-05	FALSE	0.138489	0.0339895	-0.0648673	0.0358704
1aP	4cI	1	24	T	N	P	I	27457	33175	31959	32414	32442	33071	39044	47433	45556	65557	65801	64931	427	507	407	277	249	328	0.902412	0.909208	0.910085	0.907235	0.953943	0.959462	0.956706	0.956704	0.814825	0.810225	0.873683	0.832911	-0.0460244	-0.0621269	0.00299883	-0.0350508	0.215389	0.34912	5.14436e-05	FALSE	-0.0165817	-0.0373796	0.0290529	-0.00830281
1aP	4cK	1	24	T	N	P	K	27457	33175	31959	32414	32442	33071	76320	92800	87744	158268	157555	156180	543	700	615	444	423	486	0.902412	0.909208	0.910085	0.907235	0.984828	0.988496	0.989061	0.987461	0.848688	0.840025	0.870827	0.85318	-0.0400324	-0.0587236	-0.0293025	-0.0426861	0.0382429	0.130934	5.48581e-05	TRUE	-0.0296147	-0.0512382	-0.0222355	-0.0343628
1aP	4cS	1	24	T	N	P	S	27457	33175	31959	32414	32442	33071	34572	43171	40824	70709	72785	69600	145	190	241	91	169	319	0.902412	0.909208	0.910085	0.907235	0.982805	0.987492	0.982786	0.984361	0.809982	0.895586	0.945933	0.883834	-0.076913	-0.00224987	0.0515135	-0.00921645	0.827605	0.909575	2.87647e-05	FALSE	-0.0651598	0.0058716	0.0624868	0.00106622
1aP	4cT	1	24	T	N	P	T	27457	33175	31959	32414	32442	33071	26221	33371	30969	47365	50184	50053	217	275	221	288	195	366	0.902412	0.909208	0.910085	0.907235	0.964635	0.97106	0.975011	0.970235	0.919541	0.863012	0.97856	0.920371	0.0490427	-0.0198839	0.091217	0.0401253	0.34097	0.503802	5.1927e-05	FALSE	0.0722309	-0.00175048	0.106882	0.0591208
1aP	4cY	1	24	T	N	P	Y	27457	33175	31959	32414	32442	33071	44881	54645	51847	88204	85569	84665	107	179	199	95	105	165	0.902412	0.909208	0.910085	0.907235	0.976969	0.976874	0.976512	0.976785	0.860732	0.835754	0.877824	0.858103	-0.020897	-0.052428	-0.0108851	-0.02807	0.154151	0.273116	5.02518e-05	FALSE	-0.0053607	-0.0377517	0.00388685	-0.0130752
1aP	4dM	1	25	T	L	P	M	27457	33175	31959	32414	32442	33071	40100	50080	47297	19270	20498	20163	282	317	403	43	85	41	0.902412	0.909208	0.910085	0.907235	0.770931	0.784033	0.78096	0.778641	0.603012	0.723245	0.572338	0.632865	-0.0926854	0.0103952	-0.138402	-0.0735642	0.236543	0.375748	5.17572e-05	FALSE	-0.0102591	0.0891198	-0.0599248	0.00631195
1aP	4dP	1	25	T	L	P	P	27457	33175	31959	32414	32442	33071	22190	26726	25424	5262	5024	5730	146	160	226	15	24	44	0.902412	0.909208	0.910085	0.907235	0.667608	0.6722	0.688152	0.675987	0.54525	0.639761	0.66684	0.617284	-0.057207	0.0285905	0.0405628	0.00398209	0.908927	0.953905	2.13252e-05	FALSE	0.0132619	0.0985733	0.113394	0.0750763
1aP	4dQ	1	25	T	L	P	Q	27457	33175	31959	32414	32442	33071	32496	39418	37356	4957	4964	6093	38	50	43	11	13	27	0.902412	0.909208	0.910085	0.907235	0.603069	0.614625	0.641067	0.619587	0.696783	0.718815	0.837345	0.750981	0.152567	0.159993	0.253919	0.188826	0.0285653	0.118909	5.84036e-05	TRUE	0.202784	0.214037	0.316014	0.244278
1aP	4dR	1	25	T	L	P	R	27457	33175	31959	32414	32442	33071	29367	35854	33530	3639	3815	4574	119	123	113	5	7	21	0.902412	0.909208	0.910085	0.907235	0.572664	0.590407	0.615046	0.592706	0.414452	0.500471	0.660067	0.524997	-0.102327	-0.0363318	0.100322	-0.0127789	0.850281	0.920497	2.66865e-05	FALSE	-0.0645589	0.00896363	0.154426	0.0329436
1aP	4dV	1	25	T	L	P	V	27457	33175	31959	32414	32442	33071	38929	48759	44593	2757	3176	3039	237	391	386	14	23	26	0.902412	0.909208	0.910085	0.907235	0.490826	0.519875	0.513995	0.508232	0.464289	0.505223	0.512293	0.493935	0.0213615	0.0325483	0.0445132	0.0328076	0.039096	0.131999	5.46289e-05	TRUE	0.0178002	0.0462746	0.055419	0.0398313
1aP	4eM	1	26	T	L	P	M	27457	33175	31959	32414	32442	33071	40173	50236	46766	86986	84904	84063	288	348	395	419	252	422	0.902412	0.909208	0.910085	0.907235	0.991147	0.987844	0.990491	0.989827	0.932977	0.86603	0.914733	0.90458	0.0385545	-0.0321261	0.0133013	0.00657657	0.780596	0.881344	3.22845e-05	FALSE	0.0447188	-0.0242272	0.0194626	0.0133181
1aP	4eP	1	26	T	L	P	P	27457	33175	31959	32414	32442	33071	25712	31158	30240	4962	4575	4944	30	21	47	8	15	14	0.902412	0.909208	0.910085	0.907235	0.63747	0.636693	0.64141	0.638525	0.684778	0.864061	0.728761	0.7592	0.109517	0.285174	0.145022	0.179905	0.0785215	0.179045	4.99498e-05	TRUE	0.171635	0.346165	0.207213	0.241671
1aP	4eQ	1	26	T	L	P	Q	27457	33175	31959	32414	32442	33071	32001	37752	37003	61139	60037	60080	347	387	389	100	184	182	0.902412	0.909208	0.910085	0.907235	0.972836	0.979096	0.975678	0.97587	0.69613	0.805563	0.794505	0.7654	-0.181769	-0.0846387	-0.093445	-0.119951	0.060814	0.157386	5.10218e-05	TRUE	-0.163616	-0.071308	-0.0781762	-0.104367
1aP	4eR	1	26	T	L	P	R	27457	33175	31959	32414	32442	33071	29537	36006	34055	62335	62477	61093	115	212	193	52	110	152	0.902412	0.909208	0.910085	0.907235	0.987391	0.991627	0.990201	0.98974	0.762027	0.818122	0.870333	0.816827	-0.129006	-0.0834733	-0.0308352	-0.0811049	0.103639	0.209848	4.96326e-05	FALSE	-0.120299	-0.0779891	-0.02449	-0.0742595
1aP	4eV	1	26	T	L	P	V	27457	33175	31959	32414	32442	33071	40704	49127	47519	71659	69622	67965	531	677	538	367	261	353	0.902412	0.909208	0.910085	0.907235	0.960871	0.962532	0.957213	0.960205	0.824095	0.77543	0.843747	0.814424	-0.043007	-0.0997116	-0.027398	-0.0567056	0.123017	0.233247	4.9522e-05	FALSE	-0.0175768	-0.0766782	-0.00161916	-0.031958
1aP	4fE	1	27	T	K	P	E	27457	33175	31959	32414	32442	33071	34464	42325	39852	68657	67228	67706	470	517	488	388	370	339	0.902412	0.909208	0.910085	0.907235	0.978955	0.978922	0.982278	0.980051	0.850086	0.864339	0.852058	0.855494	-0.0333344	-0.0257053	-0.0418986	-0.0336461	0.0187815	0.106366	6.5007e-05	TRUE	-0.0190733	-0.0122687	-0.0306133	-0.0206518
1aP	4fM	1	27	T	K	P	M	27457	33175	31959	32414	32442	33071	42867	52751	50833	70827	71424	72428	247	324	285	159	149	238	0.902412	0.909208	0.910085	0.907235	0.951589	0.955975	0.956657	0.95474	0.813696	0.800776	0.878864	0.831112	-0.045029	-0.0684042	0.00822419	-0.0350697	0.261998	0.408273	5.21448e-05	FALSE	-0.0142566	-0.0417415	0.0343048	-0.00723112
1aP	4fN	1	27	T	K	P	N	27457	33175	31959	32414	32442	33071	53508	65575	62352	71833	72553	71872	209	197	227	134	112	213	0.902412	0.909208	0.910085	0.907235	0.921216	0.926953	0.925795	0.924655	0.81311	0.831259	0.895836	0.846735	-0.0182069	-0.011535	0.0532839	0.00784732	0.763528	0.871433	3.35066e-05	FALSE	0.0281857	0.0297422	0.0947769	0.0509016
1aP	4fQ	1	27	T	K	P	Q	27457	33175	31959	32414	32442	33071	28354	34118	33425	46322	45350	46560	384	440	384	238	415	242	0.902412	0.909208	0.910085	0.907235	0.949937	0.953321	0.953365	0.952208	0.808154	0.904012	0.837877	0.850014	-0.0490811	0.0372449	-0.0297663	-0.0138675	0.648977	0.797802	4.05003e-05	FALSE	-0.0173862	0.0653424	-0.00191576	0.0153468
1aP	4fR	1	27	T	K	P	R	27457	33175	31959	32414	32442	33071	38526	47297	45168	74662	72148	72356	317	342	327	384	547	425	0.902412	0.909208	0.910085	0.907235	0.974921	0.97311	0.973717	0.973916	0.906182	0.979917	0.943273	0.943124	0.0264012	0.0951576	0.0571077	0.0595555	0.0957489	0.200032	4.97678e-05	FALSE	0.0432404	0.112083	0.0735372	0.0762868
1aP	4fT	1	27	T	K	P	T	27457	33175	31959	32414	32442	33071	25998	31649	29953	32152	32895	31168	292	394	371	218	161	221	0.902412	0.909208	0.910085	0.907235	0.909212	0.917969	0.910895	0.912692	0.83538	0.783796	0.829674	0.816283	0.0148955	-0.0508299	0.000682443	-0.0117506	0.615783	0.771618	4.2205e-05	FALSE	0.066676	-0.00550978	0.0486671	0.0366111
1aP	4gA	1	28	T	E	P	A	27457	33175	31959	32414	32442	33071	27724	33307	31674	20512	22117	20029	133	143	112	55	18	38	0.902412	0.909208	0.910085	0.907235	0.834059	0.853577	0.838371	0.842002	0.74896	0.614558	0.747716	0.703745	-0.0037046	-0.161521	-0.0152733	-0.0601662	0.357846	0.523869	5.16314e-05	FALSE	0.0717808	-0.0938935	0.0554636	0.011117
1aP	4gD	1	28	T	E	P	D	27457	33175	31959	32414	32442	33071	63609	77992	72988	39642	42274	40313	149	162	187	35	77	31	0.902412	0.909208	0.910085	0.907235	0.808959	0.824399	0.818669	0.817342	0.666223	0.80552	0.64343	0.705058	-0.0637915	0.0559695	-0.101629	-0.0364836	0.522731	0.692502	4.62006e-05	FALSE	0.0158325	0.129872	-0.0272278	0.0394924
1aP	4gG	1	28	T	E	P	G	27457	33175	31959	32414	32442	33071	41423	52200	48729	4860	4473	4592	312	532	385	19	27	22	0.902412	0.909208	0.910085	0.907235	0.564671	0.55929	0.561185	0.561715	0.468742	0.48401	0.488346	0.480366	-0.0408244	-0.0245007	-0.0223805	-0.0292352	0.0375037	0.130192	5.51252e-05	TRUE	-0.00661005	0.00793014	0.0109467	0.00408891
1aP	4gK	1	28	T	E	P	K	27457	33175	31959	32414	32442	33071	54420	67054	62614	30533	31984	31743	473	564	632	41	88	92	0.902412	0.909208	0.910085	0.907235	0.793591	0.806027	0.806191	0.801936	0.520387	0.645424	0.624504	0.596771	-0.195759	-0.0874231	-0.109199	-0.130794	0.0584355	0.154713	5.11333e-05	TRUE	-0.114507	-0.0107759	-0.033025	-0.0527693
1aP	4gQ	1	28	T	E	P	Q	27457	33175	31959	32414	32442	33071	26822	33213	30332	42608	41816	41255	345	329	379	250	121	121	0.902412	0.909208	0.910085	0.907235	0.945837	0.945524	0.94989	0.947084	0.831017	0.768659	0.738858	0.779511	-0.0225181	-0.0910201	-0.125623	-0.0797203	0.119149	0.228976	4.96462e-05	FALSE	0.011431	-0.058822	-0.0959361	-0.0477757
1aP	4gV	1	28	T	E	P	V	27457	33175	31959	32414	32442	33071	42357	51185	47577	40867	43610	40605	520	676	542	131	159	154	0.902412	0.909208	0.910085	0.907235	0.872894	0.889401	0.882032	0.881443	0.676458	0.704412	0.721885	0.700918	-0.111252	-0.104239	-0.08084	-0.0987772	0.00855298	0.0893108	8.25322e-05	TRUE	-0.0458705	-0.0475785	-0.0220446	-0.0384979
1aP	5aE	1	29	T	K	P	E	27457	33175	31959	32414	32442	33071	41669	49631	47485	3808	3763	4053	337	473	338	20	38	28	0.902412	0.909208	0.910085	0.907235	0.528121	0.541702	0.54677	0.538864	0.464969	0.550022	0.542419	0.519137	-0.0116131	0.057502	0.0448112	0.0302334	0.290629	0.443262	5.22362e-05	FALSE	0.00496698	0.0819041	0.0716818	0.052851
1aP	5aM	1	29	T	K	P	M	27457	33175	31959	32414	32442	33071	43342	53373	50420	29031	32136	30606	232	248	340	107	65	46	0.902412	0.909208	0.910085	0.907235	0.819508	0.839505	0.832419	0.830477	0.764921	0.719969	0.613845	0.699578	0.0253873	-0.0433161	-0.143727	-0.0538853	0.386958	0.555883	5.08968e-05	FALSE	0.103497	0.0276334	-0.071771	0.0197866
1aP	5aN	1	29	T	K	P	N	27457	33175	31959	32414	32442	33071	54455	66436	62267	6087	6763	6555	526	591	511	49	48	41	0.902412	0.909208	0.910085	0.907235	0.557588	0.584046	0.577312	0.572982	0.530925	0.551588	0.537766	0.540093	0.0277515	0.0205678	0.0123626	0.0202273	0.0450655	0.139156	5.34942e-05	TRUE	0.058723	0.0633781	0.0524794	0.0581935
1aP	5aQ	1	29	T	K	P	Q	27457	33175	31959	32414	32442	33071	30265	38010	34579	10120	11847	10572	207	267	308	8	28	22	0.902412	0.909208	0.910085	0.907235	0.71788	0.744872	0.732554	0.731768	0.402223	0.588319	0.520837	0.503793	-0.2456	-0.0889246	-0.145849	-0.160125	0.0729357	0.172241	5.01738e-05	TRUE	-0.165913	-0.00968214	-0.0676269	-0.0810741
1aP	5aR	1	29	T	K	P	R	27457	33175	31959	32414	32442	33071	43881	54071	51501	49377	51504	50506	231	342	364	127	165	140	0.902412	0.909208	0.910085	0.907235	0.895395	0.905429	0.902264	0.90103	0.79062	0.807665	0.765975	0.788087	-0.0173953	-0.0155587	-0.0551626	-0.0293722	0.150632	0.268397	5.01566e-05	FALSE	0.0400368	0.0350236	-0.00370135	0.0237864
1aP	5bA	1	30	T	E	P	A	27457	33175	31959	32414	32442	33071	34631	41863	40490	73315	71069	73889	178	252	153	45	56	40	0.902412	0.909208	0.910085	0.907235	0.98785	0.988485	0.99269	0.989675	0.676972	0.69625	0.709764	0.694328	-0.214476	-0.202489	-0.193669	-0.203544	0.000876393	0.0797041	0.000233177	TRUE	-0.206077	-0.194996	-0.18891	-0.196661
1aP	5bD	1	30	T	E	P	D	27457	33175	31959	32414	32442	33071	80706	97711	94886	107384	106047	106195	209	384	310	194	323	166	0.902412	0.909208	0.910085	0.907235	0.919912	0.924186	0.921501	0.921866	0.867238	0.887557	0.814161	0.856319	0.0370985	0.0472793	-0.0244836	0.0199647	0.467122	0.640472	4.86532e-05	FALSE	0.0840979	0.0898261	0.0189438	0.0642893
1aP	5bG	1	30	T	E	P	G	27457	33175	31959	32414	32442	33071	42666	51605	49005	32988	34865	33031	63	95	107	23	29	27	0.902412	0.909208	0.910085	0.907235	0.8405	0.856061	0.847666	0.848076	0.730729	0.741881	0.704604	0.725738	-0.0277479	-0.0364568	-0.0668445	-0.043683	0.0663535	0.163769	5.03723e-05	TRUE	0.0463753	0.0305263	0.00179312	0.0262316
1aP	5bK	1	30	T	E	P	K	27457	33175	31959	32414	32442	33071	34240	41593	38952	71330	70457	69894	337	659	475	213	321	368	0.902412	0.909208	0.910085	0.907235	0.985496	0.988172	0.990235	0.987967	0.811018	0.809043	0.867941	0.829334	-0.0783049	-0.0894115	-0.0332568	-0.0669911	0.0598486	0.156253	5.11577e-05	TRUE	-0.0683312	-0.0817203	-0.0269328	-0.0589948
1aP	5bQ	1	30	T	E	P	Q	27457	33175	31959	32414	32442	33071	29716	37147	33944	52243	55327	53786	167	195	217	252	206	209	0.902412	0.909208	0.910085	0.907235	0.960671	0.969676	0.972129	0.967492	0.93832	0.920307	0.899636	0.919421	0.0713996	0.0386694	0.0149156	0.0416615	0.125941	0.237294	4.96339e-05	FALSE	0.0969481	0.0576119	0.0322776	0.0622792
1aP	5bV	1	30	T	E	P	V	27457	33175	31959	32414	32442	33071	55700	67651	62970	44046	45504	43539	315	400	444	106	90	153	0.902412	0.909208	0.910085	0.907235	0.843793	0.855425	0.851376	0.850198	0.718808	0.698035	0.749976	0.722273	-0.0426411	-0.0797243	-0.0248481	-0.0490711	0.0935338	0.19758	5.00061e-05	TRUE	0.0307376	-0.0125746	0.0428852	0.0203494
1aP	5cE	1	31	T	K	P	E	27457	33175	31959	32414	32442	33071	34965	42192	39826	107514	106535	104005	146	216	145	284	413	392	0.902412	0.909208	0.910085	0.907235	1.04245	1.04554	1.04488	1.04429	0.975467	1.00558	1.04992	1.01032	0.0347455	0.0549608	0.0989891	0.0628985	0.08014	0.180821	4.98715e-05	TRUE	0.00188938	0.0217878	0.0666326	0.0301033
1aP	5cI	1	31	T	K	P	I	27457	33175	31959	32414	32442	33071	43325	53020	49827	64898	66256	65121	259	376	364	185	147	178	0.902412	0.909208	0.910085	0.907235	0.937245	0.944449	0.944083	0.941926	0.828912	0.777442	0.800942	0.802432	-0.0168697	-0.0812596	-0.0582545	-0.0521279	0.109555	0.216866	4.95959e-05	FALSE	0.0216345	-0.0485093	-0.0255751	-0.0174833
1aP	5cN	1	31	T	K	P	N	27457	33175	31959	32414	32442	33071	61162	76781	70891	115717	117965	115202	553	725	615	579	725	686	0.902412	0.909208	0.910085	0.907235	0.971408	0.974139	0.975804	0.973784	0.884854	0.91242	0.921014	0.906096	0.00824361	0.0267246	0.0329485	0.0226389	0.0926918	0.19672	5.008e-05	TRUE	0.027288	0.0430392	0.0481424	0.0394898
1aP	5cQ	1	31	T	K	P	Q	27457	33175	31959	32414	32442	33071	35297	42732	41087	97803	94942	95194	368	405	435	442	570	755	0.902412	0.909208	0.910085	0.907235	1.02722	1.02716	1.02745	1.02728	0.904937	0.961537	0.985389	0.950621	-0.0220406	0.0276378	0.0503233	0.0186402	0.475016	0.647332	4.83794e-05	FALSE	-0.0424845	0.00853212	0.0311704	-0.000927327
1aP	5cR	1	31	T	K	P	R	27457	33175	31959	32414	32442	33071	42746	51824	50075	108667	105586	108690	186	268	210	286	353	248	0.902412	0.909208	0.910085	0.907235	1.01462	1.0147	1.01795	1.01576	0.941072	0.952012	0.929323	0.940802	0.0254668	0.0294359	0.00290322	0.0192686	0.14494	0.260752	4.97869e-05	FALSE	0.0147657	0.0193406	-0.00939189	0.00823813
1aP	5cT	1	31	T	K	P	T	27457	33175	31959	32414	32442	33071	32193	37876	36211	59879	56847	57138	51	63	33	34	31	26	0.902412	0.909208	0.910085	0.907235	0.968915	0.970778	0.971518	0.970403	0.818819	0.810499	0.870391	0.833236	-0.0555413	-0.0721401	-0.0137735	-0.0471517	0.113065	0.221575	4.96599e-05	FALSE	-0.034955	-0.0538414	0.00394505	-0.0282838
1aP	5dI	1	32	T	L	P	I	27457	33175	31959	32414	32442	33071	29427	36488	34025	19589	22075	20519	226	196	267	31	36	41	0.902412	0.909208	0.910085	0.907235	0.818603	0.840194	0.831465	0.830087	0.587528	0.668868	0.632283	0.62956	-0.151188	-0.0950432	-0.124421	-0.123551	0.0167888	0.102818	6.64825e-05	TRUE	-0.0729356	-0.0242435	-0.0522784	-0.0498192
1aP	5dP	1	32	T	L	P	P	27457	33175	31959	32414	32442	33071	27645	34227	32472	4634	3987	4358	24	52	38	10	13	15	0.902412	0.909208	0.910085	0.907235	0.616862	0.60342	0.612671	0.610984	0.750064	0.713178	0.769757	0.744333	0.1934	0.164544	0.212174	0.190039	0.00527105	0.084822	0.000100039	TRUE	0.248679	0.214683	0.26548	0.242947
1aP	5dQ	1	32	T	L	P	Q	27457	33175	31959	32414	32442	33071	26333	32658	30310	3550	3676	3404	310	349	399	35	30	26	0.902412	0.909208	0.910085	0.907235	0.584994	0.598491	0.58673	0.590072	0.55905	0.559742	0.50747	0.542087	0.0311447	0.0155889	-0.0265044	0.00674306	0.733143	0.85294	3.5658e-05	FALSE	0.0741693	0.063932	0.0173579	0.0518197
1aP	5dR	1	32	T	L	P	R	27457	33175	31959	32414	32442	33071	24147	30397	28364	2514	2525	2447	80	135	160	5	22	30	0.902412	0.909208	0.910085	0.907235	0.547192	0.554823	0.548328	0.550114	0.472542	0.651673	0.661361	0.595192	-0.021251	0.147224	0.162335	0.0961027	0.244006	0.38526	5.18337e-05	FALSE	0.00480608	0.177666	0.189921	0.124131
1aP	5dV	1	32	T	L	P	V	27457	33175	31959	32414	32442	33071	28444	34602	33794	5637	6701	6935	283	299	264	5	14	26	0.902412	0.909208	0.910085	0.907235	0.641356	0.676477	0.674506	0.664113	0.287721	0.472429	0.567607	0.442586	-0.291047	-0.142629	-0.0462502	-0.159975	0.153678	0.272567	5.0233e-05	FALSE	-0.227741	-0.071753	0.0239825	-0.0918371
1aS	1bA	1	2	T	D	S	A	104719	127528	122725	196004	192268	197757	29983	36906	34859	78446	76139	74972	559	698	722	1107	1311	1180	0.969833	0.971426	0.974574	0.971944	1.01883	1.0165	1.01661	1.01731	0.978084	1.00301	0.976634	0.98591	-0.0100089	0.0155561	-0.0141292	-0.00286063	0.787137	0.884378	3.17685e-05	FALSE	-0.0146179	0.0117355	-0.0175624	-0.00681494
1aS	1bE	1	2	T	D	S	E	104719	127528	122725	196004	192268	197757	69968	87636	81951	190520	178047	181927	1349	1568	1423	3146	3109	3157	0.969833	0.971426	0.974574	0.971944	1.02467	1.0143	1.02123	1.02006	1.002	1.0108	1.02113	1.01131	0.00824391	0.0254826	0.0258744	0.019867	0.0759748	0.175915	5.00857e-05	TRUE	0.00215898	0.0221815	0.0214625	0.0152677
1aS	1bG	1	2	T	D	S	G	104719	127528	122725	196004	192268	197757	43429	51571	49671	51860	53224	52726	565	643	766	538	453	419	0.969833	0.971426	0.974574	0.971944	0.904087	0.916954	0.913796	0.911612	0.87097	0.86208	0.817258	0.850103	-0.0058439	-0.0286722	-0.0733033	-0.0359398	0.211312	0.344197	5.14424e-05	FALSE	0.0138917	-0.0120646	-0.057942	-0.018705
1aS	1bH	1	2	T	D	S	H	104719	127528	122725	196004	192268	197757	29038	35517	34497	62601	61358	62665	738	698	1001	1398	963	1413	0.969833	0.971426	0.974574	0.971944	0.990507	0.990995	0.992023	0.991175	0.971589	0.958674	0.955298	0.961854	0.0109625	-0.00400318	-0.011501	-0.0015139	0.839968	0.914899	2.76195e-05	FALSE	0.0131997	-0.00198776	-0.00990402	0.000435959
1aS	1bN	1	2	T	D	S	N	104719	127528	122725	196004	192268	197757	46300	54884	53192	93568	88811	87508	655	825	714	1234	1012	1016	0.969833	0.971426	0.974574	0.971944	0.981052	0.981592	0.977592	0.980079	0.970788	0.941782	0.956468	0.956346	0.019331	-0.011761	0.00373232	0.00376744	0.715463	0.841174	3.67696e-05	FALSE	0.0237371	-0.00769464	0.00813099	0.0080578
1aS	1bV	1	2	T	D	S	V	104719	127528	122725	196004	192268	197757	41915	51613	48833	84114	82305	81225	710	838	884	939	993	1221	0.969833	0.971426	0.974574	0.971944	0.980026	0.979489	0.979193	0.979569	0.919027	0.936811	0.952132	0.93599	-0.0314339	-0.0146895	-0.00216367	-0.0160957	0.198069	0.32771	5.11117e-05	FALSE	-0.026796	-0.010172	0.0019298	-0.0116794
1aS	1bY	1	2	T	D	S	Y	104719	127528	122725	196004	192268	197757	39758	47346	45306	70505	70797	67960	896	1294	1181	1494	1748	1580	0.969833	0.971426	0.974574	0.971944	0.961936	0.970244	0.964146	0.965442	0.952925	0.955642	0.947486	0.952018	0.0200073	0.0131219	0.00785479	0.0136613	0.0603859	0.156841	5.1032e-05	TRUE	0.0286142	0.0195893	0.0147604	0.0209879
1aS	1cA	1	3	T	T	S	A	104719	127528	122725	196004	192268	197757	38892	48134	45877	105883	102672	104488	539	573	672	1270	1318	1609	0.969833	0.971426	0.974574	0.971944	1.02465	1.0213	1.02496	1.02363	1.00351	1.03214	1.03224	1.02263	0.00977351	0.0400246	0.0333415	0.0277132	0.0943504	0.198606	4.98816e-05	TRUE	0.00369502	0.0350634	0.02813	0.0222961
1aS	1cI	1	3	T	T	S	I	104719	127528	122725	196004	192268	197757	44973	55854	53379	117885	113807	114865	673	756	729	1888	1629	1469	0.969833	0.971426	0.974574	0.971944	1.0191	1.01472	1.01669	1.01684	1.02903	1.02275	1.00713	1.01964	0.0406731	0.0370315	0.0162877	0.0313308	0.0540398	0.14921	5.15771e-05	TRUE	0.0359955	0.0336322	0.0128379	0.0274885
1aS	1cK	1	3	T	T	S	K	104719	127528	122725	196004	192268	197757	43670	53179	50309	133674	127312	126775	881	994	904	1724	1674	1776	0.969833	0.971426	0.974574	0.971944	1.04179	1.03789	1.03968	1.03979	0.976341	0.987333	1.00343	0.989036	-0.0340206	-0.0208964	-0.00981238	-0.0215765	0.0910221	0.194836	4.99992e-05	TRUE	-0.0445514	-0.0299069	-0.0182477	-0.030902
1aS	1cP	1	3	T	T	S	P	104719	127528	122725	196004	192268	197757	28182	34218	32905	24636	25131	23594	173	193	198	364	766	222	0.969833	0.971426	0.974574	0.971944	0.858461	0.86806	0.856671	0.861064	0.98695	1.11054	0.921764	1.00642	0.154386	0.267285	0.086875	0.169515	0.0843631	0.186425	4.98543e-05	TRUE	0.18109	0.291431	0.109904	0.194142
1aS	1cR	1	3	T	T	S	R	104719	127528	122725	196004	192268	197757	46622	58343	55616	136102	133895	134511	972	1156	942	1782	1836	1608	0.969833	0.971426	0.974574	0.971944	1.03485	1.03181	1.0337	1.03346	0.966802	0.978909	0.982968	0.976226	-0.0368335	-0.0234198	-0.0244514	-0.0282349	0.0225132	0.1118	6.19105e-05	TRUE	-0.0455415	-0.0309293	-0.0315648	-0.0360119
1aS	1cS	1	3	T	T	S	S	104719	127528	122725	196004	192268	197757	44219	55024	52312	107482	106523	106044	1362	1610	1530	3057	3217	2950	0.969833	0.971426	0.974574	0.971944	1.00806	1.00736	1.008	1.00781	0.996402	1.01191	1.0007	1.003	0.0187526	0.0333298	0.0183361	0.0234728	0.0413925	0.1346	5.41559e-05	TRUE	0.0168073	0.0316456	0.0167015	0.0217181
1aS	1dF	1	4	T	L	S	F	104719	127528	122725	196004	192268	197757	52296	63416	61306	15915	16673	16184	1270	1565	1272	278	413	356	0.969833	0.971426	0.974574	0.971944	0.704102	0.720417	0.711177	0.711899	0.655902	0.720953	0.719686	0.698847	-0.0269598	0.0211219	0.0265919	0.00691801	0.723654	0.846367	3.62486e-05	FALSE	0.00956826	0.0560945	0.0582829	0.0413152
1aS	1dH	1	4	T	L	S	H	104719	127528	122725	196004	192268	197757	31615	38665	35681	4659	4864	4666	604	766	817	115	115	91	0.969833	0.971426	0.974574	0.971944	0.59802	0.614472	0.608893	0.607128	0.635497	0.639886	0.585528	0.620303	0.0555173	0.0429717	-0.00788282	0.0302021	0.259528	0.405186	5.20286e-05	FALSE	0.0843203	0.0726126	0.0186649	0.0585326
1aS	1dI	1	4	T	L	S	I	104719	127528	122725	196004	192268	197757	45877	54391	51370	26780	27992	26397	1287	1586	1468	896	969	785	0.969833	0.971426	0.974574	0.971944	0.799386	0.816948	0.808159	0.808164	0.825159	0.841607	0.813959	0.826908	0.0498876	0.0480029	0.0263483	0.041413	0.0316822	0.123576	5.756e-05	TRUE	0.0830082	0.0780464	0.0541152	0.0717233
1aS	1dP	1	4	T	L	S	P	104719	127528	122725	196004	192268	197757	25330	30574	30133	5096	4609	5100	319	341	323	84	58	109	0.969833	0.971426	0.974574	0.971944	0.643558	0.640477	0.64645	0.643495	0.682932	0.657824	0.746931	0.695896	0.0587884	0.0356485	0.116917	0.0704514	0.100332	0.205632	4.94654e-05	FALSE	0.0925034	0.0677341	0.146563	0.102267
1aS	1dR	1	4	T	L	S	R	104719	127528	122725	196004	192268	197757	35154	43184	39934	6908	6757	6630	1243	1744	1730	114	215	226	0.969833	0.971426	0.974574	0.971944	0.640117	0.64583	0.643648	0.643198	0.528643	0.611565	0.608743	0.582984	-0.0921636	-0.0158103	-0.0185393	-0.0421711	0.233794	0.371891	5.16452e-05	FALSE	-0.0587337	0.0166836	0.0109257	-0.0103748
1aS	1dV	1	4	T	L	S	V	104719	127528	122725	196004	192268	197757	50773	61527	58266	10533	12384	11139	931	1347	1159	164	136	152	0.969833	0.971426	0.974574	0.971944	0.648047	0.682022	0.664187	0.664752	0.624123	0.582867	0.609312	0.605434	-0.00437431	-0.0796672	-0.0379868	-0.0406761	0.202735	0.333604	5.12815e-05	FALSE	0.0296918	-0.0452371	-0.00737798	-0.00764111
1aS	1eE	1	5	T	Q	S	E	104719	127528	122725	196004	192268	197757	45445	55444	52861	82803	84409	83918	1104	1515	1463	2014	1967	1988	0.969833	0.971426	0.974574	0.971944	0.965899	0.972826	0.972401	0.970376	0.966078	0.949945	0.949754	0.955259	0.0293168	0.00491641	0.00207761	0.0121036	0.296477	0.450458	5.22163e-05	FALSE	0.0370734	0.0108446	0.00745604	0.018458
1aS	1eH	1	5	T	Q	S	H	104719	127528	122725	196004	192268	197757	71313	87204	80472	59489	62641	59000	989	1189	1149	428	368	404	0.969833	0.971426	0.974574	0.971944	0.851613	0.864872	0.859913	0.858799	0.755608	0.743864	0.752911	0.750794	-0.0703148	-0.0962947	-0.0851371	-0.0839155	0.00794475	0.0873681	8.36763e-05	TRUE	-0.0427112	-0.0717199	-0.0624842	-0.0589718
1aS	1eK	1	5	T	Q	S	K	104719	127528	122725	196004	192268	197757	48000	58740	54592	103285	103762	99871	606	780	733	933	1245	1000	0.969833	0.971426	0.974574	0.971944	0.990231	0.994195	0.993051	0.992492	0.941259	0.979624	0.950332	0.957072	-0.0190995	0.0138377	-0.0174691	-0.00757698	0.55286	0.719409	4.49556e-05	FALSE	-0.0167982	0.0151426	-0.0160761	-0.00591056
1aS	1eL	1	5	T	Q	S	L	104719	127528	122725	196004	192268	197757	43147	53444	50322	96139	96361	95249	879	1011	1011	883	876	790	0.969833	0.971426	0.974574	0.971944	0.995335	0.997139	0.998011	0.996828	0.878797	0.89182	0.869189	0.879935	-0.0865116	-0.0768267	-0.103446	-0.088928	0.0075645	0.0871941	8.56811e-05	TRUE	-0.0854049	-0.0761811	-0.103044	-0.08821
1aS	1eP	1	5	T	Q	S	P	104719	127528	122725	196004	192268	197757	27345	34190	31760	4276	4005	4380	516	639	505	75	72	108	0.969833	0.971426	0.974574	0.971944	0.606697	0.604222	0.616633	0.609184	0.596003	0.598639	0.680515	0.625052	0.00760818	0.0116819	0.0795615	0.0329505	0.293433	0.446832	5.23004e-05	FALSE	0.0375398	0.0401452	0.106868	0.0615178
1aS	1eR	1	5	T	Q	S	R	104719	127528	122725	196004	192268	197757	37130	45826	43088	53530	53111	52078	474	555	623	405	281	560	0.969833	0.971426	0.974574	0.971944	0.931647	0.933623	0.932698	0.932656	0.855119	0.8146	0.889582	0.8531	-0.0484229	-0.0923455	-0.0194005	-0.0533896	0.128106	0.239852	4.95505e-05	FALSE	-0.0336832	-0.0787027	-0.00703598	-0.0398073
1aS	1fE	1	6	T	A	S	E	104719	127528	122725	196004	192268	197757	42084	51147	48450	90045	88846	89732	661	901	683	1339	1113	1239	0.969833	0.971426	0.974574	0.971944	0.989404	0.991783	0.994843	0.99201	0.9814	0.94279	0.991824	0.972005	0.0218428	-0.0206542	0.0222768	0.00782181	0.637915	0.789313	4.1096e-05	FALSE	0.0243359	-0.0188132	0.0233131	0.00961193
1aS	1fG	1	6	T	A	S	G	104719	127528	122725	196004	192268	197757	50126	60766	58313	44569	46346	44478	604	664	630	401	545	425	0.969833	0.971426	0.974574	0.971944	0.860944	0.873486	0.86567	0.8667	0.818212	0.884035	0.847789	0.850012	-0.0167599	0.0355085	0.00413016	0.00762624	0.665439	0.808099	3.94971e-05	FALSE	0.0096089	0.0589061	0.0260962	0.0315371
1aS	1fP	1	6	T	A	S	P	104719	127528	122725	196004	192268	197757	24150	28997	27994	2035	1936	2177	265	344	278	15	22	16	0.969833	0.971426	0.974574	0.971944	0.516252	0.523425	0.533216	0.524298	0.458046	0.51724	0.48939	0.488225	-0.0426323	0.00877207	-0.0302688	-0.0213763	0.301623	0.456268	5.22214e-05	FALSE	-0.0291191	0.023518	-0.0146247	-0.00674195
1aS	1fR	1	6	T	A	S	R	104719	127528	122725	196004	192268	197757	958	1120	1043	1895	1680	1571	67	102	100	135	115	229	0.969833	0.971426	0.974574	0.971944	0.977919	0.970694	0.964748	0.97112	0.980618	0.929661	1.02575	0.978676	0.0322006	-0.0132966	0.0855311	0.0348117	0.347124	0.511317	5.17651e-05	FALSE	0.0373123	-0.00692291	0.0923268	0.0409054
1aS	1fS	1	6	T	A	S	S	104719	127528	122725	196004	192268	197757	40110	49215	46800	66235	69213	66486	959	1144	1196	939	753	1083	0.969833	0.971426	0.974574	0.971944	0.951508	0.961428	0.956229	0.956388	0.87505	0.852312	0.890654	0.872672	-0.0477538	-0.0816435	-0.0412619	-0.0568864	0.0451785	0.13933	5.3488e-05	TRUE	-0.0369617	-0.0733678	-0.0329279	-0.0477525
1aS	1fT	1	6	T	A	S	T	104719	127528	122725	196004	192268	197757	41667	51302	48468	64889	65428	60858	760	889	812	704	888	855	0.969833	0.971426	0.974574	0.971944	0.942933	0.947376	0.938251	0.942853	0.866936	0.912258	0.912619	0.897271	-0.0475516	-0.00804731	-0.00177625	-0.0191251	0.313608	0.470918	5.19091e-05	FALSE	-0.0350204	0.00300556	0.00966653	-0.00744943
1aS	1fV	1	6	T	A	S	V	104719	127528	122725	196004	192268	197757	53600	66123	62086	64680	65837	63386	1263	1334	1352	1118	959	992	0.969833	0.971426	0.974574	0.971944	0.905621	0.911797	0.908122	0.908513	0.860294	0.864985	0.860022	0.861767	-0.0180073	-0.020758	-0.0250098	-0.0212584	0.00905611	0.0900163	8.08963e-05	TRUE	0.00146545	-0.00327268	-0.00879203	-0.00353309
1aS	1gA	1	7	T	E	S	A	104719	127528	122725	196004	192268	197757	26259	31934	30928	35877	35443	35532	857	1062	1113	675	721	768	0.969833	0.971426	0.974574	0.971944	0.923787	0.927403	0.925311	0.925501	0.843211	0.85676	0.851081	0.850351	-0.0527086	-0.0441431	-0.0507031	-0.0491849	0.00275403	0.0796245	0.000130987	TRUE	-0.0364861	-0.0293714	-0.0371414	-0.034333
1aS	1gD	1	7	T	E	S	D	104719	127528	122725	196004	192268	197757	62123	75703	72602	36182	38820	38067	984	1125	944	406	403	368	0.969833	0.971426	0.974574	0.971944	0.799057	0.81643	0.811094	0.80886	0.74863	0.764874	0.767936	0.76048	-0.0263225	-0.0282271	-0.0225348	-0.0256948	0.00421222	0.0830609	0.000110435	TRUE	0.00682509	0.00186511	0.00499483	0.00456168
1aS	1gG	1	7	T	E	S	G	104719	127528	122725	196004	192268	197757	45023	55658	51590	5423	5467	5282	1068	1300	1235	168	93	150	0.969833	0.971426	0.974574	0.971944	0.568515	0.578912	0.573261	0.573563	0.607565	0.533348	0.598136	0.579683	0.0562007	-0.0290215	0.0394505	0.0222099	0.48396	0.655847	4.80602e-05	FALSE	0.080469	-0.00399735	0.061667	0.0460462
1aS	1gK	1	7	T	E	S	K	104719	127528	122725	196004	192268	197757	48414	58520	54910	85579	82379	84446	882	1028	1032	1296	1141	1415	0.969833	0.971426	0.974574	0.971944	0.961465	0.961567	0.967777	0.963603	0.934431	0.927408	0.951063	0.937634	0.00196995	-0.0066826	0.00789332	0.00106022	0.825576	0.908055	2.88677e-05	FALSE	0.0106772	0.00156491	0.0141319	0.00879136
1aS	1gQ	1	7	T	E	S	Q	104719	127528	122725	196004	192268	197757	29600	36004	34811	60068	58946	61427	279	400	347	640	465	578	0.969833	0.971426	0.974574	0.971944	0.98166	0.983274	0.987798	0.984244	0.999588	0.93406	0.979401	0.971017	0.0475415	-0.0211168	0.0167194	0.0143813	0.544131	0.71234	4.5394e-05	FALSE	0.0518099	-0.0174133	0.0191483	0.0178483
1aS	1gV	1	7	T	E	S	V	104719	127528	122725	196004	192268	197757	41851	51426	48281	73885	71845	69721	1160	1529	1328	2000	2014	1953	0.969833	0.971426	0.974574	0.971944	0.961281	0.960476	0.958611	0.960123	0.957819	0.952016	0.961265	0.957034	0.0255367	0.0189858	0.0270283	0.0238503	0.0105562	0.0933971	7.80196e-05	TRUE	0.0342831	0.0274538	0.0349364	0.0322244
1aS	2aA	1	8	T	T	S	A	104719	127528	122725	196004	192268	197757	36771	44479	42557	136627	127588	130743	1214	1351	1460	3957	3454	4078	0.969833	0.971426	0.974574	0.971944	1.07014	1.06387	1.06853	1.06752	1.05098	1.04733	1.05467	1.05099	0.0131223	0.0138569	0.0133043	0.0134278	0.0002705	0.05425	0.000282998	TRUE	-0.00516081	-0.00181134	-0.00175779	-0.00290998
1aS	2aI	1	8	T	T	S	I	104719	127528	122725	196004	192268	197757	46044	57344	53475	176629	171736	173055	478	616	477	2163	2850	1704	0.969833	0.971426	0.974574	0.971944	1.07481	1.07007	1.07611	1.07366	1.09897	1.13258	1.0905	1.10735	0.0565881	0.0930869	0.0417508	0.0638086	0.0526672	0.148046	5.19449e-05	TRUE	0.0369827	0.0757759	0.0248826	0.0458804
1aS	2aK	1	8	T	T	S	K	104719	127528	122725	196004	192268	197757	45604	55452	53456	137194	130709	130881	791	869	987	2106	1710	2122	0.969833	0.971426	0.974574	0.971944	1.03925	1.03566	1.03549	1.0368	1.02138	1.00971	1.01656	1.01588	0.0134817	0.00364414	0.00740178	0.00817588	0.10406	0.210324	4.96735e-05	FALSE	0.00362107	-0.00481263	-0.000104328	-0.000431963
1aS	2aN	1	8	T	T	S	N	104719	127528	122725	196004	192268	197757	844	991	921	1762	1914	1483	11	17	17	24	18	75	0.969833	0.971426	0.974574	0.971944	0.985807	1.00702	0.974467	0.989099	0.992259	0.920635	1.12123	1.01137	0.0361908	-0.0576133	0.171537	0.0500383	0.530346	0.699417	4.58195e-05	FALSE	0.0395135	-0.0592194	0.176527	0.0522739
1aS	2aP	1	8	T	T	S	P	104719	127528	122725	196004	192268	197757	26115	32082	30040	1910	1809	1986	939	1081	976	35	41	65	0.969833	0.971426	0.974574	0.971944	0.495535	0.499142	0.509575	0.501417	0.396929	0.442149	0.510642	0.449907	-0.0836571	-0.0427303	0.0140242	-0.0374544	0.316978	0.475386	5.19807e-05	FALSE	-0.0753976	-0.0337068	0.024905	-0.0280665
1aS	2aR	1	8	T	T	S	R	104719	127528	122725	196004	192268	197757	44960	55521	52834	123945	118380	121878	1320	1552	1276	2851	2800	2825	0.969833	0.971426	0.974574	0.971944	1.02648	1.02124	1.02681	1.02484	0.990779	0.997227	1.02083	1.00295	-0.00473215	0.0051705	0.0201255	0.00685461	0.442894	0.616602	4.95489e-05	FALSE	-0.0112776	0.000223465	0.0145132	0.00115304
1aS	2aS	1	8	T	T	S	S	104719	127528	122725	196004	192268	197757	39260	47346	45102	106412	100950	100675	773	990	872	1435	1627	1513	0.969833	0.971426	0.974574	0.971944	1.024	1.02124	1.02202	1.02242	0.968632	0.983819	0.985344	0.979265	-0.0244743	-0.00823756	-0.0106938	-0.0144686	0.103391	0.209612	4.95977e-05	FALSE	-0.0303879	-0.0131847	-0.0152764	-0.0196164
1aS	2bA	1	9	T	D	S	A	104719	127528	122725	196004	192268	197757	23923	29884	28418	58951	57657	59025	1077	1447	1385	2855	2778	2658	0.969833	0.971426	0.974574	0.971944	1.01006	1.00687	1.01154	1.00949	1.02075	1.00616	1.00002	1.00898	0.0411532	0.0280594	0.0142073	0.0278066	0.0701394	0.168572	5.01534e-05	TRUE	0.0387178	0.0264881	0.0118384	0.0256814
1aS	2bE	1	9	T	D	S	E	104719	127528	122725	196004	192268	197757	85987	105202	99122	241791	228263	231618	1899	2385	2177	4432	3649	3837	0.969833	0.971426	0.974574	0.971944	1.02938	1.02375	1.02869	1.02727	1.00211	0.973538	0.987627	0.98776	0.00379198	-0.0209582	-0.0149049	-0.0106904	0.287721	0.439595	5.22832e-05	FALSE	-0.00349673	-0.026508	-0.0209232	-0.016976
1aS	2bG	1	9	T	D	S	G	104719	127528	122725	196004	192268	197757	36076	43768	41322	41133	42416	41087	816	1083	1061	557	664	540	0.969833	0.971426	0.974574	0.971944	0.897323	0.90791	0.904275	0.903169	0.822274	0.842109	0.806762	0.823715	-0.0479801	-0.0398576	-0.0745204	-0.0541194	0.035427	0.127179	5.59038e-05	TRUE	-0.0271068	-0.0217234	-0.0577334	-0.0355212
1aS	2bH	1	9	T	D	S	H	104719	127528	122725	196004	192268	197757	25183	30144	28416	47617	43989	45308	494	742	631	700	990	658	0.969833	0.971426	0.974574	0.971944	0.97132	0.96674	0.973036	0.970365	0.92912	0.953863	0.911206	0.931396	-0.0128984	0.0147468	-0.037089	-0.0117469	0.514939	0.685705	4.65888e-05	FALSE	-0.00632249	0.0219389	-0.0318296	-0.00540438
1aS	2bN	1	9	T	D	S	N	104719	127528	122725	196004	192268	197757	45310	55708	52606	90276	91532	88881	885	1071	1002	1393	1276	1387	0.969833	0.971426	0.974574	0.971944	0.978974	0.983787	0.981472	0.981411	0.944492	0.937591	0.952449	0.944844	-0.0049495	-0.0180852	-0.00406775	-0.00903415	0.184444	0.310675	5.07784e-05	FALSE	-7.48323e-05	-0.0144928	-0.000411169	-0.00499293
1aS	2bS	1	9	T	D	S	S	104719	127528	122725	196004	192268	197757	494	630	597	942	791	769	157	189	115	325	261	161	0.969833	0.971426	0.974574	0.971944	0.972556	0.945128	0.941969	0.953218	0.984568	0.958809	0.954098	0.965825	0.0413505	0.0406882	0.0360798	0.0393728	0.00176769	0.0755502	0.000155975	TRUE	0.0476543	0.0521732	0.0468952	0.0489076
1aS	2bV	1	9	T	D	S	V	104719	127528	122725	196004	192268	197757	46883	57971	55117	97071	98318	94984	801	896	888	1669	1868	1722	0.969833	0.971426	0.974574	0.971944	0.984598	0.988343	0.984352	0.985765	0.985524	1.01801	1.00154	1.00169	0.0306284	0.0579084	0.0422131	0.0435833	0.0313568	0.123528	5.7839e-05	TRUE	0.034228	0.0605078	0.0453134	0.0466831
1aS	2bY	1	9	T	D	S	Y	104719	127528	122725	196004	192268	197757	32423	40646	39445	46859	48785	48377	733	846	819	866	1098	841	0.969833	0.971426	0.974574	0.971944	0.932007	0.938652	0.934826	0.935162	0.902525	0.949892	0.908965	0.92046	-0.0013662	0.0380611	-0.00209213	0.0115343	0.476237	0.648825	4.83933e-05	FALSE	0.0133045	0.0507718	0.0099213	0.0246659
1aS	2cE	1	10	T	Q	S	E	104719	127528	122725	196004	192268	197757	40622	49354	46667	83097	82049	80724	572	796	742	888	910	1271	0.969833	0.971426	0.974574	0.971944	0.98283	0.985474	0.984898	0.9844	0.942474	0.931656	0.983473	0.952534	-0.0107065	-0.0256579	0.0236171	-0.00424911	0.798249	0.891861	3.10154e-05	FALSE	-0.00670372	-0.0224315	0.0266115	-0.000841254
1aS	2cH	1	10	T	Q	S	H	104719	127528	122725	196004	192268	197757	66090	82059	75850	114104	112950	109020	1753	2258	2091	2100	2506	2555	0.969833	0.971426	0.974574	0.971944	0.958019	0.95834	0.957928	0.958096	0.904554	0.927397	0.934286	0.922079	-0.0245649	-0.00355921	0.000715169	-0.0091363	0.362728	0.529534	5.15228e-05	FALSE	-0.0151282	0.00533795	0.00874573	-0.000348162
1aS	2cK	1	10	T	Q	S	K	104719	127528	122725	196004	192268	197757	48073	57635	54815	135456	127388	127446	1054	1238	1057	2241	2248	1757	0.969833	0.971426	0.974574	0.971944	1.02967	1.02641	1.02796	1.02801	0.988481	0.998156	0.979099	0.988579	-0.0101316	0.00107836	-0.0227223	-0.0105919	0.26329	0.409758	5.21685e-05	FALSE	-0.0174975	-0.00511324	-0.0285824	-0.0170644
1aS	2cL	1	10	T	Q	S	L	104719	127528	122725	196004	192268	197757	43688	54890	51252	85581	86187	82765	1125	1285	1388	1995	1705	2231	0.969833	0.971426	0.974574	0.971944	0.976494	0.977266	0.974888	0.976216	0.961935	0.953065	0.974209	0.96307	0.0148981	0.00372455	0.0241087	0.0142438	0.136901	0.250534	4.96729e-05	FALSE	0.0203283	0.00871591	0.0290196	0.0193546
1aS	2cP	1	10	T	Q	S	P	104719	127528	122725	196004	192268	197757	21255	26872	24640	1175	1408	1410	346	312	325	15	11	11	0.969833	0.971426	0.974574	0.971944	0.454587	0.488594	0.488553	0.477245	0.41903	0.431652	0.412087	0.420923	-0.0218435	-0.0429806	-0.0640437	-0.0429559	0.0718647	0.170764	5.02597e-05	TRUE	-0.0256619	-0.0366811	-0.0579669	-0.0401033
1aS	2cR	1	10	T	Q	S	R	104719	127528	122725	196004	192268	197757	35359	43290	41447	108826	101746	102884	596	760	766	2044	2003	2303	0.969833	0.971426	0.974574	0.971944	1.04259	1.03524	1.03749	1.03844	1.05842	1.0517	1.06539	1.0585	0.0472836	0.0460412	0.054278	0.0492009	0.00270418	0.0808131	0.000134029	TRUE	0.0365411	0.0376875	0.0463291	0.0401859
1aS	2dI	1	11	T	L	S	I	104719	127528	122725	196004	192268	197757	39298	47596	45132	3251	3483	3767	829	953	949	67	40	62	0.969833	0.971426	0.974574	0.971944	0.513557	0.536606	0.543515	0.531226	0.510146	0.456713	0.507847	0.491569	0.0120815	-0.0645594	-0.0218488	-0.0247756	0.380046	0.548732	5.10964e-05	FALSE	0.0249435	-0.0470233	-0.00433714	-0.00880565
1aS	2dP	1	11	T	L	S	P	104719	127528	122725	196004	192268	197757	24707	30211	28385	4150	3902	4053	411	567	559	76	72	89	0.969833	0.971426	0.974574	0.971944	0.617162	0.61826	0.621693	0.619038	0.631222	0.61582	0.637549	0.628197	0.0326786	0.0152266	0.0316627	0.0265226	0.042587	0.135739	5.37877e-05	TRUE	0.0638495	0.0452717	0.0594315	0.0561842
1aS	2dQ	1	11	T	L	S	Q	104719	127528	122725	196004	192268	197757	34844	41237	39368	5450	6186	6019	402	443	416	52	64	85	0.969833	0.971426	0.974574	0.971944	0.606733	0.639771	0.631649	0.626051	0.578947	0.634361	0.673875	0.629061	-0.00948281	0.0128715	0.0582866	0.0205584	0.410845	0.582889	5.05336e-05	FALSE	0.0204534	0.0449008	0.0868861	0.0507468
1aS	2dR	1	11	T	L	S	R	104719	127528	122725	196004	192268	197757	32567	41039	37642	6075	6064	6007	444	614	500	99	95	109	0.969833	0.971426	0.974574	0.971944	0.632501	0.6376	0.637886	0.635996	0.658601	0.644216	0.683306	0.662041	0.0451799	0.0248354	0.0616393	0.0438849	0.054099	0.149293	5.15977e-05	TRUE	0.0779296	0.0566883	0.0907071	0.0751083
1aS	2dV	1	11	T	L	S	V	104719	127528	122725	196004	192268	197757	39696	49210	45292	2871	3180	2825	741	935	798	66	59	68	0.969833	0.971426	0.974574	0.971944	0.493899	0.518732	0.501098	0.504577	0.524362	0.515313	0.546531	0.528735	0.0453626	0.0114028	0.0581739	0.0383131	0.110998	0.218778	4.9682e-05	FALSE	0.0531829	0.0251021	0.0671827	0.0484892
1aS	2eA	1	12	T	E	S	A	104719	127528	122725	196004	192268	197757	26063	31607	30898	22603	25248	24748	663	796	766	413	452	436	0.969833	0.971426	0.974574	0.971944	0.857297	0.880135	0.872788	0.870073	0.808892	0.831085	0.823049	0.821009	-0.0225432	-0.023901	-0.0275468	-0.0246637	0.00364884	0.0817756	0.000116631	TRUE	0.00431698	-0.00145096	-0.00646123	-0.0011984
1aS	2eD	1	12	T	E	S	D	104719	127528	122725	196004	192268	197757	62886	76741	72573	27678	29187	28642	2159	2746	2268	465	481	348	0.969833	0.971426	0.974574	0.971944	0.758078	0.773481	0.769731	0.767097	0.653531	0.66205	0.63217	0.64925	-0.0816786	-0.0893293	-0.117989	-0.0963323	0.0129066	0.0968035	7.26519e-05	TRUE	-0.0459707	-0.0560065	-0.0877354	-0.0632375
1aS	2eG	1	12	T	E	S	G	104719	127528	122725	196004	192268	197757	34983	42679	40393	10192	11444	10796	695	869	899	129	144	188	0.969833	0.971426	0.974574	0.971944	0.697724	0.723246	0.712978	0.711316	0.631772	0.654074	0.677252	0.654366	-0.0449036	-0.0485057	-0.0175979	-0.0370024	0.0630371	0.159788	5.06962e-05	TRUE	-0.00848051	-0.0135522	0.0140936	-0.00264638
1aS	2eK	1	12	T	E	S	K	104719	127528	122725	196004	192268	197757	38596	48853	45030	38807	40496	38720	757	1066	960	538	659	567	0.969833	0.971426	0.974574	0.971944	0.878931	0.885455	0.883122	0.882503	0.828176	0.843297	0.828432	0.833301	-0.0242404	-0.0168571	-0.0322359	-0.0244445	0.0314527	0.12346	5.77435e-05	TRUE	-0.000455297	0.0048106	-0.0124893	-0.00271134
1aS	2eQ	1	12	T	E	S	Q	104719	127528	122725	196004	192268	197757	26980	32407	30479	45127	43688	43774	119	127	120	134	165	221	0.969833	0.971426	0.974574	0.971944	0.95338	0.955349	0.957815	0.955515	0.8955	0.95004	0.994024	0.946521	-0.0291204	0.0219894	0.0605619	0.0178103	0.563707	0.729688	4.45334e-05	FALSE	-0.018715	0.0314824	0.0686126	0.0271267
1aS	2eV	1	12	T	E	S	V	104719	127528	122725	196004	192268	197757	39216	47754	45634	36392	38611	36679	529	757	698	336	352	412	0.969833	0.971426	0.974574	0.971944	0.8672	0.881875	0.873297	0.874124	0.811737	0.802367	0.828341	0.814148	-0.0293025	-0.0543092	-0.0227512	-0.0354543	0.0663174	0.163818	5.04053e-05	TRUE	-0.00380219	-0.0321126	-0.00172995	-0.0125482
1aS	2fA	1	13	T	D	S	A	104719	127528	122725	196004	192268	197757	24658	30837	28296	79836	78096	77717	528	640	666	1889	1873	1990	0.969833	0.971426	0.974574	0.971944	1.05	1.04597	1.05222	1.0494	1.0646	1.06675	1.06449	1.06528	0.0462795	0.050671	0.0390211	0.0453239	0.00556987	0.0849148	9.75171e-05	TRUE	0.0335529	0.0396301	0.0277555	0.0336462
1aS	2fE	1	13	T	D	S	E	104719	127528	122725	196004	192268	197757	55283	69426	66527	151828	149108	148738	1028	1363	1251	2739	2635	2561	0.969833	0.971426	0.974574	0.971944	1.02592	1.02228	1.02226	1.02349	1.02149	1.00716	1.00943	1.01269	0.0265157	0.0140895	0.0131608	0.017922	0.0531469	0.148285	5.17143e-05	TRUE	0.0201115	0.00889211	0.00852813	0.0125106
1aS	2fG	1	13	T	D	S	G	104719	127528	122725	196004	192268	197757	31695	39321	37077	56544	58368	56152	787	871	972	1316	1254	1741	0.969833	0.971426	0.974574	0.971944	0.962812	0.969191	0.965542	0.965849	0.953342	0.9648	0.989974	0.969372	0.019575	0.0233023	0.0489823	0.0306199	0.080315	0.180994	4.98444e-05	TRUE	0.0279949	0.0299882	0.0556324	0.0378718
1aS	2fH	1	13	T	D	S	H	104719	127528	122725	196004	192268	197757	25034	30650	28834	61107	57571	57646	520	677	611	1262	1565	1253	0.969833	0.971426	0.974574	0.971944	1.00868	1.00302	1.00598	1.00589	1.00783	1.03285	1.00968	1.01679	0.029585	0.0584952	0.0292817	0.0391206	0.0562037	0.151464	5.13182e-05	TRUE	0.0274888	0.0578081	0.0280629	0.0377866
1aS	2fN	1	13	T	D	S	N	104719	127528	122725	196004	192268	197757	43500	52511	50326	109573	107211	106290	1177	1183	1167	2369	1741	2125	0.969833	0.971426	0.974574	0.971944	1.01328	1.01501	1.01397	1.01408	0.98046	0.967955	0.992373	0.980263	-0.00224915	-0.0180473	0.00418587	-0.00537018	0.501594	0.672771	4.74375e-05	FALSE	-0.00547574	-0.0215148	0.00130851	-0.00856066
1aS	2fV	1	13	T	D	S	V	104719	127528	122725	196004	192268	197757	38346	47780	44805	89684	85955	86514	751	904	922	1269	1410	1304	0.969833	0.971426	0.974574	0.971944	1.00242	0.996816	1.00091	1.00005	0.954872	0.976307	0.95558	0.962253	-0.0173123	0.00797408	-0.019884	-0.00974073	0.387474	0.5565	5.09129e-05	FALSE	-0.0178929	0.00869237	-0.0200689	-0.0097565
1aS	2fY	1	13	T	D	S	Y	104719	127528	122725	196004	192268	197757	36676	44098	42019	83197	81360	79394	316	386	279	519	546	452	0.969833	0.971426	0.974574	0.971944	0.997954	1.00045	0.997756	0.998718	0.950715	0.96226	0.975357	0.962777	-0.0171346	-0.00959816	0.00297037	-0.00792081	0.309311	0.465665	5.19533e-05	FALSE	-0.0166476	-0.00969911	0.00342312	-0.00764119
1aS	2gA	1	14	T	E	S	A	104719	127528	122725	196004	192268	197757	26451	32110	30483	34584	35523	34269	645	600	521	567	478	498	0.969833	0.971426	0.974574	0.971944	0.917352	0.926937	0.922152	0.922147	0.859278	0.879749	0.898531	0.879186	-0.0304003	-0.020702	-0.00017383	-0.017092	0.195102	0.324043	5.10058e-05	FALSE	-0.0129979	-0.00584674	0.0138898	-0.00165163
1aS	2gD	1	14	T	E	S	D	104719	127528	122725	196004	192268	197757	59105	72786	69804	60158	63045	60067	1151	1551	1448	887	1124	868	0.969833	0.971426	0.974574	0.971944	0.880716	0.89177	0.88323	0.885239	0.840019	0.86614	0.830591	0.845583	-0.0141284	-0.000148392	-0.0301823	-0.0148197	0.22977	0.3669	5.16818e-05	FALSE	0.00938579	0.0205632	-0.0104501	0.00649964
1aS	2gG	1	14	T	E	S	G	104719	127528	122725	196004	192268	197757	30990	37398	35023	6442	6276	6493	581	588	627	89	85	103	0.969833	0.971426	0.974574	0.971944	0.648343	0.655891	0.659715	0.65465	0.603683	0.634449	0.642106	0.626746	-0.0251011	-0.00270043	-0.000835262	-0.00954559	0.345462	0.509604	5.18353e-05	FALSE	0.00898736	0.0304749	0.0295602	0.0230075
1aS	2gK	1	14	T	E	S	K	104719	127528	122725	196004	192268	197757	42603	52706	49880	61780	63089	59468	933	1238	1146	1082	1140	1037	0.969833	0.971426	0.974574	0.971944	0.932501	0.938263	0.930706	0.933823	0.899807	0.900567	0.890552	0.896975	-0.00456343	-0.0108861	-0.0164889	-0.0106461	0.0906779	0.194493	5.00251e-05	TRUE	0.0100124	0.00189727	-0.00379831	0.00270377
1aS	2gQ	1	14	T	E	S	Q	104719	127528	122725	196004	192268	197757	22663	28234	26383	48673	48075	48064	472	701	600	912	802	1064	0.969833	0.971426	0.974574	0.971944	0.989953	0.988914	0.992443	0.990436	0.974486	0.931765	0.988518	0.964923	0.014397	-0.0288914	0.0213097	0.00227175	0.898272	0.947859	2.24673e-05	FALSE	0.0167628	-0.0264174	0.0228235	0.00438964
1aS	2gR	1	14	T	E	S	R	104719	127528	122725	196004	192268	197757	801	1157	1011	1147	1300	1306	35	25	18	8	1	2	0.969833	0.971426	0.974574	0.971944	0.930656	0.929168	0.942385	0.93407	0.662228	0.449794	0.585172	0.565732	-0.240353	-0.452823	-0.333252	-0.342143	0.0308198	0.122608	5.79162e-05	TRUE	-0.225424	-0.438369	-0.322507	-0.328767
1aS	2gV	1	14	T	E	S	V	104719	127528	122725	196004	192268	197757	33386	40982	40019	50974	51205	51578	850	1078	1033	955	1034	903	0.969833	0.971426	0.974574	0.971944	0.940038	0.944427	0.942052	0.942172	0.895172	0.90643	0.885521	0.895708	-0.0165086	-0.0110105	-0.032578	-0.0200323	0.0904059	0.193974	5.00114e-05	TRUE	-0.00340204	0.000608497	-0.0217766	-0.00819004
1aS	3aE	1	15	T	K	S	E	104719	127528	122725	196004	192268	197757	31873	39505	36194	14805	16502	15243	504	679	631	186	128	181	0.969833	0.971426	0.974574	0.971944	0.765962	0.786958	0.779187	0.777369	0.732311	0.672605	0.723269	0.709395	-0.0105443	-0.0918653	-0.0361068	-0.0461721	0.194377	0.323199	5.10906e-05	FALSE	0.0247967	-0.0593804	-0.00635622	-0.0136466
1aS	3aM	1	15	T	K	S	M	104719	127528	122725	196004	192268	197757	35047	43477	41266	51265	51828	50440	818	1136	1058	901	785	957	0.969833	0.971426	0.974574	0.971944	0.933768	0.937671	0.934335	0.935258	0.892271	0.859302	0.890496	0.880689	-0.0133289	-0.0515761	-0.0200826	-0.0283292	0.138111	0.252342	4.97556e-05	FALSE	0.00100272	-0.0386823	-0.00798791	-0.0152225
1aS	3aN	1	15	T	K	S	N	104719	127528	122725	196004	192268	197757	58482	70389	66716	150660	143653	145937	1250	1553	1461	1829	2060	1607	0.969833	0.971426	0.974574	0.971944	1.01656	1.01495	1.01908	1.01686	0.933813	0.953024	0.918974	0.93527	-0.0520847	-0.0329208	-0.0741914	-0.0530657	0.0469622	0.141578	5.30014e-05	TRUE	-0.0561278	-0.0363743	-0.0781463	-0.0568828
1aS	3aQ	1	15	T	K	S	Q	104719	127528	122725	196004	192268	197757	24886	31935	29459	61576	64718	65762	326	449	357	735	857	745	0.969833	0.971426	0.974574	0.971944	1.01066	1.01394	1.02203	1.01554	0.99706	1.00532	1.01222	1.00487	0.0168848	0.0203605	0.0161735	0.0178063	0.00523582	0.0846682	0.000100188	TRUE	0.0143022	0.0171446	0.0115887	0.0143452
1aS	3aR	1	15	T	K	S	R	104719	127528	122725	196004	192268	197757	27724	33849	31474	58004	56021	56272	757	817	722	1793	1545	1493	0.969833	0.971426	0.974574	0.971944	0.986123	0.98483	0.989708	0.986887	1.00427	1.00399	1.01089	1.00639	0.0478978	0.0473025	0.0463481	0.0471828	9.14932e-05	0.0684444	0.000609681	TRUE	0.0511479	0.0506689	0.048402	0.0500729
1aS	3aT	1	15	T	K	S	T	104719	127528	122725	196004	192268	197757	25973	31910	30130	15337	15571	15554	734	889	812	239	221	292	0.969833	0.971426	0.974574	0.971944	0.801071	0.809297	0.808829	0.806399	0.713993	0.712367	0.756185	0.727515	-0.062912	-0.0738049	-0.032078	-0.0562649	0.0459492	0.140569	5.33926e-05	TRUE	-0.0299311	-0.0430646	-0.00436464	-0.0257868
1aS	3bA	1	16	T	S	S	A	104719	127528	122725	196004	192268	197757	30021	37157	35144	86958	80975	83141	898	928	987	2295	2096	2154	0.969833	0.971426	0.974574	0.971944	1.03371	1.02438	1.03049	1.02953	1.0154	1.02952	1.01874	1.02122	0.0128674	0.0344114	0.014455	0.0205779	0.0972109	0.201661	4.97148e-05	FALSE	0.00445663	0.0287102	0.00804553	0.0137375
1aS	3bC	1	16	T	S	S	C	104719	127528	122725	196004	192268	197757	39818	48429	45381	98321	94922	92083	635	803	820	942	1118	827	0.969833	0.971426	0.974574	0.971944	1.01036	1.00914	1.00814	1.00921	0.935825	0.959983	0.906343	0.934051	-0.0440589	-0.0203197	-0.0761607	-0.0468464	0.10146	0.207303	4.96133e-05	FALSE	-0.046568	-0.0224154	-0.0778244	-0.0489359
1aS	3bF	1	16	T	S	S	F	104719	127528	122725	196004	192268	197757	48070	59209	56993	118583	115386	115804	1007	1296	1047	1970	2212	1657	0.969833	0.971426	0.974574	0.971944	1.01022	1.00831	1.00834	1.00896	0.976299	0.989256	0.971951	0.979169	-0.00344807	0.00975508	-0.0107477	-0.00148024	0.828143	0.909875	2.8692e-05	FALSE	-0.00592252	0.00785084	-0.0124527	-0.00350814
1aS	3bP	1	16	T	S	S	P	104719	127528	122725	196004	192268	197757	20260	25566	23507	2632	2510	2552	968	1076	944	33	81	60	0.969833	0.971426	0.974574	0.971944	0.579577	0.578842	0.581794	0.580071	0.383872	0.540673	0.503841	0.476129	-0.178221	-0.0216292	-0.0631598	-0.0876699	0.202117	0.33301	5.12937e-05	FALSE	-0.152125	0.0033844	-0.0397788	-0.0628397
1aS	3bT	1	16	T	S	S	T	104719	127528	122725	196004	192268	197757	28139	35406	33894	74934	76152	73730	246	409	358	645	816	780	0.969833	0.971426	0.974574	0.971944	1.02141	1.02249	1.01827	1.02072	1.01914	1.01169	1.0185	1.01644	0.0285406	0.0184162	0.0261222	0.0243597	0.0153435	0.100367	6.81885e-05	TRUE	0.0232812	0.0131692	0.022339	0.0195965
1aS	3bY	1	16	T	S	S	Y	104719	127528	122725	196004	192268	197757	42575	52270	47928	98191	96006	94523	642	926	1012	996	1148	1337	0.969833	0.971426	0.974574	0.971944	1.00038	0.999801	1.00399	1.00139	0.942376	0.943306	0.945657	0.94378	-0.0278226	-0.0279265	-0.032809	-0.0295194	0.0030913	0.082618	0.000127956	TRUE	-0.0279125	-0.0278815	-0.0336212	-0.0298051
1aS	3cD	1	17	T	A	S	D	104719	127528	122725	196004	192268	197757	38844	47759	44742	50337	51994	50045	756	1068	1174	830	727	878	0.969833	0.971426	0.974574	0.971944	0.916048	0.92463	0.921415	0.920698	0.891794	0.857142	0.862802	0.870579	0.00337969	-0.0410681	-0.0351841	-0.0242908	0.22352	0.359286	5.15308e-05	FALSE	0.0210172	-0.0258017	-0.0210043	-0.00859624
1aS	3cG	1	17	T	A	S	G	104719	127528	122725	196004	192268	197757	38334	46120	44112	40378	41213	40242	1569	1957	1982	1393	1260	1470	0.969833	0.971426	0.974574	0.971944	0.885732	0.896252	0.891735	0.89124	0.860728	0.849138	0.861591	0.857153	0.00171555	-0.0215035	-0.00747065	-0.00908621	0.310618	0.466939	5.18548e-05	FALSE	0.0244552	-0.00148847	0.0111059	0.0113575
1aS	3cP	1	17	T	A	S	P	104719	127528	122725	196004	192268	197757	26477	32013	30793	2022	1942	2020	649	850	775	51	21	39	0.969833	0.971426	0.974574	0.971944	0.501857	0.509648	0.508441	0.506649	0.506038	0.380543	0.469839	0.45214	0.0193206	-0.114542	-0.0256745	-0.0402985	0.413272	0.585628	5.05124e-05	FALSE	0.0292439	-0.102949	-0.0150389	-0.0295814
1aS	3cS	1	17	T	A	S	S	104719	127528	122725	196004	192268	197757	39853	47262	45436	62192	62051	63907	618	859	741	814	747	958	0.969833	0.971426	0.974574	0.971944	0.943235	0.951548	0.954775	0.949853	0.918431	0.892341	0.942504	0.917759	0.00365061	-0.0320171	0.0120051	-0.00545381	0.725304	0.847746	3.61453e-05	FALSE	0.0161216	-0.0217752	0.0205975	0.00498131
1aS	3cT	1	17	T	A	S	T	104719	127528	122725	196004	192268	197757	54086	66528	60564	84471	86783	86065	1290	1633	1396	1331	1504	1148	0.969833	0.971426	0.974574	0.971944	0.943352	0.950619	0.956272	0.950081	0.88271	0.900593	0.876626	0.886643	-0.0321842	-0.0228633	-0.0553318	-0.0367931	0.0624414	0.159421	5.08619e-05	TRUE	-0.0197367	-0.0124398	-0.0470055	-0.026394
1aS	3cV	1	17	T	A	S	V	104719	127528	122725	196004	192268	197757	45921	55458	52650	65758	67352	64761	944	1005	949	1077	856	859	0.969833	0.971426	0.974574	0.971944	0.930658	0.940346	0.935251	0.935419	0.897415	0.889356	0.890597	0.892456	-0.00516854	-0.0241199	-0.0208746	-0.016721	0.103759	0.210056	4.96493e-05	FALSE	0.00976013	-0.0117271	-0.00893161	-0.00363285
1aS	3dF	1	18	T	L	S	F	104719	127528	122725	196004	192268	197757	57030	68927	65969	31858	32386	32369	1337	1612	1344	575	513	552	0.969833	0.971426	0.974574	0.971944	0.792952	0.803863	0.801435	0.799417	0.754695	0.747864	0.775535	0.759364	-0.0143366	-0.0330292	-0.00552225	-0.0176293	0.161761	0.282067	5.02209e-05	FALSE	0.0192935	-0.00182434	0.0227633	0.0134108
1aS	3dM	1	18	T	L	S	M	104719	127528	122725	196004	192268	197757	28453	34135	32117	18768	20944	19691	546	705	672	151	234	256	0.969833	0.971426	0.974574	0.971944	0.817263	0.842215	0.83387	0.831116	0.690106	0.753911	0.764582	0.7362	-0.102503	-0.0642381	-0.0480863	-0.0716093	0.0472057	0.141857	5.29548e-05	TRUE	-0.0709982	-0.0368455	-0.0226169	-0.0434868
1aS	3dS	1	18	T	L	S	S	104719	127528	122725	196004	192268	197757	23696	28470	27389	3683	3540	3744	1118	1275	1175	75	99	65	0.969833	0.971426	0.974574	0.971944	0.60581	0.612798	0.615347	0.611318	0.482896	0.545125	0.483623	0.503881	-0.104639	-0.0501625	-0.116078	-0.0902931	0.0471618	0.14184	5.29657e-05	TRUE	-0.0748182	-0.0207056	-0.0888929	-0.0614723
1aS	3dV	1	18	T	L	S	V	104719	127528	122725	196004	192268	197757	30525	36906	35810	4065	4500	4362	1072	1576	1187	111	89	149	0.969833	0.971426	0.974574	0.971944	0.583201	0.609985	0.598557	0.597248	0.546392	0.49936	0.602934	0.549562	-0.019215	-0.093195	0.0195959	-0.0309381	0.448429	0.622667	4.94563e-05	FALSE	0.00744622	-0.0640547	0.0450301	-0.00385945
1aS	3dW	1	18	T	L	S	W	104719	127528	122725	196004	192268	197757	33843	39388	37562	34145	33679	34141	626	704	583	394	402	337	0.969833	0.971426	0.974574	0.971944	0.879433	0.889915	0.8912	0.886849	0.810403	0.831888	0.825297	0.822529	-0.0425003	-0.0325977	-0.0432437	-0.0394472	0.00748231	0.0869269	8.58972e-05	TRUE	-0.0187911	-0.0116021	-0.024593	-0.0183287
1aS	3eE	1	19	T	Q	S	E	104719	127528	122725	196004	192268	197757	44510	54323	51766	131418	129992	134028	867	1066	990	2623	2382	1929	0.969833	0.971426	0.974574	0.971944	1.03651	1.03782	1.04362	1.03932	1.04008	1.02798	1.00223	1.02343	0.0348327	0.0198104	-0.0148554	0.0132626	0.462492	0.635782	4.87901e-05	FALSE	0.0256915	0.0108161	-0.0241725	0.00411172
1aS	3eH	1	19	T	Q	S	H	104719	127528	122725	196004	192268	197757	61356	75338	71535	60021	61402	63395	1301	1413	1317	639	661	656	0.969833	0.971426	0.974574	0.971944	0.874915	0.883022	0.887515	0.881818	0.774126	0.803231	0.803624	0.79366	-0.0743956	-0.0545592	-0.0613256	-0.0634268	0.00832017	0.0892512	8.3398e-05	TRUE	-0.0500108	-0.0325311	-0.0421697	-0.0415705
1aS	3eK	1	19	T	Q	S	K	104719	127528	122725	196004	192268	197757	39063	48793	46790	73226	74322	75229	265	297	269	391	479	253	0.969833	0.971426	0.974574	0.971944	0.970056	0.972901	0.97425	0.972402	0.935035	0.981114	0.896176	0.937442	-0.00575696	0.0360136	-0.0533018	-0.00768171	0.79399	0.888904	3.12997e-05	FALSE	0.00109617	0.0419261	-0.0482705	-0.00174939
1aS	3eL	1	19	T	Q	S	L	104719	127528	122725	196004	192268	197757	39532	49430	46405	94016	94323	93406	885	1219	1153	1533	1641	1560	0.969833	0.971426	0.974574	0.971944	1.00487	1.00529	1.00696	1.00571	0.958502	0.955145	0.949125	0.954257	-0.0160532	-0.0214182	-0.0322363	-0.0232359	0.0394847	0.132643	5.46676e-05	TRUE	-0.0172233	-0.0226248	-0.0336583	-0.0245021
1aS	3eP	1	19	T	Q	S	P	104719	127528	122725	196004	192268	197757	30075	37854	35350	2249	1995	2157	729	864	831	43	24	76	0.969833	0.971426	0.974574	0.971944	0.498782	0.489431	0.497901	0.495371	0.464074	0.397387	0.556826	0.472762	-0.0196619	-0.0780585	0.071585	-0.00871182	0.859924	0.925778	2.58496e-05	FALSE	-0.0105412	-0.0715376	0.0798649	-0.000737968
1aS	3eR	1	19	T	Q	S	R	104719	127528	122725	196004	192268	197757	41942	51899	49293	48570	50043	47715	667	722	814	660	602	557	0.969833	0.971426	0.974574	0.971944	0.899596	0.907186	0.900368	0.902383	0.87659	0.886296	0.849862	0.870916	0.00413176	0.00503213	-0.0276123	-0.00614948	0.624556	0.779035	4.17618e-05	FALSE	0.0246267	0.0232861	-0.0102568	0.012552
1aS	3eT	1	19	T	Q	S	T	104719	127528	122725	196004	192268	197757	343	283	250	257	180	182	22	22	65	46	24	87	0.969833	0.971426	0.974574	0.971944	0.835907	0.847387	0.858881	0.847392	0.986034	0.924925	0.947553	0.952837	0.175343	0.101752	0.11051	0.129202	0.0307857	0.122646	5.79422e-05	TRUE	0.204858	0.128538	0.133283	0.15556
1aS	3fA	1	20	T	T	S	A	104719	127528	122725	196004	192268	197757	33106	41567	39259	88452	86871	85514	889	1142	1029	1807	2096	1841	0.969833	0.971426	0.974574	0.971944	1.0219	1.01836	1.01846	1.01957	0.981898	0.999695	0.989808	0.990467	-0.00917013	0.0104341	-0.00275666	-0.000497563	0.939147	0.970958	1.73863e-05	FALSE	-0.0145513	0.00617303	-0.00658085	-0.00498636
1aS	3fI	1	20	T	T	S	I	104719	127528	122725	196004	192268	197757	48129	58534	54481	93500	92206	91116	1138	1451	1419	1889	1830	2140	0.969833	0.971426	0.974574	0.971944	0.975278	0.97773	0.979989	0.977665	0.952267	0.945772	0.964929	0.954323	0.00641007	-0.00401928	0.00985762	0.00408281	0.430921	0.604169	5.00028e-05	FALSE	0.0121112	0.000873414	0.0137989	0.00892784
1aS	3fN	1	20	T	T	S	N	104719	127528	122725	196004	192268	197757	44611	52815	49842	100526	97520	93154	931	1128	1147	1924	2096	2218	0.969833	0.971426	0.974574	0.971944	0.996981	1.00056	0.996168	0.997903	0.984322	1.00147	1.00113	0.995639	0.0174171	0.0294991	0.0302883	0.0257349	0.0252081	0.115392	6.03645e-05	TRUE	0.0181349	0.0293723	0.0310598	0.026189
1aS	3fP	1	20	T	T	S	P	104719	127528	122725	196004	192268	197757	27120	33153	31138	1888	1871	2125	446	474	479	85	33	51	0.969833	0.971426	0.974574	0.971944	0.488316	0.499266	0.514198	0.500593	0.635639	0.529442	0.578962	0.581348	0.162054	0.0444423	0.077838	0.094778	0.113557	0.22218	4.96781e-05	FALSE	0.168348	0.0534969	0.089703	0.103849
1aS	3fS	1	20	T	T	S	S	104719	127528	122725	196004	192268	197757	86398	106414	98772	182669	180326	179723	1570	1776	1813	2457	2166	2480	0.969833	0.971426	0.974574	0.971944	0.987659	0.988223	0.992266	0.989383	0.94365	0.940951	0.950721	0.945107	-0.014215	-0.019034	-0.0163161	-0.0165217	0.00705287	0.0861923	8.78414e-05	TRUE	-0.0113184	-0.0164083	-0.0147674	-0.0141647
1aS	3gA	1	21	T	E	S	A	104719	127528	122725	196004	192268	197757	27310	35176	32135	14375	15950	14992	615	746	781	152	273	291	0.969833	0.971426	0.974574	0.971944	0.784252	0.798749	0.794089	0.792363	0.673663	0.767942	0.761353	0.734319	-0.0869309	-0.00798294	-0.0125452	-0.0358197	0.29653	0.450472	5.22148e-05	FALSE	-0.0526735	0.0236356	0.0162671	-0.00425692
1aS	3gD	1	21	T	E	S	D	104719	127528	122725	196004	192268	197757	67927	83137	77567	64573	69333	64473	1100	1432	1260	883	717	726	0.969833	0.971426	0.974574	0.971944	0.870725	0.886324	0.878183	0.878411	0.845988	0.812999	0.824829	0.827939	0.00152961	-0.0479986	-0.0310249	-0.0258313	0.217443	0.35158	5.14929e-05	FALSE	0.0265262	-0.0264606	-0.0106294	-0.00352125
1aS	3gG	1	21	T	E	S	G	104719	127528	122725	196004	192268	197757	39057	47845	44598	4870	4470	4447	605	876	838	86	82	57	0.969833	0.971426	0.974574	0.971944	0.573576	0.571714	0.569412	0.571567	0.592746	0.571992	0.513716	0.559484	0.0364733	0.016614	-0.041218	0.00395643	0.880804	0.937716	2.4158e-05	FALSE	0.0615969	0.0405195	-0.0195536	0.027521
1aS	3gK	1	21	T	E	S	K	104719	127528	122725	196004	192268	197757	56220	68553	64533	36648	38293	37970	1394	1781	1435	550	743	575	0.969833	0.971426	0.974574	0.971944	0.815535	0.828724	0.827878	0.824046	0.742085	0.786772	0.771939	0.766932	-0.0488483	-0.0182715	-0.0348882	-0.0340026	0.0614004	0.158183	5.0967e-05	TRUE	-0.0171742	0.0106025	-0.00883955	-0.00513711
1aS	3gQ	1	21	T	E	S	Q	104719	127528	122725	196004	192268	197757	21737	25714	24874	24616	24470	24903	436	592	601	267	312	335	0.969833	0.971426	0.974574	0.971944	0.896328	0.905293	0.905275	0.902299	0.806395	0.820365	0.820002	0.815587	-0.0628936	-0.0590597	-0.0622545	-0.0614026	0.000372793	0.063987	0.000287682	TRUE	-0.041856	-0.0404946	-0.0456145	-0.042655
1aS	3gV	1	21	T	E	S	V	104719	127528	122725	196004	192268	197757	42822	52886	48144	33612	34217	31475	953	1019	1100	416	524	399	0.969833	0.971426	0.974574	0.971944	0.842707	0.849841	0.843221	0.845256	0.756872	0.816832	0.757444	0.777049	-0.0604132	-0.00872495	-0.0643377	-0.044492	0.131066	0.243186	4.95914e-05	FALSE	-0.0316997	0.017765	-0.0398242	-0.0179196
1aS	4aF	1	22	T	I	S	F	104719	127528	122725	196004	192268	197757	38376	45948	43576	2973	3289	3209	678	978	947	80	71	53	0.969833	0.971426	0.974574	0.971944	0.503953	0.533434	0.52528	0.520889	0.565502	0.53546	0.485316	0.528759	0.0767512	0.0172686	-0.0266076	0.0224707	0.531348	0.700329	4.57524e-05	FALSE	0.0872143	0.0341534	-0.012488	0.0362932
1aS	4aL	1	22	T	I	S	L	104719	127528	122725	196004	192268	197757	29598	36796	34152	6318	7097	6829	1123	1521	1454	195	165	145	0.969833	0.971426	0.974574	0.971944	0.652223	0.675893	0.670728	0.666281	0.622021	0.593186	0.569429	0.594879	-0.0105261	-0.0633935	-0.0842448	-0.0527214	0.13817	0.252403	4.9756e-05	FALSE	0.0238457	-0.0291919	-0.0533592	-0.0195685
1aS	4aM	1	22	T	I	S	M	104719	127528	122725	196004	192268	197757	34225	42358	39623	2970	3288	3100	692	834	885	51	34	41	0.969833	0.971426	0.974574	0.971944	0.520552	0.545082	0.534095	0.533243	0.496654	0.452526	0.457795	0.468992	-0.00819476	-0.0769812	-0.0627196	-0.0492985	0.142991	0.25834	4.99272e-05	FALSE	0.00633759	-0.0577668	-0.0469113	-0.0327802
1aS	4aN	1	22	T	I	S	N	104719	127528	122725	196004	192268	197757	28230	35484	33541	3910	3726	4160	776	906	936	98	118	112	0.969833	0.971426	0.974574	0.971944	0.588947	0.588505	0.601184	0.592879	0.57544	0.619462	0.595962	0.596955	0.00425904	0.0477729	0.010064	0.0206986	0.268447	0.415698	5.22527e-05	FALSE	0.0317832	0.0741905	0.0357921	0.0472553
1aS	4aS	1	22	T	I	S	S	104719	127528	122725	196004	192268	197757	31370	38231	36299	2923	2974	3255	1312	1475	1412	82	102	108	0.969833	0.971426	0.974574	0.971944	0.53096	0.54539	0.553957	0.543436	0.472542	0.528473	0.530801	0.510605	-0.0424016	-0.00133217	-0.00907138	-0.0176017	0.297234	0.451328	5.22272e-05	FALSE	-0.0255028	0.0179414	0.0102075	0.000882029
1aS	4aT	1	22	T	I	S	T	104719	127528	122725	196004	192268	197757	25423	31544	29250	3141	3489	3243	553	691	515	66	81	62	0.969833	0.971426	0.974574	0.971944	0.572232	0.595976	0.584858	0.584355	0.567172	0.604323	0.596848	0.589448	0.0122024	0.0253767	0.0268614	0.0214802	0.0439592	0.137723	5.36565e-05	TRUE	0.037102	0.0528032	0.0506407	0.0468486
1aS	4aV	1	22	T	I	S	V	104719	127528	122725	196004	192268	197757	28888	35457	33658	31294	32071	31233	802	974	810	579	525	540	0.969833	0.971426	0.974574	0.971944	0.889836	0.897994	0.894217	0.894016	0.830472	0.823597	0.846066	0.833378	-0.0325203	-0.0487375	-0.0254143	-0.0355574	0.0356737	0.127535	5.57807e-05	TRUE	-0.0104293	-0.0289973	-0.00718391	-0.0155368
1aS	4bD	1	23	T	A	S	D	104719	127528	122725	196004	192268	197757	30306	38226	35183	65051	63927	64750	833	1097	1020	1446	1430	1315	0.969833	0.971426	0.974574	0.971944	0.98987	0.986326	0.993922	0.990039	0.958813	0.95052	0.942094	0.950476	-0.00119574	-0.007622	-0.0265554	-0.011791	0.261478	0.407624	5.21429e-05	FALSE	0.0011893	-0.00458125	-0.0253355	-0.0095758
1aS	4bG	1	23	T	A	S	G	104719	127528	122725	196004	192268	197757	38427	47460	44658	50258	53589	49988	870	1124	1123	808	1017	815	0.969833	0.971426	0.974574	0.971944	0.917398	0.929876	0.921522	0.922932	0.867318	0.898042	0.858427	0.874596	-0.0224047	-0.0052629	-0.0396639	-0.0224438	0.152287	0.270752	5.015e-05	FALSE	-0.00501061	0.00906334	-0.0255011	-0.00714944
1aS	4bP	1	23	T	A	S	P	104719	127528	122725	196004	192268	197757	22361	28303	26667	1957	2100	1971	413	572	510	35	20	45	0.969833	0.971426	0.974574	0.971944	0.521794	0.538593	0.525813	0.528733	0.517084	0.430459	0.551606	0.499716	0.0110314	-0.0927435	0.0391622	-0.0141833	0.757432	0.868033	3.3957e-05	FALSE	0.0258535	-0.0748059	0.0533865	0.00147803
1aS	4bR	1	23	T	A	S	R	104719	127528	122725	196004	192268	197757	406	446	406	692	443	700	36	41	41	27	30	34	0.969833	0.971426	0.974574	0.971944	0.956138	0.91145	0.984422	0.95067	0.836049	0.867524	0.877846	0.860473	-0.0912449	-0.0178811	-0.0815458	-0.0635573	0.109877	0.217309	4.96131e-05	FALSE	-0.0814135	-0.000337406	-0.078459	-0.0534033
1aS	4bS	1	23	T	A	S	S	104719	127528	122725	196004	192268	197757	35071	42830	40906	67208	66880	66096	794	915	871	1026	1037	1191	0.969833	0.971426	0.974574	0.971944	0.97328	0.976471	0.974972	0.974908	0.915632	0.930408	0.950667	0.932236	-0.0282874	-0.0181607	0.000484426	-0.0153212	0.210646	0.34339	5.14596e-05	FALSE	-0.0221433	-0.0130008	0.00537943	-0.00992156
1aS	4bT	1	23	T	A	S	T	104719	127528	122725	196004	192268	197757	55789	67906	64846	93379	94779	94514	1371	1495	1497	1891	1844	2058	0.969833	0.971426	0.974574	0.971944	0.953484	0.96034	0.95996	0.957928	0.925174	0.942574	0.951448	0.939732	0.000453656	0.00967527	0.0158959	0.00867494	0.192806	0.321214	5.10415e-05	FALSE	0.0108376	0.0181706	0.0235612	0.0175231
1aS	4bV	1	23	T	A	S	V	104719	127528	122725	196004	192268	197757	56272	67240	63353	82836	78299	81409	1281	1803	1433	1323	1491	1177	0.969833	0.971426	0.974574	0.971944	0.934697	0.934304	0.941618	0.936873	0.882852	0.885112	0.876449	0.881471	-0.0236477	-0.0224949	-0.0412271	-0.0291232	0.0406879	0.133671	5.42195e-05	TRUE	-0.00949565	-0.0089772	-0.0303521	-0.016275
1aS	4cD	1	24	T	N	S	D	104719	127528	122725	196004	192268	197757	34744	41938	38859	76320	74198	73367	444	452	486	888	889	826	0.969833	0.971426	0.974574	0.971944	0.99325	0.99442	0.997644	0.995105	0.979531	1.00964	0.982334	0.9905	0.0162444	0.0436309	0.010056	0.0233104	0.152331	0.270809	5.01775e-05	FALSE	0.0178412	0.0448857	0.0105312	0.0244194
1aS	4cH	1	24	T	N	S	H	104719	127528	122725	196004	192268	197757	25200	30064	29336	53367	50886	50731	323	371	384	484	513	405	0.969833	0.971426	0.974574	0.971944	0.987899	0.988055	0.984858	0.986937	0.937296	0.958996	0.912858	0.936383	-0.0208009	-0.00082552	-0.0469584	-0.0228616	0.229109	0.366207	5.16944e-05	FALSE	-0.0179596	0.00183703	-0.0439562	-0.0200262
1aS	4cI	1	24	T	N	S	I	104719	127528	122725	196004	192268	197757	39044	47433	45556	65557	65801	64931	881	1151	1067	931	836	802	0.969833	0.971426	0.974574	0.971944	0.953943	0.959462	0.956706	0.956704	0.886208	0.866463	0.863534	0.872069	-0.0389573	-0.0655831	-0.0688461	-0.0577955	0.0257925	0.116095	6.01157e-05	TRUE	-0.0286686	-0.0569112	-0.0605971	-0.0487256
1aS	4cK	1	24	T	N	S	K	104719	127528	122725	196004	192268	197757	76320	92800	87744	158268	157555	156180	1862	2394	2162	3489	3577	3343	0.969833	0.971426	0.974574	0.971944	0.984828	0.988496	0.989061	0.987461	0.969995	0.970133	0.968566	0.969565	0.0148771	0.00988241	0.00465379	0.00980443	0.0799099	0.18046	4.98717e-05	TRUE	0.0184242	0.0124482	0.00683511	0.0125692
1aS	4cS	1	24	T	N	S	S	104719	127528	122725	196004	192268	197757	34572	43171	40824	70709	72785	69600	479	674	641	946	1165	881	0.969833	0.971426	0.974574	0.971944	0.982805	0.987492	0.982786	0.984361	0.977687	0.991071	0.951413	0.97339	0.0245301	0.0317965	-0.00638491	0.0166472	0.290914	0.443696	5.22553e-05	FALSE	0.0285385	0.0345824	-0.00298158	0.0200464
1aS	4cT	1	24	T	N	S	T	104719	127528	122725	196004	192268	197757	26221	33371	30969	47365	50184	50053	369	509	422	457	487	558	0.969833	0.971426	0.974574	0.971944	0.964635	0.97106	0.975011	0.970235	0.909422	0.906069	0.945781	0.920424	-0.0261137	-0.0372428	-0.00443865	-0.0225984	0.143545	0.259112	4.99058e-05	FALSE	-0.0180848	-0.0309453	0.000449087	-0.0161937
1aS	4cY	1	24	T	N	S	Y	104719	127528	122725	196004	192268	197757	44881	54645	51847	88204	85569	84665	702	822	713	1095	1085	927	0.969833	0.971426	0.974574	0.971944	0.976969	0.976874	0.976512	0.976785	0.943168	0.952316	0.943323	0.946269	-0.00432901	0.00335569	-0.0083597	-0.00311101	0.460849	0.634489	4.88821e-05	FALSE	0.000995119	0.00843013	-0.00375596	0.00188976
1aS	4dM	1	25	T	L	S	M	104719	127528	122725	196004	192268	197757	40100	50080	47297	19270	20498	20163	735	751	938	259	270	260	0.969833	0.971426	0.974574	0.971944	0.770931	0.784033	0.78096	0.778641	0.72555	0.765394	0.71828	0.736408	-0.0221237	0.00376403	-0.042823	-0.0203942	0.269369	0.416997	5.22516e-05	FALSE	0.0129549	0.0364447	-0.0131748	0.0120749
1aS	4dP	1	25	T	L	S	P	104719	127528	122725	196004	192268	197757	22190	26726	25424	5262	5024	5730	644	772	674	125	103	118	0.969833	0.971426	0.974574	0.971944	0.667608	0.6722	0.688152	0.675987	0.638314	0.622926	0.651377	0.637539	-0.00915482	-0.0300668	-0.0192786	-0.0195001	0.0839711	0.185944	4.98886e-05	TRUE	0.0261705	0.00397772	0.0121426	0.0140969
1aS	4dQ	1	25	T	L	S	Q	104719	127528	122725	196004	192268	197757	32496	39418	37356	4957	4964	6093	748	862	774	86	91	122	0.969833	0.971426	0.974574	0.971944	0.603069	0.614625	0.641067	0.619587	0.561708	0.589274	0.636087	0.59569	-0.0231682	-0.00778795	0.0113205	-0.00654521	0.579134	0.742434	4.39361e-05	FALSE	0.00630277	0.0218695	0.0406117	0.022928
1aS	4dR	1	25	T	L	S	R	104719	127528	122725	196004	192268	197757	29367	35854	33530	3639	3815	4574	642	694	849	60	58	130	0.969833	0.971426	0.974574	0.971944	0.572664	0.590407	0.615046	0.592706	0.531399	0.555696	0.631868	0.572988	-0.0239891	-0.0178405	0.0324602	-0.00312316	0.877419	0.935911	2.44205e-05	FALSE	0.000982725	0.00884022	0.0596166	0.0231465
1aS	4dV	1	25	T	L	S	V	104719	127528	122725	196004	192268	197757	38929	48759	44593	2757	3176	3039	957	1094	1081	69	52	56	0.969833	0.971426	0.974574	0.971944	0.490826	0.519875	0.513995	0.508232	0.493445	0.47459	0.474063	0.480699	0.0174251	-0.0304297	-0.0268627	-0.0132891	0.47892	0.651422	4.82635e-05	FALSE	0.0244106	-0.016473	-0.0150403	-0.00236758
1aS	4eM	1	26	T	L	S	M	104719	127528	122725	196004	192268	197757	40173	50236	46766	86986	84904	84063	956	1222	1054	1265	1358	1345	0.969833	0.971426	0.974574	0.971944	0.991147	0.987844	0.990491	0.989827	0.919103	0.927586	0.940605	0.929098	-0.0421436	-0.0320308	-0.0247019	-0.0329588	0.0227361	0.111978	6.16603e-05	TRUE	-0.0400554	-0.0293219	-0.0228022	-0.0307265
1aS	4eP	1	26	T	L	S	P	104719	127528	122725	196004	192268	197757	25712	31158	30240	4962	4575	4944	742	694	732	96	86	122	0.969833	0.971426	0.974574	0.971944	0.63747	0.636693	0.64141	0.638525	0.578978	0.612309	0.644211	0.611832	-0.0392624	-0.00619088	0.019109	-0.00878142	0.655123	0.80108	4.02189e-05	FALSE	-0.00606111	0.0255867	0.0484237	0.0226498
1aS	4eQ	1	26	T	L	S	Q	104719	127528	122725	196004	192268	197757	32001	37752	37003	61139	60037	60080	639	737	781	547	674	562	0.969833	0.971426	0.974574	0.971944	0.972836	0.979096	0.975678	0.97587	0.855392	0.899577	0.857189	0.870719	-0.0880968	-0.0515418	-0.0936807	-0.0777731	0.0276762	0.118036	5.88529e-05	TRUE	-0.0818547	-0.0469403	-0.088919	-0.0725713
1aS	4eR	1	26	T	L	S	R	104719	127528	122725	196004	192268	197757	29537	36006	34055	62335	62477	61093	1086	1403	1332	1576	1808	1665	0.969833	0.971426	0.974574	0.971944	0.987391	0.991627	0.990201	0.98974	0.932608	0.948869	0.937597	0.939691	-0.0249963	-0.0144229	-0.0274275	-0.0222823	0.0306277	0.122525	5.79641e-05	TRUE	-0.0220379	-0.0125474	-0.0254707	-0.0200186
1aS	4eV	1	26	T	L	S	V	104719	127528	122725	196004	192268	197757	40704	49127	47519	71659	69622	67965	559	623	658	707	618	702	0.969833	0.971426	0.974574	0.971944	0.960871	0.962532	0.957213	0.960205	0.912493	0.911262	0.91453	0.912761	-0.019392	-0.0237663	-0.0183443	-0.0205009	0.00649661	0.0856979	9.08856e-05	TRUE	-0.0105585	-0.0157143	-0.0101858	-0.0121529
1aS	4fE	1	27	T	K	S	E	104719	127528	122725	196004	192268	197757	34464	42325	39852	68657	67228	67706	496	773	655	879	1123	945	0.969833	0.971426	0.974574	0.971944	0.978955	0.978922	0.982278	0.980051	0.961839	0.966097	0.958478	0.962138	0.0124167	0.0151475	0.00117578	0.00957998	0.154345	0.273348	5.02351e-05	FALSE	0.0172958	0.0197861	0.0046772	0.0139197
1aS	4fM	1	27	T	K	S	M	104719	127528	122725	196004	192268	197757	42867	52751	50833	70827	71424	72428	928	998	1009	994	974	1101	0.969833	0.971426	0.974574	0.971944	0.951589	0.955975	0.956657	0.95474	0.888184	0.908921	0.917811	0.904972	-0.0346987	-0.0197373	-0.0145221	-0.0229861	0.0627573	0.159725	5.08252e-05	TRUE	-0.0239233	-0.0103685	-0.00626443	-0.0135187
1aS	4fN	1	27	T	K	S	N	104719	127528	122725	196004	192268	197757	53508	65575	62352	71833	72553	71872	1615	1523	1569	1883	1548	1491	0.969833	0.971426	0.974574	0.971944	0.921216	0.926953	0.925795	0.924655	0.900592	0.91476	0.89768	0.904344	0.00716655	0.0142936	-0.00457473	0.00562847	0.413822	0.586083	5.04745e-05	FALSE	0.0238641	0.029146	0.00890959	0.0206399
1aS	4fQ	1	27	T	K	S	Q	104719	127528	122725	196004	192268	197757	28354	34118	33425	46322	45350	46560	481	623	608	763	943	797	0.969833	0.971426	0.974574	0.971944	0.949937	0.953321	0.953365	0.952208	0.945628	0.971995	0.944518	0.954047	0.0243473	0.0459152	0.0153938	0.0285521	0.0876208	0.190451	5.00436e-05	TRUE	0.0354619	0.055809	0.0242357	0.0385022
1aS	4fR	1	27	T	K	S	R	104719	127528	122725	196004	192268	197757	38526	47297	45168	74662	72148	72356	780	833	840	1339	1413	1397	0.969833	0.971426	0.974574	0.971944	0.974921	0.97311	0.973717	0.973916	0.957184	0.988368	0.979173	0.974908	0.0116726	0.0430642	0.0302142	0.028317	0.089806	0.193349	5.00194e-05	TRUE	0.017453	0.048933	0.0353457	0.0339106
1aS	4fT	1	27	T	K	S	T	104719	127528	122725	196004	192268	197757	25998	31649	29953	32152	32895	31168	555	736	732	861	932	1187	0.969833	0.971426	0.974574	0.971944	0.909212	0.917969	0.910895	0.912692	0.942371	0.946353	0.975493	0.954739	0.060587	0.054614	0.0877585	0.0676532	0.0219822	0.110945	6.23334e-05	TRUE	0.079437	0.0710466	0.10356	0.0846813
1aS	4gA	1	28	T	E	S	A	104719	127528	122725	196004	192268	197757	27724	33307	31674	20512	22117	20029	387	440	400	232	248	154	0.969833	0.971426	0.974574	0.971944	0.834059	0.853577	0.838371	0.842002	0.80328	0.830017	0.766121	0.799806	-0.00561753	0.000830757	-0.0509335	-0.0185734	0.372279	0.539205	5.11512e-05	FALSE	0.0241085	0.0268614	-0.0259163	0.00835121
1aS	4gD	1	28	T	E	S	D	104719	127528	122725	196004	192268	197757	63609	77992	72988	39642	42274	40313	1702	2228	1918	899	948	813	0.969833	0.971426	0.974574	0.971944	0.808959	0.824399	0.818669	0.817342	0.784762	0.789608	0.780129	0.784833	0.00020649	-0.0112343	-0.0177246	-0.00958415	0.208987	0.341361	5.14751e-05	FALSE	0.0324982	0.0180826	0.00916265	0.0199145
1aS	4gG	1	28	T	E	S	G	104719	127528	122725	196004	192268	197757	41423	52200	48729	4860	4473	4592	879	1052	1111	65	89	78	0.969833	0.971426	0.974574	0.971944	0.564671	0.55929	0.561185	0.561715	0.497146	0.557452	0.518326	0.524308	-0.0504913	0.0141433	-0.0285905	-0.0216462	0.37223	0.539212	5.11484e-05	FALSE	-0.0268942	0.0359694	-0.00816204	0.000304383
1aS	4gK	1	28	T	E	S	K	104719	127528	122725	196004	192268	197757	54420	67054	62614	30533	31984	31743	853	1077	990	305	381	323	0.969833	0.971426	0.974574	0.971944	0.793591	0.806027	0.806191	0.801936	0.727685	0.763072	0.742017	0.744258	-0.0419653	-0.019923	-0.0436761	-0.0351881	0.0441412	0.138031	5.36988e-05	TRUE	-0.00838407	0.0110999	-0.0157539	-0.00434602
1aS	4gQ	1	28	T	E	S	Q	104719	127528	122725	196004	192268	197757	26822	33213	30332	42608	41816	41255	420	522	572	641	699	570	0.969833	0.971426	0.974574	0.971944	0.945837	0.945524	0.94989	0.947084	0.939979	0.954384	0.904595	0.932986	0.0226749	0.0358777	-0.0211423	0.0124701	0.544489	0.712563	4.5368e-05	FALSE	0.0346231	0.0472867	-0.0116904	0.0234064
1aS	4gV	1	28	T	E	S	V	104719	127528	122725	196004	192268	197757	42357	51185	47577	40867	43610	40605	826	878	988	760	773	655	0.969833	0.971426	0.974574	0.971944	0.872894	0.889401	0.882032	0.881443	0.865951	0.894114	0.845253	0.868439	0.0193889	0.0301272	-0.0143521	0.0117213	0.473972	0.646583	4.84592e-05	FALSE	0.0440706	0.0512009	0.00553907	0.0336035
1aS	5aE	1	29	T	K	S	E	104719	127528	122725	196004	192268	197757	41669	49631	47485	3808	3763	4053	1044	1327	1244	78	66	87	0.969833	0.971426	0.974574	0.971944	0.528121	0.541702	0.54677	0.538864	0.498651	0.481105	0.517762	0.499173	-0.013538	-0.0451178	-0.015106	-0.0245873	0.139113	0.253347	4.9755e-05	FALSE	0.00272928	-0.0265619	0.0029701	-0.00695418
1aS	5aM	1	29	T	K	S	M	104719	127528	122725	196004	192268	197757	43342	53373	50420	29031	32136	30606	735	864	749	428	425	336	0.969833	0.971426	0.974574	0.971944	0.819508	0.839505	0.832419	0.830477	0.799029	0.810451	0.788382	0.799287	0.00424345	-0.00506592	-0.0228717	-0.00789805	0.425392	0.598466	5.02673e-05	FALSE	0.0355254	0.0226363	0.00274044	0.0203007
1aS	5aN	1	29	T	K	S	N	104719	127528	122725	196004	192268	197757	54455	66436	62267	6087	6763	6555	1007	1494	1142	76	129	173	0.969833	0.971426	0.974574	0.971944	0.557588	0.584046	0.577312	0.572982	0.50013	0.560386	0.630307	0.563608	-0.0406374	-0.00697189	0.0676742	0.00668832	0.853814	0.922685	2.63813e-05	FALSE	-0.0183265	0.0188118	0.0904537	0.030313
1aS	5aQ	1	29	T	K	S	Q	104719	127528	122725	196004	192268	197757	30265	38010	34579	10120	11847	10572	604	721	592	92	158	105	0.969833	0.971426	0.974574	0.971944	0.71788	0.744872	0.732554	0.731768	0.602854	0.694242	0.653269	0.650122	-0.0933697	-0.0293448	-0.0606586	-0.0611244	0.0805502	0.181341	4.9838e-05	TRUE	-0.0567635	0.005202	-0.0291482	-0.0269032
1aS	5aR	1	29	T	K	S	R	104719	127528	122725	196004	192268	197757	43881	54071	51501	49377	51504	50506	809	991	974	479	503	526	0.969833	0.971426	0.974574	0.971944	0.895395	0.905429	0.902264	0.90103	0.801465	0.814958	0.815395	0.810606	-0.0669193	-0.0645992	-0.0639285	-0.065149	0.000193374	0.0570844	0.00035083	TRUE	-0.0457283	-0.0460565	-0.0468478	-0.0462109
1aS	5aT	1	29	T	K	S	T	104719	127528	122725	196004	192268	197757	33022	39647	37297	3022	3248	3473	498	534	564	39	33	28	0.969833	0.971426	0.974574	0.971944	0.528325	0.552829	0.559447	0.546867	0.505536	0.512312	0.467866	0.495238	-0.00685103	-0.0247204	-0.0773562	-0.0363092	0.228337	0.365336	5.17556e-05	FALSE	0.00946208	-0.00405085	-0.0571987	-0.0172625
1aS	5bA	1	30	T	E	S	A	104719	127528	122725	196004	192268	197757	34631	41863	40490	73315	71069	73889	447	505	527	776	560	731	0.969833	0.971426	0.974574	0.971944	0.98785	0.988485	0.99269	0.989675	0.958824	0.927277	0.95275	0.946284	0.00077392	-0.0329618	-0.0146992	-0.015629	0.250113	0.393176	5.19519e-05	FALSE	0.00362653	-0.0303935	-0.0132344	-0.0133338
1aS	5bD	1	30	T	E	S	D	104719	127528	122725	196004	192268	197757	80706	97711	94886	107384	106047	106195	1763	2186	2018	1500	1714	1700	0.969833	0.971426	0.974574	0.971944	0.919912	0.924186	0.921501	0.921866	0.8545	0.87746	0.880136	0.870699	-0.037661	-0.0203178	-0.0179338	-0.0253042	0.0553892	0.150863	5.14739e-05	TRUE	-0.0207244	-0.00497263	-0.00376755	-0.00982151
1aS	5bG	1	30	T	E	S	G	104719	127528	122725	196004	192268	197757	42666	51605	49005	32988	34865	33031	864	1060	1045	575	783	676	0.969833	0.971426	0.974574	0.971944	0.8405	0.856061	0.847666	0.848076	0.818565	0.868887	0.841681	0.843044	0.00342046	0.0372878	0.0155681	0.0187588	0.198773	0.328571	5.11418e-05	FALSE	0.0323985	0.0630068	0.0396053	0.0450036
1aS	5bK	1	30	T	E	S	K	104719	127528	122725	196004	192268	197757	34240	41593	38952	71330	70457	69894	643	851	726	1257	1382	995	0.969833	0.971426	0.974574	0.971944	0.985496	0.988172	0.990235	0.987967	0.976194	0.982107	0.951	0.969767	0.0204279	0.022172	-0.014057	0.00951427	0.504593	0.675755	4.72034e-05	FALSE	0.0238219	0.0248089	-0.0121067	0.0121747
1aS	5bQ	1	30	T	E	S	Q	104719	127528	122725	196004	192268	197757	29716	37147	33944	52243	55327	53786	419	654	675	907	774	1293	0.969833	0.971426	0.974574	0.971944	0.960671	0.969676	0.972129	0.967492	0.991106	0.936632	0.999751	0.97583	0.0594154	-0.00533583	0.0523405	0.0354734	0.225797	0.36223	5.15692e-05	FALSE	0.0682916	0.00124964	0.05777	0.0424371
1aS	5bV	1	30	T	E	S	V	104719	127528	122725	196004	192268	197757	55700	67651	62970	44046	45504	43539	1505	1712	1660	657	805	687	0.969833	0.971426	0.974574	0.971944	0.843793	0.855425	0.851376	0.850198	0.756882	0.80397	0.776644	0.779165	-0.0614568	-0.0270113	-0.053084	-0.047184	0.0450779	0.139165	5.34881e-05	TRUE	-0.032875	-0.00121201	-0.029455	-0.0211807
1aS	5cE	1	31	T	K	S	E	104719	127528	122725	196004	192268	197757	34965	42192	39826	107514	106535	104005	982	1380	1260	3035	3204	3001	0.969833	0.971426	0.974574	0.971944	1.04245	1.04554	1.04488	1.04429	1.0432	1.03348	1.03147	1.03605	0.0321938	0.0178136	0.0131591	0.0210555	0.0667091	0.164212	5.034e-05	TRUE	0.0214873	0.00688129	0.00356031	0.010643
1aS	5cI	1	31	T	K	S	I	104719	127528	122725	196004	192268	197757	43325	53020	49827	64898	66256	65121	748	858	946	942	946	986	0.969833	0.971426	0.974574	0.971944	0.937245	0.944449	0.944083	0.941926	0.911867	0.926452	0.911135	0.916485	0.00289533	0.0089904	-0.00894302	0.000980906	0.869382	0.931713	2.51479e-05	FALSE	0.0165511	0.0206052	0.00151212	0.0128895
1aS	5cN	1	31	T	K	S	N	104719	127528	122725	196004	192268	197757	61162	76781	70891	115717	117965	115202	985	1226	1158	1444	1309	1275	0.969833	0.971426	0.974574	0.971944	0.971408	0.974139	0.975804	0.973784	0.934092	0.921834	0.91912	0.925015	-0.00801193	-0.0244686	-0.0318728	-0.0214511	0.0931955	0.197193	5.00714e-05	TRUE	-0.00145537	-0.0188161	-0.027135	-0.0158021
1aS	5cQ	1	31	T	K	S	Q	104719	127528	122725	196004	192268	197757	35297	42732	41087	97803	94942	95194	689	811	771	1240	1248	1312	0.969833	0.971426	0.974574	0.971944	1.02722	1.02716	1.02745	1.02728	0.964094	0.974368	0.982513	0.973659	-0.0321391	-0.0234373	-0.0188111	-0.0247958	0.0239389	0.11315	6.07875e-05	TRUE	-0.0388751	-0.0298104	-0.0245607	-0.0310821
1aS	5cR	1	31	T	K	S	R	104719	127528	122725	196004	192268	197757	42746	51824	50075	108667	105586	108690	597	735	631	988	980	1200	0.969833	0.971426	0.974574	0.971944	1.01462	1.0147	1.01795	1.01576	0.951827	0.953766	0.998698	0.968097	-0.032185	-0.0319424	0.00663235	-0.019165	0.275661	0.424607	5.22473e-05	FALSE	-0.0357443	-0.0353387	0.00291677	-0.0227221
1aS	5cT	1	31	T	K	S	T	104719	127528	122725	196004	192268	197757	32193	37876	36211	59879	56847	57138	690	951	996	1458	1577	1711	0.969833	0.971426	0.974574	0.971944	0.968915	0.970778	0.971518	0.970403	0.987574	0.98511	0.983892	0.985525	0.0478883	0.0420714	0.0370759	0.0423452	0.0053996	0.0854402	9.95216e-05	TRUE	0.0549906	0.0484277	0.0426196	0.0486793
1aS	5dI	1	32	T	L	S	I	104719	127528	122725	196004	192268	197757	29427	36488	34025	19589	22075	20519	741	855	765	292	412	416	0.969833	0.971426	0.974574	0.971944	0.818603	0.840194	0.831465	0.830087	0.741904	0.807491	0.816402	0.788599	-0.0520035	-0.00869464	0.00607853	-0.0182065	0.405843	0.577077	5.0547e-05	FALSE	-0.020631	0.0189295	0.0317836	0.0100274
1aS	5dP	1	32	T	L	S	P	104719	127528	122725	196004	192268	197757	27645	34227	32472	4634	3987	4358	753	988	793	88	99	64	0.969833	0.971426	0.974574	0.971944	0.616862	0.60342	0.612671	0.610984	0.564096	0.581777	0.538619	0.561497	-0.0341572	-0.00440039	-0.0584746	-0.0323441	0.174488	0.29869	5.06168e-05	FALSE	-0.00301997	0.0239655	-0.0315483	-0.00353426
1aS	5dQ	1	32	T	L	S	Q	104719	127528	122725	196004	192268	197757	26333	32658	30310	3550	3676	3404	1276	1458	1462	145	76	111	0.969833	0.971426	0.974574	0.971944	0.584994	0.598491	0.58673	0.590072	0.559997	0.487851	0.529723	0.525857	-0.00734944	-0.0935394	-0.0420877	-0.0476588	0.197281	0.326685	5.10681e-05	FALSE	0.0195855	-0.0657881	-0.0180701	-0.0214242
1aS	5dR	1	32	T	L	S	R	104719	127528	122725	196004	192268	197757	24147	30397	28364	2514	2525	2447	697	875	764	51	46	45	0.969833	0.971426	0.974574	0.971944	0.547192	0.554823	0.548328	0.550114	0.4956	0.489073	0.492757	0.492477	-0.0350844	-0.0498964	-0.0416289	-0.0422032	0.0101544	0.0916972	7.79583e-05	TRUE	-0.0147775	-0.0288644	-0.023287	-0.0223096
1aS	5dV	1	32	T	L	S	V	104719	127528	122725	196004	192268	197757	28444	34602	33794	5637	6701	6935	778	1042	1073	123	96	138	0.969833	0.971426	0.974574	0.971944	0.641356	0.676477	0.674506	0.664113	0.608302	0.569706	0.606469	0.594826	-0.0137067	-0.0874407	-0.0508862	-0.0506779	0.140236	0.254759	4.98284e-05	FALSE	0.0198275	-0.0532157	-0.0198598	-0.0177493
1bA	1cA	2	3	D	T	A	A	29983	36906	34859	78446	76139	74972	38892	48134	45877	105883	102672	104488	279	395	378	1164	1363	1217	1.01883	1.0165	1.01661	1.01731	1.02465	1.0213	1.02496	1.02363	1.08709	1.09043	1.07536	1.08429	0.0431515	0.0522785	0.0333742	0.0429348	0.0157804	0.10128	6.7829e-05	TRUE	0.0471026	0.055257	0.0368991	0.0464196
1bA	1cI	2	3	D	T	A	I	29983	36906	34859	78446	76139	74972	44973	55854	53379	117885	113807	114865	96	136	97	334	297	273	1.01883	1.0165	1.01661	1.01731	1.0191	1.01472	1.01669	1.01684	1.06052	1.02468	1.05577	1.04699	0.0222325	-0.00678239	0.0221948	0.0125483	0.323734	0.48357	5.18201e-05	FALSE	0.0252808	-0.00473578	0.0245357	0.0150269
1bA	1cK	2	3	D	T	A	K	29983	36906	34859	78446	76139	74972	43670	53179	50309	133674	127312	126775	617	624	731	2190	1884	2266	1.01883	1.0165	1.01661	1.01731	1.04179	1.03789	1.03968	1.03979	1.06345	1.07123	1.06984	1.06817	0.00204203	0.0162204	0.0128882	0.0103835	0.136081	0.249498	4.96827e-05	FALSE	0.00883453	0.0215926	0.0185611	0.0163294
1bA	1cP	2	3	D	T	A	P	29983	36906	34859	78446	76139	74972	28182	34218	32905	24636	25131	23594	17	36	28	5	10	15	1.01883	1.0165	1.01661	1.01731	0.858461	0.86806	0.856671	0.861064	0.699112	0.728321	0.814223	0.747218	-0.175513	-0.154064	-0.0566791	-0.128752	0.0720442	0.170995	5.02431e-05	TRUE	-0.194612	-0.169773	-0.0736034	-0.145996
1bA	1cR	2	3	D	T	A	R	29983	36906	34859	78446	76139	74972	46622	58343	55616	136102	133895	134511	435	608	519	1570	1286	1439	1.01883	1.0165	1.01661	1.01731	1.03485	1.03181	1.0337	1.03346	1.06589	1.02008	1.0536	1.04652	0.0115507	-0.0287542	0.00272163	-0.00482731	0.731211	0.851821	3.57913e-05	FALSE	0.0171847	-0.0242658	0.00751644	0.000145134
1bA	1cS	2	3	D	T	A	S	29983	36906	34859	78446	76139	74972	44219	55024	52312	107482	106523	106044	263	294	318	757	707	884	1.01883	1.0165	1.01661	1.01731	1.00806	1.00736	1.008	1.00781	1.03279	1.03853	1.05398	1.04176	0.00574841	0.0145445	0.0292347	0.0165092	0.137542	0.251529	4.97487e-05	FALSE	0.00702275	0.0155618	0.0303478	0.0176441
1bA	1dF	2	4	D	L	A	F	29983	36906	34859	78446	76139	74972	52296	63416	61306	15915	16673	16184	443	453	381	167	243	184	1.01883	1.0165	1.01661	1.01731	0.704102	0.720417	0.711177	0.711899	0.73542	0.822905	0.799122	0.785816	0.0180603	0.0905998	0.0761317	0.0615973	0.108768	0.216207	4.96281e-05	FALSE	-0.0121031	0.0649246	0.0500075	0.0342763
1bA	1dH	2	4	D	L	A	H	29983	36906	34859	78446	76139	74972	31615	38665	35681	4659	4864	4666	133	180	150	17	25	29	1.01883	1.0165	1.01661	1.01731	0.59802	0.614472	0.608893	0.607128	0.577202	0.6287	0.665822	0.623908	-0.0320768	0.00408771	0.0468143	0.00627506	0.808974	0.898572	3.02673e-05	FALSE	-0.0602749	-0.0210201	0.0217959	-0.019833
1bA	1dI	2	4	D	L	A	I	29983	36906	34859	78446	76139	74972	45877	54391	51370	26780	27992	26397	218	218	157	128	118	97	1.01883	1.0165	1.01661	1.01731	0.799386	0.816948	0.808159	0.808164	0.800241	0.824201	0.83499	0.819811	-0.0141961	-0.00622733	0.0134058	-0.0023392	0.802307	0.894271	3.07145e-05	FALSE	-0.0390098	-0.0264784	-0.0076694	-0.0243859
1bA	1dP	2	4	D	L	A	P	29983	36906	34859	78446	76139	74972	25330	30574	30133	5096	4609	5100	335	336	307	20	64	43	1.01883	1.0165	1.01661	1.01731	0.643558	0.640477	0.64645	0.643495	0.46584	0.674095	0.618891	0.586275	-0.189835	0.0230494	-0.0382977	-0.0683611	0.392878	0.562138	5.06335e-05	FALSE	-0.22014	-0.00299215	-0.0646692	-0.0959338
1bA	1dR	2	4	D	L	A	R	29983	36906	34859	78446	76139	74972	35154	43184	39934	6908	6757	6630	21	26	19	15	18	15	1.01883	1.0165	1.01661	1.01731	0.640117	0.64583	0.643648	0.643198	0.828912	0.859569	0.870685	0.853055	0.176743	0.203082	0.216345	0.198723	0.00341216	0.081236	0.00011961	TRUE	0.146524	0.17692	0.190032	0.171159
1bA	1dV	2	4	D	L	A	V	29983	36906	34859	78446	76139	74972	50773	61527	58266	10533	12384	11139	258	343	378	21	41	27	1.01883	1.0165	1.01661	1.01731	0.648047	0.682022	0.664187	0.664752	0.511183	0.60713	0.520837	0.546384	-0.149065	-0.0861465	-0.154383	-0.129865	0.0273112	0.117846	5.91903e-05	TRUE	-0.179466	-0.11255	-0.180986	-0.157667
1bA	1eE	2	5	D	Q	A	E	29983	36906	34859	78446	76139	74972	45445	55444	52861	82803	84409	83918	50	81	131	253	188	225	1.01883	1.0165	1.01661	1.01731	0.965899	0.972826	0.972401	0.970376	1.11532	1.03343	0.983865	1.0442	0.131231	0.0445535	-0.00469015	0.0570316	0.287637	0.439524	5.2298e-05	FALSE	0.126041	0.0409153	-0.00840901	0.052849
1bA	1eH	2	5	D	Q	A	H	29983	36906	34859	78446	76139	74972	71313	87204	80472	59489	62641	59000	264	327	204	53	63	63	1.01883	1.0165	1.01661	1.01731	0.851613	0.864872	0.859913	0.858799	0.643247	0.675734	0.734018	0.684333	-0.2244	-0.20341	-0.14018	-0.18933	0.0174072	0.104171	6.61723e-05	TRUE	-0.244241	-0.219431	-0.156794	-0.206822
1bA	1eK	2	5	D	Q	A	K	29983	36906	34859	78446	76139	74972	48000	58740	54592	103285	103762	99871	390	511	439	933	1016	1012	1.01883	1.0165	1.01661	1.01731	0.990231	0.994195	0.993051	0.992492	1.00573	1.01119	1.02671	1.01455	-0.00314262	0.000593735	0.0171667	0.00487262	0.51669	0.687583	4.65497e-05	FALSE	-0.00466339	-0.000199134	0.0162122	0.00378322
1bA	1eL	2	5	D	Q	A	L	29983	36906	34859	78446	76139	74972	43147	53444	50322	96139	96361	95249	174	303	240	246	187	270	1.01883	1.0165	1.01661	1.01731	0.995335	0.997139	0.998011	0.996828	0.928788	0.843056	0.922255	0.898033	-0.0852867	-0.170538	-0.0923344	-0.116053	0.0511933	0.146505	5.21925e-05	TRUE	-0.0860163	-0.17093	-0.0926089	-0.116518
1bA	1eP	2	5	D	Q	A	P	29983	36906	34859	78446	76139	74972	27345	34190	31760	4276	4005	4380	59	78	59	26	26	8	1.01883	1.0165	1.01661	1.01731	0.606697	0.604222	0.616633	0.609184	0.75826	0.754524	0.614167	0.708984	0.14014	0.140331	-0.0127098	0.089254	0.222099	0.357758	5.1624e-05	FALSE	0.111371	0.11576	-0.0381101	0.0630068
1bA	1eR	2	5	D	Q	A	R	29983	36906	34859	78446	76139	74972	37130	45826	43088	53530	53111	52078	157	202	230	398	353	420	1.01883	1.0165	1.01661	1.01731	0.931647	0.933623	0.932698	0.932656	1.01421	0.992646	0.992787	0.999881	0.0650212	0.043616	0.044595	0.0510774	0.0181554	0.105142	6.54516e-05	TRUE	0.0549669	0.0350748	0.0358836	0.0419751
1bA	1fE	2	6	D	A	A	E	29983	36906	34859	78446	76139	74972	42084	51147	48450	90045	88846	89732	227	445	247	954	1216	743	1.01883	1.0165	1.01661	1.01731	0.989404	0.991783	0.994843	0.99201	1.08816	1.0569	1.06546	1.07017	0.0801251	0.0487471	0.0540952	0.0609891	0.0243342	0.113645	6.0612e-05	TRUE	0.0784769	0.0476273	0.0533856	0.0598299
1bA	1fG	2	6	D	A	A	G	29983	36906	34859	78446	76139	74972	50126	60766	58313	44569	46346	44478	482	559	465	597	718	614	1.01883	1.0165	1.01661	1.01731	0.860944	0.873486	0.86567	0.8667	0.909434	0.948396	0.945578	0.934469	0.0322802	0.0604965	0.0655272	0.052768	0.0363605	0.128585	5.55261e-05	TRUE	0.0134541	0.0453269	0.0494727	0.0360846
1bA	1fP	2	6	D	A	A	P	29983	36906	34859	78446	76139	74972	24150	28997	27994	2035	1936	2177	118	121	132	48	9	78	1.01883	1.0165	1.01661	1.01731	0.516252	0.523425	0.533216	0.524298	0.746551	0.538947	0.828502	0.704667	0.220579	0.00688505	0.286428	0.171297	0.179457	0.304367	5.0644e-05	FALSE	0.202709	-0.00939615	0.268554	0.153956
1bA	1fR	2	6	D	A	A	R	29983	36906	34859	78446	76139	74972	958	1120	1043	1895	1680	1571	13	17	11	39	18	47	1.01883	1.0165	1.01661	1.01731	0.977919	0.970694	0.964748	0.97112	1.03884	0.920635	1.11656	1.02535	0.0425138	-0.0660775	0.13579	0.0374088	0.586995	0.748314	4.35047e-05	FALSE	0.0391146	-0.0699932	0.131075	0.0333988
1bA	1fS	2	6	D	A	A	S	29983	36906	34859	78446	76139	74972	40110	49215	46800	66235	69213	66486	398	488	442	717	461	578	1.01883	1.0165	1.01661	1.01731	0.951508	0.961428	0.956229	0.956388	0.964241	0.904239	0.944166	0.937549	-0.00518227	-0.0730534	-0.0279478	-0.0353945	0.217932	0.352144	5.14873e-05	FALSE	-0.0124612	-0.0781608	-0.0337531	-0.0414584
1bA	1fT	2	6	D	A	A	T	29983	36906	34859	78446	76139	74972	41667	51302	48468	64889	65428	60858	208	276	310	467	635	590	1.01883	1.0165	1.01661	1.01731	0.942933	0.947376	0.938251	0.942853	0.996448	1.03217	0.998811	1.00914	0.0357611	0.0691636	0.0449735	0.0499661	0.0375154	0.1302	5.51164e-05	TRUE	0.0272686	0.0622937	0.0369337	0.0421653
1bA	1fV	2	6	D	A	A	V	29983	36906	34859	78446	76139	74972	53600	66123	62086	64680	65837	63386	450	487	589	722	718	809	1.01883	1.0165	1.01661	1.01731	0.905621	0.911797	0.908122	0.908513	0.947294	0.968214	0.951317	0.955608	0.0246221	0.0413708	0.0281088	0.0313672	0.0254511	0.115987	6.04476e-05	TRUE	0.0111284	0.0302915	0.016537	0.019319
1bA	1gA	2	7	D	E	A	A	29983	36906	34859	78446	76139	74972	26259	31934	30928	35877	35443	35532	30	19	31	70	63	69	1.01883	1.0165	1.01661	1.01731	0.923787	0.927403	0.925311	0.925501	1.00208	1.0847	1.02161	1.03613	0.0609007	0.141992	0.080926	0.0946063	0.0604861	0.157029	5.10437e-05	TRUE	0.0497835	0.132713	0.0713357	0.0846108
1bA	1gD	2	7	D	E	A	D	29983	36906	34859	78446	76139	74972	62123	75703	72602	36182	38820	38067	568	739	631	337	483	338	1.01883	1.0165	1.01661	1.01731	0.799057	0.81643	0.811094	0.80886	0.801766	0.851297	0.814208	0.822424	-0.0123361	0.0213948	-0.0103602	-0.000433829	0.971943	0.987528	1.18944e-05	FALSE	-0.0371771	0.00110307	-0.0312116	-0.0224285
1bA	1gG	2	7	D	E	A	G	29983	36906	34859	78446	76139	74972	45023	55658	51590	5423	5467	5282	619	942	890	71	77	119	1.01883	1.0165	1.01661	1.01731	0.568515	0.578912	0.573261	0.573563	0.561361	0.55251	0.612128	0.575333	-0.0178576	-0.0359554	0.0293433	-0.00815657	0.715894	0.841367	3.67485e-05	FALSE	-0.0434322	-0.0587532	0.00685996	-0.0317751
1bA	1gK	2	7	D	E	A	K	29983	36906	34859	78446	76139	74972	48414	58520	54910	85579	82379	84446	28	45	33	46	90	62	1.01883	1.0165	1.01661	1.01731	0.961465	0.961567	0.967777	0.963603	0.950755	1.01204	0.996929	0.986575	-0.0288128	0.0346059	0.0130753	0.00628946	0.767678	0.873973	3.31473e-05	FALSE	-0.0346536	0.0295163	0.00875266	0.00120511
1bA	1gQ	2	7	D	E	A	Q	29983	36906	34859	78446	76139	74972	29600	36004	34811	60068	58946	61427	404	582	583	1634	1228	1559	1.01883	1.0165	1.01661	1.01731	0.98166	0.983274	0.987798	0.984244	1.08255	1.01973	1.04833	1.0502	0.0824062	0.020234	0.0441193	0.0489198	0.114042	0.222824	4.97319e-05	FALSE	0.0795732	0.0179723	0.0424512	0.0466656
1bA	1gR	2	7	D	E	A	R	29983	36906	34859	78446	76139	74972	720	944	829	749	1118	779	46	99	49	6	6	15	1.01883	1.0165	1.01661	1.01731	0.883909	0.936733	0.896047	0.905563	0.580165	0.509513	0.732739	0.607473	-0.320387	-0.442677	-0.178193	-0.313752	0.0545216	0.14975	5.15204e-05	TRUE	-0.336566	-0.450845	-0.191102	-0.326171
1bA	1gV	2	7	D	E	A	V	29983	36906	34859	78446	76139	74972	41851	51426	48281	73885	71845	69721	240	392	320	420	374	494	1.01883	1.0165	1.01661	1.01731	0.961281	0.960476	0.958611	0.960123	0.959997	0.905664	0.96833	0.944664	-0.0193833	-0.0706613	-0.0062051	-0.0320832	0.244297	0.385689	5.18189e-05	FALSE	-0.0252509	-0.0758898	-0.0117076	-0.0376161
1bA	2aA	2	8	D	T	A	A	29983	36906	34859	78446	76139	74972	36771	44479	42557	136627	127588	130743	243	412	429	888	860	876	1.01883	1.0165	1.01661	1.01731	1.07014	1.06387	1.06853	1.06752	1.06771	1.01819	1.00906	1.03165	-0.0225822	-0.0632421	-0.0772286	-0.054351	0.0801517	0.180821	4.98824e-05	TRUE	-0.0109306	-0.0539964	-0.0672051	-0.044044
1bA	2aI	2	8	D	T	A	I	29983	36906	34859	78446	76139	74972	46044	57344	53475	176629	171736	173055	247	229	221	740	638	811	1.01883	1.0165	1.01661	1.01731	1.07481	1.07007	1.07611	1.07366	1.03865	1.05968	1.09441	1.06425	-0.0563974	-0.0280452	0.00042795	-0.0280049	0.229908	0.367052	5.16616e-05	FALSE	-0.0439269	-0.0178541	0.0116238	-0.0167191
1bA	2aK	2	8	D	T	A	K	29983	36906	34859	78446	76139	74972	45604	55452	53456	137194	130709	130881	115	271	131	373	434	476	1.01883	1.0165	1.01661	1.01731	1.03925	1.03566	1.03549	1.0368	1.05026	0.980102	1.09297	1.04111	-0.00855975	-0.072643	0.040283	-0.0136399	0.717081	0.842264	3.66723e-05	FALSE	-0.00219239	-0.0675965	0.0453391	-0.00814992
1bA	2aP	2	8	D	T	A	P	29983	36906	34859	78446	76139	74972	26115	32082	30040	1910	1809	1986	66	95	131	16	6	13	1.01883	1.0165	1.01661	1.01731	0.495535	0.499142	0.509575	0.501417	0.670836	0.515441	0.568715	0.584997	0.165971	0.008062	0.0506749	0.0749025	0.253202	0.397105	5.20372e-05	FALSE	0.152481	-0.00398728	0.0365717	0.0616884
1bA	2aR	2	8	D	T	A	R	29983	36906	34859	78446	76139	74972	44960	55521	52834	123945	118380	121878	138	145	86	403	292	162	1.01883	1.0165	1.01661	1.01731	1.02648	1.02124	1.02681	1.02484	1.03491	1.01303	0.997311	1.01508	-0.0108979	-0.0250612	-0.0465602	-0.0275064	0.117531	0.227296	4.96797e-05	FALSE	-0.00664687	-0.0220912	-0.0427671	-0.0238351
1bA	2aS	2	8	D	T	A	S	29983	36906	34859	78446	76139	74972	39260	47346	45102	106412	100950	100675	158	212	239	576	709	694	1.01883	1.0165	1.01661	1.01731	1.024	1.02124	1.02202	1.02242	1.06736	1.08593	1.06032	1.0712	0.0240794	0.0478413	0.0213223	0.031081	0.066156	0.16365	5.04268e-05	TRUE	0.0279244	0.0508114	0.0244253	0.034387
1bA	2bA	2	9	D	D	A	A	29983	36906	34859	78446	76139	74972	23923	29884	28418	58951	57657	59025	80	93	72	287	135	172	1.01883	1.0165	1.01661	1.01731	1.01006	1.00687	1.01154	1.00949	1.06501	0.965981	1.0319	1.02096	0.0359259	-0.057506	0.00356531	-0.0060049	0.84682	0.919216	2.70088e-05	FALSE	0.0375198	-0.0565567	0.00517608	-0.00462026
1bA	2bE	2	9	D	D	A	E	29983	36906	34859	78446	76139	74972	85987	105202	99122	241791	228263	231618	537	491	504	1523	950	983	1.01883	1.0165	1.01661	1.01731	1.02938	1.02375	1.02869	1.02727	1.03063	1.00728	1.00238	1.01343	-0.0181287	-0.0333639	-0.0434008	-0.0316311	0.0499388	0.144882	5.2347e-05	TRUE	-0.0134013	-0.0300355	-0.0393363	-0.027591
1bA	2bG	2	9	D	D	A	G	29983	36906	34859	78446	76139	74972	36076	43768	41322	41133	42416	41087	226	275	256	475	537	402	1.01883	1.0165	1.01661	1.01731	0.897323	0.90791	0.904275	0.903169	0.986791	1.0086	0.970814	0.988736	0.0725733	0.0857107	0.0515177	0.0699339	0.0196808	0.107169	6.39007e-05	TRUE	0.0580328	0.0741947	0.039515	0.0572475
1bA	2bH	2	9	D	D	A	H	29983	36906	34859	78446	76139	74972	25183	30144	28416	47617	43989	45308	241	250	212	408	470	242	1.01883	1.0165	1.01661	1.01731	0.97132	0.96674	0.973036	0.970365	0.955148	1.00315	0.924377	0.960891	-0.0344601	0.0204548	-0.0648234	-0.0262763	0.402811	0.57369	5.04985e-05	FALSE	-0.0388481	0.0160278	-0.068459	-0.0304264
1bA	2bN	2	9	D	D	A	N	29983	36906	34859	78446	76139	74972	45310	55708	52606	90276	91532	88881	403	493	468	1479	1317	1209	1.01883	1.0165	1.01661	1.01731	0.978974	0.983787	0.981472	0.981411	1.06833	1.05364	1.0433	1.05509	0.0709254	0.0536205	0.0455226	0.0566895	0.0170212	0.103394	6.64116e-05	TRUE	0.0676855	0.0514273	0.0430044	0.0540391
1bA	2bV	2	9	D	D	A	V	29983	36906	34859	78446	76139	74972	46883	57971	55117	97071	98318	94984	183	222	254	428	390	412	1.01883	1.0165	1.01661	1.01731	0.984598	0.988343	0.984352	0.985765	1.00242	0.993403	0.975534	0.990453	-0.000713224	-0.0112495	-0.0251704	-0.0123777	0.222644	0.358356	5.1607e-05	FALSE	-0.00309871	-0.0128331	-0.0273028	-0.0144115
1bA	2bY	2	9	D	D	A	Y	29983	36906	34859	78446	76139	74972	32423	40646	39445	46859	48785	48377	285	324	325	836	652	640	1.01883	1.0165	1.01661	1.01731	0.932007	0.938652	0.934826	0.935162	1.03556	1.01292	1.00378	1.01742	0.0860029	0.0587835	0.0534196	0.0660687	0.0225234	0.111769	6.18815e-05	TRUE	0.0759977	0.0508471	0.0449646	0.0572698
1bA	2cE	2	10	D	Q	A	E	29983	36906	34859	78446	76139	74972	40622	49354	46667	83097	82049	80724	333	338	377	676	667	783	1.01883	1.0165	1.01661	1.01731	0.98283	0.985474	0.984898	0.9844	0.981711	1.01011	1.01153	1.00112	-0.0196237	0.00837883	0.0102688	-0.000325346	0.976203	0.988613	1.08937e-05	FALSE	-0.0222788	0.00641062	0.00820973	-0.00255281
1bA	2cH	2	10	D	Q	A	H	29983	36906	34859	78446	76139	74972	66090	82059	75850	114104	112950	109020	386	454	463	676	757	743	1.01883	1.0165	1.01661	1.01731	0.958019	0.95834	0.957928	0.958096	0.960105	0.9859	0.973973	0.973326	-0.0159512	0.011746	0.000132072	-0.00135772	0.881289	0.937605	2.4076e-05	FALSE	-0.0222932	0.00624668	-0.00545746	-0.00716799
1bA	2cK	2	10	D	Q	A	K	29983	36906	34859	78446	76139	74972	48073	57635	54815	135456	127388	127446	363	401	452	1272	1015	1359	1.01883	1.0165	1.01661	1.01731	1.02967	1.02641	1.02796	1.02801	1.06157	1.04589	1.06539	1.05762	0.012506	0.00254783	0.0203582	0.011804	0.149114	0.266391	4.99696e-05	FALSE	0.0172829	0.00625694	0.024317	0.0159523
1bA	2cL	2	10	D	Q	A	L	29983	36906	34859	78446	76139	74972	43688	54890	51252	85581	86187	82765	187	261	225	260	297	367	1.01883	1.0165	1.01661	1.01731	0.976494	0.977266	0.974888	0.976216	0.926345	0.93099	0.976345	0.94456	-0.0685349	-0.0624017	-0.0147373	-0.048558	0.103856	0.210101	4.96565e-05	FALSE	-0.0721487	-0.0654585	-0.0181292	-0.0519121
1bA	2cP	2	10	D	Q	A	P	29983	36906	34859	78446	76139	74972	21255	26872	24640	1175	1408	1410	187	245	148	3	12	2	1.01883	1.0165	1.01661	1.01731	0.454587	0.488594	0.488553	0.477245	0.273606	0.478902	0.278399	0.343636	-0.18954	-0.0177548	-0.218269	-0.141855	0.151661	0.269885	5.01092e-05	FALSE	-0.191523	-0.0276531	-0.228247	-0.149141
1bA	2cR	2	10	D	Q	A	R	29983	36906	34859	78446	76139	74972	35359	43290	41447	108826	101746	102884	223	298	253	1073	1029	846	1.01883	1.0165	1.01661	1.01731	1.04259	1.03524	1.03749	1.03844	1.10795	1.09053	1.08087	1.09312	0.0457373	0.0382058	0.026148	0.036697	0.0233265	0.112724	6.12165e-05	TRUE	0.0526638	0.0431917	0.0314982	0.0424512
1bA	2dI	2	11	D	L	A	I	29983	36906	34859	78446	76139	74972	39298	47596	45132	3251	3483	3767	360	431	481	15	18	34	1.01883	1.0165	1.01661	1.01731	0.513557	0.536606	0.543515	0.531226	0.413228	0.455995	0.519316	0.462846	-0.109999	-0.0894662	-0.0332281	-0.0775643	0.0774866	0.177897	5.00332e-05	TRUE	-0.127346	-0.107664	-0.0524869	-0.0958324
1bA	2dP	2	11	D	L	A	P	29983	36906	34859	78446	76139	74972	24707	30211	28385	4150	3902	4053	122	144	175	28	14	32	1.01883	1.0165	1.01661	1.01731	0.617162	0.61826	0.621693	0.619038	0.662827	0.577437	0.65771	0.632658	0.034045	-0.0510251	0.025689	0.00290294	0.924393	0.962448	1.93836e-05	FALSE	0.00469714	-0.0763061	6.8921e-05	-0.0238467
1bA	2dQ	2	11	D	L	A	Q	29983	36906	34859	78446	76139	74972	34844	41237	39368	5450	6186	6019	298	352	366	74	74	75	1.01883	1.0165	1.01661	1.01731	0.606733	0.639771	0.631649	0.626051	0.674352	0.688275	0.674295	0.678974	0.0561952	0.0379464	0.0321536	0.0420984	0.0283562	0.118605	5.84045e-05	TRUE	0.0274234	0.0119226	0.00616838	0.0151714
1bA	2dR	2	11	D	L	A	R	29983	36906	34859	78446	76139	74972	32567	41039	37642	6075	6064	6007	318	464	393	64	65	72	1.01883	1.0165	1.01661	1.01731	0.632501	0.6376	0.637886	0.635996	0.643612	0.629933	0.657988	0.643844	-0.000798482	-0.0181882	0.00950473	-0.00316064	0.733444	0.853094	3.56284e-05	FALSE	-0.0307863	-0.044155	-0.0166655	-0.0305356
1bA	2dV	2	11	D	L	A	V	29983	36906	34859	78446	76139	74972	39696	49210	45292	2871	3180	2825	306	457	327	13	14	28	1.01883	1.0165	1.01661	1.01731	0.493899	0.518732	0.501098	0.504577	0.416068	0.411456	0.547236	0.458254	-0.0871301	-0.115836	0.0378139	-0.0550507	0.363473	0.530081	5.14325e-05	FALSE	-0.100237	-0.131373	0.0252808	-0.0687762
1bA	2eA	2	12	D	E	A	A	29983	36906	34859	78446	76139	74972	26063	31607	30898	22603	25248	24748	168	154	147	192	171	212	1.01883	1.0165	1.01661	1.01731	0.857297	0.880135	0.872788	0.870073	0.897667	0.927469	0.95842	0.927852	0.0242287	0.0328103	0.0711332	0.0427241	0.0975229	0.202172	4.9692e-05	FALSE	0.00500166	0.0183155	0.0557873	0.0263682
1bA	2eD	2	12	D	E	A	D	29983	36906	34859	78446	76139	74972	62886	76741	72573	27678	29187	28642	509	590	590	163	155	146	1.01883	1.0165	1.01661	1.01731	0.758078	0.773481	0.769731	0.767097	0.711557	0.720306	0.701761	0.711208	-0.060794	-0.0659388	-0.0807562	-0.069163	0.00740239	0.086682	8.61391e-05	TRUE	-0.0885855	-0.0891993	-0.104403	-0.0940627
1bA	2eG	2	12	D	E	A	G	29983	36906	34859	78446	76139	74972	34983	42679	40393	10192	11444	10796	136	188	143	41	116	32	1.01883	1.0165	1.01661	1.01731	0.697724	0.723246	0.712978	0.711316	0.702724	0.843023	0.687114	0.744287	-0.00813731	0.107842	-0.0377081	0.0206656	0.687483	0.823439	3.83831e-05	FALSE	-0.0384516	0.0822566	-0.0637853	-0.00666008
1bA	2eK	2	12	D	E	A	K	29983	36906	34859	78446	76139	74972	38596	48853	45030	38807	40496	38720	156	207	185	330	256	466	1.01883	1.0165	1.01661	1.01731	0.878931	0.885455	0.883122	0.882503	0.987736	0.942955	1.03962	0.990104	0.0922568	0.0428878	0.141829	0.0923246	0.083845	0.185725	4.99136e-05	TRUE	0.075486	0.0289439	0.127544	0.0773245
1bA	2eQ	2	12	D	E	A	Q	29983	36906	34859	78446	76139	74972	26980	32407	30479	45127	43688	43774	294	270	318	296	321	380	1.01883	1.0165	1.01661	1.01731	0.95338	0.955349	0.957815	0.955515	0.879125	0.937286	0.931041	0.915817	-0.092206	-0.0338278	-0.0426861	-0.05624	0.0903908	0.193997	5.00264e-05	TRUE	-0.0992167	-0.0397043	-0.0482899	-0.0624036
1bA	2eV	2	12	D	E	A	V	29983	36906	34859	78446	76139	74972	39216	47754	45634	36392	38611	36679	217	308	233	432	299	304	1.01883	1.0165	1.01661	1.01731	0.8672	0.881875	0.873297	0.874124	0.978855	0.908157	0.943835	0.943616	0.0953273	0.0117301	0.0560307	0.0543627	0.153209	0.271897	5.01948e-05	FALSE	0.0772015	-0.00258564	0.0407362	0.0384507
1bA	2fA	2	13	D	D	A	A	29983	36906	34859	78446	76139	74972	24658	30837	28296	79836	78096	77717	100	93	96	541	412	595	1.01883	1.0165	1.01661	1.01731	1.05	1.04597	1.05222	1.0494	1.1251	1.12634	1.17073	1.14072	0.0553303	0.0631095	0.101025	0.0731549	0.0352694	0.127097	5.59884e-05	TRUE	0.0635098	0.0696706	0.108566	0.0805821
1bA	2fE	2	13	D	D	A	E	29983	36906	34859	78446	76139	74972	55283	69426	66527	151828	149108	148738	665	573	589	2047	1808	2107	1.01883	1.0165	1.01661	1.01731	1.02592	1.02228	1.02226	1.02349	1.04261	1.07757	1.0907	1.07029	-0.0026307	0.0384181	0.0514561	0.0290812	0.216271	0.350219	5.14946e-05	FALSE	0.00152961	0.0415371	0.0545927	0.0325531
1bA	2fG	2	13	D	D	A	G	29983	36906	34859	78446	76139	74972	31695	39321	37077	56544	58368	56152	45	39	49	33	17	27	1.01883	1.0165	1.01661	1.01731	0.962812	0.969191	0.965542	0.965849	0.832762	0.79308	0.818325	0.814722	-0.148179	-0.192105	-0.163256	-0.167847	0.00584278	0.0854552	9.55877e-05	TRUE	-0.153823	-0.196215	-0.167869	-0.172636
1bA	2fH	2	13	D	D	A	H	29983	36906	34859	78446	76139	74972	25034	30650	28834	61107	57571	57646	92	55	74	40	44	58	1.01883	1.0165	1.01661	1.01731	1.00868	1.00302	1.00598	1.00589	0.75629	0.880349	0.869632	0.835424	-0.271379	-0.139223	-0.153057	-0.187886	0.0463814	0.140919	5.32213e-05	TRUE	-0.270006	-0.138807	-0.152226	-0.187013
1bA	2fN	2	13	D	D	A	N	29983	36906	34859	78446	76139	74972	43500	52511	50326	109573	107211	106290	145	182	211	118	159	276	1.01883	1.0165	1.01661	1.01731	1.01328	1.01501	1.01397	1.01408	0.847991	0.893002	0.944207	0.895067	-0.184364	-0.138752	-0.0866059	-0.136574	0.0401988	0.133116	5.43046e-05	TRUE	-0.182255	-0.136665	-0.0846513	-0.134524
1bA	2fV	2	13	D	D	A	V	29983	36906	34859	78446	76139	74972	38346	47780	44805	89684	85955	86514	334	308	329	433	442	447	1.01883	1.0165	1.01661	1.01731	1.00242	0.996816	1.00091	1.00005	0.916108	0.964334	0.949734	0.943392	-0.105189	-0.0489313	-0.0678064	-0.0739757	0.0464806	0.141082	5.31991e-05	TRUE	-0.104808	-0.0493672	-0.0676801	-0.0739517
1bA	2fY	2	13	D	D	A	Y	29983	36906	34859	78446	76139	74972	36676	44098	42019	83197	81360	79394	236	306	293	736	676	825	1.01883	1.0165	1.01661	1.01731	0.997954	1.00045	0.997756	0.998718	1.04452	1.02634	1.05584	1.04223	0.0277747	0.00938105	0.0415096	0.0262218	0.106275	0.213024	4.96285e-05	FALSE	0.0274541	0.00944222	0.0412	0.0260321
1bA	2gA	2	14	D	E	A	A	29983	36906	34859	78446	76139	74972	26451	32110	30483	34584	35523	34269	136	149	199	280	271	379	1.01883	1.0165	1.01661	1.01731	0.917352	0.926937	0.922152	0.922147	0.983771	0.998391	0.99891	0.993691	0.0491474	0.0561571	0.0614397	0.0555814	0.00407763	0.0825953	0.000111645	TRUE	0.0371754	0.0468232	0.0514783	0.045159
1bA	2gD	2	14	D	E	A	D	29983	36906	34859	78446	76139	74972	59105	72786	69804	60158	63045	60067	479	559	675	639	600	598	1.01883	1.0165	1.01661	1.01731	0.880716	0.89177	0.88323	0.885239	0.920293	0.922592	0.887469	0.910118	0.0229948	0.0161064	-0.0104339	0.00955576	0.447389	0.621469	4.95046e-05	FALSE	0.00643487	0.00282859	-0.024708	-0.0051482
1bA	2gG	2	14	D	E	A	G	29983	36906	34859	78446	76139	74972	30990	37398	35023	6442	6276	6493	71	103	113	47	34	27	1.01883	1.0165	1.01661	1.01731	0.648343	0.655891	0.659715	0.65465	0.817785	0.753122	0.69666	0.755856	0.157235	0.0864074	0.0259857	0.0898761	0.141299	0.256088	4.98147e-05	FALSE	0.126829	0.0600792	-0.000581405	0.0621088
1bA	2gK	2	14	D	E	A	K	29983	36906	34859	78446	76139	74972	42603	52706	49880	61780	63089	59468	345	412	492	194	235	274	1.01883	1.0165	1.01661	1.01731	0.932501	0.938263	0.930706	0.933823	0.793918	0.831728	0.819873	0.815173	-0.15614	-0.122018	-0.126293	-0.134817	0.00627806	0.0857159	9.24629e-05	TRUE	-0.166078	-0.130001	-0.135243	-0.143774
1bA	2gQ	2	14	D	E	A	Q	29983	36906	34859	78446	76139	74972	22663	28234	26383	48673	48075	48064	96	163	127	244	341	431	1.01883	1.0165	1.01661	1.01731	0.989953	0.988914	0.992443	0.990436	1.01459	1.01851	1.08303	1.03871	0.00599993	0.0132734	0.0740972	0.0311235	0.286139	0.437736	5.22846e-05	FALSE	0.00443627	0.0117665	0.0730596	0.0297541
1bA	2gV	2	14	D	E	A	V	29983	36906	34859	78446	76139	74972	33386	40982	40019	50974	51205	51578	172	207	216	361	272	266	1.01883	1.0165	1.01661	1.01731	0.940038	0.944427	0.942052	0.942172	0.986587	0.951668	0.935423	0.957893	0.0288498	-0.00834395	-0.022278	-0.00059073	0.972637	0.987626	1.17382e-05	FALSE	0.0199527	-0.0155768	-0.0298532	-0.00849241
1bA	3aE	2	15	D	K	A	E	29983	36906	34859	78446	76139	74972	31873	39505	36194	14805	16502	15243	373	348	333	142	145	122	1.01883	1.0165	1.01661	1.01731	0.765962	0.786958	0.779187	0.777369	0.736857	0.786595	0.758897	0.760783	-0.0435263	-0.0133487	-0.0332342	-0.0300364	0.0770386	0.177334	5.0134e-05	TRUE	-0.0708215	-0.0357677	-0.0563124	-0.0543005
1bA	3aM	2	15	D	K	A	M	29983	36906	34859	78446	76139	74972	35047	43477	41266	51265	51828	50440	70	89	101	43	40	69	1.01883	1.0165	1.01661	1.01731	0.933768	0.937671	0.934335	0.935258	0.806848	0.797477	0.849626	0.817984	-0.144501	-0.155668	-0.10023	-0.133466	0.0157085	0.101054	6.78812e-05	TRUE	-0.154265	-0.163723	-0.108744	-0.142244
1bA	3aN	2	15	D	K	A	N	29983	36906	34859	78446	76139	74972	58482	70389	66716	150660	143653	145937	337	554	517	1744	1610	1701	1.01883	1.0165	1.01661	1.01731	1.01656	1.01495	1.01908	1.01686	1.11861	1.06575	1.07851	1.08762	0.0829015	0.0340521	0.0425079	0.0531538	0.0718526	0.17082	5.02805e-05	TRUE	0.0855394	0.0361311	0.045189	0.0556198
1bA	3aQ	2	15	D	K	A	Q	29983	36906	34859	78446	76139	74972	24886	31935	29459	61576	64718	65762	459	498	439	1216	1159	1046	1.01883	1.0165	1.01661	1.01731	1.01066	1.01394	1.02203	1.01554	1.02066	1.03382	1.03153	1.02867	-0.0090368	0.0031562	-0.00748652	-0.00445571	0.364923	0.531632	5.13614e-05	FALSE	-0.00734707	0.00509304	-0.004382	-0.00221201
1bA	3aR	2	15	D	K	A	R	29983	36906	34859	78446	76139	74972	27724	33849	31474	58004	56021	56272	180	166	154	240	383	219	1.01883	1.0165	1.01661	1.01731	0.986123	0.98483	0.989708	0.986887	0.920217	1.03258	0.956376	0.969724	-0.0844734	0.0314977	-0.0497732	-0.0342496	0.423955	0.596966	5.02807e-05	FALSE	-0.0866256	0.0294435	-0.0511826	-0.0361216
1bA	3aT	2	15	D	K	A	T	29983	36906	34859	78446	76139	74972	25973	31910	30130	15337	15571	15554	128	120	98	50	84	27	1.01883	1.0165	1.01661	1.01731	0.801071	0.809297	0.808829	0.806399	0.740623	0.861157	0.717397	0.773059	-0.0755307	0.0385053	-0.104868	-0.0472976	0.3925	0.56175	5.068e-05	FALSE	-0.100204	0.017664	-0.125892	-0.0694773
1bA	3bA	2	16	D	S	A	A	29983	36906	34859	78446	76139	74972	30021	37157	35144	86958	80975	83141	101	153	91	340	582	383	1.01883	1.0165	1.01661	1.01731	1.03371	1.02438	1.03049	1.02953	1.0557	1.10444	1.11437	1.0915	0.00252352	0.063156	0.0667649	0.0441481	0.168279	0.290078	5.03826e-05	FALSE	0.00796807	0.0665742	0.0710906	0.0485443
1bA	3bC	2	16	D	S	A	C	29983	36906	34859	78446	76139	74972	39818	48429	45381	98321	94922	92083	74	114	137	300	236	268	1.01883	1.0165	1.01661	1.01731	1.01036	1.00914	1.00814	1.00921	1.08289	1.017	1.00281	1.03423	0.0535053	-0.00879412	-0.0220752	0.00754531	0.776771	0.879025	3.2576e-05	FALSE	0.0551471	-0.00752929	-0.0209424	0.00889181
1bA	3bF	2	16	D	S	A	F	29983	36906	34859	78446	76139	74972	48070	59209	56993	118583	115386	115804	173	205	230	650	650	573	1.01883	1.0165	1.01661	1.01731	1.01022	1.00831	1.00834	1.00896	1.07177	1.07827	1.03802	1.06269	0.0425258	0.0533186	0.0129295	0.036258	0.0952918	0.199506	4.98272e-05	TRUE	0.0441451	0.0544683	0.0140903	0.0375679
1bA	3bP	2	16	D	S	A	P	29983	36906	34859	78446	76139	74972	20260	25566	23507	2632	2510	2552	94	125	132	16	16	13	1.01883	1.0165	1.01661	1.01731	0.579577	0.578842	0.581794	0.580071	0.619103	0.616966	0.567607	0.601225	0.028614	0.0285714	-0.0238517	0.0111112	0.590062	0.750654	4.34276e-05	FALSE	0.00192665	0.00577939	-0.0470652	-0.0131197
1bA	3bT	2	16	D	S	A	T	29983	36906	34859	78446	76139	74972	28139	35406	33894	74934	76152	73730	291	383	327	809	738	749	1.01883	1.0165	1.01661	1.01731	1.02141	1.02249	1.01827	1.02072	1.02771	1.00669	1.02578	1.02006	-0.0129374	-0.0326737	-0.00940122	-0.0183375	0.126898	0.23834	4.95712e-05	FALSE	-0.00951363	-0.0295253	-0.00683565	-0.0152915
1bA	3bY	2	16	D	S	A	Y	29983	36906	34859	78446	76139	74972	42575	52270	47928	98191	96006	94523	224	246	161	503	462	456	1.01883	1.0165	1.01661	1.01731	1.00038	0.999801	1.00399	1.00139	0.99647	1.003	1.0567	1.01872	-0.0227415	-0.0133012	0.0360236	-6.36521e-06	0.999753	0.999782	1.11871e-06	FALSE	-0.0226824	-0.0133284	0.0365776	0.00018893
1bA	3cD	2	17	D	A	A	D	29983	36906	34859	78446	76139	74972	38844	47759	44742	50337	51994	50045	261	344	374	117	236	165	1.01883	1.0165	1.01661	1.01731	0.916048	0.92463	0.921415	0.920698	0.760761	0.858264	0.785953	0.801659	-0.172535	-0.0816247	-0.150769	-0.134976	0.0388399	0.131589	5.46769e-05	TRUE	-0.184679	-0.0912291	-0.160816	-0.145575
1bA	3cG	2	17	D	A	A	G	29983	36906	34859	78446	76139	74972	38334	46120	44112	40378	41213	40242	68	111	131	90	178	200	1.01883	1.0165	1.01661	1.01731	0.885732	0.896252	0.891735	0.89124	0.919137	0.980293	0.966715	0.955382	0.0167284	0.0692517	0.0601658	0.0487153	0.0951487	0.19941	4.98465e-05	TRUE	0.000767544	0.0564546	0.046792	0.0346714
1bA	3cP	2	17	D	A	A	P	29983	36906	34859	78446	76139	74972	26477	32013	30793	2022	1942	2020	147	115	192	8	8	18	1.01883	1.0165	1.01661	1.01731	0.501857	0.509648	0.508441	0.506649	0.452295	0.529328	0.560433	0.514019	-0.059011	0.0112704	0.0435454	-0.00139843	0.967356	0.984941	1.2842e-05	FALSE	-0.0739292	-0.00272759	0.0296451	-0.0156706
1bA	3cS	2	17	D	A	A	S	29983	36906	34859	78446	76139	74972	39853	47262	45436	62192	62051	63907	512	656	551	1283	1219	1007	1.01883	1.0165	1.01661	1.01731	0.943235	0.951548	0.954775	0.949853	1.01252	1.00147	0.992906	1.0023	0.0515223	0.0342236	0.0222698	0.0360052	0.0513706	0.14668	5.2201e-05	TRUE	0.043072	0.0278713	0.0162804	0.0290745
1bA	3cT	2	17	D	A	A	T	29983	36906	34859	78446	76139	74972	54086	66528	60564	84471	86783	86065	121	139	156	214	245	372	1.01883	1.0165	1.01661	1.01731	0.943352	0.950619	0.956272	0.950081	0.961543	0.993879	1.03164	0.995689	0.000429523	0.0275733	0.0594861	0.029163	0.22962	0.366657	5.16499e-05	FALSE	-0.00800427	0.0211053	0.0536862	0.0222624
1bA	3cV	2	17	D	A	A	V	29983	36906	34859	78446	76139	74972	45921	55458	52650	65758	67352	64761	476	500	530	794	582	756	1.01883	1.0165	1.01661	1.01731	0.930658	0.940346	0.935251	0.935419	0.952983	0.934246	0.95682	0.948016	0.00480173	-0.0216174	0.00603193	-0.00359458	0.728728	0.850614	3.59522e-05	FALSE	-0.00538738	-0.0293485	-0.00237177	-0.0123692
1bA	3dF	2	18	D	L	A	F	29983	36906	34859	78446	76139	74972	57030	68927	65969	31858	32386	32369	369	469	436	288	481	315	1.01883	1.0165	1.01661	1.01731	0.792952	0.803863	0.801435	0.799417	0.841878	0.916051	0.857772	0.8719	0.033996	0.0989229	0.0430242	0.0586477	0.101883	0.207675	4.95246e-05	FALSE	0.00865918	0.0776774	0.0214504	0.035929
1bA	3dM	2	18	D	L	A	M	29983	36906	34859	78446	76139	74972	28453	34135	32117	18768	20944	19691	112	158	100	125	147	153	1.01883	1.0165	1.01661	1.01731	0.817263	0.842215	0.83387	0.831116	0.894197	0.902048	0.967027	0.921091	0.0615466	0.0459351	0.119305	0.0755955	0.0771804	0.17754	5.01014e-05	TRUE	0.0382934	0.0278039	0.100313	0.05547
1bA	3dS	2	18	D	L	A	S	29983	36906	34859	78446	76139	74972	23696	28470	27389	3683	3540	3744	95	177	173	23	18	24	1.01883	1.0165	1.01661	1.01731	0.60581	0.612798	0.615347	0.611318	0.670643	0.583902	0.617495	0.624013	0.0534272	-0.0390081	-0.00807465	0.00211481	0.945036	0.973743	1.66046e-05	FALSE	0.0247121	-0.0640351	-0.0334155	-0.0242462
1bA	3dV	2	18	D	L	A	V	29983	36906	34859	78446	76139	74972	30525	36906	35810	4065	4500	4362	221	372	299	32	53	34	1.01883	1.0165	1.01661	1.01731	0.583201	0.609985	0.598557	0.597248	0.595446	0.632362	0.588541	0.60545	0.00126439	0.0123111	-0.0199592	-0.00212789	0.843064	0.916969	2.7388e-05	FALSE	-0.0257529	-0.0125741	-0.0443776	-0.0275682
1bA	3dW	2	18	D	L	A	W	29983	36906	34859	78446	76139	74972	33843	39388	37562	34145	33679	34141	100	149	132	261	167	175	1.01883	1.0165	1.01661	1.01731	0.879433	0.889915	0.8912	0.886849	1.01847	0.928811	0.946164	0.964483	0.122482	0.0242112	0.040159	0.0622841	0.177447	0.302173	5.06358e-05	FALSE	0.10577	0.0107363	0.0267279	0.0477449
1bA	3eE	2	19	D	Q	A	E	29983	36906	34859	78446	76139	74972	44510	54323	51766	131418	129992	134028	322	427	346	1059	1394	1111	1.01883	1.0165	1.01661	1.01731	1.03651	1.03782	1.04362	1.03932	1.05229	1.08246	1.07497	1.06991	-0.0037372	0.0275179	0.014007	0.0125959	0.298565	0.452736	5.22479e-05	FALSE	0.00217278	0.0328805	0.0202636	0.018439
1bA	3eH	2	19	D	Q	A	H	29983	36906	34859	78446	76139	74972	61356	75338	71535	60021	61402	63395	88	96	81	178	157	172	1.01883	1.0165	1.01661	1.01731	0.874915	0.883022	0.887515	0.881818	0.981184	0.983116	1.01475	0.993018	0.0897959	0.0855229	0.112496	0.0959381	0.00752585	0.0871248	8.58612e-05	TRUE	0.0725552	0.0713258	0.098672	0.080851
1bA	3eK	2	19	D	Q	A	K	29983	36906	34859	78446	76139	74972	39063	48793	46790	73226	74322	75229	243	205	361	600	388	688	1.01883	1.0165	1.01661	1.01731	0.970056	0.972901	0.97425	0.972402	1.01036	1.00411	0.999009	1.00449	0.0220366	0.0151586	0.00857531	0.0152568	0.0591818	0.155534	5.11959e-05	TRUE	0.0174605	0.0115301	0.00509935	0.0113633
1bA	3eL	2	19	D	Q	A	L	29983	36906	34859	78446	76139	74972	39532	49430	46405	94016	94323	93406	74	72	57	72	120	119	1.01883	1.0165	1.01661	1.01731	1.00487	1.00529	1.00696	1.00571	0.874125	0.985837	1.01228	0.957415	-0.149664	-0.0360405	-0.0114097	-0.0657046	0.262758	0.409054	5.21273e-05	FALSE	-0.148896	-0.0353111	-0.010441	-0.0648827
1bA	3eP	2	19	D	Q	A	P	29983	36906	34859	78446	76139	74972	30075	37854	35350	2249	1995	2157	183	176	259	16	12	10	1.01883	1.0165	1.01661	1.01731	0.498782	0.489431	0.497901	0.495371	0.521649	0.526442	0.431262	0.493117	0.013475	0.0289344	-0.0749106	-0.0108337	0.769554	0.875113	3.30625e-05	FALSE	-0.000758909	0.018858	-0.0868193	-0.0229067
1bA	3eR	2	19	D	Q	A	R	29983	36906	34859	78446	76139	74972	41942	51899	49293	48570	50043	47715	235	335	279	240	303	334	1.01883	1.0165	1.01661	1.01731	0.899596	0.907186	0.900368	0.902383	0.881213	0.89799	0.931304	0.903502	-0.0353207	-0.0241655	0.0159796	-0.0145022	0.450147	0.623936	4.93846e-05	FALSE	-0.049577	-0.0357623	0.00354424	-0.027265
1bA	3fA	2	20	D	T	A	A	29983	36906	34859	78446	76139	74972	33106	41567	39259	88452	86871	85514	412	478	446	1490	1585	1396	1.01883	1.0165	1.01661	1.01731	1.0219	1.01836	1.01846	1.01957	1.06619	1.0847	1.07125	1.07405	0.0250496	0.0495394	0.035871	0.03682	0.0350938	0.126874	5.59636e-05	TRUE	0.0285518	0.0521008	0.0384642	0.0397056
1bA	3fI	2	20	D	T	A	I	29983	36906	34859	78446	76139	74972	48129	58534	54481	93500	92206	91116	276	337	339	1031	936	890	1.01883	1.0165	1.01661	1.01731	0.975278	0.97773	0.979989	0.977665	1.07092	1.05924	1.04565	1.0586	0.0772803	0.0653732	0.0493807	0.0640114	0.0155724	0.100846	6.79638e-05	TRUE	0.0734839	0.0623775	0.0466647	0.060842
1bA	3fN	2	20	D	T	A	N	29983	36906	34859	78446	76139	74972	44611	52815	49842	100526	97520	93154	393	565	465	1114	1309	1334	1.01883	1.0165	1.01661	1.01731	0.996981	1.00056	0.996168	0.997903	1.03055	1.03317	1.05856	1.04076	0.0147966	0.0161043	0.0458451	0.025582	0.127672	0.239263	4.95608e-05	FALSE	0.0143238	0.0161811	0.0453171	0.025274
1bA	3fP	2	20	D	T	A	P	29983	36906	34859	78446	76139	74972	27120	33153	31138	1888	1871	2125	116	116	109	7	16	4	1.01883	1.0165	1.01661	1.01731	0.488316	0.499266	0.514198	0.500593	0.467408	0.627705	0.423863	0.506325	-0.0301023	0.1202	-0.0988766	-0.0029262	0.968029	0.985368	1.27262e-05	FALSE	-0.0418566	0.108127	-0.113786	-0.0158384
1bA	3fS	2	20	D	T	A	S	29983	36906	34859	78446	76139	74972	86398	106414	98772	182669	180326	179723	706	816	783	1690	1689	1301	1.01883	1.0165	1.01661	1.01731	0.987659	0.988223	0.992266	0.989383	1.00582	1.01697	0.979038	1.00061	-0.000433253	0.0124442	-0.0297117	-0.00590025	0.682775	0.820082	3.87026e-05	FALSE	-0.00234994	0.0108445	-0.0307733	-0.00742624
1bA	3gA	2	21	D	E	A	A	29983	36906	34859	78446	76139	74972	27310	35176	32135	14375	15950	14992	59	65	93	32	103	192	1.01883	1.0165	1.01661	1.01731	0.784252	0.798749	0.794089	0.792363	0.788635	0.978581	1.01066	0.925957	-0.0103831	0.166652	0.203375	0.119881	0.210909	0.343713	5.14711e-05	FALSE	-0.0363936	0.145038	0.181279	0.0966412
1bA	3gD	2	21	D	E	A	D	29983	36906	34859	78446	76139	74972	67927	83137	77567	64573	69333	64473	445	539	516	503	856	614	1.01883	1.0165	1.01661	1.01731	0.870725	0.886324	0.878183	0.878411	0.896055	0.978899	0.930425	0.935126	0.0089358	0.0779494	0.0376532	0.0415128	0.173794	0.297893	5.06602e-05	FALSE	-0.00878847	0.0640962	0.0228563	0.0260547
1bA	3gG	2	21	D	E	A	G	29983	36906	34859	78446	76139	74972	39057	47845	44598	4870	4470	4447	338	333	343	54	64	51	1.01883	1.0165	1.01661	1.01731	0.573576	0.571714	0.569412	0.571567	0.609835	0.675384	0.62759	0.637603	0.0254601	0.0942356	0.0487191	0.0561383	0.108734	0.216161	4.96247e-05	FALSE	-0.000643645	0.0720677	0.0265923	0.0326721
1bA	3gK	2	21	D	E	A	K	29983	36906	34859	78446	76139	74972	56220	68553	64533	36648	38293	37970	339	449	425	278	295	203	1.01883	1.0165	1.01661	1.01731	0.815535	0.828724	0.827878	0.824046	0.849113	0.852049	0.797518	0.832893	0.0182228	0.00964983	-0.0441125	-0.0054133	0.807448	0.897627	3.03785e-05	FALSE	-0.00518799	-0.00964506	-0.0636144	-0.0261492
1bA	3gQ	2	21	D	E	A	Q	29983	36906	34859	78446	76139	74972	21737	25714	24874	24616	24470	24903	456	479	576	285	265	266	1.01883	1.0165	1.01661	1.01731	0.896328	0.905293	0.905275	0.902299	0.809378	0.82734	0.792607	0.809775	-0.103826	-0.0928915	-0.127707	-0.108141	0.00891454	0.0898742	8.13981e-05	TRUE	-0.118491	-0.104699	-0.139598	-0.120929
1bA	3gV	2	21	D	E	A	V	29983	36906	34859	78446	76139	74972	42822	52886	48144	33612	34217	31475	255	453	373	290	347	302	1.01883	1.0165	1.01661	1.01731	0.842707	0.849841	0.843221	0.845256	0.896948	0.874108	0.87436	0.881805	0.0383743	0.0102437	0.0171308	0.0219162	0.12241	0.232549	4.94704e-05	FALSE	0.0175989	-0.00719867	-0.00103745	0.00312094
1bA	4aF	2	22	D	I	A	F	29983	36906	34859	78446	76139	74972	38376	45948	43576	2973	3289	3209	350	463	505	36	29	34	1.01883	1.0165	1.01661	1.01731	0.503953	0.533434	0.52528	0.520889	0.545418	0.514246	0.512226	0.523963	0.0319758	-0.0279901	-0.0217799	-0.00593139	0.784858	0.883252	3.19626e-05	FALSE	0.0166024	-0.0457495	-0.0384828	-0.0225433
1bA	4aL	2	22	D	I	A	L	29983	36906	34859	78446	76139	74972	29598	36796	34152	6318	7097	6829	50	72	76	23	17	34	1.01883	1.0165	1.01661	1.01731	0.652223	0.675893	0.670728	0.666281	0.764538	0.704963	0.787982	0.752494	0.100035	0.0179166	0.106111	0.0746876	0.119545	0.229559	4.96527e-05	FALSE	0.069561	-0.00851318	0.0794839	0.0468439
1bA	4aM	2	22	D	I	A	M	29983	36906	34859	78446	76139	74972	34225	42358	39623	2970	3288	3100	102	131	139	21	10	11	1.01883	1.0165	1.01661	1.01731	0.520552	0.545082	0.534095	0.533243	0.646935	0.542677	0.535759	0.575124	0.116582	-0.0113998	-0.00720832	0.032658	0.518018	0.688823	4.64447e-05	FALSE	0.0979072	-0.0307012	-0.0252059	0.014
1bA	4aN	2	22	D	I	A	N	29983	36906	34859	78446	76139	74972	28230	35484	33541	3910	3726	4160	224	268	261	25	24	37	1.01883	1.0165	1.01661	1.01731	0.588947	0.588505	0.601184	0.592879	0.557361	0.565627	0.620645	0.581211	-0.0426752	-0.03259	0.00947368	-0.0219305	0.303358	0.458289	5.20693e-05	FALSE	-0.070182	-0.0561387	-0.0151072	-0.0471426
1bA	4aS	2	22	D	I	A	S	29983	36906	34859	78446	76139	74972	31370	38231	36299	2923	2974	3255	139	127	87	9	17	6	1.01883	1.0165	1.01661	1.01731	0.53096	0.54539	0.553957	0.543436	0.477711	0.623397	0.515728	0.538945	-0.0632463	0.0690078	-0.0474319	-0.0138901	0.770737	0.875988	3.29609e-05	FALSE	-0.0837333	0.0496683	-0.067949	-0.0340047
1bA	4aT	2	22	D	I	A	T	29983	36906	34859	78446	76139	74972	25423	31544	29250	3141	3489	3243	65	94	118	18	23	21	1.01883	1.0165	1.01661	1.01731	0.572232	0.595976	0.584858	0.584355	0.690299	0.710087	0.653762	0.684716	0.107293	0.104277	0.0591886	0.0902528	0.0284482	0.118851	5.84672e-05	TRUE	0.0813266	0.0802105	0.0357326	0.0657566
1bA	4aV	2	22	D	I	A	V	29983	36906	34859	78446	76139	74972	28888	35457	33658	31294	32071	31233	162	214	137	251	322	241	1.01883	1.0165	1.01661	1.01731	0.889836	0.897994	0.894217	0.894016	0.942185	0.971141	0.987347	0.966891	0.0355955	0.0583284	0.0782747	0.0573996	0.0431714	0.136547	5.3714e-05	TRUE	0.0201318	0.0457201	0.0651682	0.0436734
1bA	4bD	2	23	D	A	A	D	29983	36906	34859	78446	76139	74972	30306	38226	35183	65051	63927	64750	237	294	245	439	611	807	1.01883	1.0165	1.01661	1.01731	0.98987	0.986326	0.993922	0.990039	0.96831	1.01756	1.07868	1.02151	-0.040198	0.0149537	0.0682464	0.0143341	0.691986	0.826327	3.81645e-05	FALSE	-0.0417744	0.0130995	0.0674108	0.012912
1bA	4bG	2	23	D	A	A	G	29983	36906	34859	78446	76139	74972	38427	47460	44658	50258	53589	49988	166	180	220	168	242	198	1.01883	1.0165	1.01661	1.01731	0.917398	0.929876	0.921522	0.922932	0.879885	0.954959	0.889764	0.908202	-0.0547855	0.00973866	-0.047067	-0.0307046	0.270287	0.418046	5.22909e-05	FALSE	-0.0667515	0.000751492	-0.057102	-0.041034
1bA	4bP	2	23	D	A	A	P	29983	36906	34859	78446	76139	74972	22361	28303	26667	1957	2100	1971	140	172	139	14	15	9	1.01883	1.0165	1.01661	1.01731	0.521794	0.538593	0.525813	0.528733	0.541297	0.561816	0.50654	0.536551	0.00967857	0.0143359	-0.0280081	-0.00133118	0.929959	0.965739	1.87212e-05	FALSE	-0.00922259	-0.00412939	-0.0447925	-0.0193815
1bA	4bS	2	23	D	A	A	S	29983	36906	34859	78446	76139	74972	35071	42830	40906	67208	66880	66096	195	199	218	470	234	334	1.01883	1.0165	1.01661	1.01731	0.97328	0.976471	0.974972	0.974908	1.00683	0.935705	0.967228	0.96992	0.0152207	-0.0568795	-0.0239406	-0.0218665	0.404141	0.575229	5.0517e-05	FALSE	0.011125	-0.0600407	-0.0273213	-0.0254123
1bA	4bT	2	23	D	A	A	T	29983	36906	34859	78446	76139	74972	55789	67906	64846	93379	94779	94514	309	381	362	801	508	650	1.01883	1.0165	1.01661	1.01731	0.953484	0.96034	0.95996	0.957928	1.01747	0.953766	0.990334	0.987191	0.0460377	-0.0224212	0.0144261	0.0126809	0.587148	0.748353	4.34885e-05	FALSE	0.0390417	-0.0276669	0.00909589	0.00682355
1bA	4bV	2	23	D	A	A	V	29983	36906	34859	78446	76139	74972	56272	67240	63353	82836	78299	81409	762	872	831	1527	1385	1654	1.01883	1.0165	1.01661	1.01731	0.934697	0.934304	0.941618	0.936873	0.979819	0.978915	1.00533	0.988021	0.0275231	0.0291939	0.0480697	0.0349289	0.0337827	0.125429	5.65045e-05	TRUE	0.0178868	0.0207341	0.0404413	0.0263541
1bA	4cD	2	24	D	N	A	D	29983	36906	34859	78446	76139	74972	34744	41938	38859	76320	74198	73367	169	235	219	126	120	62	1.01883	1.0165	1.01661	1.01731	0.99325	0.99442	0.997644	0.995105	0.835181	0.815825	0.721357	0.790788	-0.17677	-0.195005	-0.29286	-0.221545	0.0254627	0.116	6.04286e-05	TRUE	-0.177823	-0.195767	-0.293185	-0.222258
1bA	4cH	2	24	D	N	A	H	29983	36906	34859	78446	76139	74972	25200	30064	29336	53367	50886	50731	264	377	350	655	617	653	1.01883	1.0165	1.01661	1.01731	0.987899	0.988055	0.984858	0.986937	1.01106	0.983221	0.995913	0.996732	0.00456233	-0.0211387	-0.00530573	-0.00729402	0.432625	0.605824	4.99651e-05	FALSE	0.00268244	-0.022761	-0.00737021	-0.00914958
1bA	4cI	2	24	D	N	A	I	29983	36906	34859	78446	76139	74972	39044	47433	45556	65557	65801	64931	164	231	256	368	318	482	1.01883	1.0165	1.01661	1.01731	0.953943	0.959462	0.956706	0.956704	0.996364	0.958358	0.997241	0.983988	0.02446	-0.0169369	0.0246419	0.0107217	0.519289	0.689779	4.64032e-05	FALSE	0.01753	-0.022294	0.0188971	0.00471102
1bA	4cK	2	24	D	N	A	K	29983	36906	34859	78446	76139	74972	76320	92800	87744	158268	157555	156180	495	729	636	1076	1041	885	1.01883	1.0165	1.01661	1.01731	0.984828	0.988496	0.989061	0.987461	0.991717	0.963623	0.953212	0.969517	-0.0116534	-0.0411851	-0.0522786	-0.035039	0.101767	0.207618	4.95493e-05	FALSE	-0.0140038	-0.0427481	-0.0537759	-0.0368426
1bA	4cS	2	24	D	N	A	S	29983	36906	34859	78446	76139	74972	34572	43171	40824	70709	72785	69600	541	753	648	1274	1624	1283	1.01883	1.0165	1.01661	1.01731	0.982805	0.987492	0.982786	0.984361	1.00343	1.02288	1.00456	1.01029	0.00211743	0.0190953	0.00545257	0.00888842	0.229125	0.366166	5.16851e-05	FALSE	-0.000541472	0.0173973	0.00311016	0.00665534
1bA	4cT	2	24	D	N	A	T	29983	36906	34859	78446	76139	74972	26221	33371	30969	47365	50184	50053	185	137	104	107	268	144	1.01883	1.0165	1.01661	1.01731	0.964635	0.97106	0.975011	0.970235	0.798037	1.00886	0.952489	0.919795	-0.18476	0.0217746	-0.0387187	-0.0672348	0.387166	0.556131	5.09162e-05	FALSE	-0.190137	0.0179064	-0.0420943	-0.0714416
1bA	4cY	2	24	D	N	A	Y	29983	36906	34859	78446	76139	74972	44881	54645	51847	88204	85569	84665	339	454	316	920	1086	920	1.01883	1.0165	1.01661	1.01731	0.976969	0.976874	0.976512	0.976785	1.02418	1.03777	1.06071	1.04089	0.0288173	0.0447744	0.0679724	0.047188	0.0534225	0.148469	5.16633e-05	TRUE	0.0252751	0.0416662	0.064795	0.0439121
1bA	4dM	2	25	D	L	A	M	29983	36906	34859	78446	76139	74972	40100	50080	47297	19270	20498	20163	402	614	508	226	169	305	1.01883	1.0165	1.01661	1.01731	0.770931	0.784033	0.78096	0.778641	0.793884	0.727004	0.83082	0.783903	0.00843857	-0.0699672	0.0368868	-0.00821394	0.821144	0.905307	2.93057e-05	FALSE	-0.0185257	-0.0925761	0.01392	-0.0323939
1bA	4dP	2	25	D	L	A	P	29983	36906	34859	78446	76139	74972	22190	26726	25424	5262	5024	5730	120	188	115	29	28	33	1.01883	1.0165	1.01661	1.01731	0.667608	0.6722	0.688152	0.675987	0.670378	0.638738	0.723325	0.67748	-0.00979992	-0.0445549	0.0237404	-0.0102048	0.656308	0.80218	4.01546e-05	FALSE	-0.0404094	-0.0709879	-0.0028047	-0.0380673
1bA	4dQ	2	25	D	L	A	Q	29983	36906	34859	78446	76139	74972	32496	39418	37356	4957	4964	6093	308	301	241	57	36	61	1.01883	1.0165	1.01661	1.01731	0.603069	0.614625	0.641067	0.619587	0.631341	0.607212	0.705051	0.647868	0.0169178	-0.0175556	0.053335	0.0175657	0.48119	0.653544	4.81831e-05	FALSE	-0.0116233	-0.0426706	0.027083	-0.00907032
1bA	4dR	2	25	D	L	A	R	29983	36906	34859	78446	76139	74972	29367	35854	33530	3639	3815	4574	265	393	285	30	20	26	1.01883	1.0165	1.01661	1.01731	0.572664	0.590407	0.615046	0.592706	0.559444	0.484403	0.556463	0.533436	-0.024002	-0.115747	-0.0688012	-0.0695168	0.119667	0.229672	4.96366e-05	FALSE	-0.0500129	-0.139433	-0.0941278	-0.0945246
1bA	4dV	2	25	D	L	A	V	29983	36906	34859	78446	76139	74972	38929	48759	44593	2757	3176	3039	96	134	123	23	6	4	1.01883	1.0165	1.01661	1.01731	0.490826	0.519875	0.513995	0.508232	0.669111	0.466006	0.406268	0.513795	0.169044	-0.0624479	-0.116265	-0.00322313	0.973969	0.987949	1.14315e-05	FALSE	0.156673	-0.078169	-0.13114	-0.0175453
1bA	4eM	2	26	D	L	A	M	29983	36906	34859	78446	76139	74972	40173	50236	46766	86986	84904	84063	110	164	141	335	269	265	1.01883	1.0165	1.01661	1.01731	0.991147	0.987844	0.990491	0.989827	1.04104	0.98354	0.996979	1.00719	0.0312365	-0.0206047	-0.00996592	0.000221978	0.990071	0.995803	7.03815e-06	FALSE	0.0298572	-0.0222554	-0.0112691	-0.00122241
1bA	4eP	2	26	D	L	A	P	29983	36906	34859	78446	76139	74972	25712	31158	30240	4962	4575	4944	78	57	61	24	31	27	1.01883	1.0165	1.01661	1.01731	0.63747	0.636693	0.64141	0.638525	0.705712	0.824883	0.786429	0.772342	0.0562393	0.177684	0.134364	0.122762	0.0745396	0.174285	5.01565e-05	TRUE	0.0260944	0.151742	0.108103	0.0953132
1bA	4eQ	2	26	D	L	A	Q	29983	36906	34859	78446	76139	74972	32001	37752	37003	61139	60037	60080	544	571	550	1422	1167	1452	1.01883	1.0165	1.01661	1.01731	0.972836	0.979096	0.975678	0.97587	1.0187	1.01515	1.04646	1.02677	0.0275422	0.0199005	0.054572	0.0340049	0.0838116	0.185731	4.99262e-05	TRUE	0.0233803	0.0170849	0.0512844	0.0305832
1bA	4eR	2	26	D	L	A	R	29983	36906	34859	78446	76139	74972	29537	36006	34055	62335	62477	61093	144	169	194	534	439	460	1.01883	1.0165	1.01661	1.01731	0.987391	0.991627	0.990201	0.98974	1.06985	1.04962	1.03082	1.0501	0.0638713	0.0416269	0.0241676	0.0432219	0.0639553	0.160819	5.0509e-05	TRUE	0.0619134	0.040486	0.0228251	0.0417415
1bA	4eV	2	26	D	L	A	V	29983	36906	34859	78446	76139	74972	40704	49127	47519	71659	69622	67965	216	257	307	586	330	482	1.01883	1.0165	1.01661	1.01731	0.960871	0.962532	0.957213	0.960205	1.02413	0.948353	0.970788	0.981091	0.0451699	-0.0300623	-0.00232588	0.00426058	0.864119	0.928625	2.55585e-05	FALSE	0.0392425	-0.0350289	-0.00800635	-0.00126424
1bA	4fE	2	27	D	K	A	E	29983	36906	34859	78446	76139	74972	34464	42325	39852	68657	67228	67706	322	454	380	645	690	463	1.01883	1.0165	1.01661	1.01731	0.978955	0.978922	0.982278	0.980051	0.979758	0.972581	0.933871	0.96207	-0.0176286	-0.0224944	-0.0647246	-0.0349492	0.144439	0.260183	4.98461e-05	FALSE	-0.0208715	-0.0253329	-0.067135	-0.0377798
1bA	4fM	2	27	D	K	A	M	29983	36906	34859	78446	76139	74972	42867	52751	50833	70827	71424	72428	420	571	547	1045	1076	1410	1.01883	1.0165	1.01661	1.01731	0.951589	0.955975	0.956657	0.95474	1.01148	1.00348	1.04298	1.01931	0.0419699	0.0317346	0.0704314	0.0480453	0.0534447	0.148386	5.16197e-05	TRUE	0.0347027	0.0259368	0.0646803	0.0417733
1bA	4fN	2	27	D	K	A	N	29983	36906	34859	78446	76139	74972	53508	65575	62352	71833	72553	71872	441	538	554	1202	1284	1110	1.01883	1.0165	1.01661	1.01731	0.921216	0.926953	0.925795	0.924655	1.02481	1.03744	1.0063	1.02285	0.0862528	0.0951911	0.0651213	0.0821884	0.0115625	0.0945528	7.53597e-05	TRUE	0.0747924	0.0858591	0.0555879	0.0720798
1bA	4fQ	2	27	D	K	A	Q	29983	36906	34859	78446	76139	74972	28354	34118	33425	46322	45350	46560	224	258	272	672	492	458	1.01883	1.0165	1.01661	1.01731	0.949937	0.953321	0.953365	0.952208	1.03884	1.0052	0.980977	1.00834	0.0710219	0.0361431	0.0117741	0.0396463	0.147542	0.264522	5.00027e-05	FALSE	0.063519	0.0300122	0.00560668	0.0330459
1bA	4fR	2	27	D	K	A	R	29983	36906	34859	78446	76139	74972	38526	47297	45168	74662	72148	72356	80	191	106	211	219	117	1.01883	1.0165	1.01661	1.01731	0.974921	0.97311	0.973717	0.973916	1.02001	0.932081	0.919482	0.957189	0.0267285	-0.057087	-0.0704108	-0.0335897	0.384374	0.553242	5.0885e-05	FALSE	0.0228786	-0.0606882	-0.0739569	-0.0372555
1bA	4fT	2	27	D	K	A	T	29983	36906	34859	78446	76139	74972	25998	31649	29953	32152	32895	31168	254	311	326	535	563	720	1.01883	1.0165	1.01661	1.01731	0.909212	0.917969	0.910895	0.912692	0.987106	0.997717	1.02048	1.00177	0.0607754	0.0645998	0.0944513	0.0732755	0.0204602	0.108514	6.33967e-05	TRUE	0.0477424	0.0542236	0.083193	0.0617197
1bA	4gA	2	28	D	E	A	A	29983	36906	34859	78446	76139	74972	27724	33307	31674	20512	22117	20029	280	245	254	383	321	286	1.01883	1.0165	1.01661	1.01731	0.834059	0.853577	0.838371	0.842002	0.923956	0.951251	0.922383	0.93253	0.0741941	0.0835891	0.0700846	0.0759559	0.00275727	0.0795467	0.000130889	TRUE	0.0525439	0.0664923	0.0514848	0.0568403
1bA	4gD	2	28	D	E	A	D	29983	36906	34859	78446	76139	74972	63609	77992	72988	39642	42274	40313	245	400	346	380	340	382	1.01883	1.0165	1.01661	1.01731	0.808959	0.824399	0.818669	0.817342	0.94234	0.889062	0.919518	0.916973	0.118149	0.0510591	0.0872486	0.0854857	0.0477781	0.14264	5.28398e-05	TRUE	0.0941522	0.0314064	0.0669918	0.0641834
1bA	4gG	2	28	D	E	A	G	29983	36906	34859	78446	76139	74972	41423	52200	48729	4860	4473	4592	219	274	302	30	22	35	1.01883	1.0165	1.01661	1.01731	0.564671	0.55929	0.561185	0.561715	0.587334	0.549939	0.591309	0.576194	0.0120315	-0.0185801	0.0208008	0.00475073	0.729104	0.85085	3.59365e-05	FALSE	-0.013118	-0.0395194	-0.000505419	-0.0177143
1bA	4gK	2	28	D	E	A	K	29983	36906	34859	78446	76139	74972	54420	67054	62614	30533	31984	31743	420	661	647	434	498	650	1.01883	1.0165	1.01661	1.01731	0.793591	0.806027	0.806191	0.801936	0.88293	0.871724	0.905779	0.886811	0.0743971	0.0523961	0.0861949	0.0709961	0.01891	0.10639	6.46799e-05	TRUE	0.0491113	0.0313101	0.0649718	0.0484644
1bA	4gQ	2	28	D	E	A	Q	29983	36906	34859	78446	76139	74972	26822	33213	30332	42608	41816	41255	37	46	55	41	67	128	1.01883	1.0165	1.01661	1.01731	0.945837	0.945524	0.94989	0.947084	0.89315	0.966467	1.0281	0.962572	-0.0704956	0.00533967	0.0624304	-0.0009085	0.983316	0.992315	9.13415e-06	FALSE	-0.0785797	-0.00175843	0.0558267	-0.00817048
1bA	4gV	2	28	D	E	A	V	29983	36906	34859	78446	76139	74972	42357	51185	47577	40867	43610	40605	300	417	455	507	593	568	1.01883	1.0165	1.01661	1.01731	0.872894	0.889401	0.882032	0.881443	0.954894	0.963026	0.937404	0.951775	0.0655642	0.058948	0.0407197	0.0550773	0.0177094	0.104532	6.59346e-05	TRUE	0.0480894	0.0454187	0.0263206	0.0399429
1bA	5aE	2	29	D	K	A	E	29983	36906	34859	78446	76139	74972	41669	49631	47485	3808	3763	4053	520	575	542	44	53	24	1.01883	1.0165	1.01661	1.01731	0.528121	0.541702	0.54677	0.538864	0.516859	0.569774	0.451214	0.512616	-0.0212055	0.0191331	-0.104639	-0.0355705	0.431994	0.605084	4.99395e-05	FALSE	-0.0412168	0.000260147	-0.124305	-0.0550874
1bA	5aM	2	29	D	K	A	M	29983	36906	34859	78446	76139	74972	43342	53373	50420	29031	32136	30606	342	314	356	246	288	315	1.01883	1.0165	1.01661	1.01731	0.819508	0.839505	0.832419	0.830477	0.829935	0.899997	0.887289	0.872407	-0.00500269	0.046639	0.0410417	0.0275594	0.234132	0.37241	5.17069e-05	FALSE	-0.0280492	0.0282683	0.0219248	0.00738132
1bA	5aN	2	29	D	K	A	N	29983	36906	34859	78446	76139	74972	54455	66436	62267	6087	6763	6555	263	296	269	47	39	26	1.01883	1.0165	1.01661	1.01731	0.557588	0.584046	0.577312	0.572982	0.626227	0.621123	0.564875	0.604075	0.058141	0.0274391	-0.022027	0.0211844	0.460082	0.633874	4.89241e-05	FALSE	0.0338293	0.00422706	-0.0448671	-0.00227026
1bA	5aQ	2	29	D	K	A	Q	29983	36906	34859	78446	76139	74972	30265	38010	34579	10120	11847	10572	197	331	213	199	121	180	1.01883	1.0165	1.01661	1.01731	0.71788	0.744872	0.732554	0.731768	0.879611	0.767788	0.880594	0.842664	0.148215	0.0106245	0.135871	0.0982366	0.154945	0.274065	5.02443e-05	FALSE	0.118476	-0.014125	0.11043	0.0715935
1bA	5aR	2	29	D	K	A	R	29983	36906	34859	78446	76139	74972	43881	54071	51501	49377	51504	50506	285	307	374	358	370	413	1.01883	1.0165	1.01661	1.01731	0.895395	0.905429	0.902264	0.90103	0.911493	0.939246	0.919548	0.923429	-0.000761195	0.018876	0.00229523	0.00680335	0.380789	0.549334	5.10404e-05	FALSE	-0.0155414	0.00708379	-0.00993069	-0.00612943
1bA	5aT	2	29	D	K	A	T	29983	36906	34859	78446	76139	74972	33022	39647	37297	3022	3248	3473	234	199	143	27	38	20	1.01883	1.0165	1.01661	1.01731	0.528325	0.552829	0.559447	0.546867	0.56223	0.674455	0.618678	0.618455	0.0239575	0.112504	0.049937	0.0621327	0.141798	0.256904	4.98518e-05	FALSE	0.00391143	0.0922774	0.0288146	0.0416678
1bA	5bA	2	30	D	E	A	A	29983	36906	34859	78446	76139	74972	34631	41863	40490	73315	71069	73889	191	198	241	78	51	55	1.01883	1.0165	1.01661	1.01731	0.98785	0.988485	0.99269	0.989675	0.747124	0.717468	0.689975	0.718189	-0.259325	-0.287328	-0.319206	-0.28862	0.00357283	0.0822847	0.000118411	TRUE	-0.261212	-0.288892	-0.32021	-0.290105
1bA	5bD	2	30	D	E	A	D	29983	36906	34859	78446	76139	74972	80706	97711	94886	107384	106047	106195	396	574	502	521	708	645	1.01883	1.0165	1.01661	1.01731	0.919912	0.924186	0.921501	0.921866	0.918265	0.942575	0.941602	0.934147	-0.0189677	0.00313826	0.00479297	-0.00367884	0.678413	0.816696	3.8885e-05	FALSE	-0.0306014	-0.00651799	-0.0052445	-0.0141213
1bA	5bG	2	30	D	E	A	G	29983	36906	34859	78446	76139	74972	42666	51605	49005	32988	34865	33031	59	74	59	62	106	47	1.01883	1.0165	1.01661	1.01731	0.8405	0.856061	0.847666	0.848076	0.885388	0.96407	0.871995	0.907151	0.0290637	0.0938825	0.0102475	0.0443979	0.221753	0.357287	5.16075e-05	FALSE	0.00806192	0.0770183	-0.0075172	0.0258543
1bA	5bK	2	30	D	E	A	K	29983	36906	34859	78446	76139	74972	34240	41593	38952	71330	70457	69894	322	410	393	645	753	562	1.01883	1.0165	1.01661	1.01731	0.985496	0.988172	0.990235	0.987967	0.979758	0.99979	0.957188	0.978912	-0.0242929	-0.00468825	-0.0494967	-0.0261593	0.181195	0.306587	5.06089e-05	FALSE	-0.0265412	-0.00629489	-0.0508347	-0.0278903
1bA	5bQ	2	30	D	E	A	Q	29983	36906	34859	78446	76139	74972	29716	37147	33944	52243	55327	53786	125	175	113	429	307	302	1.01883	1.0165	1.01661	1.01731	0.960671	0.969676	0.972129	0.967492	1.05852	0.993201	1.04824	1.03332	0.0797666	0.00752386	0.0599657	0.0490854	0.150462	0.268203	5.01437e-05	FALSE	0.0738099	0.00347611	0.056211	0.044499
1bA	5bV	2	30	D	E	A	V	29983	36906	34859	78446	76139	74972	55700	67651	62970	44046	45504	43539	360	417	389	368	308	296	1.01883	1.0165	1.01661	1.01731	0.843793	0.855425	0.851376	0.850198	0.881348	0.868874	0.865322	0.871848	0.0216682	-0.000666961	-0.000196644	0.00693487	0.445946	0.619931	4.9502e-05	FALSE	0.00100496	-0.0175909	-0.0176188	-0.0114016
1bA	5cE	2	31	D	K	A	E	29983	36906	34859	78446	76139	74972	34965	42192	39826	107514	106535	104005	104	145	176	286	376	382	1.01883	1.0165	1.01661	1.01731	1.04245	1.04554	1.04488	1.04429	1.02612	1.04937	1.01794	1.03114	-0.0359636	-0.0134283	-0.0442926	-0.0312281	0.0771949	0.177548	5.00952e-05	TRUE	-0.0290597	-0.00693057	-0.0378498	-0.0246134
1bA	5cI	2	31	D	K	A	I	29983	36906	34859	78446	76139	74972	43325	53020	49827	64898	66256	65121	162	192	216	469	405	514	1.01883	1.0165	1.01661	1.01731	0.937245	0.944449	0.944083	0.941926	1.03364	1.01969	1.03134	1.02822	0.0787443	0.0596589	0.071573	0.069992	0.00626437	0.0857092	9.24853e-05	TRUE	0.0694595	0.0524287	0.0642479	0.0620454
1bA	5cN	2	31	D	K	A	N	29983	36906	34859	78446	76139	74972	61162	76781	70891	115717	117965	115202	232	162	155	234	283	208	1.01883	1.0165	1.01661	1.01731	0.971408	0.974139	0.975804	0.973784	0.879389	0.992595	0.94793	0.939971	-0.110309	0.00238199	-0.044084	-0.0506705	0.261346	0.407458	5.20997e-05	FALSE	-0.114684	-0.00108487	-0.047355	-0.0543747
1bA	5cQ	2	31	D	K	A	Q	29983	36906	34859	78446	76139	74972	35297	42732	41087	97803	94942	95194	113	173	107	765	393	418	1.01883	1.0165	1.01661	1.01731	1.02722	1.02716	1.02745	1.02728	1.1579	1.03035	1.10352	1.09726	0.111341	-0.0137591	0.0590014	0.0521946	0.286797	0.438604	5.23253e-05	FALSE	0.115715	-0.00994239	0.0628864	0.0562195
1bA	5cR	2	31	D	K	A	R	29983	36906	34859	78446	76139	74972	42746	51824	50075	108667	105586	108690	285	401	463	1152	813	1313	1.01883	1.0165	1.01661	1.01731	1.01462	1.0147	1.01795	1.01576	1.08246	1.014	1.05688	1.05111	0.0487373	-0.0174488	0.0220201	0.0177695	0.452893	0.627169	4.92368e-05	FALSE	0.0510617	-0.0154041	0.0245402	0.0200659
1bA	5cT	2	31	D	K	A	T	29983	36906	34859	78446	76139	74972	32193	37876	36211	59879	56847	57138	48	46	42	109	141	73	1.01883	1.0165	1.01661	1.01731	0.968915	0.970778	0.971518	0.970403	0.998109	1.07341	0.985596	1.01904	0.0109515	0.086609	-0.00206114	0.0318331	0.36859	0.534986	5.11581e-05	FALSE	0.00620624	0.0827042	-0.00589581	0.0276715
1bA	5dI	2	32	D	L	A	I	29983	36906	34859	78446	76139	74972	29427	36488	34025	19589	22075	20519	69	168	119	139	281	163	1.01883	1.0165	1.01661	1.01731	0.818603	0.840194	0.831465	0.830087	0.980587	0.986349	0.950917	0.972618	0.146572	0.132291	0.10564	0.128168	0.00864459	0.0898551	8.26712e-05	TRUE	0.123442	0.113981	0.0864416	0.107955
1bA	5dP	2	32	D	L	A	P	29983	36906	34859	78446	76139	74972	27645	34227	32472	4634	3987	4358	52	81	88	21	19	25	1.01883	1.0165	1.01661	1.01731	0.616862	0.60342	0.612671	0.610984	0.745492	0.70402	0.721863	0.723792	0.117016	0.0906435	0.0990142	0.102224	0.00574294	0.0855862	9.65506e-05	TRUE	0.0876826	0.0661182	0.0738023	0.0758677
1bA	5dQ	2	32	D	L	A	Q	29983	36906	34859	78446	76139	74972	26333	32658	30310	3550	3676	3404	203	292	224	56	76	38	1.01883	1.0165	1.01661	1.01731	0.584994	0.598491	0.58673	0.590072	0.689738	0.718966	0.646788	0.685164	0.0937297	0.110599	0.0503116	0.0848799	0.0419601	0.135311	5.39826e-05	TRUE	0.0665553	0.0863711	0.0267124	0.0598796
1bA	5dR	2	32	D	L	A	R	29983	36906	34859	78446	76139	74972	24147	30397	28364	2514	2525	2447	82	139	63	38	8	3	1.01883	1.0165	1.01661	1.01731	0.547192	0.554823	0.548328	0.550114	0.765619	0.502087	0.461798	0.576502	0.208125	-0.0618915	-0.0956385	0.016865	0.876883	0.93592	2.44574e-05	FALSE	0.185175	-0.0823435	-0.115495	-0.00422115
1bA	5dV	2	32	D	L	A	V	29983	36906	34859	78446	76139	74972	28444	34602	33794	5637	6701	6935	78	123	76	11	12	8	1.01883	1.0165	1.01661	1.01731	0.641356	0.676477	0.674506	0.664113	0.591586	0.577937	0.577299	0.582274	-0.0618462	-0.109702	-0.108411	-0.09332	0.0272937	0.117879	5.92373e-05	TRUE	-0.0920974	-0.136131	-0.135039	-0.121089
1bE	1cA	2	3	D	T	E	A	69968	87636	81951	190520	178047	181927	38892	48134	45877	105883	102672	104488	640	828	798	1919	2194	2090	1.02467	1.0143	1.02123	1.02006	1.02465	1.0213	1.02496	1.02363	1.03877	1.05247	1.0453	1.04551	-0.0111555	0.0165733	-0.00141302	0.00133493	0.884552	0.939681	2.37878e-05	FALSE	-0.00595489	0.0191494	0.00310675	0.00543376
1bE	1cI	2	3	D	T	E	I	69968	87636	81951	190520	178047	181927	44973	55854	53379	117885	113807	114865	937	1246	1207	2497	2591	3343	1.02467	1.0143	1.02123	1.02006	1.0191	1.01472	1.01669	1.01684	1.02152	1.01764	1.05344	1.03087	-0.022726	-0.0115849	0.0151707	-0.00638009	0.627659	0.781912	4.16284e-05	FALSE	-0.0187126	-0.00981501	0.0181734	-0.0034514
1bE	1cK	2	3	D	T	E	K	69968	87636	81951	190520	178047	181927	43670	53179	50309	133674	127312	126775	662	1027	662	2195	2263	2215	1.02467	1.0143	1.02123	1.02006	1.04179	1.03789	1.03968	1.03979	1.05348	1.02597	1.08096	1.05347	-0.0140091	-0.0267585	0.0192143	-0.00718444	0.652383	0.799781	4.03323e-05	FALSE	-0.00507615	-0.0221106	0.0264842	-0.000234163
1bE	1cP	2	3	D	T	E	P	69968	87636	81951	190520	178047	181927	28182	34218	32905	24636	25131	23594	157	270	238	107	141	138	1.02467	1.0143	1.02123	1.02006	0.858461	0.86806	0.856671	0.861064	0.822044	0.819049	0.825746	0.82228	-0.0575956	-0.0614229	-0.0491079	-0.0560421	0.00418965	0.0829818	0.000110622	TRUE	-0.0830065	-0.0749591	-0.0709979	-0.0763212
1bE	1cR	2	3	D	T	E	R	69968	87636	81951	190520	178047	181927	46622	58343	55616	136102	133895	134511	497	624	618	818	883	868	1.02467	1.0143	1.02123	1.02006	1.03485	1.03181	1.0337	1.03346	0.951023	0.962317	0.954569	0.955969	-0.109361	-0.0842489	-0.101074	-0.0982282	0.00560888	0.0846432	9.68539e-05	TRUE	-0.101949	-0.080366	-0.0949282	-0.0924145
1bE	1cS	2	3	D	T	E	S	69968	87636	81951	190520	178047	181927	44219	55024	52312	107482	106523	106044	298	476	410	298	632	475	1.02467	1.0143	1.02123	1.02006	1.00806	1.00736	1.008	1.00781	0.878133	0.953161	0.926532	0.919275	-0.154796	-0.0686041	-0.102858	-0.108753	0.0491953	0.144125	5.24569e-05	TRUE	-0.153118	-0.0677245	-0.10143	-0.107424
1bE	1dF	2	4	D	L	E	F	69968	87636	81951	190520	178047	181927	52296	63416	61306	15915	16673	16184	441	572	504	165	175	97	1.02467	1.0143	1.02123	1.02006	0.704102	0.720417	0.711177	0.711899	0.734319	0.742201	0.665163	0.713894	0.012846	0.0114837	-0.0611085	-0.0122596	0.665557	0.808181	3.95048e-05	FALSE	-0.0279653	-0.0105123	-0.0953191	-0.0445989
1bE	1dH	2	4	D	L	E	H	69968	87636	81951	190520	178047	181927	31615	38665	35681	4659	4864	4666	552	696	664	83	67	109	1.02467	1.0143	1.02123	1.02006	0.59802	0.614472	0.608893	0.607128	0.600963	0.576014	0.642001	0.606326	-0.0118098	-0.0472436	0.0201848	-0.0129562	0.574299	0.738123	4.407e-05	FALSE	-0.0507645	-0.068601	-0.0130725	-0.044146
1bE	1dI	2	4	D	L	E	I	69968	87636	81951	190520	178047	181927	45877	54391	51370	26780	27992	26397	794	913	751	506	415	444	1.02467	1.0143	1.02123	1.02006	0.799386	0.816948	0.808159	0.808164	0.812224	0.799101	0.828576	0.8133	-0.00688305	-0.029528	0.00326431	-0.0110489	0.372442	0.539341	5.11382e-05	FALSE	-0.0400727	-0.0469488	-0.0240881	-0.0370366
1bE	1dP	2	4	D	L	E	P	69968	87636	81951	190520	178047	181927	25330	30574	30133	5096	4609	5100	399	605	491	135	107	121	1.02467	1.0143	1.02123	1.02006	0.643558	0.640477	0.64645	0.643495	0.719605	0.663435	0.701159	0.694733	0.0601694	0.0138005	0.0409878	0.0383192	0.104307	0.210618	4.96567e-05	FALSE	0.0187412	-0.00839865	0.00615915	0.00550055
1bE	1dR	2	4	D	L	E	R	69968	87636	81951	190520	178047	181927	35154	43184	39934	6908	6757	6630	396	470	439	114	75	80	1.02467	1.0143	1.02123	1.02006	0.640117	0.64583	0.643648	0.643198	0.695975	0.648654	0.657212	0.66728	0.0400662	-0.00641057	-9.80471e-05	0.0111859	0.522513	0.692503	4.62186e-05	FALSE	-0.00127281	-0.0287218	-0.0348637	-0.0216194
1bE	1dV	2	4	D	L	E	V	69968	87636	81951	190520	178047	181927	50773	61527	58266	10533	12384	11139	758	893	952	179	206	213	1.02467	1.0143	1.02123	1.02006	0.648047	0.682022	0.664187	0.664752	0.666998	0.70162	0.68709	0.685236	0.00296421	0.00984637	0.00880572	0.00720544	0.0781393	0.178478	4.99592e-05	TRUE	-0.0385585	-0.0127249	-0.0262367	-0.02584
1bE	1eE	2	5	D	Q	E	E	69968	87636	81951	190520	178047	181927	45445	55444	52861	82803	84409	83918	333	322	417	875	590	544	1.02467	1.0143	1.02123	1.02006	0.965899	0.972826	0.972401	0.970376	1.01946	0.999454	0.943817	0.987576	0.0297289	0.0127179	-0.0492238	-0.00225901	0.933564	0.968363	1.82231e-05	FALSE	0.0228744	0.00957433	-0.0540033	-0.00718484
1bE	1eH	2	5	D	Q	E	H	69968	87636	81951	190520	178047	181927	71313	87204	80472	59489	62641	59000	1261	1767	1559	1389	1843	1713	1.02467	1.0143	1.02123	1.02006	0.851613	0.864872	0.859913	0.858799	0.892276	0.918472	0.918822	0.909856	0.0196528	0.041234	0.0406574	0.033848	0.0412891	0.134472	5.42045e-05	TRUE	-0.00675928	0.0274303	0.0191727	0.0132812
1bE	1eK	2	5	D	Q	E	K	69968	87636	81951	190520	178047	181927	48000	58740	54592	103285	103762	99871	547	757	669	1654	1394	1502	1.02467	1.0143	1.02123	1.02006	0.990231	0.994195	0.993051	0.992492	1.04	1.00017	1.02287	1.02101	0.0253387	-0.00823772	0.00873951	0.00861348	0.467954	0.641265	4.87226e-05	FALSE	0.0233333	-0.00892311	0.00751387	0.00730801
1bE	1eL	2	5	D	Q	E	L	69968	87636	81951	190520	178047	181927	43147	53444	50322	96139	96361	95249	631	791	760	1671	1587	2082	1.02467	1.0143	1.02123	1.02006	0.995335	0.997139	0.998011	0.996828	1.0206	1.01249	1.05184	1.02831	0.000706509	0.00109738	0.0326504	0.0114847	0.391238	0.560327	5.0689e-05	FALSE	-0.000255202	0.000758724	0.032298	0.0109338
1bE	1eP	2	5	D	Q	E	P	69968	87636	81951	190520	178047	181927	27345	34190	31760	4276	4005	4380	337	353	374	68	53	76	1.02467	1.0143	1.02123	1.02006	0.606697	0.604222	0.616633	0.609184	0.643991	0.639896	0.673076	0.652321	0.0223267	0.0270346	0.0433548	0.0309054	0.0399702	0.132839	5.44358e-05	TRUE	-0.0173282	0.00615307	0.0096394	-0.000511908
1bE	1eR	2	5	D	Q	E	R	69968	87636	81951	190520	178047	181927	37130	45826	43088	53530	53111	52078	420	573	615	529	459	696	1.02467	1.0143	1.02123	1.02006	0.931647	0.933623	0.932698	0.932656	0.911886	0.880537	0.923121	0.905181	-0.0427452	-0.0664357	-0.0293733	-0.0461847	0.0508857	0.146303	5.23148e-05	TRUE	-0.0560504	-0.0738088	-0.040591	-0.0568168
1bE	1fE	2	6	D	A	E	E	69968	87636	81951	190520	178047	181927	42084	51147	48450	90045	88846	89732	839	995	1175	2289	2053	1945	1.02467	1.0143	1.02123	1.02006	0.989404	0.991783	0.994843	0.99201	1.02495	1.01652	0.978491	1.00666	0.0111409	0.0105559	-0.0374676	-0.00525693	0.775118	0.87801	3.26614e-05	FALSE	0.00896734	0.00958803	-0.0383787	-0.00660777
1bE	1fG	2	6	D	A	E	G	69968	87636	81951	190520	178047	181927	50126	60766	58313	44569	46346	44478	739	918	834	1143	1143	1038	1.02467	1.0143	1.02123	1.02006	0.860944	0.873486	0.86567	0.8667	0.94193	0.943926	0.936967	0.940941	0.0597462	0.0579505	0.0529227	0.0568731	0.00128677	0.0773609	0.000185531	TRUE	0.0347042	0.0448769	0.0321696	0.0372503
1bE	1fP	2	6	D	A	E	P	69968	87636	81951	190520	178047	181927	24150	28997	27994	2035	1936	2177	233	283	285	17	38	44	1.02467	1.0143	1.02123	1.02006	0.516252	0.523425	0.533216	0.524298	0.495181	0.623845	0.633066	0.584031	-0.0338068	0.092936	0.088532	0.0492204	0.357714	0.523732	5.166e-05	FALSE	-0.0593419	0.0792592	0.0642715	0.0280629
1bE	1fS	2	6	D	A	E	S	69968	87636	81951	190520	178047	181927	40110	49215	46800	66235	69213	66486	539	643	581	1229	1209	988	1.02467	1.0143	1.02123	1.02006	0.951508	0.961428	0.956229	0.956388	0.998708	1.00317	0.982413	0.994763	0.023726	0.0279923	0.0058877	0.019202	0.105077	0.211615	4.97182e-05	FALSE	0.0141057	0.0235805	-0.00157904	0.0120357
1bE	1fT	2	6	D	A	E	T	69968	87636	81951	190520	178047	181927	41667	51302	48468	64889	65428	60858	481	785	703	637	900	643	1.02467	1.0143	1.02123	1.02006	0.942933	0.947376	0.938251	0.942853	0.919225	0.932068	0.892115	0.914469	-0.0469709	-0.0288536	-0.0660506	-0.0472917	0.0478917	0.142656	5.27261e-05	TRUE	-0.0582013	-0.034786	-0.0764006	-0.0564626
1bE	1fV	2	6	D	A	E	V	69968	87636	81951	190520	178047	181927	53600	66123	62086	64680	65837	63386	865	1071	994	1443	1493	1499	1.02467	1.0143	1.02123	1.02006	0.905621	0.911797	0.908122	0.908513	0.952995	0.960164	0.964923	0.959361	0.0250321	0.0353298	0.0375258	0.0326292	0.0136457	0.0978583	7.11852e-05	TRUE	0.00714369	0.0257711	0.022605	0.0185066
1bE	1gA	2	7	D	E	E	A	69968	87636	81951	190520	178047	181927	26259	31934	30928	35877	35443	35532	839	939	853	1044	1167	1022	1.02467	1.0143	1.02123	1.02006	0.923787	0.927403	0.925311	0.925501	0.910112	0.943662	0.931425	0.928399	-0.0364658	0.00299793	-0.0135264	-0.0156648	0.304465	0.459637	5.20582e-05	FALSE	-0.0511854	-0.00501089	-0.0258808	-0.027359
1bE	1gD	2	7	D	E	E	D	69968	87636	81951	190520	178047	181927	62123	75703	72602	36182	38820	38067	815	1002	1063	967	875	945	1.02467	1.0143	1.02123	1.02006	0.799057	0.81643	0.811094	0.80886	0.903149	0.892941	0.887972	0.894688	0.0843788	0.0648376	0.0596624	0.0696263	0.011483	0.0943107	7.53667e-05	TRUE	0.0511517	0.0473821	0.0326065	0.0437134
1bE	1gG	2	7	D	E	E	G	69968	87636	81951	190520	178047	181927	45023	55658	51590	5423	5467	5282	627	702	631	62	59	66	1.02467	1.0143	1.02123	1.02006	0.568515	0.578912	0.573261	0.573563	0.539654	0.556506	0.576373	0.557511	-0.0428861	-0.0306838	-0.00905561	-0.0275418	0.108412	0.215686	4.96164e-05	FALSE	-0.0785334	-0.0500063	-0.0391822	-0.0559073
1bE	1gK	2	7	D	E	E	K	69968	87636	81951	190520	178047	181927	48414	58520	54910	85579	82379	84446	533	680	503	1028	1212	1022	1.02467	1.0143	1.02123	1.02006	0.961465	0.961567	0.967777	0.963603	0.974221	0.995482	1.00833	0.992678	-0.0109641	0.0201659	0.0200121	0.00973794	0.446134	0.620076	4.94836e-05	FALSE	-0.0186791	0.0157694	0.0144554	0.00384858
1bE	1gQ	2	7	D	E	E	Q	69968	87636	81951	190520	178047	181927	29600	36004	34811	60068	58946	61427	155	167	165	563	303	433	1.02467	1.0143	1.02123	1.02006	0.98166	0.983274	0.987798	0.984244	1.06682	0.998041	1.04559	1.03682	0.0609425	0.00070805	0.0368222	0.0328243	0.201572	0.332278	5.12911e-05	FALSE	0.057205	-0.00124655	0.0346799	0.0302128
1bE	1gV	2	7	D	E	E	V	69968	87636	81951	190520	178047	181927	41851	51426	48281	73885	71845	69721	957	1048	908	1253	1401	1230	1.02467	1.0143	1.02123	1.02006	0.961281	0.960476	0.958611	0.960123	0.917556	0.954143	0.949301	0.940333	-0.0674406	-0.0200661	-0.0296566	-0.0390544	0.114106	0.222932	4.97459e-05	FALSE	-0.0751911	-0.0245825	-0.036733	-0.0455022
1bE	2aA	2	8	D	T	E	A	69968	87636	81951	190520	178047	181927	36771	44479	42557	136627	127588	130743	479	582	606	1126	1209	1349	1.02467	1.0143	1.02123	1.02006	1.07014	1.06387	1.06853	1.06752	1.00317	1.01749	1.02163	1.0141	-0.0933737	-0.0615923	-0.0695874	-0.0748511	0.0158736	0.101437	6.77186e-05	TRUE	-0.0780708	-0.0535891	-0.0567561	-0.0628053
[truncated: 16,316 more rows]
[truncated: 4 more columns]
