# Supplementary material for: The genetic landscape of a physical interaction
Source: eLife. 2018 Apr 11;7:e32472. doi: 10.7554/eLife.32472 (PMC5896888; doi:10.7554/eLife.32472)
Supplement: Supplementary file 5. [file elife-32472-supp5.xlsx]

## Sheet: Sheet1
Table S5 - Primer sequences
column	description
Name	name of the primer
Sequence	sequence of the primer

## Sheet: Sheet2
Name	Sequence
OGD041	AGGGAACAAAAGCTGGAGCTCATTTGGCGAGCG
OGD042	CATTCTAGAGCAGCCCCGTTAGTGTGTGTATTTGTGTTTGCG
OGD051	CGGGGCTGCTCTAGAATGGTTCGACCATTGAACTGC
OGD053	CGGGGCTGCTCTAGAATGAGTAAAGTAGACATGGTTTGG
OGD075	AGGCGGGTCTGGAGGAGGTGGGTCAGGTGGAGGCGGATCCTAAATTAGTTATGTCACGCTTACATTC
OGD076	AGGAGGGTCAGGTGGTGGCGGCTCGGGAGGTGGAGCTAGCTAAATTAGTTATGTCACGCTTACATTC
OGD077	GAGCTCCAGCTTTTGTTCCC
OGD080	CACCTCCTCCAGACCCGCCTCCGCCTGACCCACCACCTCCGGTACCCAATTCCGGTTG
OGD081	CGCCACCACCTGACCCTCCTCCACCAGACCCGCCACCGCCGTCTTTCTTCTCGTAGACTTC
OGD087	CGTCGTGACTGGGAAAACCC
OGD089	GGGTTTTCCCAGTCACGACGCTCACTAAAGGGAACAAAAGCTG
OGD098	GGTCAGGTGGAGGCGGATCCGAAGAAGAAGAGAAAAGGAGAATC
OGD099	CAAATTAAAGCCTTCGAGCGTCCC
OGD101	GGGACGCTCGAAGGCTTTAATTTGTTAGGATCCGCCTCCACC
OGD110	CGCTCGAAGGCTTTAATTTGTTAAGCTGCCAGGATGAACTC
OGD113	GCTCGGGAGGTGGAGCTAGCCAGGAGCGGATCAAGG
OGD125	GTAAGCGTGACATAACTAATTTAGTTCATGACTTTCTGTTTAAGCTG
OGD135	ATTAGTTATGTCACGCTTACATTCACGC
OGD137	CCGAAAAGGAAGGAGTTAG
OGD138	CCAGGCTTTACACTTTATGC
OGD144	CGCCCTTCCCAACAG
OGD145	CGCCATTCGCCATTCAG
OGD148	GGGACCTAGACTTCAGG
OGD153	CCACACAACATAGGAGCC
OGD237	ACACTCTTTCCCTACACGACGCTCTTCCGATCTNNNNNNNNNNNAACCGGAGGAGGGAGC
OGD238	GTGACTGGAGTTCAGACGTGTGCTCTTCCGATCTNNNNNNNNNGAAAAAGGAAGCTGGAGAG
OGD241	GCCTACATACCTCGCTCTGC
OGD242	CAACCCGGTAAGACACGACT
OGD270	GTTAAGCTGCCAGGATGAACTC
OGD271	CAGCTCCCTCCTCCG
OGD272	GAGTTCATCCTGGCAGCTTAAC
OGD277	ACACTCTTTCCCTACACGACGCTCTTCCGATCTNNNNNNNNNNNAACCGGAGGAGGGAG
OGD278	GTGACTGGAGTTCAGACGTGTGCTCTTCCGATCTNNNNNNNNGCTGCCAGGATGAACTC
